# Supplementary material for: Comprehensive proteome, phosphoproteome and kinome characterization of luminal A breast cancer
Source: Front Oncol. 2023 Mar 31;13:1127446. doi: 10.3389/fonc.2023.1127446 (PMC10102592; doi:10.3389/fonc.2023.1127446)
Supplement: Supplementary file 1 [file Table_1.xlsx]

## Sheet: Description
README for Supplementary Table 1
This supplementary table contains 3 tabs as follows:
Figure1. Overview of the experimental design and the data processing flow of samples for proteomics and phosphoproteomics analyses.
tab 1. Proteomics sample pretreatment method flow
tab 2. Phosphoproteomics sample pretreatment method flow
tab 3.Data processing flow
