# Supplementary material for: Comprehensive proteome, phosphoproteome and kinome characterization of luminal A breast cancer
Source: Front Oncol. 2023 Mar 31;13:1127446. doi: 10.3389/fonc.2023.1127446 (PMC10102592; doi:10.3389/fonc.2023.1127446)
Supplement: Supplementary file 2 [file Table_2.xlsx]

## Sheet: Description
README for Supplementary Table 2
This supplementary table contains 6 tabs as follows:
Figure2. Qualitative analysis of multi-omics results(A, B, C, D, E, F)
tab 1. A total of 5,044 proteins are identified in BRCA samples, of which 4,351 proteins are identified in IDC subtypes and 4,269 proteins are identified in ILC subtypes.
tab 2. A total of 3,808 phosphoproteins are identified in BRCA samples, of which 2,607 phosphoproteins are identified in IDC subtypes and 3,550 phosphoproteins are identified in ILC subtypes.
tab 3. A total of 12,552 phosphopeptidess are identified in BRCA samples, of which 6,557 phosphopeptides are identified in IDC subtypes and 11,319 phosphopeptides are identified in ILC subtypes.
tab 4. A total of 15,571 phosphosites are identified in BRCA samples.
tab 5. Qualified proteins (1,701) that can be used for quantitative analysis.
tab 6. Qualified phosphoproteins (1,123) that can be used for quantitative analysis.

## Sheet: 1. BRCA 5044 Proteins
IDC-C	IDC-N	ILC-C	ILC-N	All identified proteins - 5044
RPAB5_HUMAN	PGK2_HUMAN	NDUB5_HUMAN	CCD97_HUMAN	RPAB5_HUMAN
SELM_HUMAN	MUCL1_HUMAN	ARMX1_HUMAN	THOC6_HUMAN	SELM_HUMAN
VPS52_HUMAN	DJC13_HUMAN	DPYD_HUMAN	LV460_HUMAN	VPS52_HUMAN
CUL3_HUMAN	NPTN_HUMAN	ABCF2_HUMAN	FOLR2_HUMAN	CUL3_HUMAN
SOGA3_HUMAN	PTPRK_HUMAN	IKIP_HUMAN	SYAC_HUMAN	SOGA3_HUMAN
BCKD_HUMAN	GPD1L_HUMAN	COG5_HUMAN	PKHL1_HUMAN	BCKD_HUMAN
EMC2_HUMAN	SNX18_HUMAN	FAK1_HUMAN	TSN14_HUMAN	EMC2_HUMAN
GALM_HUMAN	ITA7_HUMAN	M3K14_HUMAN	PDLI5_HUMAN	GALM_HUMAN
SCNND_HUMAN	SSRP1_HUMAN	PFKAP_HUMAN	HAX1_HUMAN	SCNND_HUMAN
FAF2_HUMAN	KT222_HUMAN	F136A_HUMAN	SUSD2_HUMAN	FAF2_HUMAN
PTN6_HUMAN	RT36_HUMAN	T255A_HUMAN	PTN11_HUMAN	PTN6_HUMAN
CREB1_HUMAN	DEK_HUMAN	EXOC5_HUMAN	MIA2_HUMAN	CREB1_HUMAN
CPSF7_HUMAN	ARF5_HUMAN	KERA_HUMAN	S35F3_HUMAN	CPSF7_HUMAN
AL1A3_HUMAN	RNPC3_HUMAN	SIA10_HUMAN	IGM_HUMAN	AL1A3_HUMAN
DDX23_HUMAN	RXFP2_HUMAN	NC2A_HUMAN	SHRM3_HUMAN	DDX23_HUMAN
HEP2_HUMAN	NRF1_HUMAN	CHKA_HUMAN	ZO2_HUMAN	HEP2_HUMAN
GRN_HUMAN	AT1B3_HUMAN	RBL1_HUMAN	ALDR_HUMAN	GRN_HUMAN
KLHL6_HUMAN	GCP60_HUMAN	CA2D1_HUMAN	ITPR2_HUMAN	KLHL6_HUMAN
CTDSL_HUMAN	MPRI_HUMAN	ESYT2_HUMAN	ZN367_HUMAN	CTDSL_HUMAN
EMAL3_HUMAN	ANGE2_HUMAN	NMES1_HUMAN	MTG2_HUMAN	EMAL3_HUMAN
TMED7_HUMAN	SRPX2_HUMAN	ZHX2_HUMAN	KAPCB_HUMAN	TMED7_HUMAN
S12A6_HUMAN	ACAP1_HUMAN	STRN3_HUMAN	UBP40_HUMAN	S12A6_HUMAN
SETD7_HUMAN	SPTN2_HUMAN	RL37_HUMAN	SYFA_HUMAN	SETD7_HUMAN
DRS7B_HUMAN	PARVA_HUMAN	F180A_HUMAN	SFXN3_HUMAN	DRS7B_HUMAN
DYN1_HUMAN	RCC2_HUMAN	HV226_HUMAN	HMGN1_HUMAN	DYN1_HUMAN
HIP1_HUMAN	HERC1_HUMAN	P4HA1_HUMAN	COLA1_HUMAN	HIP1_HUMAN
PSB5_HUMAN	DLG1_HUMAN	UB2D2_HUMAN	RBM4B_HUMAN	PSB5_HUMAN
COMD3_HUMAN	NDUA9_HUMAN	UTS2_HUMAN	ACPH_HUMAN	COMD3_HUMAN
RT14_HUMAN	NUDC_HUMAN	TF3C1_HUMAN	KT3K_HUMAN	RT14_HUMAN
RIMS1_HUMAN	FBX2_HUMAN	B3AT_HUMAN	UBP21_HUMAN	RIMS1_HUMAN
UFL1_HUMAN	RISC_HUMAN	NEXN_HUMAN	COPB_HUMAN	UFL1_HUMAN
ASSY_HUMAN	DMD_HUMAN	S31D4_HUMAN	SAE1_HUMAN	ASSY_HUMAN
PP6R2_HUMAN	GNS_HUMAN	ZEP3_HUMAN	DC1I2_HUMAN	PP6R2_HUMAN
SLK_HUMAN	MMRN1_HUMAN	LCP2_HUMAN	RED1_HUMAN	SLK_HUMAN
PTMS_HUMAN	FBLL1_HUMAN	URFB1_HUMAN	EIF3E_HUMAN	PTMS_HUMAN
MYO9B_HUMAN	ANK2_HUMAN	KCAB3_HUMAN	SYLC_HUMAN	MYO9B_HUMAN
CAC1A_HUMAN	TR150_HUMAN	YTDC1_HUMAN	RFIP1_HUMAN	CAC1A_HUMAN
TXD17_HUMAN	CATH_HUMAN	RBM46_HUMAN	MUSC_HUMAN	TXD17_HUMAN
WDR18_HUMAN	LYRIC_HUMAN	MTOR_HUMAN	SPS1_HUMAN	WDR18_HUMAN
DCAF7_HUMAN	PSB2_HUMAN	HV43D_HUMAN	DIDO1_HUMAN	DCAF7_HUMAN
BTF3_HUMAN	SNX9_HUMAN	CAR16_HUMAN	SC61B_HUMAN	BTF3_HUMAN
RM24_HUMAN	PP1A_HUMAN	NOG1_HUMAN	ZN226_HUMAN	RM24_HUMAN
SUMO1_HUMAN	UBA1L_HUMAN	CIAO1_HUMAN	ODF2L_HUMAN	SUMO1_HUMAN
TCRG1_HUMAN	H2B3B_HUMAN	MBOA5_HUMAN	FKB10_HUMAN	TCRG1_HUMAN
DBF4B_HUMAN	PAK1_HUMAN	PRAF2_HUMAN	RBMS1_HUMAN	DBF4B_HUMAN
WASF2_HUMAN	CEFIP_HUMAN	SIAE_HUMAN	ZFR_HUMAN	WASF2_HUMAN
SGPL1_HUMAN	OSTF1_HUMAN	DJC10_HUMAN	H2AX_HUMAN	SGPL1_HUMAN
MTNA_HUMAN	S35F6_HUMAN	NCKPL_HUMAN	SBDS_HUMAN	MTNA_HUMAN
TBCC_HUMAN	NDUS2_HUMAN	PAAF1_HUMAN	RAE1L_HUMAN	TBCC_HUMAN
CATH_HUMAN	SSH3_HUMAN	ABCF3_HUMAN	ZN207_HUMAN	CATH_HUMAN
TIM10_HUMAN	GPX4_HUMAN	RM01_HUMAN	CPT2_HUMAN	TIM10_HUMAN
ITB6_HUMAN	GALD1_HUMAN	QSPP_HUMAN	COHA1_HUMAN	ITB6_HUMAN
UBFD1_HUMAN	PLRKT_HUMAN	DLG3_HUMAN	OAT_HUMAN	UBFD1_HUMAN
CPT2_HUMAN	AT12A_HUMAN	QCR10_HUMAN	PICAL_HUMAN	CPT2_HUMAN
FCG3A_HUMAN	PPE1_HUMAN	DPOG1_HUMAN	SYNP2_HUMAN	FCG3A_HUMAN
UTS2_HUMAN	PDIA5_HUMAN	TMED5_HUMAN	KHNYN_HUMAN	UTS2_HUMAN
AP1S1_HUMAN	PACN3_HUMAN	NOC2L_HUMAN	RADI_HUMAN	AP1S1_HUMAN
SNX18_HUMAN	SHRM3_HUMAN	HES4_HUMAN	CMBL_HUMAN	SNX18_HUMAN
UFC1_HUMAN	ECE1_HUMAN	SACS_HUMAN	AAAT_HUMAN	UFC1_HUMAN
ATP5I_HUMAN	SRS10_HUMAN	FAM3C_HUMAN	1A11_HUMAN	ATP5I_HUMAN
CD47_HUMAN	TAGL3_HUMAN	CCD47_HUMAN	PCCB_HUMAN	CD47_HUMAN
PTBP3_HUMAN	CD2AP_HUMAN	ZN326_HUMAN	PSME2_HUMAN	PTBP3_HUMAN
LANC1_HUMAN	FRM4B_HUMAN	NPAS3_HUMAN	RANG_HUMAN	LANC1_HUMAN
TSN14_HUMAN	DHB8_HUMAN	RM39_HUMAN	TBCD5_HUMAN	TSN14_HUMAN
RAB13_HUMAN	IF4G1_HUMAN	CCG6_HUMAN	H1BP3_HUMAN	RAB13_HUMAN
RM28_HUMAN	ABCD3_HUMAN	LEO1_HUMAN	LRC59_HUMAN	RM28_HUMAN
MAGD2_HUMAN	MAT2B_HUMAN	GBB4_HUMAN	UTS2_HUMAN	MAGD2_HUMAN
TET2_HUMAN	COTL1_HUMAN	SRCRL_HUMAN	NUDC_HUMAN	TET2_HUMAN
SPA13_HUMAN	WASC4_HUMAN	T2FB_HUMAN	JKIP1_HUMAN	SPA13_HUMAN
EPB42_HUMAN	DISP2_HUMAN	GAK_HUMAN	KIF5C_HUMAN	EPB42_HUMAN
SPCS3_HUMAN	SRSF5_HUMAN	ZN148_HUMAN	RAB3A_HUMAN	SPCS3_HUMAN
CSTF2_HUMAN	GT251_HUMAN	THYN1_HUMAN	CAH9_HUMAN	CSTF2_HUMAN
VITRN_HUMAN	GILT_HUMAN	BLM_HUMAN	FKBP9_HUMAN	VITRN_HUMAN
T131L_HUMAN	AGO3_HUMAN	CDO1_HUMAN	GCDH_HUMAN	T131L_HUMAN
GMDS_HUMAN	BZW1_HUMAN	P4HA2_HUMAN	G6PE_HUMAN	GMDS_HUMAN
SIAE_HUMAN	THYN1_HUMAN	FHIT_HUMAN	DNJA3_HUMAN	SIAE_HUMAN
ABCB8_HUMAN	GSTM1_HUMAN	RHG17_HUMAN	ALS_HUMAN	ABCB8_HUMAN
HV601_HUMAN	CCS_HUMAN	P3H3_HUMAN	SDCB1_HUMAN	HV601_HUMAN
ABCF3_HUMAN	MLXPL_HUMAN	DPYL5_HUMAN	LV140_HUMAN	ABCF3_HUMAN
ZNF45_HUMAN	NIF3L_HUMAN	PRGR_HUMAN	LXN_HUMAN	ZNF45_HUMAN
NPTN_HUMAN	SMCA5_HUMAN	FPRP_HUMAN	ORN_HUMAN	NPTN_HUMAN
SDF2_HUMAN	CAP2_HUMAN	WDR44_HUMAN	LV208_HUMAN	SDF2_HUMAN
H14_HUMAN	FAM3C_HUMAN	RRFM_HUMAN	SNX1_HUMAN	H14_HUMAN
ANO2_HUMAN	VITRN_HUMAN	BAG2_HUMAN	KVD20_HUMAN	ANO2_HUMAN
SCPDL_HUMAN	TXD12_HUMAN	CYTSB_HUMAN	1B59_HUMAN	SCPDL_HUMAN
NELFA_HUMAN	ISOC2_HUMAN	POLH_HUMAN	ARI1A_HUMAN	NELFA_HUMAN
UBA1L_HUMAN	QORX_HUMAN	SWT1_HUMAN	ARHL1_HUMAN	UBA1L_HUMAN
VPS16_HUMAN	HV372_HUMAN	THEM6_HUMAN	ABI1_HUMAN	VPS16_HUMAN
STK10_HUMAN	DPYL5_HUMAN	EMAL3_HUMAN	SRRT_HUMAN	STK10_HUMAN
PLRG1_HUMAN	FKBP9_HUMAN	SNR40_HUMAN	ABHDA_HUMAN	PLRG1_HUMAN
PUR4_HUMAN	GIMA4_HUMAN	DCUP_HUMAN	ATD3C_HUMAN	PUR4_HUMAN
H2B1J_HUMAN	ECHD3_HUMAN	DDX58_HUMAN	NOL3_HUMAN	H2B1J_HUMAN
KCRB_HUMAN	DBLOH_HUMAN	BAG3_HUMAN	DKC1_HUMAN	KCRB_HUMAN
CAD11_HUMAN	GSLG1_HUMAN	NEB2_HUMAN	SC11A_HUMAN	CAD11_HUMAN
EBP2_HUMAN	PYGL_HUMAN	PTN11_HUMAN	TET2_HUMAN	EBP2_HUMAN
EFTS_HUMAN	CBR3_HUMAN	GLSL_HUMAN	SSRP1_HUMAN	EFTS_HUMAN
EIF2A_HUMAN	ACO13_HUMAN	COMD2_HUMAN	COGA1_HUMAN	EIF2A_HUMAN
GAK_HUMAN	KAT3_HUMAN	NOP10_HUMAN	MGST1_HUMAN	GAK_HUMAN
TRXR2_HUMAN	NDKA_HUMAN	TPPC3_HUMAN	UFM1_HUMAN	TRXR2_HUMAN
RPF2_HUMAN	BAZ1A_HUMAN	ARAP1_HUMAN	NDUB9_HUMAN	RPF2_HUMAN
HNRLL_HUMAN	SPTC3_HUMAN	AGRA3_HUMAN	UB2V2_HUMAN	HNRLL_HUMAN
BAZ1A_HUMAN	PI16_HUMAN	SYNEM_HUMAN	PDIA5_HUMAN	BAZ1A_HUMAN
TRAP1_HUMAN	SAP18_HUMAN	COMD8_HUMAN	PAXI_HUMAN	TRAP1_HUMAN
AP1G1_HUMAN	BUB3_HUMAN	HRH4_HUMAN	APOC2_HUMAN	AP1G1_HUMAN
BAG3_HUMAN	CORO7_HUMAN	THTPA_HUMAN	HMGN3_HUMAN	BAG3_HUMAN
RAC2_HUMAN	NRX3A_HUMAN	ARHL1_HUMAN	HPRT_HUMAN	RAC2_HUMAN
SGTA_HUMAN	SF3A3_HUMAN	RBX1_HUMAN	KVD15_HUMAN	SGTA_HUMAN
CNDG2_HUMAN	ROCK2_HUMAN	CSCL2_HUMAN	MLXPL_HUMAN	CNDG2_HUMAN
CSKP_HUMAN	CO5A3_HUMAN	SHIP1_HUMAN	CGBP1_HUMAN	CSKP_HUMAN
DHRS4_HUMAN	PHS_HUMAN	MYO1B_HUMAN	TR112_HUMAN	DHRS4_HUMAN
KAIN_HUMAN	STOM_HUMAN	MAPK3_HUMAN	IGD_HUMAN	KAIN_HUMAN
CARF_HUMAN	ADRM1_HUMAN	UBA5_HUMAN	GAR1_HUMAN	CARF_HUMAN
CNPY2_HUMAN	EMAL2_HUMAN	S61A2_HUMAN	LV211_HUMAN	CNPY2_HUMAN
RAP2B_HUMAN	MTCH2_HUMAN	MPU1_HUMAN	ECHD1_HUMAN	RAP2B_HUMAN
KV401_HUMAN	ESYT2_HUMAN	RMXL1_HUMAN	FUCO_HUMAN	KV401_HUMAN
AT12A_HUMAN	ABI1_HUMAN	PTGIS_HUMAN	NXP20_HUMAN	AT12A_HUMAN
LMOD1_HUMAN	COLA1_HUMAN	PTCD3_HUMAN	HV102_HUMAN	LMOD1_HUMAN
RT07_HUMAN	DENR_HUMAN	MP2K2_HUMAN	PROS_HUMAN	RT07_HUMAN
LV325_HUMAN	SBSPO_HUMAN	SCO1_HUMAN	ACPM_HUMAN	LV325_HUMAN
NENF_HUMAN	TMED1_HUMAN	XYLB_HUMAN	H2B2D_HUMAN	NENF_HUMAN
PTER_HUMAN	PIPNA_HUMAN	SPTN4_HUMAN	SEP15_HUMAN	PTER_HUMAN
ACTY_HUMAN	KV230_HUMAN	BCL2_HUMAN	LLR1_HUMAN	ACTY_HUMAN
PURA2_HUMAN	HNMT_HUMAN	S35F3_HUMAN	FRIL_HUMAN	PURA2_HUMAN
L2GL1_HUMAN	IF1AX_HUMAN	DPM1_HUMAN	TM198_HUMAN	L2GL1_HUMAN
PXDC2_HUMAN	ASSY_HUMAN	SELO_HUMAN	VPS28_HUMAN	PXDC2_HUMAN
SYPL1_HUMAN	HV601_HUMAN	SNX4_HUMAN	GORS2_HUMAN	SYPL1_HUMAN
HYES_HUMAN	SIAE_HUMAN	ZC3HF_HUMAN	IGE_HUMAN	HYES_HUMAN
ZN512_HUMAN	KV311_HUMAN	GOGA4_HUMAN	KT33B_HUMAN	ZN512_HUMAN
MEAK7_HUMAN	MXRA5_HUMAN	UBFD1_HUMAN	OFD1_HUMAN	MEAK7_HUMAN
PDS5B_HUMAN	SYBU_HUMAN	RT28_HUMAN	EPN4_HUMAN	PDS5B_HUMAN
YAP1_HUMAN	RASK_HUMAN	MYO5B_HUMAN	S22A8_HUMAN	YAP1_HUMAN
ATOX1_HUMAN	PIN4_HUMAN	HTRA2_HUMAN	HACD3_HUMAN	ATOX1_HUMAN
LNP_HUMAN	AP2S1_HUMAN	TET2_HUMAN	OCAD1_HUMAN	LNP_HUMAN
SKT_HUMAN	ARHL1_HUMAN	S1A7A_HUMAN	TAOK1_HUMAN	SKT_HUMAN
SNF5_HUMAN	MZB1_HUMAN	EHD3_HUMAN	HLAG_HUMAN	SNF5_HUMAN
ARI1A_HUMAN	CHD4_HUMAN	BUD31_HUMAN	BDH2_HUMAN	ARI1A_HUMAN
SORL_HUMAN	NDUA4_HUMAN	MCM6_HUMAN	PLTP_HUMAN	SORL_HUMAN
SCRN2_HUMAN	DSC2_HUMAN	ISG20_HUMAN	GLYM_HUMAN	SCRN2_HUMAN
ZC3H6_HUMAN	ITA1_HUMAN	5NTD_HUMAN	MIC19_HUMAN	ZC3H6_HUMAN
DDX42_HUMAN	ARF4_HUMAN	TIM13_HUMAN	SC31A_HUMAN	DDX42_HUMAN
TRAF4_HUMAN	PRRC1_HUMAN	KVD20_HUMAN	H2A2B_HUMAN	TRAF4_HUMAN
HOOK3_HUMAN	THUM1_HUMAN	SPSY_HUMAN	RAB8B_HUMAN	HOOK3_HUMAN
ARF5_HUMAN	FLOT2_HUMAN	THEM4_HUMAN	SUSD1_HUMAN	ARF5_HUMAN
CHM1A_HUMAN	PHIP_HUMAN	H2A2B_HUMAN	MCCB_HUMAN	CHM1A_HUMAN
MICA1_HUMAN	PICAL_HUMAN	ACO13_HUMAN	LMOD1_HUMAN	MICA1_HUMAN
CD34_HUMAN	LV147_HUMAN	SIR5_HUMAN	TCHL1_HUMAN	CD34_HUMAN
NAKD2_HUMAN	CNDG2_HUMAN	DPB1_HUMAN	S1A7A_HUMAN	NAKD2_HUMAN
SCG3_HUMAN	MPCP_HUMAN	SSDH_HUMAN	PROF2_HUMAN	SCG3_HUMAN
CATK_HUMAN	CDK5_HUMAN	CD47_HUMAN	COAA1_HUMAN	CATK_HUMAN
KATL2_HUMAN	TRI25_HUMAN	NDUB1_HUMAN	LV861_HUMAN	KATL2_HUMAN
GYS1_HUMAN	ACTY_HUMAN	GGA2_HUMAN	HDHD2_HUMAN	GYS1_HUMAN
TPD53_HUMAN	PAMR1_HUMAN	VITRN_HUMAN	USP9Y_HUMAN	TPD53_HUMAN
PCNA_HUMAN	LRBA_HUMAN	DOCK2_HUMAN	THTR_HUMAN	PCNA_HUMAN
NHLC2_HUMAN	NIBL1_HUMAN	C560_HUMAN	NUCKS_HUMAN	NHLC2_HUMAN
CTL1_HUMAN	TIM8A_HUMAN	LSM1_HUMAN	RALB_HUMAN	CTL1_HUMAN
TMED1_HUMAN	GNAI3_HUMAN	ESRP1_HUMAN	SMRD3_HUMAN	TMED1_HUMAN
STT3B_HUMAN	RD23A_HUMAN	E41L1_HUMAN	PRRX1_HUMAN	STT3B_HUMAN
STC2_HUMAN	RBM14_HUMAN	PABP4_HUMAN	FBLL1_HUMAN	STC2_HUMAN
QORX_HUMAN	STMN1_HUMAN	HTAI2_HUMAN	SUMF2_HUMAN	QORX_HUMAN
SRPRB_HUMAN	LYOX_HUMAN	HMGN4_HUMAN	VWF_HUMAN	SRPRB_HUMAN
PLRKT_HUMAN	ITAV_HUMAN	EI2BE_HUMAN	TF65_HUMAN	PLRKT_HUMAN
CHM4B_HUMAN	EXOC2_HUMAN	AAGAB_HUMAN	HMGN4_HUMAN	CHM4B_HUMAN
TGON2_HUMAN	DRC1_HUMAN	CD63_HUMAN	IPO5_HUMAN	TGON2_HUMAN
GNL3_HUMAN	IGJ_HUMAN	KLKB1_HUMAN	SNX9_HUMAN	GNL3_HUMAN
RBBP9_HUMAN	SPTC1_HUMAN	LSM3_HUMAN	ATP6_HUMAN	RBBP9_HUMAN
WDR13_HUMAN	RALA_HUMAN	ETFD_HUMAN	T22D1_HUMAN	WDR13_HUMAN
EPN1_HUMAN	TBCD4_HUMAN	TNPO3_HUMAN	ANR31_HUMAN	EPN1_HUMAN
ARRS_HUMAN	MUC5B_HUMAN	RRAGA_HUMAN	HYES_HUMAN	ARRS_HUMAN
STT3A_HUMAN	TOM70_HUMAN	ITB4_HUMAN	TMED9_HUMAN	STT3A_HUMAN
ITA5_HUMAN	KAP2_HUMAN	EI2BA_HUMAN	ASH2L_HUMAN	ITA5_HUMAN
MEP50_HUMAN	GLYM_HUMAN	SPTC3_HUMAN	CDC5L_HUMAN	MEP50_HUMAN
GNL1_HUMAN	RBM8A_HUMAN	CO4A_HUMAN	CLCB_HUMAN	GNL1_HUMAN
ADRO_HUMAN	DDX6_HUMAN	MTCH2_HUMAN	SKT_HUMAN	ADRO_HUMAN
B3GN7_HUMAN	GNPI2_HUMAN	CADM4_HUMAN	DPYL5_HUMAN	B3GN7_HUMAN
PGAM5_HUMAN	BTF3_HUMAN	THTM_HUMAN	NIPS1_HUMAN	PGAM5_HUMAN
PSD10_HUMAN	SYPL1_HUMAN	CHERP_HUMAN	SF3A2_HUMAN	PSD10_HUMAN
ZCCHL_HUMAN	GMPPA_HUMAN	LVX54_HUMAN	ATP5I_HUMAN	ZCCHL_HUMAN
COGA1_HUMAN	ZYX_HUMAN	YLPM1_HUMAN	S10A1_HUMAN	COGA1_HUMAN
NEBL_HUMAN	GBG2_HUMAN	TARA_HUMAN	YLPM1_HUMAN	NEBL_HUMAN
RT28_HUMAN	LV39_HUMAN	PKP3_HUMAN	DNM1L_HUMAN	RT28_HUMAN
AK1C1_HUMAN	HV374_HUMAN	STAT6_HUMAN	RB6I2_HUMAN	AK1C1_HUMAN
INO1_HUMAN	HV103_HUMAN	NUB1_HUMAN	CD36_HUMAN	INO1_HUMAN
PARN_HUMAN	HV118_HUMAN	TAOK3_HUMAN	KVD28_HUMAN	PARN_HUMAN
ACTBL_HUMAN	HV551_HUMAN	PAK4_HUMAN	CSN8_HUMAN	ACTBL_HUMAN
QKI_HUMAN	KV224_HUMAN	IPO9_HUMAN	CPSF7_HUMAN	QKI_HUMAN
TGFI1_HUMAN	UBA6_HUMAN	MFAP2_HUMAN	LIMS1_HUMAN	TGFI1_HUMAN
DSCAM_HUMAN	CO6A6_HUMAN	ARGL1_HUMAN	LSM2_HUMAN	DSCAM_HUMAN
HSDL1_HUMAN	PDLI1_HUMAN	PYRG1_HUMAN	XPP1_HUMAN	HSDL1_HUMAN
LV147_HUMAN	MYO1C_HUMAN	FMR1_HUMAN	SRS12_HUMAN	LV147_HUMAN
MUC6_HUMAN	MYO1F_HUMAN	PLCA_HUMAN	ZYX_HUMAN	MUC6_HUMAN
RPB1_HUMAN	STXB3_HUMAN	RM17_HUMAN	PSB9_HUMAN	RPB1_HUMAN
MY18A_HUMAN	NDUS8_HUMAN	STAG2_HUMAN	CCAR1_HUMAN	MY18A_HUMAN
CDO1_HUMAN	PSD11_HUMAN	CATL1_HUMAN	LAMP2_HUMAN	CDO1_HUMAN
KV229_HUMAN	PSD12_HUMAN	MOV10_HUMAN	CRIP2_HUMAN	KV229_HUMAN
AT1B3_HUMAN	PSMD9_HUMAN	RM10_HUMAN	ITB6_HUMAN	AT1B3_HUMAN
DIAP1_HUMAN	PGRC1_HUMAN	ARLY_HUMAN	TNS2_HUMAN	DIAP1_HUMAN
DP13B_HUMAN	CLIC1_HUMAN	PIN4_HUMAN	PLOD1_HUMAN	DP13B_HUMAN
ADA_HUMAN	EIF3F_HUMAN	CERS2_HUMAN	RAB6B_HUMAN	ADA_HUMAN
IST1_HUMAN	MATN2_HUMAN	RGPD3_HUMAN	LV469_HUMAN	IST1_HUMAN
FBLN7_HUMAN	AGRIN_HUMAN	AAKG1_HUMAN	LVX54_HUMAN	FBLN7_HUMAN
SCRB2_HUMAN	HMGN4_HUMAN	SUH_HUMAN	LV218_HUMAN	SCRB2_HUMAN
LTOR3_HUMAN	PSDE_HUMAN	S39AB_HUMAN	HV349_HUMAN	LTOR3_HUMAN
EXOS6_HUMAN	BIN1_HUMAN	EBP2_HUMAN	HV601_HUMAN	EXOS6_HUMAN
H2B3B_HUMAN	STK25_HUMAN	CT027_HUMAN	HV315_HUMAN	H2B3B_HUMAN
PRG3_HUMAN	VMA5A_HUMAN	FBLL1_HUMAN	HV226_HUMAN	PRG3_HUMAN
LV301_HUMAN	NOP56_HUMAN	CMC2_HUMAN	HV374_HUMAN	LV301_HUMAN
P5CR1_HUMAN	DDX3X_HUMAN	LRC14_HUMAN	HV372_HUMAN	P5CR1_HUMAN
SAHH2_HUMAN	RNT2_HUMAN	COG4_HUMAN	HV103_HUMAN	SAHH2_HUMAN
PPIG_HUMAN	NFIB_HUMAN	RM33_HUMAN	HV118_HUMAN	PPIG_HUMAN
NFS1_HUMAN	F16P2_HUMAN	APOC1_HUMAN	HV124_HUMAN	NFS1_HUMAN
SHRM3_HUMAN	PDXK_HUMAN	KDM1A_HUMAN	HV428_HUMAN	SHRM3_HUMAN
SNF8_HUMAN	ISLR_HUMAN	SYWM_HUMAN	HV551_HUMAN	SNF8_HUMAN
GPX8_HUMAN	HSPB6_HUMAN	RPGR1_HUMAN	HV158_HUMAN	GPX8_HUMAN
SPTC3_HUMAN	COPE_HUMAN	K1C16_HUMAN	KV224_HUMAN	SPTC3_HUMAN
MUC2_HUMAN	ADA10_HUMAN	HGS_HUMAN	KV106_HUMAN	MUC2_HUMAN
LBP_HUMAN	NHRF1_HUMAN	TMA16_HUMAN	HV64D_HUMAN	LBP_HUMAN
K2C6B_HUMAN	TPP1_HUMAN	RBBP5_HUMAN	ESYT2_HUMAN	K2C6B_HUMAN
SRBS2_HUMAN	APOL1_HUMAN	PGAM5_HUMAN	KV229_HUMAN	SRBS2_HUMAN
DDI2_HUMAN	PSA7_HUMAN	DNLI3_HUMAN	CO6A6_HUMAN	DDI2_HUMAN
NU133_HUMAN	TX1B3_HUMAN	TBX19_HUMAN	PDLI1_HUMAN	NU133_HUMAN
H2A2B_HUMAN	QCR8_HUMAN	FBX41_HUMAN	MYO1C_HUMAN	H2A2B_HUMAN
RBP2_HUMAN	HGS_HUMAN	BORC7_HUMAN	NDUS8_HUMAN	RBP2_HUMAN
ARAP1_HUMAN	HNRDL_HUMAN	NB5R2_HUMAN	PSD11_HUMAN	ARAP1_HUMAN
CCD68_HUMAN	XPO1_HUMAN	CAH9_HUMAN	PGRC1_HUMAN	CCD68_HUMAN
PTN12_HUMAN	PLXB2_HUMAN	IRGQ_HUMAN	CLIC1_HUMAN	PTN12_HUMAN
MFGM_HUMAN	SYNEM_HUMAN	HOOK3_HUMAN	EIF3F_HUMAN	MFGM_HUMAN
BROX_HUMAN	DCLK1_HUMAN	THTR_HUMAN	MATN2_HUMAN	BROX_HUMAN
SYHM_HUMAN	SCAM1_HUMAN	COAA1_HUMAN	AGRIN_HUMAN	SYHM_HUMAN
PPP5_HUMAN	SCAM2_HUMAN	MYO1F_HUMAN	BIN1_HUMAN	PPP5_HUMAN
APOC2_HUMAN	ARC1B_HUMAN	PYC_HUMAN	NOP56_HUMAN	APOC2_HUMAN
ICAM1_HUMAN	ARPC2_HUMAN	UBP10_HUMAN	MA2B1_HUMAN	ICAM1_HUMAN
WASC4_HUMAN	ARPC3_HUMAN	ARHG6_HUMAN	PDXK_HUMAN	WASC4_HUMAN
CSN5_HUMAN	PLS1_HUMAN	ZNT5_HUMAN	HSPB6_HUMAN	CSN5_HUMAN
KV311_HUMAN	PFD6_HUMAN	HNRLL_HUMAN	COPE_HUMAN	KV311_HUMAN
RHG17_HUMAN	LAMA5_HUMAN	XPOT_HUMAN	PDCD5_HUMAN	RHG17_HUMAN
GLNA_HUMAN	CLIC2_HUMAN	GOLP3_HUMAN	TPP1_HUMAN	GLNA_HUMAN
LV39_HUMAN	SURF4_HUMAN	STEA4_HUMAN	PSA7_HUMAN	LV39_HUMAN
HV349_HUMAN	LX15B_HUMAN	NDUA4_HUMAN	MGST3_HUMAN	HV349_HUMAN
HV103_HUMAN	INP4B_HUMAN	H2A1D_HUMAN	TX1B3_HUMAN	HV103_HUMAN
KV108_HUMAN	EIF3D_HUMAN	ELMD2_HUMAN	CSKP_HUMAN	KV108_HUMAN
UBA6_HUMAN	EIF3H_HUMAN	NDUB4_HUMAN	HNRDL_HUMAN	UBA6_HUMAN
ESYT2_HUMAN	BCAT2_HUMAN	LHPP_HUMAN	XPO1_HUMAN	ESYT2_HUMAN
SHOT1_HUMAN	CAN5_HUMAN	LXN_HUMAN	SYNEM_HUMAN	SHOT1_HUMAN
SPD2B_HUMAN	ARPC5_HUMAN	GSDME_HUMAN	ARC1B_HUMAN	SPD2B_HUMAN
CO6A6_HUMAN	DHX15_HUMAN	NOVA2_HUMAN	ARPC2_HUMAN	CO6A6_HUMAN
WASH3_HUMAN	SERA_HUMAN	CO2A1_HUMAN	ARPC3_HUMAN	WASH3_HUMAN
DNS2A_HUMAN	PAPS1_HUMAN	GPI8_HUMAN	PGRC2_HUMAN	DNS2A_HUMAN
ADAS_HUMAN	TGFI1_HUMAN	SCAM1_HUMAN	PFD6_HUMAN	ADAS_HUMAN
PDLI1_HUMAN	HNRPR_HUMAN	IPO5_HUMAN	LAMA5_HUMAN	PDLI1_HUMAN
MYO1C_HUMAN	TXNL1_HUMAN	ZN638_HUMAN	EIF3H_HUMAN	MYO1C_HUMAN
MYO1F_HUMAN	TPD54_HUMAN	NAL13_HUMAN	BCAT2_HUMAN	MYO1F_HUMAN
AIP_HUMAN	ARK72_HUMAN	KVD28_HUMAN	STX7_HUMAN	AIP_HUMAN
GTPB1_HUMAN	E41L2_HUMAN	OFD1_HUMAN	ARPC5_HUMAN	GTPB1_HUMAN
LEG9_HUMAN	TIM44_HUMAN	TIMP1_HUMAN	DHX15_HUMAN	LEG9_HUMAN
STXB3_HUMAN	NDUB5_HUMAN	TNIK_HUMAN	SERA_HUMAN	STXB3_HUMAN
AP3B1_HUMAN	NDUA2_HUMAN	WBP2_HUMAN	PSMD3_HUMAN	AP3B1_HUMAN
NDUS8_HUMAN	ASNA_HUMAN	DHC24_HUMAN	TGFI1_HUMAN	NDUS8_HUMAN
PSD11_HUMAN	ACTN4_HUMAN	NMNA1_HUMAN	SRGP3_HUMAN	PSD11_HUMAN
PSD12_HUMAN	SYNC_HUMAN	SGTA_HUMAN	MCA3_HUMAN	PSD12_HUMAN
PSMD9_HUMAN	MYO1B_HUMAN	ADT2_HUMAN	HNRPR_HUMAN	PSMD9_HUMAN
PGRC1_HUMAN	LANC1_HUMAN	MIC26_HUMAN	TXNL1_HUMAN	PGRC1_HUMAN
CLIC1_HUMAN	IDH3B_HUMAN	SMAP1_HUMAN	TPD54_HUMAN	CLIC1_HUMAN
EIF3F_HUMAN	CALU_HUMAN	OPLA_HUMAN	ARK72_HUMAN	EIF3F_HUMAN
QSOX1_HUMAN	SAHH2_HUMAN	RTTN_HUMAN	PROM1_HUMAN	QSOX1_HUMAN
IPO5_HUMAN	NDUS5_HUMAN	H2AX_HUMAN	E41L2_HUMAN	IPO5_HUMAN
SAP18_HUMAN	RAD21_HUMAN	ARHG2_HUMAN	TIM44_HUMAN	SAP18_HUMAN
DNM1L_HUMAN	GMFG_HUMAN	CO2_HUMAN	NDUA2_HUMAN	DNM1L_HUMAN
RTCA_HUMAN	PLIN1_HUMAN	PDPR_HUMAN	ASNA_HUMAN	RTCA_HUMAN
AGRIN_HUMAN	OPA1_HUMAN	ACSF3_HUMAN	BUB3_HUMAN	AGRIN_HUMAN
HMGN4_HUMAN	PEPL_HUMAN	TRIR_HUMAN	ACTN4_HUMAN	HMGN4_HUMAN
NDUA4_HUMAN	VINEX_HUMAN	HS12B_HUMAN	SYNC_HUMAN	NDUA4_HUMAN
PSDE_HUMAN	HNRPQ_HUMAN	XPP1_HUMAN	MYO1B_HUMAN	PSDE_HUMAN
BIN1_HUMAN	PLIN3_HUMAN	C1QR1_HUMAN	CPSF5_HUMAN	BIN1_HUMAN
VMA5A_HUMAN	UGDH_HUMAN	TXD12_HUMAN	CALU_HUMAN	VMA5A_HUMAN
NOP56_HUMAN	CTND1_HUMAN	COQ8A_HUMAN	SAHH2_HUMAN	NOP56_HUMAN
DDX3X_HUMAN	SNX2_HUMAN	ENDD1_HUMAN	NDUS5_HUMAN	DDX3X_HUMAN
RNT2_HUMAN	USO1_HUMAN	RASA1_HUMAN	RAD21_HUMAN	RNT2_HUMAN
PPP6_HUMAN	TOM1_HUMAN	IBP2_HUMAN	TIM8A_HUMAN	PPP6_HUMAN
F16P2_HUMAN	CCD22_HUMAN	LV469_HUMAN	GMFG_HUMAN	F16P2_HUMAN
PDXK_HUMAN	DKC1_HUMAN	NFIC_HUMAN	PLIN1_HUMAN	PDXK_HUMAN
ISLR_HUMAN	IF2P_HUMAN	UBL5_HUMAN	KDM1A_HUMAN	ISLR_HUMAN
COX7R_HUMAN	CUTA_HUMAN	NNRD_HUMAN	PEPL_HUMAN	COX7R_HUMAN
COPE_HUMAN	WDR1_HUMAN	CASP6_HUMAN	ACSL4_HUMAN	COPE_HUMAN
AP3D1_HUMAN	CPNE3_HUMAN	PFD5_HUMAN	VINEX_HUMAN	AP3D1_HUMAN
ADA10_HUMAN	COQ9_HUMAN	KC1A_HUMAN	HNRPQ_HUMAN	ADA10_HUMAN
PDCD5_HUMAN	GGCT_HUMAN	GOSR2_HUMAN	PLIN3_HUMAN	PDCD5_HUMAN
NHRF1_HUMAN	NDUS7_HUMAN	SP110_HUMAN	UGDH_HUMAN	NHRF1_HUMAN
TPP1_HUMAN	NIPS2_HUMAN	GOGA3_HUMAN	CTND1_HUMAN	TPP1_HUMAN
PSA7_HUMAN	PDCD6_HUMAN	CKAP5_HUMAN	SNX2_HUMAN	PSA7_HUMAN
TX1B3_HUMAN	TBCA_HUMAN	SPRY4_HUMAN	IF2P_HUMAN	TX1B3_HUMAN
QCR8_HUMAN	VPS4B_HUMAN	PO210_HUMAN	DNJA2_HUMAN	QCR8_HUMAN
MYPT1_HUMAN	H2AY_HUMAN	KVD15_HUMAN	CUTA_HUMAN	MYPT1_HUMAN
HNRDL_HUMAN	SH3L1_HUMAN	SCAF4_HUMAN	WDR1_HUMAN	HNRDL_HUMAN
XPO1_HUMAN	FLNB_HUMAN	RAB18_HUMAN	CPNE3_HUMAN	XPO1_HUMAN
PLXB2_HUMAN	CISY_HUMAN	MAL2_HUMAN	NDUS7_HUMAN	PLXB2_HUMAN
DCLK1_HUMAN	SC22B_HUMAN	RAB3D_HUMAN	PDCD6_HUMAN	DCLK1_HUMAN
SCAM2_HUMAN	PR40A_HUMAN	TMX4_HUMAN	TBCA_HUMAN	SCAM2_HUMAN
ARC1B_HUMAN	VP26A_HUMAN	DTNB_HUMAN	VATG1_HUMAN	ARC1B_HUMAN
ARPC2_HUMAN	PSIP1_HUMAN	LS14A_HUMAN	VPS4B_HUMAN	ARPC2_HUMAN
ARPC3_HUMAN	NDUS3_HUMAN	AP3D1_HUMAN	H2AY_HUMAN	ARPC3_HUMAN
PLS1_HUMAN	HSBP1_HUMAN	WIPI3_HUMAN	SH3L1_HUMAN	PLS1_HUMAN
PGRC2_HUMAN	BAF_HUMAN	DRB4_HUMAN	FLNB_HUMAN	PGRC2_HUMAN
PFD6_HUMAN	SF3B1_HUMAN	SPA13_HUMAN	CISY_HUMAN	PFD6_HUMAN
LAMA5_HUMAN	CREG1_HUMAN	H2B3B_HUMAN	SC22B_HUMAN	LAMA5_HUMAN
ZN185_HUMAN	U520_HUMAN	VWF_HUMAN	VP26A_HUMAN	ZN185_HUMAN
CLIC2_HUMAN	CMC1_HUMAN	MUTA_HUMAN	PSIP1_HUMAN	CLIC2_HUMAN
SURF4_HUMAN	PALM_HUMAN	C2CD5_HUMAN	NDUS3_HUMAN	SURF4_HUMAN
INP4B_HUMAN	EIF3G_HUMAN	CELF2_HUMAN	ECI2_HUMAN	INP4B_HUMAN
PPM1G_HUMAN	IDHC_HUMAN	DOCK9_HUMAN	BAF_HUMAN	PPM1G_HUMAN
EIF3D_HUMAN	PRAF3_HUMAN	KGUA_HUMAN	CSDE1_HUMAN	EIF3D_HUMAN
EIF3H_HUMAN	SPF27_HUMAN	B4GT5_HUMAN	PRKRA_HUMAN	EIF3H_HUMAN
BCAT2_HUMAN	ATP5H_HUMAN	PAXI_HUMAN	U520_HUMAN	BCAT2_HUMAN
STX7_HUMAN	FLOT1_HUMAN	COG2_HUMAN	CMC1_HUMAN	STX7_HUMAN
P4HA2_HUMAN	ATP5L_HUMAN	PFD3_HUMAN	PALM_HUMAN	P4HA2_HUMAN
ARPC5_HUMAN	RL1D1_HUMAN	1A34_HUMAN	EIF3G_HUMAN	ARPC5_HUMAN
DHX15_HUMAN	SYUG_HUMAN	ARI4A_HUMAN	IDHC_HUMAN	DHX15_HUMAN
SERA_HUMAN	DDAH1_HUMAN	BRK1_HUMAN	PRAF3_HUMAN	SERA_HUMAN
DC1L2_HUMAN	MTA2_HUMAN	AP3M1_HUMAN	DNJC8_HUMAN	DC1L2_HUMAN
PSMD3_HUMAN	MYO1D_HUMAN	SPF27_HUMAN	ATP5H_HUMAN	PSMD3_HUMAN
PAPS1_HUMAN	SRBS2_HUMAN	SAM50_HUMAN	FLOT1_HUMAN	PAPS1_HUMAN
MCA3_HUMAN	SUN1_HUMAN	GAR1_HUMAN	ATP5L_HUMAN	MCA3_HUMAN
HNRPR_HUMAN	ERLN2_HUMAN	SUMF2_HUMAN	GLRX3_HUMAN	HNRPR_HUMAN
TXNL1_HUMAN	PRP6_HUMAN	PRVA_HUMAN	SYUG_HUMAN	TXNL1_HUMAN
TPD54_HUMAN	ENDD1_HUMAN	LIMC1_HUMAN	SRP72_HUMAN	TPD54_HUMAN
ARK72_HUMAN	AP2A2_HUMAN	BAIP2_HUMAN	DDAH1_HUMAN	ARK72_HUMAN
E41L2_HUMAN	SC31A_HUMAN	2A5A_HUMAN	TOM70_HUMAN	E41L2_HUMAN
LTOR5_HUMAN	NDUB4_HUMAN	UBE2Z_HUMAN	UFL1_HUMAN	LTOR5_HUMAN
CAH12_HUMAN	NDUA7_HUMAN	RPR1A_HUMAN	SRBS2_HUMAN	CAH12_HUMAN
DNPH1_HUMAN	VAPB_HUMAN	RPB9_HUMAN	SUN1_HUMAN	DNPH1_HUMAN
TIM44_HUMAN	NDUAA_HUMAN	REQU_HUMAN	PLPHP_HUMAN	TIM44_HUMAN
RGS10_HUMAN	6PGL_HUMAN	HYI_HUMAN	ERLN2_HUMAN	RGS10_HUMAN
ZN207_HUMAN	UTS2_HUMAN	LBP_HUMAN	AP2A2_HUMAN	ZN207_HUMAN
NDUA2_HUMAN	ETHE1_HUMAN	RBM22_HUMAN	RTN3_HUMAN	NDUA2_HUMAN
ASNA_HUMAN	ACSL3_HUMAN	SPD2B_HUMAN	AHSA1_HUMAN	ASNA_HUMAN
BUB3_HUMAN	LSM8_HUMAN	BRE1B_HUMAN	LSM8_HUMAN	BUB3_HUMAN
ACTN4_HUMAN	AP2A1_HUMAN	MGLL_HUMAN	AP2A1_HUMAN	ACTN4_HUMAN
HTSF1_HUMAN	CAVN2_HUMAN	LV147_HUMAN	CAVN2_HUMAN	HTSF1_HUMAN
SYNC_HUMAN	AIFM1_HUMAN	ASML_HUMAN	AIFM1_HUMAN	SYNC_HUMAN
MYO1B_HUMAN	DDAH2_HUMAN	NAA50_HUMAN	EMAL2_HUMAN	MYO1B_HUMAN
CPSF5_HUMAN	FBLN4_HUMAN	MAGT1_HUMAN	DDAH2_HUMAN	CPSF5_HUMAN
STRN_HUMAN	AGR2_HUMAN	SURF4_HUMAN	TXD12_HUMAN	STRN_HUMAN
IDH3B_HUMAN	NDUBA_HUMAN	P5CR2_HUMAN	AGR2_HUMAN	IDH3B_HUMAN
CALU_HUMAN	ACL6A_HUMAN	COQ5_HUMAN	CYB5_HUMAN	CALU_HUMAN
NDUS5_HUMAN	CYB5_HUMAN	MLXPL_HUMAN	ADH1B_HUMAN	NDUS5_HUMAN
PDE6D_HUMAN	ADH1B_HUMAN	FNTA_HUMAN	LDHA_HUMAN	PDE6D_HUMAN
RAD21_HUMAN	LDHA_HUMAN	DPTOR_HUMAN	AL1A1_HUMAN	RAD21_HUMAN
TIM8A_HUMAN	AL1A1_HUMAN	WIPF1_HUMAN	DHE3_HUMAN	TIM8A_HUMAN
GMFG_HUMAN	DHE3_HUMAN	PAIP1_HUMAN	NB5R3_HUMAN	GMFG_HUMAN
PLIN1_HUMAN	NB5R3_HUMAN	I2BPL_HUMAN	COX2_HUMAN	PLIN1_HUMAN
SMCA5_HUMAN	GSHR_HUMAN	OVCA2_HUMAN	SODC_HUMAN	SMCA5_HUMAN
JIP4_HUMAN	COX2_HUMAN	SMRC1_HUMAN	CERU_HUMAN	JIP4_HUMAN
OPA1_HUMAN	SODC_HUMAN	HV428_HUMAN	F13A_HUMAN	OPA1_HUMAN
PEPL_HUMAN	CERU_HUMAN	AMPD2_HUMAN	PNPH_HUMAN	PEPL_HUMAN
ACSL4_HUMAN	F13A_HUMAN	RASF4_HUMAN	AATM_HUMAN	ACSL4_HUMAN
SNX3_HUMAN	HPRT_HUMAN	NCBP1_HUMAN	PGK1_HUMAN	SNX3_HUMAN
VINEX_HUMAN	AATM_HUMAN	THOC6_HUMAN	KAD1_HUMAN	VINEX_HUMAN
HNRPQ_HUMAN	PGK1_HUMAN	HV315_HUMAN	THRB_HUMAN	HNRPQ_HUMAN
PLOD3_HUMAN	KAD1_HUMAN	KV224_HUMAN	C1R_HUMAN	PLOD3_HUMAN
PLIN3_HUMAN	THRB_HUMAN	LV319_HUMAN	HPT_HUMAN	PLIN3_HUMAN
UGDH_HUMAN	C1R_HUMAN	MELPH_HUMAN	CFAD_HUMAN	UGDH_HUMAN
CTND1_HUMAN	HPT_HUMAN	PTN1_HUMAN	PLMN_HUMAN	CTND1_HUMAN
SNX2_HUMAN	FA9_HUMAN	ABI1_HUMAN	FA12_HUMAN	SNX2_HUMAN
DPM1_HUMAN	CFAD_HUMAN	MBOA7_HUMAN	CFAB_HUMAN	DPM1_HUMAN
USO1_HUMAN	PLMN_HUMAN	RT34_HUMAN	CAH1_HUMAN	USO1_HUMAN
TOM1_HUMAN	FA12_HUMAN	LTOR2_HUMAN	CAH2_HUMAN	TOM1_HUMAN
CCD22_HUMAN	CFAB_HUMAN	LICH_HUMAN	ASSY_HUMAN	CCD22_HUMAN
DKC1_HUMAN	CAH1_HUMAN	SUV3_HUMAN	ANT3_HUMAN	DKC1_HUMAN
IF2P_HUMAN	CAH2_HUMAN	CSTF3_HUMAN	A1AT_HUMAN	IF2P_HUMAN
GAS7_HUMAN	ANT3_HUMAN	LV743_HUMAN	AACT_HUMAN	GAS7_HUMAN
DNJA2_HUMAN	A1AT_HUMAN	HV459_HUMAN	ANGT_HUMAN	DNJA2_HUMAN
CUTA_HUMAN	AACT_HUMAN	LCMT1_HUMAN	A2MG_HUMAN	CUTA_HUMAN
PFD1_HUMAN	ANGT_HUMAN	SAFB2_HUMAN	CO3_HUMAN	PFD1_HUMAN
NOL3_HUMAN	A2MG_HUMAN	P66B_HUMAN	CO5_HUMAN	NOL3_HUMAN
WDR1_HUMAN	CO3_HUMAN	MBNL1_HUMAN	KNG1_HUMAN	WDR1_HUMAN
ROCK2_HUMAN	CO5_HUMAN	GIT1_HUMAN	IGJ_HUMAN	ROCK2_HUMAN
CPNE3_HUMAN	CYTC_HUMAN	PYRG2_HUMAN	KV133_HUMAN	CPNE3_HUMAN
DJC13_HUMAN	KNG1_HUMAN	SNP29_HUMAN	KVD16_HUMAN	DJC13_HUMAN
GGCT_HUMAN	KV117_HUMAN	DCAF7_HUMAN	KV320_HUMAN	GGCT_HUMAN
NDUS7_HUMAN	KVD28_HUMAN	BGIN_HUMAN	KV315_HUMAN	NDUS7_HUMAN
NDUS2_HUMAN	KV320_HUMAN	AK1C3_HUMAN	LV147_HUMAN	NDUS2_HUMAN
NIPS2_HUMAN	KV315_HUMAN	CXL13_HUMAN	LV151_HUMAN	NIPS2_HUMAN
CILP1_HUMAN	LV151_HUMAN	RAVR1_HUMAN	LV223_HUMAN	CILP1_HUMAN
PDCD6_HUMAN	LV301_HUMAN	ERH_HUMAN	LV319_HUMAN	PDCD6_HUMAN
TBCA_HUMAN	HV307_HUMAN	STX5_HUMAN	LV301_HUMAN	TBCA_HUMAN
VATG1_HUMAN	PIGR_HUMAN	TCOF_HUMAN	LV327_HUMAN	VATG1_HUMAN
VPS4B_HUMAN	IGKC_HUMAN	RBM5_HUMAN	LV657_HUMAN	VPS4B_HUMAN
H2AY_HUMAN	IGHG1_HUMAN	TXNIP_HUMAN	HV307_HUMAN	H2AY_HUMAN
SH3L1_HUMAN	IGHG2_HUMAN	NPL4_HUMAN	HV459_HUMAN	SH3L1_HUMAN
FLNB_HUMAN	IGHG3_HUMAN	RB27B_HUMAN	PIGR_HUMAN	FLNB_HUMAN
CISY_HUMAN	IGHG4_HUMAN	GNA1_HUMAN	IGKC_HUMAN	CISY_HUMAN
SC22B_HUMAN	IGHM_HUMAN	UBR4_HUMAN	IGHG2_HUMAN	SC22B_HUMAN
PR40A_HUMAN	IGHA1_HUMAN	NPY1R_HUMAN	IGHG3_HUMAN	PR40A_HUMAN
VP26A_HUMAN	DRA_HUMAN	RM12_HUMAN	IGHG4_HUMAN	VP26A_HUMAN
NDUB1_HUMAN	HBD_HUMAN	RM37_HUMAN	IGHM_HUMAN	NDUB1_HUMAN
NDUS3_HUMAN	CO1A1_HUMAN	PRR12_HUMAN	IGHA1_HUMAN	NDUS3_HUMAN
SRS10_HUMAN	CO2A1_HUMAN	VTA1_HUMAN	DRA_HUMAN	SRS10_HUMAN
ECI2_HUMAN	CO3A1_HUMAN	UN45A_HUMAN	HBD_HUMAN	ECI2_HUMAN
BAF_HUMAN	CO4A1_HUMAN	NUMB_HUMAN	CO1A1_HUMAN	BAF_HUMAN
SF3B1_HUMAN	CRYAB_HUMAN	LYN_HUMAN	CO2A1_HUMAN	SF3B1_HUMAN
CSDE1_HUMAN	K1C14_HUMAN	CHAP1_HUMAN	CO3A1_HUMAN	CSDE1_HUMAN
PRKRA_HUMAN	LMNA_HUMAN	IFIT3_HUMAN	CO4A1_HUMAN	PRKRA_HUMAN
U520_HUMAN	APOA1_HUMAN	ZN512_HUMAN	CRYAB_HUMAN	U520_HUMAN
CRTAP_HUMAN	APOE_HUMAN	HDDC2_HUMAN	K1C14_HUMAN	CRTAP_HUMAN
CMC1_HUMAN	APOA2_HUMAN	NSUN2_HUMAN	K2C6A_HUMAN	CMC1_HUMAN
EIF3G_HUMAN	APOC3_HUMAN	GPNMB_HUMAN	LMNA_HUMAN	EIF3G_HUMAN
EIF3J_HUMAN	FIBA_HUMAN	PXDC2_HUMAN	APOA1_HUMAN	EIF3J_HUMAN
CBR3_HUMAN	FIBB_HUMAN	LTOR3_HUMAN	APOE_HUMAN	CBR3_HUMAN
IDHC_HUMAN	FIBG_HUMAN	GMPR2_HUMAN	APOA2_HUMAN	IDHC_HUMAN
STAM2_HUMAN	B3AT_HUMAN	IASPP_HUMAN	APOC1_HUMAN	STAM2_HUMAN
AL1L1_HUMAN	SAMP_HUMAN	IMA1_HUMAN	APOC3_HUMAN	AL1L1_HUMAN
PRAF3_HUMAN	C1QA_HUMAN	SNAG_HUMAN	FIBA_HUMAN	PRAF3_HUMAN
SPF27_HUMAN	C1QB_HUMAN	MXRA5_HUMAN	FIBB_HUMAN	SPF27_HUMAN
DNJC8_HUMAN	C1QC_HUMAN	NUP50_HUMAN	FIBG_HUMAN	DNJC8_HUMAN
ATP5H_HUMAN	CO9_HUMAN	RM24_HUMAN	MBP_HUMAN	ATP5H_HUMAN
FLOT1_HUMAN	APOH_HUMAN	RIDA_HUMAN	MYP2_HUMAN	FLOT1_HUMAN
ATP5L_HUMAN	A2GL_HUMAN	MFAP5_HUMAN	B3AT_HUMAN	ATP5L_HUMAN
RL1D1_HUMAN	FINC_HUMAN	CD2AP_HUMAN	SAMP_HUMAN	RL1D1_HUMAN
S14L2_HUMAN	RET4_HUMAN	NDUS5_HUMAN	C1QA_HUMAN	S14L2_HUMAN
SYUG_HUMAN	AMBP_HUMAN	FCG3B_HUMAN	C1QB_HUMAN	SYUG_HUMAN
SRP72_HUMAN	A1AG1_HUMAN	SP100_HUMAN	C1QC_HUMAN	SRP72_HUMAN
DDAH1_HUMAN	FETUA_HUMAN	WASC4_HUMAN	CO9_HUMAN	DDAH1_HUMAN
RECQ5_HUMAN	TTHY_HUMAN	VDAC3_HUMAN	APOH_HUMAN	RECQ5_HUMAN
MTA2_HUMAN	ALBU_HUMAN	ATP6_HUMAN	A2GL_HUMAN	MTA2_HUMAN
TOM70_HUMAN	VTDB_HUMAN	ARL1_HUMAN	FINC_HUMAN	TOM70_HUMAN
MYO1D_HUMAN	TRFE_HUMAN	POGZ_HUMAN	RET4_HUMAN	MYO1D_HUMAN
SC24D_HUMAN	TRFL_HUMAN	ARI1A_HUMAN	AMBP_HUMAN	SC24D_HUMAN
PLPHP_HUMAN	HEMO_HUMAN	SPF45_HUMAN	A1AG1_HUMAN	PLPHP_HUMAN
ERLN2_HUMAN	FRIH_HUMAN	CD11A_HUMAN	FETUA_HUMAN	ERLN2_HUMAN
PRP6_HUMAN	ANGI_HUMAN	TENS1_HUMAN	TTHY_HUMAN	PRP6_HUMAN
ENDD1_HUMAN	KLKB1_HUMAN	RB22A_HUMAN	ALBU_HUMAN	ENDD1_HUMAN
GLSK_HUMAN	C4BPA_HUMAN	RT25_HUMAN	VTDB_HUMAN	GLSK_HUMAN
AP2A2_HUMAN	VTNC_HUMAN	RT36_HUMAN	TRFE_HUMAN	AP2A2_HUMAN
SC31A_HUMAN	CATA_HUMAN	WDR61_HUMAN	TRFL_HUMAN	SC31A_HUMAN
ARK73_HUMAN	GLCM_HUMAN	CRYAB_HUMAN	HEMO_HUMAN	ARK73_HUMAN
NDUB4_HUMAN	ALDOA_HUMAN	GSH1_HUMAN	FRIH_HUMAN	NDUB4_HUMAN
NDUA7_HUMAN	CYTB_HUMAN	MBB1A_HUMAN	ANGI_HUMAN	NDUA7_HUMAN
VAPB_HUMAN	ANXA1_HUMAN	ARMX3_HUMAN	C4BPA_HUMAN	VAPB_HUMAN
NDUAA_HUMAN	APOB_HUMAN	VPS52_HUMAN	VTNC_HUMAN	NDUAA_HUMAN
FKBP9_HUMAN	SODM_HUMAN	PPCS_HUMAN	CATA_HUMAN	FKBP9_HUMAN
6PGL_HUMAN	OAT_HUMAN	AP1G2_HUMAN	ALDOA_HUMAN	6PGL_HUMAN
PAPS2_HUMAN	HRG_HUMAN	LIMS1_HUMAN	CYTB_HUMAN	PAPS2_HUMAN
LYPA2_HUMAN	THY1_HUMAN	KAP3_HUMAN	ANXA1_HUMAN	LYPA2_HUMAN
IPO7_HUMAN	A1BG_HUMAN	HV349_HUMAN	APOB_HUMAN	IPO7_HUMAN
CD2B2_HUMAN	K2C1_HUMAN	CD38_HUMAN	SODM_HUMAN	CD2B2_HUMAN
SVIL_HUMAN	S100B_HUMAN	TIM8A_HUMAN	HRG_HUMAN	SVIL_HUMAN
AHSA1_HUMAN	VWF_HUMAN	NDUB9_HUMAN	LV743_HUMAN	AHSA1_HUMAN
FMNL1_HUMAN	TBB4A_HUMAN	RRAS_HUMAN	THY1_HUMAN	FMNL1_HUMAN
G6PE_HUMAN	G3P_HUMAN	MARE2_HUMAN	A1BG_HUMAN	G6PE_HUMAN
ETHE1_HUMAN	KVD39_HUMAN	ACSA_HUMAN	HG2A_HUMAN	ETHE1_HUMAN
ASML_HUMAN	CPNS1_HUMAN	RAB25_HUMAN	K2C1_HUMAN	ASML_HUMAN
OXSR1_HUMAN	HSPB1_HUMAN	PARN_HUMAN	S100B_HUMAN	OXSR1_HUMAN
LSM8_HUMAN	RPN1_HUMAN	CY24A_HUMAN	G3P_HUMAN	LSM8_HUMAN
AP2A1_HUMAN	RPN2_HUMAN	RD23A_HUMAN	KV311_HUMAN	AP2A1_HUMAN
STAU1_HUMAN	GNAI2_HUMAN	ILEU_HUMAN	CPNS1_HUMAN	STAU1_HUMAN
CAVN2_HUMAN	AT1A1_HUMAN	ACOX3_HUMAN	HSPB1_HUMAN	CAVN2_HUMAN
AIFM1_HUMAN	AT1B1_HUMAN	L2HDH_HUMAN	RPN1_HUMAN	AIFM1_HUMAN
DDAH2_HUMAN	APOD_HUMAN	ZNF22_HUMAN	RPN2_HUMAN	DDAH2_HUMAN
FBLN4_HUMAN	ALDH2_HUMAN	NNMT_HUMAN	GNAI2_HUMAN	FBLN4_HUMAN
AGR2_HUMAN	S10A8_HUMAN	CLMN_HUMAN	AT1A1_HUMAN	AGR2_HUMAN
NDUBA_HUMAN	HMGN1_HUMAN	LV39_HUMAN	AT1B1_HUMAN	NDUBA_HUMAN
TOM40_HUMAN	IC1_HUMAN	KV127_HUMAN	APOD_HUMAN	TOM40_HUMAN
ACL6A_HUMAN	CFAI_HUMAN	HV374_HUMAN	ALDH2_HUMAN	ACL6A_HUMAN
CYB5_HUMAN	PCCA_HUMAN	HV372_HUMAN	S10A8_HUMAN	CYB5_HUMAN
ADH1B_HUMAN	IF2A_HUMAN	HV118_HUMAN	IC1_HUMAN	ADH1B_HUMAN
LDHA_HUMAN	HMGN2_HUMAN	HV551_HUMAN	CFAI_HUMAN	LDHA_HUMAN
AL1A1_HUMAN	RLA1_HUMAN	KV106_HUMAN	PCCA_HUMAN	AL1A1_HUMAN
DHE3_HUMAN	RLA2_HUMAN	HV64D_HUMAN	HMGN2_HUMAN	DHE3_HUMAN
NB5R3_HUMAN	RLA0_HUMAN	RBM47_HUMAN	RLA1_HUMAN	NB5R3_HUMAN
GSHR_HUMAN	TETN_HUMAN	UBA6_HUMAN	RLA2_HUMAN	GSHR_HUMAN
COX2_HUMAN	LA_HUMAN	SHOT1_HUMAN	RLA0_HUMAN	COX2_HUMAN
SODC_HUMAN	HEP2_HUMAN	KV229_HUMAN	TETN_HUMAN	SODC_HUMAN
CERU_HUMAN	ITB1_HUMAN	VWA8_HUMAN	LA_HUMAN	CERU_HUMAN
F13A_HUMAN	K1C18_HUMAN	PGP_HUMAN	THBG_HUMAN	F13A_HUMAN
PNPH_HUMAN	K2C8_HUMAN	SMHD1_HUMAN	HEP2_HUMAN	PNPH_HUMAN
HPRT_HUMAN	MYL1_HUMAN	CO6A6_HUMAN	ITB1_HUMAN	HPRT_HUMAN
AATM_HUMAN	CO5A2_HUMAN	IGLL5_HUMAN	K1C18_HUMAN	AATM_HUMAN
PGK1_HUMAN	AGAL_HUMAN	PDLI1_HUMAN	K2C8_HUMAN	PGK1_HUMAN
KAD1_HUMAN	KV401_HUMAN	MYO1C_HUMAN	CO5A2_HUMAN	KAD1_HUMAN
THRB_HUMAN	GELS_HUMAN	SNP23_HUMAN	AGAL_HUMAN	THRB_HUMAN
C1R_HUMAN	ATPB_HUMAN	AIP_HUMAN	KV230_HUMAN	C1R_HUMAN
HPT_HUMAN	CO2_HUMAN	LEG9_HUMAN	KV401_HUMAN	HPT_HUMAN
FA9_HUMAN	S10A6_HUMAN	STXB3_HUMAN	GELS_HUMAN	FA9_HUMAN
CFAD_HUMAN	APOA4_HUMAN	SMAP_HUMAN	PTMA_HUMAN	CFAD_HUMAN
PLMN_HUMAN	ENOA_HUMAN	AP3B1_HUMAN	ATPB_HUMAN	PLMN_HUMAN
FA12_HUMAN	G6PI_HUMAN	NDUS8_HUMAN	CO2_HUMAN	FA12_HUMAN
CFAB_HUMAN	NPM_HUMAN	PSD11_HUMAN	S10A9_HUMAN	CFAB_HUMAN
CAH1_HUMAN	TPM3_HUMAN	PSD12_HUMAN	S10A6_HUMAN	CAH1_HUMAN
CAH2_HUMAN	HEXA_HUMAN	PSMD9_HUMAN	APOA4_HUMAN	CAH2_HUMAN
ANT3_HUMAN	HYEP_HUMAN	ATOX1_HUMAN	ENOA_HUMAN	ANT3_HUMAN
A1AT_HUMAN	ACBP_HUMAN	PGRC1_HUMAN	PYGL_HUMAN	A1AT_HUMAN
AACT_HUMAN	LDHB_HUMAN	SPT5H_HUMAN	G6PI_HUMAN	AACT_HUMAN
ANGT_HUMAN	GPX1_HUMAN	DFFA_HUMAN	NPM_HUMAN	ANGT_HUMAN
A2MG_HUMAN	PROS_HUMAN	CLIC1_HUMAN	TPM3_HUMAN	A2MG_HUMAN
CO3_HUMAN	PDIA1_HUMAN	EIF3F_HUMAN	ITAV_HUMAN	CO3_HUMAN
CYTC_HUMAN	H10_HUMAN	ODPX_HUMAN	HEXA_HUMAN	CYTC_HUMAN
KNG1_HUMAN	CATD_HUMAN	QSOX1_HUMAN	HYEP_HUMAN	KNG1_HUMAN
RASK_HUMAN	ANXA2_HUMAN	DCTN6_HUMAN	ACBP_HUMAN	RASK_HUMAN
IGJ_HUMAN	CO8A_HUMAN	SAP18_HUMAN	LDHB_HUMAN	IGJ_HUMAN
KV133_HUMAN	CO8B_HUMAN	DNM1L_HUMAN	NFL_HUMAN	KV133_HUMAN
KVD28_HUMAN	CO8G_HUMAN	AGRIN_HUMAN	GPX1_HUMAN	KVD28_HUMAN
KV320_HUMAN	CAN1_HUMAN	PSDE_HUMAN	PDIA1_HUMAN	KV320_HUMAN
KV315_HUMAN	TBB5_HUMAN	BIN1_HUMAN	H10_HUMAN	KV315_HUMAN
HV353_HUMAN	TRY1_HUMAN	VMA5A_HUMAN	CSF1R_HUMAN	HV353_HUMAN
HV307_HUMAN	PGS2_HUMAN	NOP56_HUMAN	CATD_HUMAN	HV307_HUMAN
IGKC_HUMAN	SAP_HUMAN	DDX3X_HUMAN	ANXA2_HUMAN	IGKC_HUMAN
IGHG1_HUMAN	HEXB_HUMAN	RNT2_HUMAN	CO8A_HUMAN	IGHG1_HUMAN
IGHG2_HUMAN	PROF1_HUMAN	IMA3_HUMAN	CO8B_HUMAN	IGHG2_HUMAN
IGHG3_HUMAN	APT_HUMAN	PPP6_HUMAN	CO8G_HUMAN	IGHG3_HUMAN
IGHG4_HUMAN	SYEP_HUMAN	MA2B1_HUMAN	CAN1_HUMAN	IGHG4_HUMAN
IGHM_HUMAN	CATB_HUMAN	PDXK_HUMAN	TBB5_HUMAN	IGHM_HUMAN
IGHA1_HUMAN	HS90A_HUMAN	ISLR_HUMAN	TRY1_HUMAN	IGHA1_HUMAN
1B07_HUMAN	HNRPC_HUMAN	HSPB6_HUMAN	PGS2_HUMAN	1B07_HUMAN
DRA_HUMAN	LAMB1_HUMAN	ACPM_HUMAN	SAP_HUMAN	DRA_HUMAN
HBD_HUMAN	TPM2_HUMAN	COPE_HUMAN	HEXB_HUMAN	HBD_HUMAN
CO1A1_HUMAN	FUMH_HUMAN	PDCD5_HUMAN	PROF1_HUMAN	CO1A1_HUMAN
CO3A1_HUMAN	TSP1_HUMAN	ANM5_HUMAN	SYEP_HUMAN	CO3A1_HUMAN
CO4A1_HUMAN	CO1A2_HUMAN	NHRF1_HUMAN	CATB_HUMAN	CO4A1_HUMAN
K1C14_HUMAN	ANXA6_HUMAN	TPP1_HUMAN	HS90A_HUMAN	K1C14_HUMAN
LMNA_HUMAN	BGLR_HUMAN	TCRG1_HUMAN	HNRPC_HUMAN	LMNA_HUMAN
SPTA1_HUMAN	PFKAM_HUMAN	PSA7_HUMAN	LAMB1_HUMAN	SPTA1_HUMAN
APOA1_HUMAN	HS90B_HUMAN	SCAM3_HUMAN	TPM2_HUMAN	APOA1_HUMAN
APOE_HUMAN	MMP2_HUMAN	BCKD_HUMAN	FUMH_HUMAN	APOE_HUMAN
APOA2_HUMAN	SODE_HUMAN	MGST3_HUMAN	TSP1_HUMAN	APOA2_HUMAN
APOC3_HUMAN	CATG_HUMAN	TX1B3_HUMAN	CO1A2_HUMAN	APOC3_HUMAN
FIBA_HUMAN	MGP_HUMAN	HAT1_HUMAN	ANXA6_HUMAN	FIBA_HUMAN
FIBB_HUMAN	CO4A2_HUMAN	UB2L6_HUMAN	CBG_HUMAN	FIBB_HUMAN
FIBG_HUMAN	CY1_HUMAN	CSKP_HUMAN	BGLR_HUMAN	FIBG_HUMAN
B3AT_HUMAN	TRFM_HUMAN	HNRDL_HUMAN	PFKAM_HUMAN	B3AT_HUMAN
SAMP_HUMAN	CFAH_HUMAN	XPO1_HUMAN	HS90B_HUMAN	SAMP_HUMAN
C1QA_HUMAN	RU17_HUMAN	SC16A_HUMAN	MMP2_HUMAN	C1QA_HUMAN
C1QB_HUMAN	ITA5_HUMAN	PLXB2_HUMAN	SODE_HUMAN	C1QB_HUMAN
C1QC_HUMAN	VIME_HUMAN	SR140_HUMAN	CATG_HUMAN	C1QC_HUMAN
CO9_HUMAN	A2AP_HUMAN	PUR4_HUMAN	ODPA_HUMAN	CO9_HUMAN
APOH_HUMAN	RS17_HUMAN	DCLK1_HUMAN	CD14_HUMAN	APOH_HUMAN
A2GL_HUMAN	K2C7_HUMAN	SCAM2_HUMAN	CO4A2_HUMAN	A2GL_HUMAN
FINC_HUMAN	ANXA5_HUMAN	ARC1B_HUMAN	CY1_HUMAN	FINC_HUMAN
RET4_HUMAN	K1C16_HUMAN	ARPC2_HUMAN	CFAH_HUMAN	RET4_HUMAN
AMBP_HUMAN	RSSA_HUMAN	ARPC3_HUMAN	RU17_HUMAN	AMBP_HUMAN
A1AG1_HUMAN	SNRPA_HUMAN	RPAC1_HUMAN	ITA5_HUMAN	A1AG1_HUMAN
FETUA_HUMAN	FGF2_HUMAN	PGRC2_HUMAN	VIME_HUMAN	FETUA_HUMAN
TTHY_HUMAN	ENOG_HUMAN	PFD6_HUMAN	A2AP_HUMAN	TTHY_HUMAN
ALBU_HUMAN	THIK_HUMAN	LAMA5_HUMAN	RS17_HUMAN	ALBU_HUMAN
VTDB_HUMAN	GSTP1_HUMAN	PMM2_HUMAN	K2C7_HUMAN	VTDB_HUMAN
TRFE_HUMAN	LEG1_HUMAN	CHAD_HUMAN	GNAI3_HUMAN	TRFE_HUMAN
TRFL_HUMAN	DHPR_HUMAN	PPM1G_HUMAN	ANXA5_HUMAN	TRFL_HUMAN
HEMO_HUMAN	HMGB1_HUMAN	EIF3D_HUMAN	K1C16_HUMAN	HEMO_HUMAN
FRIL_HUMAN	RET1_HUMAN	EIF3H_HUMAN	RSSA_HUMAN	FRIL_HUMAN
FRIH_HUMAN	F16P1_HUMAN	BCAT2_HUMAN	SNRPA_HUMAN	FRIH_HUMAN
ANGI_HUMAN	TPM1_HUMAN	STX7_HUMAN	ENOG_HUMAN	ANGI_HUMAN
KLKB1_HUMAN	CLCA_HUMAN	YKT6_HUMAN	GSTP1_HUMAN	KLKB1_HUMAN
C4BPA_HUMAN	CLCB_HUMAN	ARPC5_HUMAN	LEG1_HUMAN	C4BPA_HUMAN
VTNC_HUMAN	ANXA4_HUMAN	PDPK1_HUMAN	DHPR_HUMAN	VTNC_HUMAN
CATA_HUMAN	DLDH_HUMAN	DHX15_HUMAN	HMGB1_HUMAN	CATA_HUMAN
GLCM_HUMAN	ROA1_HUMAN	MCES_HUMAN	F16P1_HUMAN	GLCM_HUMAN
FUCO_HUMAN	RU2A_HUMAN	PRP4_HUMAN	TPM1_HUMAN	FUCO_HUMAN
ALDOA_HUMAN	COX6C_HUMAN	SERA_HUMAN	CLCA_HUMAN	ALDOA_HUMAN
CYTB_HUMAN	TACD2_HUMAN	NDUS4_HUMAN	ANXA4_HUMAN	CYTB_HUMAN
ANXA1_HUMAN	C1S_HUMAN	PSMD3_HUMAN	CN37_HUMAN	ANXA1_HUMAN
APOB_HUMAN	PARP1_HUMAN	PAPS1_HUMAN	DLDH_HUMAN	APOB_HUMAN
SODM_HUMAN	UCHL1_HUMAN	SNUT1_HUMAN	ROA1_HUMAN	SODM_HUMAN
HRG_HUMAN	LKHA4_HUMAN	TGFI1_HUMAN	COX6C_HUMAN	HRG_HUMAN
THY1_HUMAN	ALDOC_HUMAN	MCA3_HUMAN	TACD2_HUMAN	THY1_HUMAN
A1BG_HUMAN	CO4A_HUMAN	HNRPR_HUMAN	C1S_HUMAN	A1BG_HUMAN
HG2A_HUMAN	HS71B_HUMAN	TXNL1_HUMAN	PARP1_HUMAN	HG2A_HUMAN
K2C1_HUMAN	IGA2_HUMAN	TPD54_HUMAN	LKHA4_HUMAN	K2C1_HUMAN
VWF_HUMAN	IGD_HUMAN	PPIH_HUMAN	ALDOC_HUMAN	VWF_HUMAN
TBB4A_HUMAN	IGK_HUMAN	ARK72_HUMAN	CO4B_HUMAN	TBB4A_HUMAN
G3P_HUMAN	IGL1_HUMAN	E41L2_HUMAN	GSTT2_HUMAN	G3P_HUMAN
CPNS1_HUMAN	IGLC3_HUMAN	LTOR5_HUMAN	SAA1_HUMAN	CPNS1_HUMAN
HSPB1_HUMAN	CALM3_HUMAN	CAH12_HUMAN	HS71B_HUMAN	HSPB1_HUMAN
CY24B_HUMAN	GAL3A_HUMAN	DNPH1_HUMAN	IGA2_HUMAN	CY24B_HUMAN
RPN1_HUMAN	RO60_HUMAN	TIM44_HUMAN	IGG1_HUMAN	RPN1_HUMAN
RPN2_HUMAN	LYAG_HUMAN	PLRG1_HUMAN	IGK_HUMAN	RPN2_HUMAN
GNAI2_HUMAN	RRAS_HUMAN	RGS10_HUMAN	IGL1_HUMAN	GNAI2_HUMAN
AT1A1_HUMAN	H14_HUMAN	ZN207_HUMAN	IGLC3_HUMAN	AT1A1_HUMAN
AT1B1_HUMAN	THIO_HUMAN	NDUB3_HUMAN	HV108_HUMAN	AT1B1_HUMAN
APOD_HUMAN	COX5B_HUMAN	NDUA2_HUMAN	HV335_HUMAN	APOD_HUMAN
ALDH2_HUMAN	KAP0_HUMAN	ASNA_HUMAN	HV43D_HUMAN	ALDH2_HUMAN
ITB2_HUMAN	ESTD_HUMAN	BUB3_HUMAN	CALM3_HUMAN	ITB2_HUMAN
S10A8_HUMAN	CH60_HUMAN	ACTN4_HUMAN	GAL3A_HUMAN	S10A8_HUMAN
HMGN1_HUMAN	CLUS_HUMAN	MAAI_HUMAN	RO60_HUMAN	HMGN1_HUMAN
IC1_HUMAN	BIP_HUMAN	AP1G1_HUMAN	LYAG_HUMAN	IC1_HUMAN
CFAI_HUMAN	LAMC1_HUMAN	ENSA_HUMAN	RRAS_HUMAN	CFAI_HUMAN
PERM_HUMAN	HSP7C_HUMAN	SYNC_HUMAN	H14_HUMAN	PERM_HUMAN
IF2A_HUMAN	ODPB_HUMAN	CPSF5_HUMAN	ODP2_HUMAN	IF2A_HUMAN
HMGN2_HUMAN	PYGB_HUMAN	LANC1_HUMAN	THIO_HUMAN	HMGN2_HUMAN
RLA1_HUMAN	RALB_HUMAN	STRN_HUMAN	COX5B_HUMAN	RLA1_HUMAN
RLA2_HUMAN	LAMP1_HUMAN	IDH3B_HUMAN	CO7_HUMAN	RLA2_HUMAN
RLA0_HUMAN	ACADM_HUMAN	CALU_HUMAN	KAP0_HUMAN	RLA0_HUMAN
TETN_HUMAN	TOP1_HUMAN	SAHH2_HUMAN	ESTD_HUMAN	TETN_HUMAN
LA_HUMAN	G6PD_HUMAN	RAD21_HUMAN	CH60_HUMAN	LA_HUMAN
1A24_HUMAN	PYC_HUMAN	GMFG_HUMAN	CLUS_HUMAN	1A24_HUMAN
ITB1_HUMAN	C1TC_HUMAN	PLIN1_HUMAN	BIP_HUMAN	ITB1_HUMAN
K1C18_HUMAN	ADHX_HUMAN	KPRB_HUMAN	LAMC1_HUMAN	K1C18_HUMAN
K2C8_HUMAN	PABP1_HUMAN	SMCA5_HUMAN	HSP7C_HUMAN	K2C8_HUMAN
MYL1_HUMAN	SYHC_HUMAN	OPA1_HUMAN	GTR1_HUMAN	MYL1_HUMAN
CO5A2_HUMAN	CO6A1_HUMAN	PEPL_HUMAN	ODPB_HUMAN	CO5A2_HUMAN
AGAL_HUMAN	CO6A2_HUMAN	SNX3_HUMAN	ITAM_HUMAN	AGAL_HUMAN
KV230_HUMAN	CO6A3_HUMAN	VINEX_HUMAN	PYGB_HUMAN	KV230_HUMAN
GELS_HUMAN	ADT3_HUMAN	HNRPQ_HUMAN	SPTB1_HUMAN	GELS_HUMAN
ATPB_HUMAN	IMDH2_HUMAN	GMDS_HUMAN	ACADM_HUMAN	ATPB_HUMAN
S10A9_HUMAN	TPR_HUMAN	DIAP1_HUMAN	TOP1_HUMAN	S10A9_HUMAN
S10A6_HUMAN	PIP_HUMAN	SEP15_HUMAN	G6PD_HUMAN	S10A6_HUMAN
APOA4_HUMAN	KCRB_HUMAN	EXOC3_HUMAN	C1TC_HUMAN	APOA4_HUMAN
IF4E_HUMAN	ANXA3_HUMAN	PLIN3_HUMAN	ADHX_HUMAN	IF4E_HUMAN
ENOA_HUMAN	ODBA_HUMAN	IMA7_HUMAN	PABP1_HUMAN	ENOA_HUMAN
PYGL_HUMAN	ACTN1_HUMAN	UGDH_HUMAN	NFH_HUMAN	PYGL_HUMAN
G6PI_HUMAN	CADH1_HUMAN	CTND1_HUMAN	CO6A1_HUMAN	G6PI_HUMAN
NPM_HUMAN	PEPD_HUMAN	SNX2_HUMAN	CO6A2_HUMAN	NPM_HUMAN
TPM3_HUMAN	XRCC6_HUMAN	USO1_HUMAN	CO6A3_HUMAN	TPM3_HUMAN
ITAV_HUMAN	XRCC5_HUMAN	TOM1_HUMAN	ADT1_HUMAN	ITAV_HUMAN
HEXA_HUMAN	COX41_HUMAN	F262_HUMAN	ADT3_HUMAN	HEXA_HUMAN
HYEP_HUMAN	LAMP2_HUMAN	CCD22_HUMAN	IMDH2_HUMAN	HYEP_HUMAN
ACBP_HUMAN	RINI_HUMAN	DKC1_HUMAN	TPR_HUMAN	ACBP_HUMAN
LDHB_HUMAN	CSPG2_HUMAN	IF2P_HUMAN	PIP_HUMAN	LDHB_HUMAN
GPX1_HUMAN	EF2_HUMAN	EDF1_HUMAN	KCRB_HUMAN	GPX1_HUMAN
PDIA1_HUMAN	K1C10_HUMAN	DNJA2_HUMAN	ANXA3_HUMAN	PDIA1_HUMAN
H10_HUMAN	K2C5_HUMAN	BRD4_HUMAN	ODBA_HUMAN	H10_HUMAN
CATD_HUMAN	PDIA4_HUMAN	CUTA_HUMAN	ACTN1_HUMAN	CATD_HUMAN
ANXA2_HUMAN	P4HA1_HUMAN	PFD1_HUMAN	CADH1_HUMAN	ANXA2_HUMAN
CO8A_HUMAN	TCTP_HUMAN	PP1RB_HUMAN	XRCC6_HUMAN	CO8A_HUMAN
CO8B_HUMAN	HEM2_HUMAN	NOL3_HUMAN	XRCC5_HUMAN	CO8B_HUMAN
CO8G_HUMAN	1A11_HUMAN	WDR1_HUMAN	COX41_HUMAN	CO8G_HUMAN
CAN1_HUMAN	PLSL_HUMAN	CPNE3_HUMAN	RINI_HUMAN	CAN1_HUMAN
TBB5_HUMAN	PLST_HUMAN	HIP1R_HUMAN	CSPG2_HUMAN	TBB5_HUMAN
TRY1_HUMAN	ACPH_HUMAN	DJC13_HUMAN	EF2_HUMAN	TRY1_HUMAN
PGS2_HUMAN	ETFA_HUMAN	COQ9_HUMAN	K1C10_HUMAN	PGS2_HUMAN
SAP_HUMAN	CD59_HUMAN	GGCT_HUMAN	K2C5_HUMAN	SAP_HUMAN
HEXB_HUMAN	MIF_HUMAN	NDUS7_HUMAN	PDIA4_HUMAN	HEXB_HUMAN
CATL1_HUMAN	CD99_HUMAN	NDUS2_HUMAN	CO6_HUMAN	CATL1_HUMAN
PROF1_HUMAN	GLU2B_HUMAN	NIPS2_HUMAN	P4HA1_HUMAN	PROF1_HUMAN
APT_HUMAN	HCLS1_HUMAN	CILP1_HUMAN	TCTP_HUMAN	APT_HUMAN
SYEP_HUMAN	FPPS_HUMAN	PDCD6_HUMAN	HEM2_HUMAN	SYEP_HUMAN
CATB_HUMAN	CX7A2_HUMAN	TBCA_HUMAN	HLAE_HUMAN	CATB_HUMAN
HS90A_HUMAN	NID1_HUMAN	VATG1_HUMAN	2B14_HUMAN	HS90A_HUMAN
HNRPC_HUMAN	AK1A1_HUMAN	VPS4B_HUMAN	PLSL_HUMAN	HNRPC_HUMAN
LAMB1_HUMAN	KPYM_HUMAN	H2AY_HUMAN	PLST_HUMAN	LAMB1_HUMAN
TPM2_HUMAN	ENPL_HUMAN	SH3L1_HUMAN	ETFA_HUMAN	TPM2_HUMAN
FUMH_HUMAN	CX6B1_HUMAN	FLNB_HUMAN	KAP2_HUMAN	FUMH_HUMAN
TSP1_HUMAN	HNRPL_HUMAN	NDUS6_HUMAN	CD59_HUMAN	TSP1_HUMAN
CO1A2_HUMAN	SYDC_HUMAN	CISY_HUMAN	MIF_HUMAN	CO1A2_HUMAN
ANXA6_HUMAN	PLAK_HUMAN	SC22B_HUMAN	GLU2B_HUMAN	ANXA6_HUMAN
RHOC_HUMAN	QCR7_HUMAN	PR40A_HUMAN	CX7A2_HUMAN	RHOC_HUMAN
BGLR_HUMAN	CBPA3_HUMAN	MTX2_HUMAN	NID1_HUMAN	BGLR_HUMAN
PFKAM_HUMAN	FABP4_HUMAN	VP26A_HUMAN	AK1A1_HUMAN	PFKAM_HUMAN
HS90B_HUMAN	ALDR_HUMAN	PSIP1_HUMAN	KPYM_HUMAN	HS90B_HUMAN
MMP2_HUMAN	AMPN_HUMAN	NDUS3_HUMAN	ENPL_HUMAN	MMP2_HUMAN
SODE_HUMAN	ARSA_HUMAN	SRS10_HUMAN	CX6B1_HUMAN	SODE_HUMAN
CATG_HUMAN	EZRI_HUMAN	ECI2_HUMAN	HNRPL_HUMAN	CATG_HUMAN
MGP_HUMAN	UCHL3_HUMAN	BAF_HUMAN	PLAK_HUMAN	MGP_HUMAN
ODPA_HUMAN	PGDH_HUMAN	SF3B1_HUMAN	CBPA3_HUMAN	ODPA_HUMAN
CD14_HUMAN	IGLL1_HUMAN	CSDE1_HUMAN	FABP4_HUMAN	CD14_HUMAN
CO4A2_HUMAN	RS2_HUMAN	PRKRA_HUMAN	AMPN_HUMAN	CO4A2_HUMAN
CY1_HUMAN	DESP_HUMAN	LYPA1_HUMAN	CBPN_HUMAN	CY1_HUMAN
CFAH_HUMAN	MUC1_HUMAN	U520_HUMAN	EZRI_HUMAN	CFAH_HUMAN
RU17_HUMAN	TIMP2_HUMAN	TIPRL_HUMAN	UCHL3_HUMAN	RU17_HUMAN
NFIC_HUMAN	CD44_HUMAN	NU155_HUMAN	NDKA_HUMAN	NFIC_HUMAN
VIME_HUMAN	ITB4_HUMAN	CMC1_HUMAN	GNS_HUMAN	VIME_HUMAN
A2AP_HUMAN	CBR1_HUMAN	TCEA3_HUMAN	IGLL1_HUMAN	A2AP_HUMAN
RS17_HUMAN	H15_HUMAN	EIF3G_HUMAN	RS2_HUMAN	RS17_HUMAN
K2C7_HUMAN	H12_HUMAN	CBR3_HUMAN	DESP_HUMAN	K2C7_HUMAN
ANXA5_HUMAN	NCPR_HUMAN	IDHC_HUMAN	RFA2_HUMAN	ANXA5_HUMAN
RSSA_HUMAN	AT2A2_HUMAN	RBBP9_HUMAN	MUC1_HUMAN	RSSA_HUMAN
SNRPA_HUMAN	CD36_HUMAN	STAM2_HUMAN	CD44_HUMAN	SNRPA_HUMAN
THIK_HUMAN	NAGAB_HUMAN	PRAF3_HUMAN	ITB4_HUMAN	THIK_HUMAN
GSTP1_HUMAN	HSP76_HUMAN	DNJC8_HUMAN	CBR1_HUMAN	GSTP1_HUMAN
LEG1_HUMAN	AATC_HUMAN	ATP5H_HUMAN	NCK1_HUMAN	LEG1_HUMAN
DHPR_HUMAN	UBF1_HUMAN	FLOT1_HUMAN	H15_HUMAN	DHPR_HUMAN
HMGB1_HUMAN	CAN2_HUMAN	ATP5L_HUMAN	H13_HUMAN	HMGB1_HUMAN
RET1_HUMAN	DDX5_HUMAN	GLRX3_HUMAN	H12_HUMAN	RET1_HUMAN
F16P1_HUMAN	PFKAL_HUMAN	RL1D1_HUMAN	AT2A2_HUMAN	F16P1_HUMAN
SPRC_HUMAN	LEG3_HUMAN	NEBL_HUMAN	YBOX3_HUMAN	SPRC_HUMAN
GSTM1_HUMAN	PRS6A_HUMAN	S14L2_HUMAN	NAGAB_HUMAN	GSTM1_HUMAN
TPM1_HUMAN	TCPA_HUMAN	STC2_HUMAN	HSP76_HUMAN	TPM1_HUMAN
CLCA_HUMAN	RL35A_HUMAN	SRP72_HUMAN	HMGA1_HUMAN	CLCA_HUMAN
CLCB_HUMAN	RL7_HUMAN	DDAH1_HUMAN	AATC_HUMAN	CLCB_HUMAN
ANXA4_HUMAN	VINC_HUMAN	MTA2_HUMAN	CAN2_HUMAN	ANXA4_HUMAN
CN37_HUMAN	LBP_HUMAN	TOM70_HUMAN	DESM_HUMAN	CN37_HUMAN
HMOX1_HUMAN	1B57_HUMAN	MYO1D_HUMAN	DDX5_HUMAN	HMOX1_HUMAN
DLDH_HUMAN	ITB6_HUMAN	SC24D_HUMAN	PFKAL_HUMAN	DLDH_HUMAN
ROA1_HUMAN	RL17_HUMAN	UFL1_HUMAN	LEG3_HUMAN	ROA1_HUMAN
RU2A_HUMAN	PGAM1_HUMAN	PLPHP_HUMAN	PRS6A_HUMAN	RU2A_HUMAN
COX6C_HUMAN	RCC1_HUMAN	ERLN2_HUMAN	TCPA_HUMAN	COX6C_HUMAN
TACD2_HUMAN	ATP5J_HUMAN	PRP6_HUMAN	RL35A_HUMAN	TACD2_HUMAN
C1S_HUMAN	ML12A_HUMAN	AP2A2_HUMAN	ARF4_HUMAN	C1S_HUMAN
PARP1_HUMAN	NUCL_HUMAN	SC31A_HUMAN	RL7_HUMAN	PARP1_HUMAN
LOX5_HUMAN	HXK1_HUMAN	ARK73_HUMAN	VINC_HUMAN	LOX5_HUMAN
LKHA4_HUMAN	RPAB1_HUMAN	NDUB8_HUMAN	LBP_HUMAN	LKHA4_HUMAN
ALDOC_HUMAN	NDUV2_HUMAN	NDUA7_HUMAN	RL17_HUMAN	ALDOC_HUMAN
CO4A_HUMAN	SPEE_HUMAN	RTN3_HUMAN	PGAM1_HUMAN	CO4A_HUMAN
HS71B_HUMAN	A1AG2_HUMAN	LETM1_HUMAN	RCC1_HUMAN	HS71B_HUMAN
IGA2_HUMAN	CSK22_HUMAN	LC7L3_HUMAN	ATP5J_HUMAN	IGA2_HUMAN
IGD_HUMAN	ITIH2_HUMAN	GOSR1_HUMAN	ML12A_HUMAN	IGD_HUMAN
IGK_HUMAN	ITIH1_HUMAN	VAPB_HUMAN	NUCL_HUMAN	IGK_HUMAN
IGL1_HUMAN	NFKB1_HUMAN	NDUAA_HUMAN	HXK1_HUMAN	IGL1_HUMAN
IGLC3_HUMAN	TYPH_HUMAN	FKBP9_HUMAN	NDUV2_HUMAN	IGLC3_HUMAN
CALM3_HUMAN	IF2B_HUMAN	6PGL_HUMAN	A1AG2_HUMAN	CALM3_HUMAN
GAL3A_HUMAN	ANXA7_HUMAN	LYPA2_HUMAN	ITIH2_HUMAN	GAL3A_HUMAN
RNAS2_HUMAN	RAB5A_HUMAN	IPO7_HUMAN	ITIH1_HUMAN	RNAS2_HUMAN
RO60_HUMAN	RAB6A_HUMAN	CD2B2_HUMAN	NFKB1_HUMAN	RO60_HUMAN
LYAG_HUMAN	PSB1_HUMAN	SVIL_HUMAN	TYPH_HUMAN	LYAG_HUMAN
RRAS_HUMAN	COX5A_HUMAN	AHSA1_HUMAN	IF2B_HUMAN	RRAS_HUMAN
1B58_HUMAN	LMNB1_HUMAN	G6PE_HUMAN	ANXA7_HUMAN	1B58_HUMAN
1C07_HUMAN	MIME_HUMAN	MPC2_HUMAN	BTF3_HUMAN	1C07_HUMAN
OSTP_HUMAN	ICAL_HUMAN	ETHE1_HUMAN	MX1_HUMAN	OSTP_HUMAN
ODP2_HUMAN	CO5A1_HUMAN	ACSL3_HUMAN	PSB1_HUMAN	ODP2_HUMAN
THIO_HUMAN	ASPG_HUMAN	CDS2_HUMAN	H2A1D_HUMAN	THIO_HUMAN
COX5B_HUMAN	PTN_HUMAN	OXSR1_HUMAN	COX5A_HUMAN	COX5B_HUMAN
PPGB_HUMAN	GSTM3_HUMAN	PTBP3_HUMAN	LMNB1_HUMAN	PPGB_HUMAN
KAP0_HUMAN	VATB2_HUMAN	LSM8_HUMAN	MIME_HUMAN	KAP0_HUMAN
ESTD_HUMAN	CSRP1_HUMAN	AP2A1_HUMAN	ICAL_HUMAN	ESTD_HUMAN
CH60_HUMAN	FLNA_HUMAN	STAU1_HUMAN	CO5A1_HUMAN	CH60_HUMAN
CLUS_HUMAN	AOFA_HUMAN	CAVN2_HUMAN	GSTM3_HUMAN	CLUS_HUMAN
BIP_HUMAN	ACOC_HUMAN	AIFM1_HUMAN	VATB2_HUMAN	BIP_HUMAN
LAMC1_HUMAN	5NTD_HUMAN	EMAL2_HUMAN	CSRP1_HUMAN	LAMC1_HUMAN
HSP7C_HUMAN	GPDA_HUMAN	BPNT1_HUMAN	FLNA_HUMAN	HSP7C_HUMAN
ODPB_HUMAN	VDAC1_HUMAN	DDAH2_HUMAN	AOFA_HUMAN	ODPB_HUMAN
ODB2_HUMAN	PGS1_HUMAN	AGR2_HUMAN	ACOC_HUMAN	ODB2_HUMAN
PYGB_HUMAN	SDHB_HUMAN	NDUBA_HUMAN	GPDA_HUMAN	PYGB_HUMAN
RALA_HUMAN	CD9_HUMAN	ACL6A_HUMAN	MK_HUMAN	RALA_HUMAN
SPTB1_HUMAN	COMT_HUMAN	CYB5_HUMAN	VDAC1_HUMAN	SPTB1_HUMAN
LAMP1_HUMAN	TGM2_HUMAN	ADH1B_HUMAN	PGS1_HUMAN	LAMP1_HUMAN
ACADM_HUMAN	OSBP1_HUMAN	LDHA_HUMAN	CD9_HUMAN	ACADM_HUMAN
TOP1_HUMAN	PIMT_HUMAN	AL1A1_HUMAN	COMT_HUMAN	TOP1_HUMAN
G6PD_HUMAN	FBRL_HUMAN	DHE3_HUMAN	OSBP1_HUMAN	G6PD_HUMAN
C1TC_HUMAN	TENX_HUMAN	NB5R3_HUMAN	PIMT_HUMAN	C1TC_HUMAN
PERE_HUMAN	NLTP_HUMAN	GSHR_HUMAN	FBRL_HUMAN	PERE_HUMAN
ADHX_HUMAN	UBA1_HUMAN	COX2_HUMAN	TENX_HUMAN	ADHX_HUMAN
PRPS2_HUMAN	GPX3_HUMAN	SODC_HUMAN	NLTP_HUMAN	PRPS2_HUMAN
PABP1_HUMAN	NDKB_HUMAN	CERU_HUMAN	UBA1_HUMAN	PABP1_HUMAN
CX6A1_HUMAN	ROA2_HUMAN	F13A_HUMAN	GPX3_HUMAN	CX6A1_HUMAN
CO6A1_HUMAN	QCR2_HUMAN	PNPH_HUMAN	NDKB_HUMAN	CO6A1_HUMAN
CO6A2_HUMAN	EST1_HUMAN	HPRT_HUMAN	ROA2_HUMAN	CO6A2_HUMAN
CO6A3_HUMAN	FBLN1_HUMAN	AATM_HUMAN	QCR2_HUMAN	CO6A3_HUMAN
ADT3_HUMAN	ITA6_HUMAN	PGK1_HUMAN	CPN2_HUMAN	ADT3_HUMAN
IMDH2_HUMAN	SFPQ_HUMAN	KAD1_HUMAN	EST1_HUMAN	IMDH2_HUMAN
TPR_HUMAN	PPIB_HUMAN	THRB_HUMAN	FBLN1_HUMAN	TPR_HUMAN
PIP_HUMAN	S10A1_HUMAN	C1R_HUMAN	ITA6_HUMAN	PIP_HUMAN
ANXA3_HUMAN	MAOM_HUMAN	HPT_HUMAN	SFPQ_HUMAN	ANXA3_HUMAN
ODBA_HUMAN	SYWC_HUMAN	CFAD_HUMAN	PPIB_HUMAN	ODBA_HUMAN
ECP_HUMAN	RS3_HUMAN	PLMN_HUMAN	MAOM_HUMAN	ECP_HUMAN
ACTN1_HUMAN	SAHH_HUMAN	CFAB_HUMAN	SYWC_HUMAN	ACTN1_HUMAN
CADH1_HUMAN	COF1_HUMAN	CAH1_HUMAN	RS3_HUMAN	CADH1_HUMAN
PEPD_HUMAN	CMA1_HUMAN	CAH2_HUMAN	GCSH_HUMAN	PEPD_HUMAN
XRCC6_HUMAN	LAMA2_HUMAN	ANT3_HUMAN	SAHH_HUMAN	XRCC6_HUMAN
XRCC5_HUMAN	EF1B_HUMAN	A1AT_HUMAN	COF1_HUMAN	XRCC5_HUMAN
COX41_HUMAN	AT5F1_HUMAN	AACT_HUMAN	CMA1_HUMAN	COX41_HUMAN
GILT_HUMAN	PPAC_HUMAN	ANGT_HUMAN	EF1B_HUMAN	GILT_HUMAN
LAMP2_HUMAN	THIL_HUMAN	A2MG_HUMAN	AT5F1_HUMAN	LAMP2_HUMAN
RINI_HUMAN	TENA_HUMAN	CO3_HUMAN	PPAC_HUMAN	RINI_HUMAN
CSPG2_HUMAN	MYL9_HUMAN	CYTC_HUMAN	THIL_HUMAN	CSPG2_HUMAN
EF2_HUMAN	ZA2G_HUMAN	KNG1_HUMAN	TENA_HUMAN	EF2_HUMAN
K1C10_HUMAN	THTM_HUMAN	RASK_HUMAN	MYL9_HUMAN	K1C10_HUMAN
K2C5_HUMAN	RS12_HUMAN	IGJ_HUMAN	MYP0_HUMAN	K2C5_HUMAN
PDIA4_HUMAN	DNJB1_HUMAN	KV133_HUMAN	ZA2G_HUMAN	PDIA4_HUMAN
CO6_HUMAN	ATPA_HUMAN	KV320_HUMAN	RS12_HUMAN	CO6_HUMAN
P4HA1_HUMAN	PSA1_HUMAN	KV315_HUMAN	DNJB1_HUMAN	P4HA1_HUMAN
TCTP_HUMAN	PSA2_HUMAN	LV223_HUMAN	ATPA_HUMAN	TCTP_HUMAN
HEM2_HUMAN	PSA3_HUMAN	HV307_HUMAN	PSA1_HUMAN	HEM2_HUMAN
PRG2_HUMAN	PSA4_HUMAN	IGKC_HUMAN	PSA2_HUMAN	PRG2_HUMAN
1A11_HUMAN	MOES_HUMAN	IGHG2_HUMAN	PSA3_HUMAN	1A11_HUMAN
PLSL_HUMAN	CTNA2_HUMAN	IGHG3_HUMAN	PSA4_HUMAN	PLSL_HUMAN
PLST_HUMAN	U2AF2_HUMAN	IGHG4_HUMAN	MOES_HUMAN	PLST_HUMAN
ACPH_HUMAN	RL13_HUMAN	IGHM_HUMAN	U2AF2_HUMAN	ACPH_HUMAN
ETFA_HUMAN	IVD_HUMAN	IGHA1_HUMAN	RL13_HUMAN	ETFA_HUMAN
KAP2_HUMAN	S10A4_HUMAN	1B07_HUMAN	IVD_HUMAN	KAP2_HUMAN
CD59_HUMAN	PTBP1_HUMAN	1A02_HUMAN	S10A4_HUMAN	CD59_HUMAN
MIF_HUMAN	SYTC_HUMAN	DRA_HUMAN	HMGB2_HUMAN	MIF_HUMAN
CD99_HUMAN	SYVC_HUMAN	DQA1_HUMAN	PTBP1_HUMAN	CD99_HUMAN
GLU2B_HUMAN	EF1G_HUMAN	DQB1_HUMAN	SYVC_HUMAN	GLU2B_HUMAN
HCLS1_HUMAN	FKBP2_HUMAN	HBD_HUMAN	EF1G_HUMAN	HCLS1_HUMAN
CX7A2_HUMAN	PON1_HUMAN	MYG_HUMAN	STOM_HUMAN	CX7A2_HUMAN
NID1_HUMAN	AOFB_HUMAN	CO1A1_HUMAN	PON1_HUMAN	NID1_HUMAN
AK1A1_HUMAN	1433T_HUMAN	CO3A1_HUMAN	AOFB_HUMAN	AK1A1_HUMAN
KPYM_HUMAN	MK03_HUMAN	CO4A1_HUMAN	1433T_HUMAN	KPYM_HUMAN
ENPL_HUMAN	CALL3_HUMAN	K1C14_HUMAN	RL10_HUMAN	ENPL_HUMAN
CX6B1_HUMAN	RL10_HUMAN	LMNA_HUMAN	RFA1_HUMAN	CX6B1_HUMAN
HNRPL_HUMAN	RFA1_HUMAN	APOA1_HUMAN	APEX1_HUMAN	HNRPL_HUMAN
SYDC_HUMAN	APEX1_HUMAN	APOE_HUMAN	CALR_HUMAN	SYDC_HUMAN
PLAK_HUMAN	CALR_HUMAN	APOA2_HUMAN	MAP4_HUMAN	PLAK_HUMAN
QCR7_HUMAN	MAP4_HUMAN	APOC3_HUMAN	CALX_HUMAN	QCR7_HUMAN
CBPA3_HUMAN	CALX_HUMAN	FIBA_HUMAN	PSB8_HUMAN	CBPA3_HUMAN
FABP4_HUMAN	PSB8_HUMAN	FIBB_HUMAN	PSA5_HUMAN	FABP4_HUMAN
ALDR_HUMAN	PSB9_HUMAN	FIBG_HUMAN	PSB4_HUMAN	ALDR_HUMAN
AMPN_HUMAN	PSA5_HUMAN	SAMP_HUMAN	PSB6_HUMAN	AMPN_HUMAN
ERF3A_HUMAN	PSB4_HUMAN	C1QA_HUMAN	GSTM2_HUMAN	ERF3A_HUMAN
ARSA_HUMAN	PSB6_HUMAN	C1QB_HUMAN	LYOX_HUMAN	ARSA_HUMAN
EZRI_HUMAN	GSTM2_HUMAN	C1QC_HUMAN	NDUS1_HUMAN	EZRI_HUMAN
UCHL3_HUMAN	TMOD1_HUMAN	CO9_HUMAN	MK01_HUMAN	UCHL3_HUMAN
NDKA_HUMAN	NDUS1_HUMAN	APOH_HUMAN	AMPL_HUMAN	NDKA_HUMAN
GNS_HUMAN	MK01_HUMAN	A2GL_HUMAN	CD34_HUMAN	GNS_HUMAN
IGLL1_HUMAN	AMPL_HUMAN	FINC_HUMAN	TKT_HUMAN	IGLL1_HUMAN
RS2_HUMAN	TPP2_HUMAN	AMBP_HUMAN	PML_HUMAN	RS2_HUMAN
DESP_HUMAN	RABP2_HUMAN	A1AG1_HUMAN	KAIN_HUMAN	DESP_HUMAN
RFA2_HUMAN	TKT_HUMAN	FETUA_HUMAN	EF1D_HUMAN	RFA2_HUMAN
MUC1_HUMAN	LMOD1_HUMAN	TTHY_HUMAN	RABP1_HUMAN	MUC1_HUMAN
TIMP2_HUMAN	PML_HUMAN	ALBU_HUMAN	MARCS_HUMAN	TIMP2_HUMAN
CD44_HUMAN	EF1D_HUMAN	VTDB_HUMAN	AQP1_HUMAN	CD44_HUMAN
ITB4_HUMAN	RABP1_HUMAN	TRFE_HUMAN	AL4A1_HUMAN	ITB4_HUMAN
CBR1_HUMAN	MARCS_HUMAN	TRFL_HUMAN	ERP29_HUMAN	CBR1_HUMAN
ANK1_HUMAN	AQP1_HUMAN	HEMO_HUMAN	PRDX6_HUMAN	ANK1_HUMAN
BGAL_HUMAN	GNA11_HUMAN	FRIH_HUMAN	BLVRB_HUMAN	BGAL_HUMAN
H15_HUMAN	AL4A1_HUMAN	ANGI_HUMAN	PRDX5_HUMAN	H15_HUMAN
H12_HUMAN	ERP29_HUMAN	C4BPA_HUMAN	DOPD_HUMAN	H12_HUMAN
NCPR_HUMAN	PRDX6_HUMAN	VTNC_HUMAN	PRDX3_HUMAN	NCPR_HUMAN
MGMT_HUMAN	BLVRB_HUMAN	CATA_HUMAN	ATPD_HUMAN	MGMT_HUMAN
AT2A2_HUMAN	PRDX5_HUMAN	FUCO_HUMAN	RL12_HUMAN	AT2A2_HUMAN
FAAA_HUMAN	DOPD_HUMAN	ALDOA_HUMAN	ECHM_HUMAN	FAAA_HUMAN
STMN1_HUMAN	PRDX3_HUMAN	CYTB_HUMAN	KCY_HUMAN	STMN1_HUMAN
YBOX3_HUMAN	ATPD_HUMAN	ANXA1_HUMAN	PEBP1_HUMAN	YBOX3_HUMAN
NAGAB_HUMAN	RL12_HUMAN	SODM_HUMAN	PDIA3_HUMAN	NAGAB_HUMAN
HSP76_HUMAN	ECHM_HUMAN	HRG_HUMAN	2AAA_HUMAN	HSP76_HUMAN
HMGA1_HUMAN	KCY_HUMAN	THY1_HUMAN	1A66_HUMAN	HMGA1_HUMAN
AATC_HUMAN	PEBP1_HUMAN	A1BG_HUMAN	SORCN_HUMAN	AATC_HUMAN
UBF1_HUMAN	PDIA3_HUMAN	HG2A_HUMAN	SDHA_HUMAN	UBF1_HUMAN
NDUB7_HUMAN	2AAA_HUMAN	K2C1_HUMAN	COR1A_HUMAN	NDUB7_HUMAN
KAPCA_HUMAN	AMRP_HUMAN	G3P_HUMAN	GDIA_HUMAN	KAPCA_HUMAN
CAN2_HUMAN	SORCN_HUMAN	CPNS1_HUMAN	METK2_HUMAN	CAN2_HUMAN
DDX5_HUMAN	RPB2_HUMAN	HSPB1_HUMAN	DNJA1_HUMAN	DDX5_HUMAN
PFKAL_HUMAN	SDHA_HUMAN	CY24B_HUMAN	QCR1_HUMAN	PFKAL_HUMAN
LEG3_HUMAN	COR1A_HUMAN	RPN1_HUMAN	3HIDH_HUMAN	LEG3_HUMAN
PRS6A_HUMAN	GDIA_HUMAN	RPN2_HUMAN	PUR9_HUMAN	PRS6A_HUMAN
TCPA_HUMAN	METK2_HUMAN	GNAI2_HUMAN	HNRH3_HUMAN	TCPA_HUMAN
RL35A_HUMAN	KAP3_HUMAN	AT1A1_HUMAN	HNRH1_HUMAN	RL35A_HUMAN
ITB5_HUMAN	QCR1_HUMAN	AT1B1_HUMAN	1433B_HUMAN	ITB5_HUMAN
ARF4_HUMAN	3HIDH_HUMAN	APOD_HUMAN	1433S_HUMAN	ARF4_HUMAN
RL7_HUMAN	PUR9_HUMAN	ALDH2_HUMAN	STIP1_HUMAN	RL7_HUMAN
VINC_HUMAN	HNRH3_HUMAN	ITB2_HUMAN	S10AB_HUMAN	VINC_HUMAN
ARY1_HUMAN	HNRH1_HUMAN	S10A8_HUMAN	PRDX2_HUMAN	ARY1_HUMAN
RL17_HUMAN	1433B_HUMAN	HMGN1_HUMAN	GBP2_HUMAN	RL17_HUMAN
PGAM1_HUMAN	1433S_HUMAN	IC1_HUMAN	RL9_HUMAN	PGAM1_HUMAN
RCC1_HUMAN	STIP1_HUMAN	CFAI_HUMAN	ACSL1_HUMAN	RCC1_HUMAN
ATP5J_HUMAN	S10AB_HUMAN	ISG15_HUMAN	LSP1_HUMAN	ATP5J_HUMAN
K1C15_HUMAN	PRDX2_HUMAN	PERM_HUMAN	MCM5_HUMAN	K1C15_HUMAN
ML12A_HUMAN	GBP2_HUMAN	PCCA_HUMAN	RNAS4_HUMAN	ML12A_HUMAN
NUCL_HUMAN	RL9_HUMAN	PCCB_HUMAN	GLYC_HUMAN	NUCL_HUMAN
HXK1_HUMAN	ACSL1_HUMAN	IF2A_HUMAN	HSP74_HUMAN	HXK1_HUMAN
NDUV2_HUMAN	KINH_HUMAN	HMGN2_HUMAN	MPI_HUMAN	NDUV2_HUMAN
SPEE_HUMAN	LSP1_HUMAN	RLA1_HUMAN	CTNA1_HUMAN	SPEE_HUMAN
A1AG2_HUMAN	HSP74_HUMAN	RLA2_HUMAN	CTNB1_HUMAN	A1AG2_HUMAN
ITIH2_HUMAN	MPI_HUMAN	RLA0_HUMAN	PHB_HUMAN	ITIH2_HUMAN
ITIH1_HUMAN	PROF2_HUMAN	TETN_HUMAN	RFA3_HUMAN	ITIH1_HUMAN
NFKB1_HUMAN	CTNA1_HUMAN	LA_HUMAN	RL22_HUMAN	NFKB1_HUMAN
TYPH_HUMAN	CTNB1_HUMAN	THBG_HUMAN	K1C9_HUMAN	TYPH_HUMAN
2B1B_HUMAN	PHB_HUMAN	ITB1_HUMAN	SAA4_HUMAN	2B1B_HUMAN
IF2B_HUMAN	RADI_HUMAN	K1C18_HUMAN	FBN1_HUMAN	IF2B_HUMAN
TCO1_HUMAN	RFA3_HUMAN	K2C8_HUMAN	MYH9_HUMAN	TCO1_HUMAN
ANXA7_HUMAN	RL22_HUMAN	CO5A2_HUMAN	MYH10_HUMAN	ANXA7_HUMAN
CAP7_HUMAN	K1C9_HUMAN	AGAL_HUMAN	COPB2_HUMAN	CAP7_HUMAN
RAB5A_HUMAN	SAA4_HUMAN	KV401_HUMAN	ADDA_HUMAN	RAB5A_HUMAN
MX1_HUMAN	FBN1_HUMAN	GELS_HUMAN	FUS_HUMAN	MX1_HUMAN
PSB1_HUMAN	MYH9_HUMAN	PTMA_HUMAN	DEK_HUMAN	PSB1_HUMAN
MPRD_HUMAN	MYH10_HUMAN	ATPB_HUMAN	MYH11_HUMAN	MPRD_HUMAN
COX5A_HUMAN	COPB2_HUMAN	S10A9_HUMAN	GLRX1_HUMAN	COX5A_HUMAN
LMNB1_HUMAN	ADDA_HUMAN	S10A6_HUMAN	K22E_HUMAN	LMNB1_HUMAN
MIME_HUMAN	FUS_HUMAN	APOA4_HUMAN	PRS7_HUMAN	MIME_HUMAN
ICAL_HUMAN	MYH11_HUMAN	IF4E_HUMAN	GGT5_HUMAN	ICAL_HUMAN
CO5A1_HUMAN	K22E_HUMAN	ENOA_HUMAN	ATPG_HUMAN	CO5A1_HUMAN
ASPG_HUMAN	PRS7_HUMAN	PYGL_HUMAN	RL4_HUMAN	ASPG_HUMAN
GSTM3_HUMAN	GGT5_HUMAN	G6PI_HUMAN	LONM_HUMAN	GSTM3_HUMAN
VATB2_HUMAN	ARL3_HUMAN	NPM_HUMAN	PGM1_HUMAN	VATB2_HUMAN
VATC1_HUMAN	ATPG_HUMAN	TPM3_HUMAN	PP1G_HUMAN	VATC1_HUMAN
CSRP1_HUMAN	VATE1_HUMAN	ITAV_HUMAN	SPB5_HUMAN	CSRP1_HUMAN
FLNA_HUMAN	RL4_HUMAN	HEXA_HUMAN	PEDF_HUMAN	FLNA_HUMAN
AOFA_HUMAN	LONM_HUMAN	HYEP_HUMAN	ODO2_HUMAN	AOFA_HUMAN
ACOC_HUMAN	PGM1_HUMAN	ACBP_HUMAN	GPX4_HUMAN	ACOC_HUMAN
VDAC1_HUMAN	SPB5_HUMAN	LDHB_HUMAN	SRP14_HUMAN	VDAC1_HUMAN
PGS1_HUMAN	PEDF_HUMAN	GPX1_HUMAN	TAGL2_HUMAN	PGS1_HUMAN
SDHB_HUMAN	ODO2_HUMAN	PDIA1_HUMAN	TALDO_HUMAN	SDHB_HUMAN
CD9_HUMAN	SRP14_HUMAN	H10_HUMAN	ETFB_HUMAN	CD9_HUMAN
COMT_HUMAN	NUP62_HUMAN	CATD_HUMAN	RBMX_HUMAN	COMT_HUMAN
TGM2_HUMAN	TAGL2_HUMAN	ANXA2_HUMAN	VATA_HUMAN	TGM2_HUMAN
MUTA_HUMAN	TALDO_HUMAN	CO8B_HUMAN	GRP75_HUMAN	MUTA_HUMAN
PIMT_HUMAN	ETFB_HUMAN	CO8G_HUMAN	RS19_HUMAN	PIMT_HUMAN
FBRL_HUMAN	RBMX_HUMAN	CAN1_HUMAN	RL3_HUMAN	FBRL_HUMAN
PUR2_HUMAN	VATA_HUMAN	TBB5_HUMAN	COFA1_HUMAN	PUR2_HUMAN
TENX_HUMAN	GRP75_HUMAN	PGS2_HUMAN	COIA1_HUMAN	TENX_HUMAN
PUR6_HUMAN	IF4A3_HUMAN	SAP_HUMAN	OST48_HUMAN	PUR6_HUMAN
NLTP_HUMAN	RS19_HUMAN	HEXB_HUMAN	AN32A_HUMAN	NLTP_HUMAN
UBA1_HUMAN	RL3_HUMAN	PROF1_HUMAN	CAPG_HUMAN	UBA1_HUMAN
GPX3_HUMAN	COFA1_HUMAN	APT_HUMAN	TCPZ_HUMAN	GPX3_HUMAN
NDKB_HUMAN	COIA1_HUMAN	SYEP_HUMAN	PSB10_HUMAN	NDKB_HUMAN
ROA2_HUMAN	OST48_HUMAN	CATB_HUMAN	MDHC_HUMAN	ROA2_HUMAN
QCR2_HUMAN	AN32A_HUMAN	HS90A_HUMAN	MDHM_HUMAN	QCR2_HUMAN
EST1_HUMAN	CAPG_HUMAN	HNRPC_HUMAN	ECHA_HUMAN	EST1_HUMAN
FBLN1_HUMAN	TCPZ_HUMAN	QCR6_HUMAN	PERI_HUMAN	FBLN1_HUMAN
TCEA1_HUMAN	PSB10_HUMAN	LAMB1_HUMAN	SYIC_HUMAN	TCEA1_HUMAN
PGH1_HUMAN	RL13A_HUMAN	FUMH_HUMAN	EIF1_HUMAN	PGH1_HUMAN
ITA6_HUMAN	ARL1_HUMAN	TSP1_HUMAN	ECI1_HUMAN	ITA6_HUMAN
SFPQ_HUMAN	STAT3_HUMAN	CO1A2_HUMAN	LAP2B_HUMAN	SFPQ_HUMAN
PPIB_HUMAN	MDHC_HUMAN	ANXA6_HUMAN	STAT1_HUMAN	PPIB_HUMAN
MAOM_HUMAN	MDHM_HUMAN	CBG_HUMAN	AK1C3_HUMAN	MAOM_HUMAN
SYWC_HUMAN	ECHA_HUMAN	BGLR_HUMAN	LPPRC_HUMAN	SYWC_HUMAN
RS3_HUMAN	IF2G_HUMAN	PFKAM_HUMAN	THIM_HUMAN	RS3_HUMAN
GCSH_HUMAN	CETN2_HUMAN	HS90B_HUMAN	RL35_HUMAN	GCSH_HUMAN
SAHH_HUMAN	PTGDS_HUMAN	MMP2_HUMAN	LIS1_HUMAN	SAHH_HUMAN
COF1_HUMAN	SYIC_HUMAN	MMP3_HUMAN	MUC18_HUMAN	COF1_HUMAN
IF4B_HUMAN	EIF1_HUMAN	SODE_HUMAN	MATR3_HUMAN	IF4B_HUMAN
AT2B4_HUMAN	ECI1_HUMAN	CATG_HUMAN	GPDM_HUMAN	AT2B4_HUMAN
CMA1_HUMAN	LAP2B_HUMAN	ODPA_HUMAN	SSRA_HUMAN	CMA1_HUMAN
EF1B_HUMAN	STAT1_HUMAN	PLEK_HUMAN	AFAM_HUMAN	EF1B_HUMAN
AT5F1_HUMAN	RS27_HUMAN	CD14_HUMAN	PRS6B_HUMAN	AT5F1_HUMAN
PPAC_HUMAN	LPPRC_HUMAN	CO4A2_HUMAN	VDAC2_HUMAN	PPAC_HUMAN
THIL_HUMAN	THIM_HUMAN	CY1_HUMAN	ACDSB_HUMAN	THIL_HUMAN
TENA_HUMAN	RL35_HUMAN	PTPRC_HUMAN	UBP5_HUMAN	TENA_HUMAN
MYL9_HUMAN	LIS1_HUMAN	RU2B_HUMAN	RECQ1_HUMAN	MYL9_HUMAN
ZA2G_HUMAN	MUC18_HUMAN	CFAH_HUMAN	CRK_HUMAN	ZA2G_HUMAN
THTM_HUMAN	MATR3_HUMAN	RU17_HUMAN	CRKL_HUMAN	THTM_HUMAN
RS12_HUMAN	GPDM_HUMAN	ITA5_HUMAN	GSTM5_HUMAN	RS12_HUMAN
DNJB1_HUMAN	SSRA_HUMAN	VIME_HUMAN	NSF_HUMAN	DNJB1_HUMAN
ATPA_HUMAN	RANG_HUMAN	A2AP_HUMAN	RL27A_HUMAN	ATPA_HUMAN
PSA1_HUMAN	NAMPT_HUMAN	RS17_HUMAN	RL5_HUMAN	PSA1_HUMAN
PSA2_HUMAN	AFAM_HUMAN	K2C7_HUMAN	RL21_HUMAN	PSA2_HUMAN
PSA3_HUMAN	PRS6B_HUMAN	GNAI3_HUMAN	RL28_HUMAN	PSA3_HUMAN
PSA4_HUMAN	VDAC2_HUMAN	ANXA5_HUMAN	RS9_HUMAN	PSA4_HUMAN
CO5A3_HUMAN	ACDSB_HUMAN	RSSA_HUMAN	RS5_HUMAN	CO5A3_HUMAN
MOES_HUMAN	UBP5_HUMAN	SNRPA_HUMAN	RS10_HUMAN	MOES_HUMAN
DDX6_HUMAN	RECQ1_HUMAN	ENOG_HUMAN	MAP1B_HUMAN	DDX6_HUMAN
CTNA2_HUMAN	CRK_HUMAN	THIK_HUMAN	YAP1_HUMAN	CTNA2_HUMAN
RL13_HUMAN	NSF_HUMAN	GSTP1_HUMAN	UTRO_HUMAN	RL13_HUMAN
IVD_HUMAN	RL27A_HUMAN	RU1C_HUMAN	IQGA1_HUMAN	IVD_HUMAN
S10A4_HUMAN	RL5_HUMAN	LEG1_HUMAN	GLYG_HUMAN	S10A4_HUMAN
PTBP1_HUMAN	RL21_HUMAN	DHPR_HUMAN	STT3A_HUMAN	PTBP1_HUMAN
SYTC_HUMAN	RL28_HUMAN	HMGB1_HUMAN	CAZA2_HUMAN	SYTC_HUMAN
SYVC_HUMAN	RS9_HUMAN	RET1_HUMAN	CAPZB_HUMAN	SYVC_HUMAN
EF1G_HUMAN	RS5_HUMAN	F16P1_HUMAN	IF1AX_HUMAN	EF1G_HUMAN
STOM_HUMAN	RS10_HUMAN	SPRC_HUMAN	SYQ_HUMAN	STOM_HUMAN
KAD4_HUMAN	MAP1B_HUMAN	GSTM1_HUMAN	RL29_HUMAN	KAD4_HUMAN
AOFB_HUMAN	NEDD4_HUMAN	TPM1_HUMAN	UCRI_HUMAN	AOFB_HUMAN
1433T_HUMAN	UTRO_HUMAN	CLCA_HUMAN	ATPO_HUMAN	1433T_HUMAN
MK03_HUMAN	IQGA1_HUMAN	CLCB_HUMAN	PI42A_HUMAN	MK03_HUMAN
CALL3_HUMAN	STT3A_HUMAN	ANXA4_HUMAN	COPD_HUMAN	CALL3_HUMAN
RL10_HUMAN	CAZA2_HUMAN	CN37_HUMAN	GSHB_HUMAN	RL10_HUMAN
RFA1_HUMAN	CAPZB_HUMAN	HMOX1_HUMAN	TCPE_HUMAN	RFA1_HUMAN
APEX1_HUMAN	SYQ_HUMAN	DLDH_HUMAN	NEST_HUMAN	APEX1_HUMAN
PYR1_HUMAN	LEG7_HUMAN	ROA1_HUMAN	IDHP_HUMAN	PYR1_HUMAN
CALR_HUMAN	UCRI_HUMAN	RU2A_HUMAN	AL9A1_HUMAN	CALR_HUMAN
MAP4_HUMAN	ATPO_HUMAN	CATH_HUMAN	RL34_HUMAN	MAP4_HUMAN
CALX_HUMAN	LIMS1_HUMAN	COX6C_HUMAN	LMAN1_HUMAN	CALX_HUMAN
PSB8_HUMAN	PPCE_HUMAN	TACD2_HUMAN	FAS_HUMAN	PSB8_HUMAN
PSB9_HUMAN	PI42A_HUMAN	C1S_HUMAN	TCPG_HUMAN	PSB9_HUMAN
PSA5_HUMAN	COPD_HUMAN	PARP1_HUMAN	EFTU_HUMAN	PSA5_HUMAN
PSB4_HUMAN	PSMD8_HUMAN	IFIT1_HUMAN	AL7A1_HUMAN	PSB4_HUMAN
PSB6_HUMAN	GSHB_HUMAN	LOX5_HUMAN	SRP09_HUMAN	PSB6_HUMAN
GSTM2_HUMAN	TCPE_HUMAN	LKHA4_HUMAN	SYSC_HUMAN	GSTM2_HUMAN
LYOX_HUMAN	K2C6C_HUMAN	ALDOC_HUMAN	PSB3_HUMAN	LYOX_HUMAN
NDUS1_HUMAN	NEST_HUMAN	CO4B_HUMAN	PSB2_HUMAN	NDUS1_HUMAN
MK01_HUMAN	IDHP_HUMAN	GSTT2_HUMAN	ACADV_HUMAN	MK01_HUMAN
GRAN_HUMAN	PIPNB_HUMAN	HS71B_HUMAN	TMEDA_HUMAN	GRAN_HUMAN
AMPL_HUMAN	MRP_HUMAN	IGA2_HUMAN	HINT1_HUMAN	AMPL_HUMAN
TPP2_HUMAN	AL9A1_HUMAN	IGG1_HUMAN	NDUV1_HUMAN	TPP2_HUMAN
RABP2_HUMAN	RL34_HUMAN	IGK_HUMAN	SEPP1_HUMAN	RABP2_HUMAN
TKT_HUMAN	LMAN1_HUMAN	IGLC3_HUMAN	IDH3A_HUMAN	TKT_HUMAN
PML_HUMAN	FAS_HUMAN	HV108_HUMAN	CRIP1_HUMAN	PML_HUMAN
EF1D_HUMAN	TCPG_HUMAN	HV335_HUMAN	GDIB_HUMAN	EF1D_HUMAN
MARCS_HUMAN	EFTU_HUMAN	CALM3_HUMAN	EMD_HUMAN	MARCS_HUMAN
AQP1_HUMAN	AL7A1_HUMAN	GAL3A_HUMAN	SERPH_HUMAN	AQP1_HUMAN
GNA11_HUMAN	SRP09_HUMAN	RNAS2_HUMAN	PDLI4_HUMAN	GNA11_HUMAN
AL4A1_HUMAN	PCY1A_HUMAN	RO60_HUMAN	VASP_HUMAN	AL4A1_HUMAN
ERP29_HUMAN	SYAC_HUMAN	LYAG_HUMAN	DYN2_HUMAN	ERP29_HUMAN
PRDX6_HUMAN	SYSC_HUMAN	1C07_HUMAN	BCAM_HUMAN	PRDX6_HUMAN
BLVRB_HUMAN	PSB3_HUMAN	H14_HUMAN	PPT1_HUMAN	BLVRB_HUMAN
PRDX5_HUMAN	ACADV_HUMAN	ODP2_HUMAN	RL14_HUMAN	PRDX5_HUMAN
DOPD_HUMAN	TMEDA_HUMAN	PTPRF_HUMAN	TCPQ_HUMAN	DOPD_HUMAN
PRDX3_HUMAN	HINT1_HUMAN	THIO_HUMAN	TCPD_HUMAN	PRDX3_HUMAN
ATPD_HUMAN	NDUV1_HUMAN	COX5B_HUMAN	ANX11_HUMAN	ATPD_HUMAN
RL12_HUMAN	GRAK_HUMAN	PPGB_HUMAN	RAB5C_HUMAN	RL12_HUMAN
ECHM_HUMAN	SPS1_HUMAN	TAU_HUMAN	RAB7A_HUMAN	ECHM_HUMAN
KCY_HUMAN	GUAA_HUMAN	CO7_HUMAN	MMP16_HUMAN	KCY_HUMAN
PEBP1_HUMAN	GNAQ_HUMAN	KAP0_HUMAN	SSRD_HUMAN	PEBP1_HUMAN
PDIA3_HUMAN	CRIP1_HUMAN	ESTD_HUMAN	BAP31_HUMAN	PDIA3_HUMAN
2AAA_HUMAN	GDIB_HUMAN	CH60_HUMAN	MECP2_HUMAN	2AAA_HUMAN
1A66_HUMAN	EMD_HUMAN	CLUS_HUMAN	HCFC1_HUMAN	1A66_HUMAN
1C12_HUMAN	SERPH_HUMAN	BIP_HUMAN	AL3A2_HUMAN	1C12_HUMAN
HMOX2_HUMAN	PDLI4_HUMAN	LAMC1_HUMAN	DHB4_HUMAN	HMOX2_HUMAN
AMRP_HUMAN	F10A1_HUMAN	HSP7C_HUMAN	STA5B_HUMAN	AMRP_HUMAN
SORCN_HUMAN	VASP_HUMAN	UMPS_HUMAN	HDGF_HUMAN	SORCN_HUMAN
AL1B1_HUMAN	DYN2_HUMAN	ODPB_HUMAN	LUM_HUMAN	AL1B1_HUMAN
RPB2_HUMAN	BCAM_HUMAN	ODB2_HUMAN	PRELP_HUMAN	RPB2_HUMAN
SDHA_HUMAN	PPT1_HUMAN	ITAM_HUMAN	CNN1_HUMAN	SDHA_HUMAN
COR1A_HUMAN	RL14_HUMAN	PYGB_HUMAN	NDUA8_HUMAN	COR1A_HUMAN
GDIA_HUMAN	TCPQ_HUMAN	RALA_HUMAN	ROA3_HUMAN	GDIA_HUMAN
METK2_HUMAN	TCPD_HUMAN	RALB_HUMAN	6PGD_HUMAN	METK2_HUMAN
KAP3_HUMAN	ANX11_HUMAN	ACADM_HUMAN	HNRPM_HUMAN	KAP3_HUMAN
DNJA1_HUMAN	RAB5C_HUMAN	TOP1_HUMAN	IMA1_HUMAN	DNJA1_HUMAN
QCR1_HUMAN	RAB7A_HUMAN	G6PD_HUMAN	GDIR1_HUMAN	QCR1_HUMAN
3HIDH_HUMAN	SMCA2_HUMAN	C1TC_HUMAN	GDIR2_HUMAN	3HIDH_HUMAN
PUR9_HUMAN	GALK1_HUMAN	PERE_HUMAN	HNRPF_HUMAN	PUR9_HUMAN
HNRH3_HUMAN	SSRD_HUMAN	ADHX_HUMAN	RM12_HUMAN	HNRH3_HUMAN
HNRH1_HUMAN	BAP31_HUMAN	PRPS2_HUMAN	CAZA1_HUMAN	HNRH1_HUMAN
1433B_HUMAN	MECP2_HUMAN	PABP1_HUMAN	TXTP_HUMAN	1433B_HUMAN
1433S_HUMAN	HCFC1_HUMAN	PCNA_HUMAN	ACLY_HUMAN	1433S_HUMAN
STIP1_HUMAN	DHB4_HUMAN	SYHC_HUMAN	SUCA_HUMAN	STIP1_HUMAN
S10AB_HUMAN	PSMD7_HUMAN	CO6A1_HUMAN	COPA_HUMAN	S10AB_HUMAN
PRDX2_HUMAN	SUOX_HUMAN	CO6A2_HUMAN	CATC_HUMAN	PRDX2_HUMAN
DCTD_HUMAN	SPHM_HUMAN	CO6A3_HUMAN	AP2S1_HUMAN	DCTD_HUMAN
GBP1_HUMAN	HDGF_HUMAN	ADT1_HUMAN	TCP4_HUMAN	GBP1_HUMAN
RL9_HUMAN	LUM_HUMAN	ADT3_HUMAN	SYRC_HUMAN	RL9_HUMAN
ACSL1_HUMAN	PRELP_HUMAN	IMDH2_HUMAN	SYYC_HUMAN	ACSL1_HUMAN
KINH_HUMAN	CNN1_HUMAN	TPR_HUMAN	HSP72_HUMAN	KINH_HUMAN
LSP1_HUMAN	NDUA8_HUMAN	PIP_HUMAN	RD23B_HUMAN	LSP1_HUMAN
DUT_HUMAN	ROA3_HUMAN	KCRB_HUMAN	KAD2_HUMAN	DUT_HUMAN
GLYM_HUMAN	6PGD_HUMAN	ANXA3_HUMAN	SNAA_HUMAN	GLYM_HUMAN
HSP74_HUMAN	HNRPM_HUMAN	KCRU_HUMAN	IF5_HUMAN	HSP74_HUMAN
MPI_HUMAN	GDS1_HUMAN	ODBA_HUMAN	TERA_HUMAN	MPI_HUMAN
PROF2_HUMAN	GDIR1_HUMAN	ECP_HUMAN	MFAP4_HUMAN	PROF2_HUMAN
CTNA1_HUMAN	GDIR2_HUMAN	ACTN1_HUMAN	ECHB_HUMAN	CTNA1_HUMAN
CTNB1_HUMAN	HNRPF_HUMAN	XRCC6_HUMAN	NP1L1_HUMAN	CTNB1_HUMAN
PHB_HUMAN	SPSY_HUMAN	XRCC5_HUMAN	DSRAD_HUMAN	PHB_HUMAN
RADI_HUMAN	THOP1_HUMAN	COX41_HUMAN	LAMB2_HUMAN	RADI_HUMAN
RFA3_HUMAN	CAZA1_HUMAN	GILT_HUMAN	TPD52_HUMAN	RFA3_HUMAN
RL22_HUMAN	CRIP2_HUMAN	LAMP2_HUMAN	SEC13_HUMAN	RL22_HUMAN
SPRE_HUMAN	BIEA_HUMAN	RINI_HUMAN	NH2L1_HUMAN	SPRE_HUMAN
TSP2_HUMAN	TXTP_HUMAN	CSPG2_HUMAN	PSA_HUMAN	TSP2_HUMAN
TSP4_HUMAN	PPP5_HUMAN	EF2_HUMAN	EIF3B_HUMAN	TSP4_HUMAN
K1C9_HUMAN	ACLY_HUMAN	K1C10_HUMAN	ATPK_HUMAN	K1C9_HUMAN
SAA4_HUMAN	SUCA_HUMAN	K2C5_HUMAN	SYMC_HUMAN	SAA4_HUMAN
FBN1_HUMAN	COPB_HUMAN	PDIA4_HUMAN	MTPN_HUMAN	FBN1_HUMAN
GDE_HUMAN	COPA_HUMAN	CO6_HUMAN	ARPC4_HUMAN	GDE_HUMAN
MYH9_HUMAN	CATC_HUMAN	TCTP_HUMAN	CD81_HUMAN	MYH9_HUMAN
MYH10_HUMAN	SC24C_HUMAN	HEM2_HUMAN	TPIS_HUMAN	MYH10_HUMAN
COPB2_HUMAN	TCP4_HUMAN	PRG2_HUMAN	MYL6_HUMAN	COPB2_HUMAN
ADDA_HUMAN	SYRC_HUMAN	1A11_HUMAN	IF4A1_HUMAN	ADDA_HUMAN
FUS_HUMAN	CA2D1_HUMAN	2B14_HUMAN	RS20_HUMAN	FUS_HUMAN
DEK_HUMAN	SYYC_HUMAN	PLSL_HUMAN	PRPS1_HUMAN	DEK_HUMAN
MYH11_HUMAN	UBP14_HUMAN	PLST_HUMAN	PSA6_HUMAN	MYH11_HUMAN
K22E_HUMAN	HSP72_HUMAN	ACPH_HUMAN	S10AA_HUMAN	K22E_HUMAN
HMGCL_HUMAN	RD23B_HUMAN	ETFA_HUMAN	CDC42_HUMAN	HMGCL_HUMAN
PRS7_HUMAN	KAD2_HUMAN	KAP2_HUMAN	DEST_HUMAN	PRS7_HUMAN
GGT5_HUMAN	HMCS2_HUMAN	CD59_HUMAN	RAB8A_HUMAN	GGT5_HUMAN
ARL3_HUMAN	SNAA_HUMAN	MIF_HUMAN	RAB2A_HUMAN	ARL3_HUMAN
MP2K2_HUMAN	S12A2_HUMAN	GLU2B_HUMAN	RAB5B_HUMAN	MP2K2_HUMAN
ATPG_HUMAN	PLTP_HUMAN	HCLS1_HUMAN	RAB10_HUMAN	ATPG_HUMAN
VATE1_HUMAN	TERA_HUMAN	FPPS_HUMAN	UBE2N_HUMAN	VATE1_HUMAN
RL4_HUMAN	MFAP4_HUMAN	CX7A2_HUMAN	RAB14_HUMAN	RL4_HUMAN
LONM_HUMAN	ECHB_HUMAN	NID1_HUMAN	ARP3_HUMAN	LONM_HUMAN
PGM1_HUMAN	MANF_HUMAN	AK1A1_HUMAN	ARP2_HUMAN	PGM1_HUMAN
SPB5_HUMAN	AFAD_HUMAN	KPYM_HUMAN	ACTZ_HUMAN	SPB5_HUMAN
PEDF_HUMAN	NP1L1_HUMAN	ENPL_HUMAN	CSN2_HUMAN	PEDF_HUMAN
ODO2_HUMAN	LAMB2_HUMAN	CX6B1_HUMAN	RAP1B_HUMAN	ODO2_HUMAN
GPX4_HUMAN	CAD13_HUMAN	HNRPL_HUMAN	RAP2B_HUMAN	GPX4_HUMAN
SRP14_HUMAN	TPD52_HUMAN	SYDC_HUMAN	RS3A_HUMAN	SRP14_HUMAN
TAGL2_HUMAN	SEC13_HUMAN	PLAK_HUMAN	RL26_HUMAN	TAGL2_HUMAN
TALDO_HUMAN	NH2L1_HUMAN	QCR7_HUMAN	RL15_HUMAN	TALDO_HUMAN
ETFB_HUMAN	PSA_HUMAN	CBPA3_HUMAN	RL27_HUMAN	ETFB_HUMAN
RBMX_HUMAN	HNRH2_HUMAN	FABP4_HUMAN	PHS_HUMAN	RBMX_HUMAN
VATA_HUMAN	SCOT1_HUMAN	GLNA_HUMAN	RL37A_HUMAN	VATA_HUMAN
GRP75_HUMAN	EIF3B_HUMAN	ALDR_HUMAN	RHOA_HUMAN	GRP75_HUMAN
IF4A3_HUMAN	ATPK_HUMAN	AMPN_HUMAN	CH10_HUMAN	IF4A3_HUMAN
RS19_HUMAN	SYMC_HUMAN	RAC2_HUMAN	B2MG_HUMAN	RS19_HUMAN
RL3_HUMAN	ATP5I_HUMAN	ERF3A_HUMAN	DAD1_HUMAN	RL3_HUMAN
COFA1_HUMAN	IF6_HUMAN	ARSA_HUMAN	COPZ1_HUMAN	COFA1_HUMAN
COIA1_HUMAN	NDUA6_HUMAN	EZRI_HUMAN	NTF2_HUMAN	COIA1_HUMAN
OST48_HUMAN	EPIPL_HUMAN	UCHL3_HUMAN	HNRPK_HUMAN	OST48_HUMAN
AN32A_HUMAN	MTPN_HUMAN	ELN_HUMAN	1433G_HUMAN	AN32A_HUMAN
CAPG_HUMAN	DEF3_HUMAN	NDKA_HUMAN	RS7_HUMAN	CAPG_HUMAN
CAP2_HUMAN	ARPC4_HUMAN	NQO1_HUMAN	PRS4_HUMAN	CAP2_HUMAN
TXLNA_HUMAN	CD81_HUMAN	GNS_HUMAN	RS8_HUMAN	TXLNA_HUMAN
TCPZ_HUMAN	TPIS_HUMAN	RS2_HUMAN	RS15A_HUMAN	TCPZ_HUMAN
NNMT_HUMAN	SC61B_HUMAN	DESP_HUMAN	RS16_HUMAN	NNMT_HUMAN
PSB10_HUMAN	MYL6_HUMAN	RFA2_HUMAN	1433E_HUMAN	PSB10_HUMAN
RL13A_HUMAN	IF4A1_HUMAN	MUC1_HUMAN	RS14_HUMAN	RL13A_HUMAN
STAT3_HUMAN	RS20_HUMAN	CD44_HUMAN	RS23_HUMAN	STAT3_HUMAN
MDHC_HUMAN	PSA6_HUMAN	CBR1_HUMAN	RS18_HUMAN	MDHC_HUMAN
MDHM_HUMAN	S10AA_HUMAN	1A33_HUMAN	RS13_HUMAN	MDHM_HUMAN
ECHA_HUMAN	CDC42_HUMAN	ACADS_HUMAN	RS11_HUMAN	ECHA_HUMAN
IF2G_HUMAN	DEST_HUMAN	BGAL_HUMAN	RUXE_HUMAN	IF2G_HUMAN
CETN2_HUMAN	GMFB_HUMAN	NCK1_HUMAN	RUXF_HUMAN	CETN2_HUMAN
MNDA_HUMAN	RAB2A_HUMAN	H15_HUMAN	RUXG_HUMAN	MNDA_HUMAN
NAA10_HUMAN	RAB5B_HUMAN	H13_HUMAN	LSM3_HUMAN	NAA10_HUMAN
CSK_HUMAN	RAB10_HUMAN	H12_HUMAN	LSM6_HUMAN	CSK_HUMAN
GARS_HUMAN	UBE2N_HUMAN	MGMT_HUMAN	SMD1_HUMAN	GARS_HUMAN
SYIC_HUMAN	RAB14_HUMAN	AT2A2_HUMAN	SMD2_HUMAN	SYIC_HUMAN
EIF1_HUMAN	ARP3_HUMAN	PLCG2_HUMAN	SMD3_HUMAN	EIF1_HUMAN
ECI1_HUMAN	ARP2_HUMAN	FAAA_HUMAN	TYB4_HUMAN	ECI1_HUMAN
LAP2B_HUMAN	ACTZ_HUMAN	NAGAB_HUMAN	ARF6_HUMAN	LAP2B_HUMAN
STAT1_HUMAN	CSN2_HUMAN	HSP76_HUMAN	PRS10_HUMAN	STAT1_HUMAN
AK1C3_HUMAN	RAP1B_HUMAN	HMGA1_HUMAN	RL7A_HUMAN	AK1C3_HUMAN
EPS15_HUMAN	RAP2B_HUMAN	AATC_HUMAN	ERF1_HUMAN	EPS15_HUMAN
RS27_HUMAN	RS3A_HUMAN	ITA2_HUMAN	RS4X_HUMAN	RS27_HUMAN
LPPRC_HUMAN	RL26_HUMAN	UBF1_HUMAN	ACTA_HUMAN	LPPRC_HUMAN
THIM_HUMAN	RL15_HUMAN	KAPCA_HUMAN	RL23A_HUMAN	THIM_HUMAN
RL35_HUMAN	MGN_HUMAN	CAN2_HUMAN	RS6_HUMAN	RL35_HUMAN
PCP_HUMAN	RL27_HUMAN	DESM_HUMAN	H4_HUMAN	PCP_HUMAN
ECE1_HUMAN	RL37A_HUMAN	HLAG_HUMAN	RAB1A_HUMAN	ECE1_HUMAN
LIS1_HUMAN	RHOA_HUMAN	EGLN_HUMAN	RAN_HUMAN	LIS1_HUMAN
MUC18_HUMAN	NCALD_HUMAN	DDX5_HUMAN	RL23_HUMAN	MUC18_HUMAN
CACP_HUMAN	CH10_HUMAN	PFKAL_HUMAN	RAP1A_HUMAN	CACP_HUMAN
MATR3_HUMAN	B2MG_HUMAN	SAP3_HUMAN	RS15_HUMAN	MATR3_HUMAN
GPDM_HUMAN	COPZ1_HUMAN	LEG3_HUMAN	RS24_HUMAN	GPDM_HUMAN
SSRA_HUMAN	SUMO2_HUMAN	PRS6A_HUMAN	RS25_HUMAN	SSRA_HUMAN
RANG_HUMAN	UFM1_HUMAN	TCPA_HUMAN	RS26_HUMAN	RANG_HUMAN
NAMPT_HUMAN	WDR5_HUMAN	RL35A_HUMAN	RS28_HUMAN	NAMPT_HUMAN
AFAM_HUMAN	NTF2_HUMAN	ITB5_HUMAN	RS30_HUMAN	AFAM_HUMAN
PRS6B_HUMAN	HNRPK_HUMAN	ARF4_HUMAN	GBB1_HUMAN	PRS6B_HUMAN
PPIC_HUMAN	1433G_HUMAN	RL7_HUMAN	GBB2_HUMAN	PPIC_HUMAN
VDAC2_HUMAN	RS7_HUMAN	VINC_HUMAN	RL30_HUMAN	VDAC2_HUMAN
ACDSB_HUMAN	PP1B_HUMAN	ARY1_HUMAN	RL31_HUMAN	ACDSB_HUMAN
UBP5_HUMAN	PRS4_HUMAN	SON_HUMAN	RL10A_HUMAN	UBP5_HUMAN
RAGP1_HUMAN	PRS8_HUMAN	RL17_HUMAN	RL32_HUMAN	RAGP1_HUMAN
RECQ1_HUMAN	RS8_HUMAN	PGAM1_HUMAN	RL11_HUMAN	RECQ1_HUMAN
NOP2_HUMAN	RS15A_HUMAN	RCC1_HUMAN	RL8_HUMAN	NOP2_HUMAN
CRK_HUMAN	RS16_HUMAN	ATP5J_HUMAN	PPIA_HUMAN	CRK_HUMAN
CRKL_HUMAN	1433E_HUMAN	ML12A_HUMAN	FKB1A_HUMAN	CRKL_HUMAN
BAG6_HUMAN	RS14_HUMAN	NUCL_HUMAN	RS27A_HUMAN	BAG6_HUMAN
NSF_HUMAN	RS23_HUMAN	HXK1_HUMAN	GRB2_HUMAN	NSF_HUMAN
RL27A_HUMAN	RS18_HUMAN	RPB3_HUMAN	TRA2B_HUMAN	RL27A_HUMAN
RL5_HUMAN	RS29_HUMAN	NDUV2_HUMAN	RAC1_HUMAN	RL5_HUMAN
RL21_HUMAN	RS13_HUMAN	E2AK2_HUMAN	AP2B1_HUMAN	RL21_HUMAN
RL28_HUMAN	RS11_HUMAN	A1AG2_HUMAN	GNAS2_HUMAN	RL28_HUMAN
RS9_HUMAN	RUXE_HUMAN	ITIH2_HUMAN	1433Z_HUMAN	RS9_HUMAN
RS5_HUMAN	RUXG_HUMAN	ITIH1_HUMAN	RSMN_HUMAN	RS5_HUMAN
RS10_HUMAN	LSM3_HUMAN	NFKB1_HUMAN	RL38_HUMAN	RS10_HUMAN
MAP1B_HUMAN	SMD1_HUMAN	TYPH_HUMAN	RS21_HUMAN	MAP1B_HUMAN
NEDD4_HUMAN	SMD2_HUMAN	DPA1_HUMAN	IF5A1_HUMAN	NEDD4_HUMAN
UTRO_HUMAN	SMD3_HUMAN	IF2B_HUMAN	RACK1_HUMAN	UTRO_HUMAN
IQGA1_HUMAN	TYB4_HUMAN	ANXA7_HUMAN	ACTG_HUMAN	IQGA1_HUMAN
GLYG_HUMAN	ARF6_HUMAN	BTF3_HUMAN	UBC9_HUMAN	GLYG_HUMAN
CAZA2_HUMAN	PRS10_HUMAN	AL5AP_HUMAN	PP2AA_HUMAN	CAZA2_HUMAN
CAPZB_HUMAN	RL7A_HUMAN	RAB3A_HUMAN	CSK2B_HUMAN	CAPZB_HUMAN
IF1AX_HUMAN	RS4X_HUMAN	RAB3B_HUMAN	TPM4_HUMAN	IF1AX_HUMAN
SYQ_HUMAN	ACTA_HUMAN	RAB4A_HUMAN	ACTC_HUMAN	SYQ_HUMAN
RL29_HUMAN	RL23A_HUMAN	RAB5A_HUMAN	UB2L3_HUMAN	RL29_HUMAN
UCRI_HUMAN	RS6_HUMAN	MX1_HUMAN	TBA1B_HUMAN	UCRI_HUMAN
ATPO_HUMAN	H4_HUMAN	MX2_HUMAN	TBA4A_HUMAN	ATPO_HUMAN
LIMS1_HUMAN	H2B1C_HUMAN	PSB1_HUMAN	TBB4B_HUMAN	LIMS1_HUMAN
PPCE_HUMAN	RAB1A_HUMAN	COX5A_HUMAN	PA1B2_HUMAN	PPCE_HUMAN
PI42A_HUMAN	RAN_HUMAN	LMNB1_HUMAN	H31_HUMAN	PI42A_HUMAN
COPD_HUMAN	RL23_HUMAN	MIME_HUMAN	HBB_HUMAN	COPD_HUMAN
PSMD8_HUMAN	RS15_HUMAN	ICAL_HUMAN	HBA_HUMAN	PSMD8_HUMAN
GSHB_HUMAN	RS24_HUMAN	CO5A1_HUMAN	GTF2I_HUMAN	GSHB_HUMAN
TCPE_HUMAN	RS25_HUMAN	ASPG_HUMAN	TCPB_HUMAN	TCPE_HUMAN
NEST_HUMAN	RS26_HUMAN	PTMS_HUMAN	GSTO1_HUMAN	NEST_HUMAN
IDHP_HUMAN	RS28_HUMAN	GSTM3_HUMAN	PRKDC_HUMAN	IDHP_HUMAN
PIPNB_HUMAN	RS30_HUMAN	VATB2_HUMAN	SRPX_HUMAN	PIPNB_HUMAN
MRP_HUMAN	GBB2_HUMAN	CSRP1_HUMAN	BASP1_HUMAN	MRP_HUMAN
AL9A1_HUMAN	RL30_HUMAN	FLNA_HUMAN	LV321_HUMAN	AL9A1_HUMAN
RL34_HUMAN	RL31_HUMAN	ACOC_HUMAN	DCD_HUMAN	RL34_HUMAN
LMAN1_HUMAN	RL10A_HUMAN	SYT1_HUMAN	RL24_HUMAN	LMAN1_HUMAN
NASP_HUMAN	RL32_HUMAN	MK_HUMAN	ARF1_HUMAN	NASP_HUMAN
FAS_HUMAN	RL11_HUMAN	VDAC1_HUMAN	ERH_HUMAN	FAS_HUMAN
TCPG_HUMAN	RL8_HUMAN	PGS1_HUMAN	RL19_HUMAN	TCPG_HUMAN
ARRB1_HUMAN	PPIA_HUMAN	SDHB_HUMAN	SRSF3_HUMAN	ARRB1_HUMAN
EFTU_HUMAN	FKB1A_HUMAN	CD9_HUMAN	FBLN2_HUMAN	EFTU_HUMAN
AL7A1_HUMAN	RS27A_HUMAN	COMT_HUMAN	PGBM_HUMAN	AL7A1_HUMAN
CENPF_HUMAN	GRB2_HUMAN	TGM2_HUMAN	LRP2_HUMAN	CENPF_HUMAN
SRP09_HUMAN	TRA2B_HUMAN	OSBP1_HUMAN	RBM3_HUMAN	SRP09_HUMAN
PCY1A_HUMAN	RAC1_HUMAN	PIMT_HUMAN	CYC_HUMAN	PCY1A_HUMAN
SYAC_HUMAN	AP2B1_HUMAN	FBRL_HUMAN	TFAM_HUMAN	SYAC_HUMAN
SYCC_HUMAN	GNAS2_HUMAN	PUR2_HUMAN	MPCP_HUMAN	SYCC_HUMAN
SYSC_HUMAN	GNAI1_HUMAN	TENX_HUMAN	VIGLN_HUMAN	SYSC_HUMAN
PPM1F_HUMAN	1433Z_HUMAN	PUR6_HUMAN	PURA_HUMAN	PPM1F_HUMAN
PSB3_HUMAN	2ABA_HUMAN	NLTP_HUMAN	CLH1_HUMAN	PSB3_HUMAN
PSB2_HUMAN	RSMN_HUMAN	UBA1_HUMAN	FKBP3_HUMAN	PSB2_HUMAN
COMP_HUMAN	DYL1_HUMAN	GPX3_HUMAN	REEP5_HUMAN	COMP_HUMAN
ACADV_HUMAN	RL38_HUMAN	NDKB_HUMAN	DHSO_HUMAN	ACADV_HUMAN
TMEDA_HUMAN	SKP1_HUMAN	ENPP1_HUMAN	HNRPU_HUMAN	TMEDA_HUMAN
HINT1_HUMAN	RS21_HUMAN	ROA2_HUMAN	U2AF1_HUMAN	HINT1_HUMAN
NU153_HUMAN	IF5A1_HUMAN	CALB2_HUMAN	SPTB2_HUMAN	NU153_HUMAN
NDUV1_HUMAN	RACK1_HUMAN	QCR2_HUMAN	TIAR_HUMAN	NDUV1_HUMAN
GRAK_HUMAN	ACTG_HUMAN	FBLN1_HUMAN	SET_HUMAN	GRAK_HUMAN
SPS1_HUMAN	UBC9_HUMAN	TCEA1_HUMAN	SRSF2_HUMAN	SPS1_HUMAN
MRE11_HUMAN	TYB10_HUMAN	ITA6_HUMAN	FABP5_HUMAN	MRE11_HUMAN
ENTP1_HUMAN	PP2AA_HUMAN	SFPQ_HUMAN	CAP1_HUMAN	ENTP1_HUMAN
IDH3A_HUMAN	YBOX1_HUMAN	TBG1_HUMAN	PFKAP_HUMAN	IDH3A_HUMAN
ST1A1_HUMAN	SC11A_HUMAN	PPIB_HUMAN	EWS_HUMAN	ST1A1_HUMAN
CRIP1_HUMAN	TPM4_HUMAN	MAOM_HUMAN	TAGL_HUMAN	CRIP1_HUMAN
MMP14_HUMAN	ACTC_HUMAN	SYWC_HUMAN	ODO1_HUMAN	MMP14_HUMAN
GDIB_HUMAN	TBA1B_HUMAN	RS3_HUMAN	MMSA_HUMAN	GDIB_HUMAN
SERPH_HUMAN	TBA4A_HUMAN	SAHH_HUMAN	CO7A1_HUMAN	SERPH_HUMAN
PDLI4_HUMAN	TBB4B_HUMAN	COF1_HUMAN	DSG1_HUMAN	PDLI4_HUMAN
F10A1_HUMAN	PA1B2_HUMAN	IF4B_HUMAN	RL18A_HUMAN	F10A1_HUMAN
VASP_HUMAN	HBB_HUMAN	CPT2_HUMAN	FKBP4_HUMAN	VASP_HUMAN
DYN2_HUMAN	HBG2_HUMAN	KTHY_HUMAN	NUCB1_HUMAN	DYN2_HUMAN
MAP2_HUMAN	HBA_HUMAN	CMA1_HUMAN	RL6_HUMAN	MAP2_HUMAN
KNTC1_HUMAN	GTF2I_HUMAN	LAMA2_HUMAN	TOP2B_HUMAN	KNTC1_HUMAN
BCAM_HUMAN	TCPB_HUMAN	EF1B_HUMAN	M2OM_HUMAN	BCAM_HUMAN
PPT1_HUMAN	GSTO1_HUMAN	AT5F1_HUMAN	DYST_HUMAN	PPT1_HUMAN
RL14_HUMAN	PRKDC_HUMAN	PPAC_HUMAN	CAV1_HUMAN	RL14_HUMAN
TCPQ_HUMAN	SRPX_HUMAN	THIL_HUMAN	LMNB2_HUMAN	TCPQ_HUMAN
TCPD_HUMAN	NUCB2_HUMAN	TENA_HUMAN	FHR1_HUMAN	TCPD_HUMAN
ANX11_HUMAN	BASP1_HUMAN	MYL9_HUMAN	GLGB_HUMAN	ANX11_HUMAN
FXR1_HUMAN	DCD_HUMAN	RPB1_HUMAN	K1C17_HUMAN	FXR1_HUMAN
RAB5C_HUMAN	RL24_HUMAN	ZA2G_HUMAN	LGUL_HUMAN	RAB5C_HUMAN
RAB7A_HUMAN	RL36A_HUMAN	RS12_HUMAN	SSBP_HUMAN	RAB7A_HUMAN
DUS3_HUMAN	ARF1_HUMAN	DNJB1_HUMAN	1433F_HUMAN	DUS3_HUMAN
SMCA2_HUMAN	ERH_HUMAN	ATPA_HUMAN	CALD1_HUMAN	SMCA2_HUMAN
IDH3G_HUMAN	RHOG_HUMAN	CATS_HUMAN	COEA1_HUMAN	IDH3G_HUMAN
SSRD_HUMAN	RL19_HUMAN	PSA1_HUMAN	PUR1_HUMAN	SSRD_HUMAN
BAP31_HUMAN	SRSF3_HUMAN	PSA2_HUMAN	PSME1_HUMAN	BAP31_HUMAN
MECP2_HUMAN	H33_HUMAN	PSA3_HUMAN	FMOD_HUMAN	MECP2_HUMAN
HCFC1_HUMAN	FBLN2_HUMAN	PSA4_HUMAN	PRDX1_HUMAN	HCFC1_HUMAN
DHB4_HUMAN	PGBM_HUMAN	S100P_HUMAN	RL18_HUMAN	DHB4_HUMAN
PSMD7_HUMAN	RBM3_HUMAN	MOES_HUMAN	C1QBP_HUMAN	PSMD7_HUMAN
SUOX_HUMAN	CYC_HUMAN	DDX6_HUMAN	CKAP4_HUMAN	SUOX_HUMAN
SPHM_HUMAN	TFAM_HUMAN	CTNA2_HUMAN	AMPE_HUMAN	SPHM_HUMAN
HDGF_HUMAN	VIGLN_HUMAN	U2AF2_HUMAN	DERM_HUMAN	HDGF_HUMAN
LUM_HUMAN	PURA_HUMAN	RL13_HUMAN	KHDR1_HUMAN	LUM_HUMAN
PRELP_HUMAN	CLH1_HUMAN	IVD_HUMAN	LRP1_HUMAN	PRELP_HUMAN
CNN1_HUMAN	FKBP3_HUMAN	S10A4_HUMAN	SRSF1_HUMAN	CNN1_HUMAN
NDUA8_HUMAN	REEP5_HUMAN	HMGB2_HUMAN	RHG01_HUMAN	NDUA8_HUMAN
ROA3_HUMAN	DHSO_HUMAN	PTBP1_HUMAN	PP2BA_HUMAN	ROA3_HUMAN
6PGD_HUMAN	HNRPU_HUMAN	SYTC_HUMAN	DHX9_HUMAN	6PGD_HUMAN
HNRPM_HUMAN	U2AF1_HUMAN	SYVC_HUMAN	QOR_HUMAN	HNRPM_HUMAN
GDIR1_HUMAN	SPTB2_HUMAN	EF1G_HUMAN	LG3BP_HUMAN	GDIR1_HUMAN
GDIR2_HUMAN	SET_HUMAN	FKBP2_HUMAN	MFGM_HUMAN	GDIR2_HUMAN
HNRPF_HUMAN	SRSF2_HUMAN	STOM_HUMAN	CD47_HUMAN	HNRPF_HUMAN
STAT2_HUMAN	FABP5_HUMAN	PON1_HUMAN	AHNK_HUMAN	STAT2_HUMAN
RIDA_HUMAN	CAP1_HUMAN	1433T_HUMAN	LTOR4_HUMAN	RIDA_HUMAN
SPSY_HUMAN	PFKAP_HUMAN	MK03_HUMAN	AP1B1_HUMAN	SPSY_HUMAN
RM12_HUMAN	EWS_HUMAN	DPP4_HUMAN	TWF1_HUMAN	RM12_HUMAN
CAZA1_HUMAN	TAGL_HUMAN	RL10_HUMAN	ASPH_HUMAN	CAZA1_HUMAN
CRIP2_HUMAN	ODO1_HUMAN	RFA1_HUMAN	FBLN3_HUMAN	CRIP2_HUMAN
NUP98_HUMAN	MMSA_HUMAN	APEX1_HUMAN	SF3A3_HUMAN	NUP98_HUMAN
BIEA_HUMAN	RL18A_HUMAN	PYR1_HUMAN	AIMP1_HUMAN	BIEA_HUMAN
ARFP1_HUMAN	FKBP4_HUMAN	CALR_HUMAN	ILF2_HUMAN	ARFP1_HUMAN
ACLY_HUMAN	NUCB1_HUMAN	MAP4_HUMAN	ILF3_HUMAN	ACLY_HUMAN
MAP11_HUMAN	RL6_HUMAN	CALX_HUMAN	LMAN2_HUMAN	MAP11_HUMAN
SUCA_HUMAN	TOP2B_HUMAN	P85A_HUMAN	TRAP1_HUMAN	SUCA_HUMAN
PGTB2_HUMAN	AKA12_HUMAN	PSB8_HUMAN	ANK3_HUMAN	PGTB2_HUMAN
COPB_HUMAN	DYST_HUMAN	PSB9_HUMAN	ECH1_HUMAN	COPB_HUMAN
COPA_HUMAN	CAV1_HUMAN	PSA5_HUMAN	MTAP_HUMAN	COPA_HUMAN
CATC_HUMAN	LMNB2_HUMAN	PSB4_HUMAN	TADBP_HUMAN	CATC_HUMAN
AP2S1_HUMAN	FHR1_HUMAN	PSB6_HUMAN	ROA0_HUMAN	AP2S1_HUMAN
SC24C_HUMAN	K1C17_HUMAN	PSB5_HUMAN	PRDX4_HUMAN	SC24C_HUMAN
TCP4_HUMAN	LGUL_HUMAN	GSTM2_HUMAN	CBX3_HUMAN	TCP4_HUMAN
SYRC_HUMAN	AK1C1_HUMAN	ABCD3_HUMAN	PSMD2_HUMAN	SYRC_HUMAN
CA2D1_HUMAN	SSBP_HUMAN	LYOX_HUMAN	SBP1_HUMAN	CA2D1_HUMAN
UBP14_HUMAN	1433F_HUMAN	NDUS1_HUMAN	SRSF6_HUMAN	UBP14_HUMAN
HSP72_HUMAN	PLP2_HUMAN	MK01_HUMAN	TIF1B_HUMAN	HSP72_HUMAN
RD23B_HUMAN	CSTF1_HUMAN	GRAN_HUMAN	G3BP1_HUMAN	RD23B_HUMAN
KAD2_HUMAN	SRS11_HUMAN	AMPL_HUMAN	MTA1_HUMAN	KAD2_HUMAN
P5CS_HUMAN	CALD1_HUMAN	TPP2_HUMAN	EIF3I_HUMAN	P5CS_HUMAN
SNAA_HUMAN	COEA1_HUMAN	IMPA1_HUMAN	MFAP5_HUMAN	SNAA_HUMAN
MFAP2_HUMAN	PTN11_HUMAN	PTN6_HUMAN	CTBP1_HUMAN	MFAP2_HUMAN
IF5_HUMAN	PSME1_HUMAN	RABP2_HUMAN	ILK_HUMAN	IF5_HUMAN
PSMD4_HUMAN	FMOD_HUMAN	TKT_HUMAN	NNTM_HUMAN	PSMD4_HUMAN
XPO2_HUMAN	PRDX1_HUMAN	PML_HUMAN	SNTB2_HUMAN	XPO2_HUMAN
TERA_HUMAN	RL18_HUMAN	EF1D_HUMAN	SF3B2_HUMAN	TERA_HUMAN
MFAP4_HUMAN	C1QBP_HUMAN	MARCS_HUMAN	FKBP5_HUMAN	MFAP4_HUMAN
ECHB_HUMAN	CKAP4_HUMAN	AQP1_HUMAN	ASAH1_HUMAN	ECHB_HUMAN
MANF_HUMAN	DERM_HUMAN	AL4A1_HUMAN	KCC2D_HUMAN	MANF_HUMAN
NP1L1_HUMAN	KHDR1_HUMAN	ERP29_HUMAN	DCTN2_HUMAN	NP1L1_HUMAN
DSRAD_HUMAN	LRP1_HUMAN	PRDX6_HUMAN	SNW1_HUMAN	DSRAD_HUMAN
LAMB2_HUMAN	SRSF1_HUMAN	BLVRB_HUMAN	IQGA2_HUMAN	LAMB2_HUMAN
TPD52_HUMAN	RHG01_HUMAN	PRDX5_HUMAN	TRA2A_HUMAN	TPD52_HUMAN
SEC13_HUMAN	PP2BA_HUMAN	DOPD_HUMAN	CUL3_HUMAN	SEC13_HUMAN
NH2L1_HUMAN	DHX9_HUMAN	PRDX3_HUMAN	FHL1_HUMAN	NH2L1_HUMAN
PSA_HUMAN	QOR_HUMAN	ATPD_HUMAN	MOGS_HUMAN	PSA_HUMAN
HNRH2_HUMAN	LG3BP_HUMAN	RL12_HUMAN	CD166_HUMAN	HNRH2_HUMAN
SCOT1_HUMAN	ACSM1_HUMAN	ECHM_HUMAN	NACA_HUMAN	SCOT1_HUMAN
EIF3B_HUMAN	AHNK_HUMAN	KCY_HUMAN	SPTN1_HUMAN	EIF3B_HUMAN
FCGRN_HUMAN	AP1B1_HUMAN	PEBP1_HUMAN	DX39B_HUMAN	FCGRN_HUMAN
ATPK_HUMAN	SCRN1_HUMAN	PDIA3_HUMAN	TBB2A_HUMAN	ATPK_HUMAN
SYMC_HUMAN	ASPH_HUMAN	2AAA_HUMAN	CIRBP_HUMAN	SYMC_HUMAN
IF6_HUMAN	AIMP1_HUMAN	PPIF_HUMAN	HNRPD_HUMAN	IF6_HUMAN
CTBP2_HUMAN	ILF2_HUMAN	NMT1_HUMAN	NID2_HUMAN	CTBP2_HUMAN
NDUA6_HUMAN	ILF3_HUMAN	1A74_HUMAN	DAG1_HUMAN	NDUA6_HUMAN
CORO7_HUMAN	LMAN2_HUMAN	1B41_HUMAN	DSG2_HUMAN	CORO7_HUMAN
EPIPL_HUMAN	ECH1_HUMAN	1B42_HUMAN	SEPT6_HUMAN	EPIPL_HUMAN
MTPN_HUMAN	FLII_HUMAN	1C12_HUMAN	EIF3A_HUMAN	MTPN_HUMAN
DEF3_HUMAN	COASY_HUMAN	HMOX2_HUMAN	DPYL3_HUMAN	DEF3_HUMAN
ARPC4_HUMAN	MTAP_HUMAN	PURA2_HUMAN	DYHC1_HUMAN	ARPC4_HUMAN
CD81_HUMAN	TADBP_HUMAN	AMRP_HUMAN	IF4A2_HUMAN	CD81_HUMAN
TPIS_HUMAN	ROA0_HUMAN	SORCN_HUMAN	SRC8_HUMAN	TPIS_HUMAN
EIF3E_HUMAN	AIMP2_HUMAN	RPB2_HUMAN	TRI25_HUMAN	EIF3E_HUMAN
SC61B_HUMAN	PRDX4_HUMAN	SDHA_HUMAN	FGL2_HUMAN	SC61B_HUMAN
MYL6_HUMAN	CBX3_HUMAN	COR1A_HUMAN	FLNC_HUMAN	MYL6_HUMAN
IF4A1_HUMAN	PSMD2_HUMAN	GDIA_HUMAN	CAPR1_HUMAN	IF4A1_HUMAN
RS20_HUMAN	SBP1_HUMAN	METK2_HUMAN	RBM39_HUMAN	RS20_HUMAN
PSA6_HUMAN	NDK3_HUMAN	TIA1_HUMAN	DSC3_HUMAN	PSA6_HUMAN
S10AA_HUMAN	SRSF9_HUMAN	DNJA1_HUMAN	ITIH4_HUMAN	S10AA_HUMAN
CDC42_HUMAN	TIF1B_HUMAN	QCR1_HUMAN	SMC1A_HUMAN	CDC42_HUMAN
DEST_HUMAN	G3BP1_HUMAN	3HIDH_HUMAN	GANAB_HUMAN	DEST_HUMAN
GMFB_HUMAN	PTK7_HUMAN	PUR9_HUMAN	LBR_HUMAN	GMFB_HUMAN
RAB8A_HUMAN	PABP4_HUMAN	HNRH3_HUMAN	MVP_HUMAN	RAB8A_HUMAN
SRP54_HUMAN	EIF3I_HUMAN	HNRH1_HUMAN	LTBP2_HUMAN	SRP54_HUMAN
RAB2A_HUMAN	MFAP5_HUMAN	1433B_HUMAN	LASP1_HUMAN	RAB2A_HUMAN
RAB5B_HUMAN	UB2V1_HUMAN	1433S_HUMAN	PTGR1_HUMAN	RAB5B_HUMAN
RAB10_HUMAN	DC1I2_HUMAN	STIP1_HUMAN	IMB1_HUMAN	RAB10_HUMAN
UBC12_HUMAN	ILK_HUMAN	S10AB_HUMAN	NUMA1_HUMAN	UBC12_HUMAN
UBE2N_HUMAN	NNTM_HUMAN	PRDX2_HUMAN	PSMD6_HUMAN	UBE2N_HUMAN
RAB14_HUMAN	SNTB2_HUMAN	GBP1_HUMAN	SEPT2_HUMAN	RAB14_HUMAN
ARP3_HUMAN	SF3B2_HUMAN	GBP2_HUMAN	SART3_HUMAN	ARP3_HUMAN
ARP2_HUMAN	FKBP5_HUMAN	RL9_HUMAN	U5S1_HUMAN	ARP2_HUMAN
ACTZ_HUMAN	ASAH1_HUMAN	ACSL1_HUMAN	SYK_HUMAN	ACTZ_HUMAN
CSN2_HUMAN	HDAC1_HUMAN	KINH_HUMAN	IF4H_HUMAN	CSN2_HUMAN
ABCE1_HUMAN	KCC2G_HUMAN	LSP1_HUMAN	POSTN_HUMAN	ABCE1_HUMAN
RAP1B_HUMAN	KCC2D_HUMAN	DUT_HUMAN	EEA1_HUMAN	RAP1B_HUMAN
RS3A_HUMAN	DCTN2_HUMAN	MCM4_HUMAN	PDIA6_HUMAN	RS3A_HUMAN
RL26_HUMAN	IQGA2_HUMAN	GLYC_HUMAN	PA1B3_HUMAN	RL26_HUMAN
RL15_HUMAN	SNX1_HUMAN	GLYM_HUMAN	PCOC1_HUMAN	RL15_HUMAN
MGN_HUMAN	FHL1_HUMAN	HYES_HUMAN	PEA15_HUMAN	MGN_HUMAN
RL27_HUMAN	MOGS_HUMAN	HSP74_HUMAN	PGM5_HUMAN	RL27_HUMAN
PHS_HUMAN	CD166_HUMAN	MPI_HUMAN	PLEC_HUMAN	PHS_HUMAN
RL37A_HUMAN	LAMB3_HUMAN	PROF2_HUMAN	IPYR_HUMAN	RL37A_HUMAN
RHOA_HUMAN	LAMC2_HUMAN	CTNA1_HUMAN	TEBP_HUMAN	RHOA_HUMAN
CH10_HUMAN	NACA_HUMAN	PHB_HUMAN	NONO_HUMAN	CH10_HUMAN
LYSC_HUMAN	SPTN1_HUMAN	SPB6_HUMAN	PTPA_HUMAN	LYSC_HUMAN
STXB1_HUMAN	DX39B_HUMAN	RADI_HUMAN	RCN1_HUMAN	STXB1_HUMAN
B2MG_HUMAN	CIRBP_HUMAN	RFA3_HUMAN	TMED2_HUMAN	B2MG_HUMAN
NPC2_HUMAN	HNRPD_HUMAN	RL22_HUMAN	PCBP1_HUMAN	NPC2_HUMAN
COPZ1_HUMAN	SCRB2_HUMAN	SPRE_HUMAN	PCBP2_HUMAN	COPZ1_HUMAN
UFM1_HUMAN	NID2_HUMAN	TSP4_HUMAN	TOM20_HUMAN	UFM1_HUMAN
WDR5_HUMAN	DSG2_HUMAN	IDUA_HUMAN	SF3B3_HUMAN	WDR5_HUMAN
HNRPK_HUMAN	EIF3A_HUMAN	K1C9_HUMAN	RSU1_HUMAN	HNRPK_HUMAN
1433G_HUMAN	SCRIB_HUMAN	FBN1_HUMAN	CNN3_HUMAN	1433G_HUMAN
RS7_HUMAN	MLEC_HUMAN	GDE_HUMAN	PP1R7_HUMAN	RS7_HUMAN
PP1B_HUMAN	TTL12_HUMAN	MYH9_HUMAN	SC23A_HUMAN	PP1B_HUMAN
PRS4_HUMAN	FHL2_HUMAN	MYH10_HUMAN	SF3A1_HUMAN	PRS4_HUMAN
PRS8_HUMAN	DPYL3_HUMAN	COPB2_HUMAN	BGH3_HUMAN	PRS8_HUMAN
RS8_HUMAN	DCTN1_HUMAN	ADDA_HUMAN	NHRF2_HUMAN	RS8_HUMAN
RS15A_HUMAN	DYHC1_HUMAN	BASI_HUMAN	TSN_HUMAN	RS15A_HUMAN
RS16_HUMAN	IF4A2_HUMAN	FUS_HUMAN	TRYB1_HUMAN	RS16_HUMAN
1433E_HUMAN	SRC8_HUMAN	DEK_HUMAN	ELAV1_HUMAN	1433E_HUMAN
RS14_HUMAN	FGL2_HUMAN	MYH11_HUMAN	MYLK_HUMAN	RS14_HUMAN
RS23_HUMAN	FLNC_HUMAN	GLRX1_HUMAN	VAMP3_HUMAN	RS23_HUMAN
RS18_HUMAN	GNA13_HUMAN	PPM1A_HUMAN	ADIRF_HUMAN	RS18_HUMAN
RS29_HUMAN	RBM39_HUMAN	K22E_HUMAN	RB11B_HUMAN	RS29_HUMAN
RS13_HUMAN	ITIH4_HUMAN	HMGCL_HUMAN	SEPT7_HUMAN	RS13_HUMAN
RS11_HUMAN	SMC1A_HUMAN	PRS7_HUMAN	LAMA4_HUMAN	RS11_HUMAN
RUXE_HUMAN	MESD_HUMAN	GGT5_HUMAN	PSMD5_HUMAN	RUXE_HUMAN
RUXG_HUMAN	GANAB_HUMAN	ARL3_HUMAN	CSRP2_HUMAN	RUXG_HUMAN
LSM3_HUMAN	MVP_HUMAN	TRI23_HUMAN	DDB1_HUMAN	LSM3_HUMAN
SMD1_HUMAN	LASP1_HUMAN	ATPG_HUMAN	CDC37_HUMAN	SMD1_HUMAN
SMD2_HUMAN	PTGR1_HUMAN	VATE1_HUMAN	DPYL2_HUMAN	SMD2_HUMAN
SMD3_HUMAN	GPNMB_HUMAN	RL4_HUMAN	SYPL1_HUMAN	SMD3_HUMAN
TYB4_HUMAN	IMB1_HUMAN	LONM_HUMAN	RBBP7_HUMAN	TYB4_HUMAN
ARF6_HUMAN	NUMA1_HUMAN	PGM1_HUMAN	ECM1_HUMAN	ARF6_HUMAN
PRS10_HUMAN	SPCS2_HUMAN	PEDF_HUMAN	SRSF7_HUMAN	PRS10_HUMAN
RL7A_HUMAN	PSMD6_HUMAN	ODO2_HUMAN	DREB_HUMAN	RL7A_HUMAN
RS4X_HUMAN	SEPT2_HUMAN	GPX4_HUMAN	FSCN1_HUMAN	RS4X_HUMAN
PP2AB_HUMAN	U5S1_HUMAN	SRP14_HUMAN	IF16_HUMAN	PP2AB_HUMAN
ACTA_HUMAN	SYK_HUMAN	NUP62_HUMAN	DECR_HUMAN	ACTA_HUMAN
RL23A_HUMAN	POSTN_HUMAN	TAGL2_HUMAN	NDUA5_HUMAN	RL23A_HUMAN
RS6_HUMAN	EEA1_HUMAN	TALDO_HUMAN	H2B2E_HUMAN	RS6_HUMAN
H4_HUMAN	PDIA6_HUMAN	ETFB_HUMAN	LAMA3_HUMAN	H4_HUMAN
H2B1C_HUMAN	PA1B3_HUMAN	RBMX_HUMAN	NDUA9_HUMAN	H2B1C_HUMAN
RAB1A_HUMAN	PCOC1_HUMAN	VATA_HUMAN	PCKGM_HUMAN	RAB1A_HUMAN
RAN_HUMAN	PEA15_HUMAN	GRP75_HUMAN	HCDH_HUMAN	RAN_HUMAN
RL23_HUMAN	PLEC_HUMAN	IF4A3_HUMAN	UGPA_HUMAN	RL23_HUMAN
RS15_HUMAN	PON2_HUMAN	RS19_HUMAN	AOC3_HUMAN	RS15_HUMAN
RS24_HUMAN	IPYR_HUMAN	RL3_HUMAN	TPD53_HUMAN	RS24_HUMAN
RS25_HUMAN	TEBP_HUMAN	COFA1_HUMAN	MIC60_HUMAN	RS25_HUMAN
RS26_HUMAN	NONO_HUMAN	COIA1_HUMAN	HNRL2_HUMAN	RS26_HUMAN
RS28_HUMAN	PTPA_HUMAN	OST48_HUMAN	WASC4_HUMAN	RS28_HUMAN
RS30_HUMAN	RNPS1_HUMAN	AN32A_HUMAN	SMU1_HUMAN	RS30_HUMAN
GBB1_HUMAN	RCN1_HUMAN	FEN1_HUMAN	TKFC_HUMAN	GBB1_HUMAN
GBB2_HUMAN	PCBP1_HUMAN	CAPG_HUMAN	TBB8_HUMAN	GBB2_HUMAN
RL30_HUMAN	PCBP2_HUMAN	CAP2_HUMAN	PDCD4_HUMAN	RL30_HUMAN
RL31_HUMAN	ELOC_HUMAN	TXLNA_HUMAN	PDLI3_HUMAN	RL31_HUMAN
RL10A_HUMAN	SF3B3_HUMAN	TCPZ_HUMAN	DHB12_HUMAN	RL10A_HUMAN
RL32_HUMAN	RSU1_HUMAN	RL13A_HUMAN	FBLN7_HUMAN	RL32_HUMAN
RL11_HUMAN	CNN3_HUMAN	STAT3_HUMAN	H90B4_HUMAN	RL11_HUMAN
RL8_HUMAN	SAFB1_HUMAN	MDHC_HUMAN	H90B2_HUMAN	RL8_HUMAN
PPIA_HUMAN	PP1R7_HUMAN	MDHM_HUMAN	R39L5_HUMAN	PPIA_HUMAN
FKB1A_HUMAN	SC23A_HUMAN	ECHA_HUMAN	INT6L_HUMAN	FKB1A_HUMAN
RS27A_HUMAN	SC23B_HUMAN	IF2G_HUMAN	TOIP1_HUMAN	RS27A_HUMAN
GRB2_HUMAN	SF3A1_HUMAN	MNDA_HUMAN	HP1B3_HUMAN	GRB2_HUMAN
TRA2B_HUMAN	MARE2_HUMAN	UBA7_HUMAN	RAIN_HUMAN	TRA2B_HUMAN
RAC1_HUMAN	BGH3_HUMAN	CSK_HUMAN	EF1A3_HUMAN	RAC1_HUMAN
AP2B1_HUMAN	NHRF2_HUMAN	GARS_HUMAN	KANK2_HUMAN	AP2B1_HUMAN
GNAS2_HUMAN	TSN_HUMAN	SYIC_HUMAN	STEA4_HUMAN	GNAS2_HUMAN
CANB1_HUMAN	SF01_HUMAN	EIF1_HUMAN	SUMO4_HUMAN	CANB1_HUMAN
1433Z_HUMAN	TRYB1_HUMAN	ECI1_HUMAN	SFRP4_HUMAN	1433Z_HUMAN
2ABA_HUMAN	MARE1_HUMAN	LAP2B_HUMAN	PTRD1_HUMAN	2ABA_HUMAN
RSMN_HUMAN	T22D1_HUMAN	STAT1_HUMAN	TWF2_HUMAN	RSMN_HUMAN
DYL1_HUMAN	ELAV1_HUMAN	EPS15_HUMAN	SCMC1_HUMAN	DYL1_HUMAN
DYLT1_HUMAN	MYLK_HUMAN	RS27_HUMAN	HIBCH_HUMAN	DYLT1_HUMAN
RL38_HUMAN	VAMP3_HUMAN	LPPRC_HUMAN	CAVN1_HUMAN	RL38_HUMAN
SKP1_HUMAN	NEDD8_HUMAN	THIM_HUMAN	PRP8_HUMAN	SKP1_HUMAN
RS21_HUMAN	ADIRF_HUMAN	RL35_HUMAN	VWA1_HUMAN	RS21_HUMAN
IF5A1_HUMAN	RB11B_HUMAN	WASP_HUMAN	TM205_HUMAN	IF5A1_HUMAN
RACK1_HUMAN	SEPT7_HUMAN	PCP_HUMAN	OLFL1_HUMAN	RACK1_HUMAN
ACTG_HUMAN	CCDC6_HUMAN	LIS1_HUMAN	H32_HUMAN	ACTG_HUMAN
UBC9_HUMAN	LAMA4_HUMAN	CACP_HUMAN	TBA1A_HUMAN	UBC9_HUMAN
TYB10_HUMAN	PSMD5_HUMAN	MATR3_HUMAN	H2AV_HUMAN	TYB10_HUMAN
YBOX1_HUMAN	DDB1_HUMAN	GPDM_HUMAN	RS27L_HUMAN	YBOX1_HUMAN
SC11A_HUMAN	CDC37_HUMAN	SSRA_HUMAN	SND1_HUMAN	SC11A_HUMAN
CSK2B_HUMAN	DPYL2_HUMAN	KSYK_HUMAN	CYFP1_HUMAN	CSK2B_HUMAN
TPM4_HUMAN	RBBP7_HUMAN	RANG_HUMAN	MAMC2_HUMAN	TPM4_HUMAN
ACTC_HUMAN	SRSF7_HUMAN	NAMPT_HUMAN	GLUCM_HUMAN	ACTC_HUMAN
UB2L3_HUMAN	DREB_HUMAN	AFAM_HUMAN	MYH14_HUMAN	UB2L3_HUMAN
TBA1B_HUMAN	PTGIS_HUMAN	PRS6B_HUMAN	PLGT3_HUMAN	TBA1B_HUMAN
TBA4A_HUMAN	FSCN1_HUMAN	EFTS_HUMAN	KI21A_HUMAN	TBA4A_HUMAN
TBB4B_HUMAN	IF16_HUMAN	VDAC2_HUMAN	HDGR2_HUMAN	TBB4B_HUMAN
CSK21_HUMAN	DECR_HUMAN	ACDSB_HUMAN	PODN_HUMAN	CSK21_HUMAN
PA1B2_HUMAN	NDUA5_HUMAN	CBX5_HUMAN	TARSH_HUMAN	PA1B2_HUMAN
HBB_HUMAN	KYNU_HUMAN	UBP5_HUMAN	TMED4_HUMAN	HBB_HUMAN
HBG2_HUMAN	THTR_HUMAN	MP2K4_HUMAN	CENPV_HUMAN	HBG2_HUMAN
HBA_HUMAN	H2B2E_HUMAN	RAGP1_HUMAN	LYRIC_HUMAN	HBA_HUMAN
GTF2I_HUMAN	LAMA3_HUMAN	RECQ1_HUMAN	KTN1_HUMAN	GTF2I_HUMAN
PI42B_HUMAN	HCDH_HUMAN	CRK_HUMAN	ITIH5_HUMAN	PI42B_HUMAN
TCPB_HUMAN	UGPA_HUMAN	CRKL_HUMAN	THOC4_HUMAN	TCPB_HUMAN
RAE1L_HUMAN	AOC3_HUMAN	BAG6_HUMAN	C163A_HUMAN	RAE1L_HUMAN
GSTO1_HUMAN	TRXR1_HUMAN	NSF_HUMAN	CAND1_HUMAN	GSTO1_HUMAN
PRKDC_HUMAN	MIC60_HUMAN	RL27A_HUMAN	STX12_HUMAN	PRKDC_HUMAN
SRPX_HUMAN	HNRL2_HUMAN	RL5_HUMAN	HORN_HUMAN	SRPX_HUMAN
MAP1A_HUMAN	SMU1_HUMAN	RL21_HUMAN	AEBP1_HUMAN	MAP1A_HUMAN
NGAL_HUMAN	1B81_HUMAN	RL28_HUMAN	SBSPO_HUMAN	NGAL_HUMAN
NUCB2_HUMAN	LRRF1_HUMAN	RS9_HUMAN	A16A1_HUMAN	NUCB2_HUMAN
GABT_HUMAN	P3H1_HUMAN	RS5_HUMAN	CCAR2_HUMAN	GABT_HUMAN
BASP1_HUMAN	TKFC_HUMAN	RS10_HUMAN	LRC47_HUMAN	BASP1_HUMAN
RT36_HUMAN	TBB8_HUMAN	MAP1B_HUMAN	MT1M_HUMAN	RT36_HUMAN
LACTB_HUMAN	GLYR1_HUMAN	YAP1_HUMAN	SFRP1_HUMAN	LACTB_HUMAN
RL24_HUMAN	PDCD4_HUMAN	UTRO_HUMAN	LRC17_HUMAN	RL24_HUMAN
RL36A_HUMAN	PDLI3_HUMAN	IQGA1_HUMAN	PTGR2_HUMAN	RL36A_HUMAN
CBX1_HUMAN	DHB12_HUMAN	GLYG_HUMAN	ENAH_HUMAN	CBX1_HUMAN
SMAD3_HUMAN	FBLN7_HUMAN	STT3A_HUMAN	SCAI_HUMAN	SMAD3_HUMAN
ARF1_HUMAN	H90B2_HUMAN	CAZA2_HUMAN	TXND5_HUMAN	ARF1_HUMAN
ERH_HUMAN	R39L5_HUMAN	CAPZB_HUMAN	PAIRB_HUMAN	ERH_HUMAN
RHOG_HUMAN	TOIP1_HUMAN	IF1AX_HUMAN	LEMD2_HUMAN	RHOG_HUMAN
RL19_HUMAN	HP1B3_HUMAN	SYQ_HUMAN	NNRE_HUMAN	RL19_HUMAN
SRSF3_HUMAN	SKT_HUMAN	RL29_HUMAN	ABCF1_HUMAN	SRSF3_HUMAN
DAB2_HUMAN	CROCC_HUMAN	UCRI_HUMAN	CSK23_HUMAN	DAB2_HUMAN
FBLN2_HUMAN	MARC1_HUMAN	ATPO_HUMAN	NUP43_HUMAN	FBLN2_HUMAN
PGBM_HUMAN	EF1A3_HUMAN	PPCE_HUMAN	F10A5_HUMAN	PGBM_HUMAN
LRP2_HUMAN	AT5EL_HUMAN	PI42A_HUMAN	TSTD1_HUMAN	LRP2_HUMAN
RBM3_HUMAN	KANK2_HUMAN	COPD_HUMAN	SMRC2_HUMAN	RBM3_HUMAN
CYC_HUMAN	STEA4_HUMAN	PSMD8_HUMAN	STT3B_HUMAN	CYC_HUMAN
TFAM_HUMAN	NCAS2_HUMAN	GSHB_HUMAN	GNPI2_HUMAN	TFAM_HUMAN
PIPNA_HUMAN	TWF2_HUMAN	TCPE_HUMAN	LRC8C_HUMAN	PIPNA_HUMAN
MPCP_HUMAN	SCMC1_HUMAN	K2C6C_HUMAN	MZB1_HUMAN	MPCP_HUMAN
VIGLN_HUMAN	RETST_HUMAN	NEST_HUMAN	NU133_HUMAN	VIGLN_HUMAN
PURA_HUMAN	HIBCH_HUMAN	IDHP_HUMAN	PDC6I_HUMAN	PURA_HUMAN
CLH1_HUMAN	CAVN1_HUMAN	PIPNB_HUMAN	SELM_HUMAN	CLH1_HUMAN
FKBP3_HUMAN	PRP8_HUMAN	MRP_HUMAN	PALLD_HUMAN	FKBP3_HUMAN
REEP5_HUMAN	FAHD1_HUMAN	AL9A1_HUMAN	PSPC1_HUMAN	REEP5_HUMAN
DHSO_HUMAN	VWA1_HUMAN	RL34_HUMAN	DDX1_HUMAN	DHSO_HUMAN
HNRPU_HUMAN	FIP1_HUMAN	LMAN1_HUMAN	H1X_HUMAN	HNRPU_HUMAN
U2AF1_HUMAN	TM205_HUMAN	NASP_HUMAN	NDRG1_HUMAN	U2AF1_HUMAN
SPTB2_HUMAN	OLFL1_HUMAN	FMO5_HUMAN	HS105_HUMAN	SPTB2_HUMAN
SET_HUMAN	PXDC2_HUMAN	FAS_HUMAN	SEPT8_HUMAN	SET_HUMAN
SRSF2_HUMAN	CD109_HUMAN	TCPG_HUMAN	PXDN_HUMAN	SRSF2_HUMAN
FABP5_HUMAN	THSD4_HUMAN	RM19_HUMAN	AN32B_HUMAN	FABP5_HUMAN
CAP1_HUMAN	TBA1A_HUMAN	ARRB1_HUMAN	TFG_HUMAN	CAP1_HUMAN
PFKAP_HUMAN	H2AV_HUMAN	EFTU_HUMAN	HTRA1_HUMAN	PFKAP_HUMAN
EWS_HUMAN	RS27L_HUMAN	AMPH_HUMAN	ARC1A_HUMAN	EWS_HUMAN
TAGL_HUMAN	SND1_HUMAN	AL7A1_HUMAN	HDAC2_HUMAN	TAGL_HUMAN
ODO1_HUMAN	CYFP1_HUMAN	SRP09_HUMAN	DDX17_HUMAN	ODO1_HUMAN
MMSA_HUMAN	ZCCHV_HUMAN	PCY1A_HUMAN	RAD50_HUMAN	MMSA_HUMAN
RL18A_HUMAN	MYH14_HUMAN	SYAC_HUMAN	RENT1_HUMAN	RL18A_HUMAN
FKBP4_HUMAN	PLGT3_HUMAN	SYCC_HUMAN	FUBP2_HUMAN	FKBP4_HUMAN
PLOD1_HUMAN	HDGR2_HUMAN	SYSC_HUMAN	TNPO1_HUMAN	PLOD1_HUMAN
NUCB1_HUMAN	DCXR_HUMAN	PSB3_HUMAN	UBP7_HUMAN	NUCB1_HUMAN
RL6_HUMAN	PODN_HUMAN	PSB2_HUMAN	LPP_HUMAN	RL6_HUMAN
TOP2B_HUMAN	PKHH3_HUMAN	COMP_HUMAN	TCAL3_HUMAN	TOP2B_HUMAN
AKA12_HUMAN	TARSH_HUMAN	ACADV_HUMAN	CAVN3_HUMAN	AKA12_HUMAN
CAV1_HUMAN	CENPV_HUMAN	TMEDA_HUMAN	MYDGF_HUMAN	CAV1_HUMAN
ACY1_HUMAN	ZN329_HUMAN	RBM25_HUMAN	MAL2_HUMAN	ACY1_HUMAN
LMNB2_HUMAN	KTN1_HUMAN	EI2BB_HUMAN	RL36L_HUMAN	LMNB2_HUMAN
TF65_HUMAN	ITIH5_HUMAN	HINT1_HUMAN	ERGI1_HUMAN	TF65_HUMAN
UBXN1_HUMAN	THOC4_HUMAN	NU153_HUMAN	FERM2_HUMAN	UBXN1_HUMAN
GLGB_HUMAN	C163A_HUMAN	RBP2_HUMAN	FUBP1_HUMAN	GLGB_HUMAN
IF4G1_HUMAN	CAND1_HUMAN	NDUV1_HUMAN	DCPS_HUMAN	IF4G1_HUMAN
LGUL_HUMAN	STX12_HUMAN	GRAK_HUMAN	ISOC1_HUMAN	LGUL_HUMAN
1B40_HUMAN	H2A2B_HUMAN	SPS1_HUMAN	CC124_HUMAN	1B40_HUMAN
SSBP_HUMAN	AEBP1_HUMAN	GUAA_HUMAN	AP2M1_HUMAN	SSBP_HUMAN
1433F_HUMAN	NNRD_HUMAN	MRE11_HUMAN	KCD12_HUMAN	1433F_HUMAN
PLP2_HUMAN	CCAR1_HUMAN	IDH3A_HUMAN	RCN3_HUMAN	PLP2_HUMAN
CSTF1_HUMAN	BAP18_HUMAN	CRIP1_HUMAN	SNR40_HUMAN	CSTF1_HUMAN
LEG10_HUMAN	KATL2_HUMAN	MMP14_HUMAN	DAZP1_HUMAN	LEG10_HUMAN
SRS11_HUMAN	A16A1_HUMAN	GDIB_HUMAN	MMAB_HUMAN	SRS11_HUMAN
CALD1_HUMAN	CCAR2_HUMAN	EMD_HUMAN	DYL2_HUMAN	CALD1_HUMAN
COEA1_HUMAN	NDUF2_HUMAN	SPB9_HUMAN	OTUB1_HUMAN	COEA1_HUMAN
ITIH3_HUMAN	NUP93_HUMAN	SERPH_HUMAN	PGM2_HUMAN	ITIH3_HUMAN
PTN11_HUMAN	LRC47_HUMAN	F10A1_HUMAN	SFRP2_HUMAN	PTN11_HUMAN
PUR1_HUMAN	SFRP1_HUMAN	VASP_HUMAN	SUCB2_HUMAN	PUR1_HUMAN
GFPT1_HUMAN	RM50_HUMAN	DYN2_HUMAN	ABHEB_HUMAN	GFPT1_HUMAN
PSME1_HUMAN	NHLC2_HUMAN	MAP2_HUMAN	ATPMD_HUMAN	PSME1_HUMAN
FMOD_HUMAN	SUMF2_HUMAN	LRBA_HUMAN	EXOC2_HUMAN	FMOD_HUMAN
PRDX1_HUMAN	DHB11_HUMAN	BCAM_HUMAN	CNDP2_HUMAN	PRDX1_HUMAN
RL18_HUMAN	TXND5_HUMAN	PPT1_HUMAN	MBOA7_HUMAN	RL18_HUMAN
C1QBP_HUMAN	PAIRB_HUMAN	RL14_HUMAN	PGRP2_HUMAN	C1QBP_HUMAN
CKAP4_HUMAN	LEMD2_HUMAN	TCPQ_HUMAN	PLIN4_HUMAN	CKAP4_HUMAN
ZO1_HUMAN	KREM2_HUMAN	TCPD_HUMAN	VPS35_HUMAN	ZO1_HUMAN
DERM_HUMAN	NNRE_HUMAN	ANX11_HUMAN	PURB_HUMAN	DERM_HUMAN
KHDR1_HUMAN	CHDH_HUMAN	FXR1_HUMAN	MYADM_HUMAN	KHDR1_HUMAN
BAX_HUMAN	CSK23_HUMAN	FXR2_HUMAN	CPXM1_HUMAN	BAX_HUMAN
KLC1_HUMAN	NUP43_HUMAN	RAB5C_HUMAN	NIBL1_HUMAN	KLC1_HUMAN
LRP1_HUMAN	TSTD1_HUMAN	RAB7A_HUMAN	TBCB_HUMAN	LRP1_HUMAN
SRSF1_HUMAN	SMRC2_HUMAN	RAB9A_HUMAN	CNN2_HUMAN	SRSF1_HUMAN
RHG01_HUMAN	NPL4_HUMAN	RAB13_HUMAN	PSMD1_HUMAN	RHG01_HUMAN
PP2BA_HUMAN	NT5C_HUMAN	DUS3_HUMAN	PARK7_HUMAN	PP2BA_HUMAN
DHX9_HUMAN	NEK9_HUMAN	SMCA2_HUMAN	VAT1_HUMAN	DHX9_HUMAN
QOR_HUMAN	NU133_HUMAN	IDH3G_HUMAN	LGMN_HUMAN	QOR_HUMAN
GOGA3_HUMAN	PDC6I_HUMAN	GALK1_HUMAN	S10AD_HUMAN	GOGA3_HUMAN
GOGA2_HUMAN	BRK1_HUMAN	SSRD_HUMAN	EIF3C_HUMAN	GOGA2_HUMAN
LG3BP_HUMAN	SCFD1_HUMAN	BAP31_HUMAN	PHB2_HUMAN	LG3BP_HUMAN
SSRP1_HUMAN	PALLD_HUMAN	MECP2_HUMAN	MGLL_HUMAN	SSRP1_HUMAN
SLFN5_HUMAN	PSPC1_HUMAN	HCFC1_HUMAN	HCD2_HUMAN	SLFN5_HUMAN
NSUN2_HUMAN	DDB2_HUMAN	AL3A2_HUMAN	COCA1_HUMAN	NSUN2_HUMAN
RBBP4_HUMAN	DDX1_HUMAN	DHB4_HUMAN	ROAA_HUMAN	RBBP4_HUMAN
AHNK_HUMAN	H1X_HUMAN	PSMD7_HUMAN	ACON_HUMAN	AHNK_HUMAN
NEXN_HUMAN	PSMF1_HUMAN	SUOX_HUMAN	CPNE1_HUMAN	NEXN_HUMAN
AP1B1_HUMAN	UBXN4_HUMAN	SPHM_HUMAN	TCPH_HUMAN	AP1B1_HUMAN
TWF1_HUMAN	NDRG1_HUMAN	STA5B_HUMAN	H2B1M_HUMAN	TWF1_HUMAN
ASPH_HUMAN	HS105_HUMAN	HDGF_HUMAN	SH3G1_HUMAN	ASPH_HUMAN
FBLN3_HUMAN	SEPT8_HUMAN	LUM_HUMAN	OMD_HUMAN	FBLN3_HUMAN
SF3A3_HUMAN	NU205_HUMAN	PRELP_HUMAN	ARP5L_HUMAN	SF3A3_HUMAN
TP53B_HUMAN	AN32B_HUMAN	NDUA8_HUMAN	COR1B_HUMAN	TP53B_HUMAN
AIMP1_HUMAN	TFG_HUMAN	ROA3_HUMAN	PXL2A_HUMAN	AIMP1_HUMAN
ILF2_HUMAN	ARC1A_HUMAN	6PGD_HUMAN	ERP44_HUMAN	ILF2_HUMAN
ILF3_HUMAN	RBP56_HUMAN	HNRPM_HUMAN	ESYT1_HUMAN	ILF3_HUMAN
LMAN2_HUMAN	DDX17_HUMAN	IMA5_HUMAN	CSN4_HUMAN	LMAN2_HUMAN
DLG1_HUMAN	RAD50_HUMAN	GDS1_HUMAN	TMM43_HUMAN	DLG1_HUMAN
ECH1_HUMAN	RENT1_HUMAN	GDIR1_HUMAN	TBB6_HUMAN	ECH1_HUMAN
STK4_HUMAN	RAB8B_HUMAN	GDIR2_HUMAN	HNRL1_HUMAN	STK4_HUMAN
FLII_HUMAN	FUBP2_HUMAN	HNRPF_HUMAN	EFHD1_HUMAN	FLII_HUMAN
COASY_HUMAN	UBP7_HUMAN	STAT2_HUMAN	TM109_HUMAN	COASY_HUMAN
SPP24_HUMAN	LPP_HUMAN	THOP1_HUMAN	THIC_HUMAN	SPP24_HUMAN
MTAP_HUMAN	H2A1C_HUMAN	CAZA1_HUMAN	SF3B5_HUMAN	MTAP_HUMAN
AAPK1_HUMAN	SMCE1_HUMAN	CRIP2_HUMAN	CHID1_HUMAN	AAPK1_HUMAN
TADBP_HUMAN	CAVN3_HUMAN	BIEA_HUMAN	SRBS1_HUMAN	TADBP_HUMAN
ROA0_HUMAN	MYDGF_HUMAN	TXTP_HUMAN	HINT2_HUMAN	ROA0_HUMAN
PAK1_HUMAN	ERGI1_HUMAN	PPP5_HUMAN	PRAX_HUMAN	PAK1_HUMAN
AIMP2_HUMAN	FERM2_HUMAN	ARFP2_HUMAN	ASPN_HUMAN	AIMP2_HUMAN
PRDX4_HUMAN	FUBP1_HUMAN	ARFP1_HUMAN	UACA_HUMAN	PRDX4_HUMAN
PAK2_HUMAN	LRC59_HUMAN	ACLY_HUMAN	NIBAN_HUMAN	PAK2_HUMAN
CBX3_HUMAN	FKB10_HUMAN	SUCA_HUMAN	API5_HUMAN	CBX3_HUMAN
PSMD2_HUMAN	AIDA_HUMAN	COPB_HUMAN	TB182_HUMAN	PSMD2_HUMAN
SBP1_HUMAN	ISOC1_HUMAN	COPA_HUMAN	TINAL_HUMAN	SBP1_HUMAN
NDK3_HUMAN	AP2M1_HUMAN	CATC_HUMAN	SLIRP_HUMAN	NDK3_HUMAN
SRSF9_HUMAN	KCD12_HUMAN	AP2S1_HUMAN	NIF3L_HUMAN	SRSF9_HUMAN
SRSF6_HUMAN	RCN3_HUMAN	SC24C_HUMAN	TOLIP_HUMAN	SRSF6_HUMAN
TIF1B_HUMAN	RMD1_HUMAN	TCP4_HUMAN	RAB1B_HUMAN	TIF1B_HUMAN
DHRS2_HUMAN	CMBL_HUMAN	ICLN_HUMAN	EHD4_HUMAN	DHRS2_HUMAN
G3BP1_HUMAN	SNR40_HUMAN	SYRC_HUMAN	SPTN4_HUMAN	G3BP1_HUMAN
PTK7_HUMAN	SEH1_HUMAN	SYYC_HUMAN	SH3L3_HUMAN	PTK7_HUMAN
PABP4_HUMAN	DAZP1_HUMAN	UBP14_HUMAN	SLK_HUMAN	PABP4_HUMAN
EIF3I_HUMAN	DNJA3_HUMAN	AAPK2_HUMAN	IPYR2_HUMAN	EIF3I_HUMAN
MFAP5_HUMAN	DYL2_HUMAN	HSP72_HUMAN	DNJC5_HUMAN	MFAP5_HUMAN
UB2V1_HUMAN	CPNE2_HUMAN	RD23B_HUMAN	AMPB_HUMAN	UB2V1_HUMAN
DC1I2_HUMAN	S10AG_HUMAN	KAD2_HUMAN	GAPR1_HUMAN	DC1I2_HUMAN
ILK_HUMAN	SCRN2_HUMAN	HMCS2_HUMAN	ACAD9_HUMAN	ILK_HUMAN
NNTM_HUMAN	OTUB1_HUMAN	P5CS_HUMAN	MET7A_HUMAN	NNTM_HUMAN
SNTB2_HUMAN	CHMP6_HUMAN	SNAA_HUMAN	CYBP_HUMAN	SNTB2_HUMAN
SF3B2_HUMAN	PGM2_HUMAN	AIF1_HUMAN	TENS1_HUMAN	SF3B2_HUMAN
OS9_HUMAN	PDLI5_HUMAN	IF5_HUMAN	GLOD4_HUMAN	OS9_HUMAN
HAP28_HUMAN	SFRP2_HUMAN	S12A2_HUMAN	SPON1_HUMAN	HAP28_HUMAN
FKBP5_HUMAN	DDRGK_HUMAN	PSMD4_HUMAN	APMAP_HUMAN	FKBP5_HUMAN
PICAL_HUMAN	SUCB2_HUMAN	XPO2_HUMAN	VTA1_HUMAN	PICAL_HUMAN
SQSTM_HUMAN	ABHEB_HUMAN	TERA_HUMAN	DLRB1_HUMAN	SQSTM_HUMAN
TBB3_HUMAN	CNDP2_HUMAN	MFAP1_HUMAN	INO1_HUMAN	TBB3_HUMAN
ASAH1_HUMAN	HS12B_HUMAN	MFAP4_HUMAN	C1QR1_HUMAN	ASAH1_HUMAN
HDAC1_HUMAN	IPO9_HUMAN	ECHB_HUMAN	RTN4_HUMAN	HDAC1_HUMAN
KCC2D_HUMAN	PGRP2_HUMAN	MANF_HUMAN	RPR1B_HUMAN	KCC2D_HUMAN
DCTN2_HUMAN	PLIN4_HUMAN	AFAD_HUMAN	NIT2_HUMAN	DCTN2_HUMAN
SNW1_HUMAN	VPS35_HUMAN	NP1L1_HUMAN	PDLI7_HUMAN	SNW1_HUMAN
IQGA2_HUMAN	PURB_HUMAN	ADK_HUMAN	DDX21_HUMAN	IQGA2_HUMAN
SNX1_HUMAN	ERBIN_HUMAN	DSRAD_HUMAN	SIAS_HUMAN	SNX1_HUMAN
FCL_HUMAN	HMCN1_HUMAN	LAMB2_HUMAN	OLFL3_HUMAN	FCL_HUMAN
RAB31_HUMAN	PRPK_HUMAN	TPD52_HUMAN	HEBP1_HUMAN	RAB31_HUMAN
FHL1_HUMAN	MYADM_HUMAN	SEC13_HUMAN	PHP14_HUMAN	FHL1_HUMAN
FHL3_HUMAN	CPXM1_HUMAN	NH2L1_HUMAN	TOM22_HUMAN	FHL3_HUMAN
MOGS_HUMAN	PSB7_HUMAN	PSA_HUMAN	KRT82_HUMAN	MOGS_HUMAN
LAMB3_HUMAN	CNN2_HUMAN	HNRH2_HUMAN	SYFB_HUMAN	LAMB3_HUMAN
NACA_HUMAN	CDC5L_HUMAN	SCOT1_HUMAN	SYIM_HUMAN	NACA_HUMAN
SPTN1_HUMAN	PSMD1_HUMAN	EIF3B_HUMAN	SAC1_HUMAN	SPTN1_HUMAN
DX39B_HUMAN	PARK7_HUMAN	ATPK_HUMAN	SPTC3_HUMAN	DX39B_HUMAN
BLMH_HUMAN	VAT1_HUMAN	NDUV3_HUMAN	SEP11_HUMAN	BLMH_HUMAN
CIRBP_HUMAN	LGMN_HUMAN	SYMC_HUMAN	PARVA_HUMAN	CIRBP_HUMAN
COTL1_HUMAN	S10AD_HUMAN	ATP5I_HUMAN	ARL8B_HUMAN	COTL1_HUMAN
HNRPD_HUMAN	TSNAX_HUMAN	CTBP2_HUMAN	CZIB_HUMAN	HNRPD_HUMAN
NID2_HUMAN	EIF3C_HUMAN	NDUA6_HUMAN	NHP2_HUMAN	NID2_HUMAN
DSG2_HUMAN	PHB2_HUMAN	CORO7_HUMAN	THUM1_HUMAN	DSG2_HUMAN
SEPT6_HUMAN	CSN8_HUMAN	EPIPL_HUMAN	TMOD3_HUMAN	SEPT6_HUMAN
EIF3A_HUMAN	MGLL_HUMAN	MTPN_HUMAN	UGGG1_HUMAN	EIF3A_HUMAN
SCRIB_HUMAN	HCD2_HUMAN	ARPC4_HUMAN	ERAP1_HUMAN	SCRIB_HUMAN
GIT2_HUMAN	COCA1_HUMAN	CD81_HUMAN	CISD1_HUMAN	GIT2_HUMAN
MLEC_HUMAN	SEPT5_HUMAN	TPIS_HUMAN	MAT2B_HUMAN	MLEC_HUMAN
TTL12_HUMAN	ROAA_HUMAN	EIF3E_HUMAN	MYOF_HUMAN	TTL12_HUMAN
FHL2_HUMAN	NP1L4_HUMAN	SC61B_HUMAN	EHD2_HUMAN	FHL2_HUMAN
DPYL3_HUMAN	ACON_HUMAN	MYL6_HUMAN	CALL5_HUMAN	DPYL3_HUMAN
DCTN1_HUMAN	CPNE1_HUMAN	IF4A1_HUMAN	VAPA_HUMAN	DCTN1_HUMAN
DYHC1_HUMAN	TCPH_HUMAN	RS20_HUMAN	H2AW_HUMAN	DYHC1_HUMAN
IF4A2_HUMAN	ANM1_HUMAN	PSA6_HUMAN	SEP10_HUMAN	IF4A2_HUMAN
SRC8_HUMAN	H2A1J_HUMAN	S10AA_HUMAN	RCC2_HUMAN	SRC8_HUMAN
NUCG_HUMAN	NIPS1_HUMAN	CDC42_HUMAN	RRBP1_HUMAN	NUCG_HUMAN
FLNC_HUMAN	ARP5L_HUMAN	DEST_HUMAN	SUCB1_HUMAN	FLNC_HUMAN
GNA13_HUMAN	COR1B_HUMAN	GMFB_HUMAN	EP15R_HUMAN	GNA13_HUMAN
CAPR1_HUMAN	CPPED_HUMAN	RAB8A_HUMAN	MRC2_HUMAN	CAPR1_HUMAN
RBM39_HUMAN	PXL2A_HUMAN	SPCS3_HUMAN	GBG12_HUMAN	RBM39_HUMAN
PDIA5_HUMAN	ERP44_HUMAN	SRP54_HUMAN	VPS29_HUMAN	PDIA5_HUMAN
ITIH4_HUMAN	LXN_HUMAN	RAB2A_HUMAN	GRHPR_HUMAN	ITIH4_HUMAN
EPN4_HUMAN	ESYT1_HUMAN	RAB10_HUMAN	CATZ_HUMAN	EPN4_HUMAN
SMC1A_HUMAN	AN32E_HUMAN	UBC12_HUMAN	DJB11_HUMAN	SMC1A_HUMAN
GANAB_HUMAN	TMM43_HUMAN	UBE2K_HUMAN	FBLN5_HUMAN	GANAB_HUMAN
MVP_HUMAN	TBB6_HUMAN	UBE2N_HUMAN	ADDG_HUMAN	MVP_HUMAN
LTBP2_HUMAN	HNRL1_HUMAN	RAB14_HUMAN	SEPT9_HUMAN	LTBP2_HUMAN
GOGB1_HUMAN	EFHD1_HUMAN	ARP3_HUMAN	PCYOX_HUMAN	GOGB1_HUMAN
CHD4_HUMAN	BDH2_HUMAN	ARP2_HUMAN	PUF60_HUMAN	CHD4_HUMAN
LASP1_HUMAN	MTNA_HUMAN	ACTZ_HUMAN	TAGL3_HUMAN	LASP1_HUMAN
PTGR1_HUMAN	TBB2B_HUMAN	CSN2_HUMAN	ATIF1_HUMAN	PTGR1_HUMAN
GPNMB_HUMAN	TM109_HUMAN	ABCE1_HUMAN	KAD3_HUMAN	GPNMB_HUMAN
IMB1_HUMAN	TMED9_HUMAN	RAP1B_HUMAN	SCOC_HUMAN	IMB1_HUMAN
NUMA1_HUMAN	TPPP3_HUMAN	RAP2B_HUMAN	NAGK_HUMAN	NUMA1_HUMAN
SPCS2_HUMAN	THIC_HUMAN	RS3A_HUMAN	DBNL_HUMAN	SPCS2_HUMAN
PSMD6_HUMAN	SFXN3_HUMAN	RL26_HUMAN	STML2_HUMAN	PSMD6_HUMAN
SEPT2_HUMAN	CHID1_HUMAN	PSME3_HUMAN	FBX2_HUMAN	SEPT2_HUMAN
SART3_HUMAN	HINT2_HUMAN	RL15_HUMAN	DP13A_HUMAN	SART3_HUMAN
U5S1_HUMAN	PLVAP_HUMAN	MGN_HUMAN	NUDT5_HUMAN	U5S1_HUMAN
SYK_HUMAN	ASPN_HUMAN	RL27_HUMAN	RALY_HUMAN	SYK_HUMAN
POSTN_HUMAN	SRRT_HUMAN	PHS_HUMAN	ANGL2_HUMAN	POSTN_HUMAN
EEA1_HUMAN	EMIL2_HUMAN	RL37A_HUMAN	ACINU_HUMAN	EEA1_HUMAN
PDIA6_HUMAN	ITPA_HUMAN	RHOA_HUMAN	AGO1_HUMAN	PDIA6_HUMAN
PA1B3_HUMAN	UACA_HUMAN	CH10_HUMAN	RAB21_HUMAN	PA1B3_HUMAN
PCOC1_HUMAN	TBL1R_HUMAN	LYSC_HUMAN	PRR12_HUMAN	PCOC1_HUMAN
PEA15_HUMAN	NIBAN_HUMAN	B2MG_HUMAN	COR1C_HUMAN	PEA15_HUMAN
PLEC_HUMAN	API5_HUMAN	NPC2_HUMAN	MYO6_HUMAN	PLEC_HUMAN
NOMO1_HUMAN	TB182_HUMAN	COPZ1_HUMAN	PRP19_HUMAN	NOMO1_HUMAN
PON2_HUMAN	TINAL_HUMAN	UFM1_HUMAN	UBQL1_HUMAN	PON2_HUMAN
IPYR_HUMAN	WDR61_HUMAN	WDR5_HUMAN	NENF_HUMAN	IPYR_HUMAN
NONO_HUMAN	SLIRP_HUMAN	AP1S1_HUMAN	NDRG2_HUMAN	NONO_HUMAN
PTPA_HUMAN	LHPP_HUMAN	NTF2_HUMAN	PACN2_HUMAN	PTPA_HUMAN
RABE1_HUMAN	TOLIP_HUMAN	HNRPK_HUMAN	SNX6_HUMAN	RABE1_HUMAN
RNPS1_HUMAN	RAB1B_HUMAN	1433G_HUMAN	PSD13_HUMAN	RNPS1_HUMAN
RCN1_HUMAN	CK054_HUMAN	TIM10_HUMAN	CSN3_HUMAN	RCN1_HUMAN
TMED2_HUMAN	EHD4_HUMAN	RS7_HUMAN	NSF1C_HUMAN	TMED2_HUMAN
PCBP1_HUMAN	SH3L3_HUMAN	PP1A_HUMAN	PA2G4_HUMAN	PCBP1_HUMAN
PCBP2_HUMAN	IPYR2_HUMAN	PP1B_HUMAN	SMC3_HUMAN	PCBP2_HUMAN
ELOC_HUMAN	CPVL_HUMAN	PRS4_HUMAN	RTRAF_HUMAN	ELOC_HUMAN
ELOB_HUMAN	OFUT1_HUMAN	PRS8_HUMAN	RUVB2_HUMAN	ELOB_HUMAN
SF3B3_HUMAN	AMPB_HUMAN	RS8_HUMAN	EIF3L_HUMAN	SF3B3_HUMAN
RSU1_HUMAN	GAPR1_HUMAN	RS15A_HUMAN	RUVB1_HUMAN	RSU1_HUMAN
CNN3_HUMAN	EHD1_HUMAN	RS16_HUMAN	COF2_HUMAN	CNN3_HUMAN
SAFB1_HUMAN	MET7A_HUMAN	UBE2H_HUMAN	NCKP1_HUMAN	SAFB1_HUMAN
SF3B4_HUMAN	ARMT1_HUMAN	1433E_HUMAN	CNPY2_HUMAN	SF3B4_HUMAN
SF3A2_HUMAN	TENS1_HUMAN	RS14_HUMAN	PADI2_HUMAN	SF3A2_HUMAN
PP1R7_HUMAN	EMAL4_HUMAN	RS23_HUMAN	GSTK1_HUMAN	PP1R7_HUMAN
SC23A_HUMAN	GLOD4_HUMAN	RS18_HUMAN	TR150_HUMAN	SC23A_HUMAN
SC23B_HUMAN	APMAP_HUMAN	RS29_HUMAN	NOP58_HUMAN	SC23B_HUMAN
SF3A1_HUMAN	DLRB1_HUMAN	RS13_HUMAN	STA10_HUMAN	SF3A1_HUMAN
SKIV2_HUMAN	RTN4_HUMAN	RS11_HUMAN	LC7L2_HUMAN	SKIV2_HUMAN
MARE2_HUMAN	RPR1B_HUMAN	RUXE_HUMAN	SF3B6_HUMAN	MARE2_HUMAN
BGH3_HUMAN	NIT2_HUMAN	RUXF_HUMAN	HDGR3_HUMAN	BGH3_HUMAN
NHRF2_HUMAN	XPP1_HUMAN	RUXG_HUMAN	STRAP_HUMAN	NHRF2_HUMAN
TSN_HUMAN	PDLI7_HUMAN	LSM6_HUMAN	RTCB_HUMAN	TSN_HUMAN
SF01_HUMAN	SIAS_HUMAN	SMD1_HUMAN	RL36_HUMAN	SF01_HUMAN
TRIPB_HUMAN	OLFL3_HUMAN	SMD2_HUMAN	CHTOP_HUMAN	TRIPB_HUMAN
TRYB1_HUMAN	HEBP1_HUMAN	SMD3_HUMAN	SAMH1_HUMAN	TRYB1_HUMAN
MARE1_HUMAN	PHP14_HUMAN	TYB4_HUMAN	TLN1_HUMAN	MARE1_HUMAN
T22D1_HUMAN	KRT82_HUMAN	ARF6_HUMAN	TLN2_HUMAN	T22D1_HUMAN
ELAV1_HUMAN	SYFB_HUMAN	PRS10_HUMAN	HYOU1_HUMAN	ELAV1_HUMAN
MYLK_HUMAN	PDS5B_HUMAN	RL7A_HUMAN	LSM4_HUMAN	MYLK_HUMAN
UB2V2_HUMAN	OLA1_HUMAN	ERF1_HUMAN	TIM9_HUMAN	UB2V2_HUMAN
STXB2_HUMAN	ECHD1_HUMAN	RS4X_HUMAN	TIM13_HUMAN	STXB2_HUMAN
VAMP3_HUMAN	SEP11_HUMAN	ACTA_HUMAN	RBM8A_HUMAN	VAMP3_HUMAN
NEDD8_HUMAN	PNPO_HUMAN	RL23A_HUMAN	SNX5_HUMAN	NEDD8_HUMAN
ADIRF_HUMAN	NECP2_HUMAN	RS6_HUMAN	HEBP2_HUMAN	ADIRF_HUMAN
RB11B_HUMAN	CZIB_HUMAN	H4_HUMAN	COPG1_HUMAN	RB11B_HUMAN
ZYX_HUMAN	NHP2_HUMAN	RAB1A_HUMAN	CLIC4_HUMAN	ZYX_HUMAN
ETFD_HUMAN	MIC19_HUMAN	RAN_HUMAN	SAR1B_HUMAN	ETFD_HUMAN
SEPT7_HUMAN	DPP3_HUMAN	RL23_HUMAN	EMIL1_HUMAN	SEPT7_HUMAN
CCDC6_HUMAN	TMOD3_HUMAN	RAP1A_HUMAN	EPN1_HUMAN	CCDC6_HUMAN
LAMA4_HUMAN	UGGG1_HUMAN	RS15_HUMAN	SQOR_HUMAN	LAMA4_HUMAN
PSMD5_HUMAN	TECR_HUMAN	RS24_HUMAN	RBM6_HUMAN	PSMD5_HUMAN
DDB1_HUMAN	MYOF_HUMAN	RS25_HUMAN	DUT_HUMAN	DDB1_HUMAN
MK14_HUMAN	EHD2_HUMAN	RS26_HUMAN	RBBP9_HUMAN	MK14_HUMAN
CDC37_HUMAN	TMOD2_HUMAN	RS28_HUMAN	MGN_HUMAN	CDC37_HUMAN
DPYL2_HUMAN	CALL5_HUMAN	RS30_HUMAN	SG1D2_HUMAN	DPYL2_HUMAN
RBBP7_HUMAN	LMCD1_HUMAN	GBB1_HUMAN	THIOM_HUMAN	RBBP7_HUMAN
ECM1_HUMAN	CHMP5_HUMAN	GBB2_HUMAN	K1107_HUMAN	ECM1_HUMAN
SRSF7_HUMAN	VAPA_HUMAN	RL30_HUMAN	MABP1_HUMAN	SRSF7_HUMAN
CPSF6_HUMAN	H2AW_HUMAN	RL31_HUMAN	GPNMB_HUMAN	CPSF6_HUMAN
DREB_HUMAN	SEP10_HUMAN	RL10A_HUMAN	DYN3_HUMAN	DREB_HUMAN
PTGIS_HUMAN	FPRP_HUMAN	RL32_HUMAN	HOOK1_HUMAN	PTGIS_HUMAN
FSCN1_HUMAN	RRBP1_HUMAN	RL11_HUMAN	CC125_HUMAN	FSCN1_HUMAN
IF16_HUMAN	SYLC_HUMAN	RL8_HUMAN	MTREX_HUMAN	IF16_HUMAN
DECR_HUMAN	ANFY1_HUMAN	PPIA_HUMAN	UBR2_HUMAN	DECR_HUMAN
NDUA5_HUMAN	GMPR2_HUMAN	FKB1A_HUMAN	CNOT6_HUMAN	NDUA5_HUMAN
CLPP_HUMAN	MRC2_HUMAN	RS27A_HUMAN	SACS_HUMAN	CLPP_HUMAN
THTR_HUMAN	GBG12_HUMAN	GRB2_HUMAN	MYO1H_HUMAN	THTR_HUMAN
KGUA_HUMAN	VPS29_HUMAN	TRA2B_HUMAN	BBS12_HUMAN	KGUA_HUMAN
GLO2_HUMAN	GRHPR_HUMAN	RAC1_HUMAN	ECM29_HUMAN	GLO2_HUMAN
H2B2E_HUMAN	CATZ_HUMAN	AP2B1_HUMAN	CP7A1_HUMAN	H2B2E_HUMAN
LAMA3_HUMAN	DJB11_HUMAN	GNAS2_HUMAN	INADL_HUMAN	LAMA3_HUMAN
NDUA9_HUMAN	SAE2_HUMAN	1433Z_HUMAN	R13P3_HUMAN	NDUA9_HUMAN
PCKGM_HUMAN	PEF1_HUMAN	2ABA_HUMAN	HPTR_HUMAN	PCKGM_HUMAN
HCDH_HUMAN	FBLN5_HUMAN	RSMN_HUMAN	RRAGC_HUMAN	HCDH_HUMAN
UGPA_HUMAN	ADDG_HUMAN	SUMO1_HUMAN	FZD6_HUMAN	UGPA_HUMAN
AOC3_HUMAN	NPS3A_HUMAN	DYL1_HUMAN	K2026_HUMAN	AOC3_HUMAN
VATF_HUMAN	TES_HUMAN	DYLT1_HUMAN	AP1S1_HUMAN	VATF_HUMAN
TRXR1_HUMAN	SUN2_HUMAN	RL38_HUMAN	HV169_HUMAN	TRXR1_HUMAN
MIC60_HUMAN	LIMA1_HUMAN	SKP1_HUMAN	TBX19_HUMAN	MIC60_HUMAN
HNRL2_HUMAN	SRP68_HUMAN	RS21_HUMAN	MRP1_HUMAN	HNRL2_HUMAN
INF2_HUMAN	SEPT9_HUMAN	IF5A1_HUMAN	SKA2_HUMAN	INF2_HUMAN
IAH1_HUMAN	PCYOX_HUMAN	RACK1_HUMAN	QCR7_HUMAN	IAH1_HUMAN
SMU1_HUMAN	NB5R1_HUMAN	ACTG_HUMAN	WFDC3_HUMAN	SMU1_HUMAN
2B18_HUMAN	PUF60_HUMAN	UBC9_HUMAN	PK3C3_HUMAN	2B18_HUMAN
LRRF1_HUMAN	NDUAC_HUMAN	TYB10_HUMAN	TMED7_HUMAN	LRRF1_HUMAN
P3H1_HUMAN	KAD3_HUMAN	PP2AA_HUMAN	SNX3_HUMAN	P3H1_HUMAN
TKFC_HUMAN	NAGK_HUMAN	YBOX1_HUMAN	CREB5_HUMAN	TKFC_HUMAN
AL1L2_HUMAN	DBNL_HUMAN	SC11A_HUMAN	FRM4B_HUMAN	AL1L2_HUMAN
TBB8_HUMAN	STML2_HUMAN	CSK2B_HUMAN	MYG1_HUMAN	TBB8_HUMAN
TIM50_HUMAN	DP13A_HUMAN	TPM4_HUMAN	MALR1_HUMAN	TIM50_HUMAN
GLYR1_HUMAN	RALY_HUMAN	ACTC_HUMAN	AHNK2_HUMAN	GLYR1_HUMAN
FNDC1_HUMAN	ANGL2_HUMAN	UB2L3_HUMAN	HUWE1_HUMAN	FNDC1_HUMAN
FA98B_HUMAN	RAB21_HUMAN	TBA1B_HUMAN	XCT_HUMAN	FA98B_HUMAN
PDCD4_HUMAN	PSME2_HUMAN	TBA4A_HUMAN	RNT2_HUMAN	PDCD4_HUMAN
P5CR3_HUMAN	DNPEP_HUMAN	TBB4B_HUMAN	SCOT1_HUMAN	P5CR3_HUMAN
CYBR1_HUMAN	RAB23_HUMAN	CSK21_HUMAN	LN28A_HUMAN	CYBR1_HUMAN
H90B2_HUMAN	MCTS1_HUMAN	PA1B2_HUMAN	LYAM1_HUMAN	H90B2_HUMAN
R39L5_HUMAN	COR1C_HUMAN	HBB_HUMAN	PIGV_HUMAN	R39L5_HUMAN
COQ5_HUMAN	MYO6_HUMAN	HBA_HUMAN	RET1_HUMAN	COQ5_HUMAN
PREP_HUMAN	PRP19_HUMAN	IGBP1_HUMAN	MSH2_HUMAN	PREP_HUMAN
TOIP1_HUMAN	UBQL1_HUMAN	IF4G2_HUMAN	MGMT_HUMAN	TOIP1_HUMAN
HP1B3_HUMAN	NENF_HUMAN	GTF2I_HUMAN	EIF3J_HUMAN	HP1B3_HUMAN
NOL9_HUMAN	SNX12_HUMAN	TCPB_HUMAN	HSDL2_HUMAN	NOL9_HUMAN
HYI_HUMAN	NDRG2_HUMAN	GSTO1_HUMAN	SPA13_HUMAN	HYI_HUMAN
UBR4_HUMAN	G3BP2_HUMAN	PRKDC_HUMAN	ABCE1_HUMAN	UBR4_HUMAN
NT5D1_HUMAN	PACN2_HUMAN	IN35_HUMAN	GGCT_HUMAN	NT5D1_HUMAN
PR14L_HUMAN	PSD13_HUMAN	NUCB2_HUMAN	ISLR_HUMAN	PR14L_HUMAN
CROCC_HUMAN	CSN3_HUMAN	GABT_HUMAN	S10AG_HUMAN	CROCC_HUMAN
RAIN_HUMAN	NSF1C_HUMAN	BASP1_HUMAN	KAD4_HUMAN	RAIN_HUMAN
EF1A3_HUMAN	MACF1_HUMAN	DCD_HUMAN	MBB1A_HUMAN	EF1A3_HUMAN
AT5EL_HUMAN	COR2B_HUMAN	RT35_HUMAN	FGF13_HUMAN	AT5EL_HUMAN
ECM29_HUMAN	PA2G4_HUMAN	RT09_HUMAN	TGM2_HUMAN	ECM29_HUMAN
MIC13_HUMAN	SMC3_HUMAN	SARNP_HUMAN	PGFRB_HUMAN	MIC13_HUMAN
2B1D_HUMAN	RTRAF_HUMAN	LACTB_HUMAN	TGM4_HUMAN	2B1D_HUMAN
KANK2_HUMAN	RUVB2_HUMAN	COG7_HUMAN	BAD_HUMAN	KANK2_HUMAN
NCAS2_HUMAN	EIF3L_HUMAN	RL24_HUMAN	TXD17_HUMAN	NCAS2_HUMAN
ATLA3_HUMAN	RUVB1_HUMAN	CBX1_HUMAN	APOM_HUMAN	ATLA3_HUMAN
SUMO4_HUMAN	VDAC3_HUMAN	HPCA_HUMAN	CSK22_HUMAN	SUMO4_HUMAN
LTOR1_HUMAN	COF2_HUMAN	ARF1_HUMAN	ZFHX3_HUMAN	LTOR1_HUMAN
TWF2_HUMAN	SYFA_HUMAN	ARF5_HUMAN	RGP1_HUMAN	TWF2_HUMAN
PDE12_HUMAN	NCKP1_HUMAN	RHOG_HUMAN	NICA_HUMAN	PDE12_HUMAN
SCMC1_HUMAN	CNPY2_HUMAN	RL19_HUMAN	GSTT1_HUMAN	SCMC1_HUMAN
HIBCH_HUMAN	RRP44_HUMAN	SRSF3_HUMAN	CENPX_HUMAN	HIBCH_HUMAN
CAVN1_HUMAN	GSTK1_HUMAN	H33_HUMAN	ANM1_HUMAN	CAVN1_HUMAN
PRP8_HUMAN	NOP58_HUMAN	DAB2_HUMAN	TPPP3_HUMAN	PRP8_HUMAN
PLBL1_HUMAN	ACOT9_HUMAN	FBLN2_HUMAN	NU155_HUMAN	PLBL1_HUMAN
FAHD1_HUMAN	LSM2_HUMAN	PGBM_HUMAN	HIF3A_HUMAN	FAHD1_HUMAN
PDXD1_HUMAN	DHRS7_HUMAN	RBM10_HUMAN	VDAC3_HUMAN	PDXD1_HUMAN
VWA1_HUMAN	TMED7_HUMAN	RBM3_HUMAN	PUR8_HUMAN	VWA1_HUMAN
LARP1_HUMAN	SF3B6_HUMAN	CYC_HUMAN	BCCIP_HUMAN	LARP1_HUMAN
FIP1_HUMAN	FIS1_HUMAN	TFAM_HUMAN	RIR1_HUMAN	FIP1_HUMAN
TM205_HUMAN	HDGR3_HUMAN	PIPNA_HUMAN	TRM1L_HUMAN	TM205_HUMAN
OLFL1_HUMAN	STRAP_HUMAN	MPCP_HUMAN	ACADS_HUMAN	OLFL1_HUMAN
WDR82_HUMAN	RTCB_HUMAN	VIGLN_HUMAN	HS74L_HUMAN	WDR82_HUMAN
RFIP1_HUMAN	RL36_HUMAN	CDK5_HUMAN	KLKB1_HUMAN	RFIP1_HUMAN
CD109_HUMAN	SAMH1_HUMAN	PURA_HUMAN	TM263_HUMAN	CD109_HUMAN
HSDL2_HUMAN	TLN1_HUMAN	CLH1_HUMAN	HNRH2_HUMAN	HSDL2_HUMAN
KAT3_HUMAN	FARP1_HUMAN	FKBP3_HUMAN	TYB10_HUMAN	KAT3_HUMAN
BGIN_HUMAN	TLN2_HUMAN	REEP5_HUMAN	AKA12_HUMAN	BGIN_HUMAN
RAPH1_HUMAN	HYOU1_HUMAN	DHSO_HUMAN	SMG1_HUMAN	RAPH1_HUMAN
H32_HUMAN	LSM4_HUMAN	HNRPU_HUMAN	SYTC_HUMAN	H32_HUMAN
TBA1A_HUMAN	SNX5_HUMAN	U2AF1_HUMAN	KREM2_HUMAN	TBA1A_HUMAN
H2AV_HUMAN	HEBP2_HUMAN	SPTB2_HUMAN	HV373_HUMAN	H2AV_HUMAN
RS27L_HUMAN	CBPQ_HUMAN	TIAR_HUMAN	ACOT9_HUMAN	RS27L_HUMAN
CCD80_HUMAN	COPG1_HUMAN	SET_HUMAN	MIC13_HUMAN	CCD80_HUMAN
SPT6H_HUMAN	CLIC4_HUMAN	SRSF2_HUMAN	HV364_HUMAN	SPT6H_HUMAN
SND1_HUMAN	SAR1B_HUMAN	FABP5_HUMAN	NTM1A_HUMAN	SND1_HUMAN
TM10C_HUMAN	EMIL1_HUMAN	CAP1_HUMAN	PAK4_HUMAN	TM10C_HUMAN
BZW1_HUMAN	NDUB9_HUMAN	XPC_HUMAN	CK054_HUMAN	BZW1_HUMAN
EIF3M_HUMAN	SQOR_HUMAN	EWS_HUMAN	IGLC7_HUMAN	EIF3M_HUMAN
CYFP1_HUMAN	WASF2_HUMAN	TAGL_HUMAN	NPL4_HUMAN	CYFP1_HUMAN
ZCCHV_HUMAN	MINP1_HUMAN	NAAA_HUMAN	KIF9_HUMAN	ZCCHV_HUMAN
NUP54_HUMAN	NEUA_HUMAN	ODO1_HUMAN	EFTS_HUMAN	NUP54_HUMAN
GLUCM_HUMAN	STX7_HUMAN	MMSA_HUMAN	THMS1_HUMAN	GLUCM_HUMAN
MYH14_HUMAN	RAP1A_HUMAN	BDH_HUMAN	XPP3_HUMAN	MYH14_HUMAN
PLGT3_HUMAN	PLD2_HUMAN	RL18A_HUMAN	CBPA5_HUMAN	PLGT3_HUMAN
DCXR_HUMAN	RFIP1_HUMAN	MP2K1_HUMAN	DCLK1_HUMAN	DCXR_HUMAN
PODN_HUMAN	NAKD2_HUMAN	FKBP4_HUMAN	BT3L4_HUMAN	PODN_HUMAN
I2BP2_HUMAN	HORN_HUMAN	PLOD1_HUMAN	ELOB_HUMAN	I2BP2_HUMAN
HUWE1_HUMAN	STT3B_HUMAN	NUCB1_HUMAN	DC1L1_HUMAN	HUWE1_HUMAN
TARSH_HUMAN	TWF1_HUMAN	RL6_HUMAN	VRK1_HUMAN	TARSH_HUMAN
GLRX5_HUMAN	STAM1_HUMAN	TOP2B_HUMAN	LV316_HUMAN	GLRX5_HUMAN
ACOT1_HUMAN	RHOC_HUMAN	M2OM_HUMAN	LV310_HUMAN	ACOT1_HUMAN
LYRIC_HUMAN	NASP_HUMAN	GSTM4_HUMAN	LV545_HUMAN	LYRIC_HUMAN
KTN1_HUMAN	LV657_HUMAN	CAV1_HUMAN	KVD21_HUMAN	KTN1_HUMAN
URP2_HUMAN	SP16H_HUMAN	ACY1_HUMAN	HV343_HUMAN	URP2_HUMAN
THOC4_HUMAN	MSH2_HUMAN	LMNB2_HUMAN	KV108_HUMAN	THOC4_HUMAN
C163A_HUMAN	AIP_HUMAN	TF65_HUMAN	ADAS_HUMAN	C163A_HUMAN
CAND1_HUMAN	HV353_HUMAN	UBXN1_HUMAN	KIF2A_HUMAN	CAND1_HUMAN
THOC6_HUMAN	PKP4_HUMAN	GLGB_HUMAN	SMAP_HUMAN	THOC6_HUMAN
LIPB1_HUMAN	GSTT1_HUMAN	IF4G1_HUMAN	PSD12_HUMAN	LIPB1_HUMAN
BPHL_HUMAN	KITM_HUMAN	TLE3_HUMAN	PSDE_HUMAN	BPHL_HUMAN
STING_HUMAN	SH3K1_HUMAN	LGUL_HUMAN	ACOD_HUMAN	STING_HUMAN
STX12_HUMAN	GREM1_HUMAN	SSBP_HUMAN	APOL1_HUMAN	STX12_HUMAN
RB6I2_HUMAN	ATAD2_HUMAN	1433F_HUMAN	MYPT1_HUMAN	RB6I2_HUMAN
AEBP1_HUMAN	G6PE_HUMAN	LEG10_HUMAN	EIF3D_HUMAN	AEBP1_HUMAN
AHNK2_HUMAN	SCAM4_HUMAN	EF1A2_HUMAN	CYB5B_HUMAN	AHNK2_HUMAN
P3H3_HUMAN	LV211_HUMAN	CALD1_HUMAN	DNPH1_HUMAN	P3H3_HUMAN
WDFY1_HUMAN	TM9S3_HUMAN	COEA1_HUMAN	CD5L_HUMAN	WDFY1_HUMAN
CCAR1_HUMAN	PAK4_HUMAN	ITIH3_HUMAN	SMCA5_HUMAN	CCAR1_HUMAN
BAP18_HUMAN	COX1_HUMAN	PUR1_HUMAN	SRPX2_HUMAN	BAP18_HUMAN
RM41_HUMAN	DAG1_HUMAN	GFPT1_HUMAN	BRE1B_HUMAN	RM41_HUMAN
SPB1_HUMAN	FTO_HUMAN	PSME1_HUMAN	NIPS2_HUMAN	SPB1_HUMAN
ABI1_HUMAN	COHA1_HUMAN	RING1_HUMAN	CREG1_HUMAN	ABI1_HUMAN
SELH_HUMAN	P210L_HUMAN	FMOD_HUMAN	ATRN_HUMAN	SELH_HUMAN
CP4X1_HUMAN	E2AK2_HUMAN	PRDX1_HUMAN	PCF11_HUMAN	CP4X1_HUMAN
CCAR2_HUMAN	RCN2_HUMAN	RL18_HUMAN	LETM1_HUMAN	CCAR2_HUMAN
NDUF2_HUMAN	DYHC2_HUMAN	C1QBP_HUMAN	ZRAB2_HUMAN	NDUF2_HUMAN
NUP93_HUMAN	ADT1_HUMAN	CKAP4_HUMAN	6PGL_HUMAN	NUP93_HUMAN
LRC47_HUMAN	PKHA6_HUMAN	ZO1_HUMAN	AGM1_HUMAN	LRC47_HUMAN
LTBP4_HUMAN	SCLT1_HUMAN	DERM_HUMAN	ACSL3_HUMAN	LTBP4_HUMAN
GPD1L_HUMAN	GARS_HUMAN	KHDR1_HUMAN	TOM40_HUMAN	GPD1L_HUMAN
MT1M_HUMAN	IGM_HUMAN	BAX_HUMAN	DYR_HUMAN	MT1M_HUMAN
SFRP1_HUMAN	LV861_HUMAN	KLC1_HUMAN	GSHR_HUMAN	SFRP1_HUMAN
RM50_HUMAN	PERM_HUMAN	LRP1_HUMAN	RASK_HUMAN	RM50_HUMAN
COMD1_HUMAN	COLQ_HUMAN	SRSF1_HUMAN	KV105_HUMAN	COMD1_HUMAN
ARFG1_HUMAN	HV428_HUMAN	RHG01_HUMAN	LV214_HUMAN	ARFG1_HUMAN
ENAH_HUMAN	PNCB_HUMAN	SRSF4_HUMAN	HV309_HUMAN	ENAH_HUMAN
GT251_HUMAN	CP135_HUMAN	PP2BA_HUMAN	IGHG1_HUMAN	GT251_HUMAN
SUMF2_HUMAN	GALM_HUMAN	DHX9_HUMAN	TBB4A_HUMAN	SUMF2_HUMAN
TXND5_HUMAN	PAK2_HUMAN	QOR_HUMAN	KV116_HUMAN	TXND5_HUMAN
PAIRB_HUMAN	SDCB1_HUMAN	GOGA2_HUMAN	IF2A_HUMAN	PAIRB_HUMAN
LEMD2_HUMAN	CK5P3_HUMAN	LG3BP_HUMAN	HV434_HUMAN	LEMD2_HUMAN
NNRE_HUMAN	SH3G1_HUMAN	PPID_HUMAN	CDK1_HUMAN	NNRE_HUMAN
CHDH_HUMAN	TSN14_HUMAN	SSRP1_HUMAN	APT_HUMAN	CHDH_HUMAN
ABCF1_HUMAN	LC7L2_HUMAN	SLFN5_HUMAN	RNAS1_HUMAN	ABCF1_HUMAN
NUP43_HUMAN	S35F3_HUMAN	RBBP4_HUMAN	MGP_HUMAN	NUP43_HUMAN
NUP35_HUMAN	LV310_HUMAN	AHNK_HUMAN	RU2A_HUMAN	NUP35_HUMAN
RAI3_HUMAN	LV144_HUMAN	APOBR_HUMAN	DPOLA_HUMAN	RAI3_HUMAN
NBEA_HUMAN	IDH3A_HUMAN	AP1B1_HUMAN	PCNA_HUMAN	NBEA_HUMAN
TSTD1_HUMAN	TF65_HUMAN	MPPA_HUMAN	ERF3A_HUMAN	TSTD1_HUMAN
ABHDB_HUMAN	IBP3_HUMAN	TWF1_HUMAN	K1C15_HUMAN	ABHDB_HUMAN
NEUA_HUMAN	SPSB4_HUMAN	ASPH_HUMAN	RAB5A_HUMAN	NEUA_HUMAN
SMRC2_HUMAN	HV205_HUMAN	TFCP2_HUMAN	MPRD_HUMAN	SMRC2_HUMAN
NPL4_HUMAN	TMLH_HUMAN	FBLN3_HUMAN	PTMS_HUMAN	NPL4_HUMAN
RDH11_HUMAN	ST1A2_HUMAN	SNF5_HUMAN	SDHB_HUMAN	RDH11_HUMAN
AGR3_HUMAN	TR112_HUMAN	STX4_HUMAN	ENPP1_HUMAN	AGR3_HUMAN
NEK9_HUMAN	RAVR1_HUMAN	SF3A3_HUMAN	KAPCG_HUMAN	NEK9_HUMAN
PKHO2_HUMAN	SMHD1_HUMAN	TP53B_HUMAN	MCM3_HUMAN	PKHO2_HUMAN
DTX3L_HUMAN	CH082_HUMAN	AIMP1_HUMAN	CO5A3_HUMAN	DTX3L_HUMAN
GNPI2_HUMAN	ATOX1_HUMAN	ILF2_HUMAN	DNMT1_HUMAN	GNPI2_HUMAN
LRC15_HUMAN	TMX4_HUMAN	ILF3_HUMAN	PSB5_HUMAN	LRC15_HUMAN
MZB1_HUMAN	ZO1_HUMAN	LMAN2_HUMAN	GNA11_HUMAN	MZB1_HUMAN
SMAP2_HUMAN	OSTC_HUMAN	EPS8_HUMAN	1A36_HUMAN	SMAP2_HUMAN
PPIL4_HUMAN	TIAR_HUMAN	TRAP1_HUMAN	AL1B1_HUMAN	PPIL4_HUMAN
F172A_HUMAN	GON7_HUMAN	DLG1_HUMAN	RPB2_HUMAN	F172A_HUMAN
PDC6I_HUMAN	BASI_HUMAN	PP1R8_HUMAN	KAP3_HUMAN	PDC6I_HUMAN
SCFD1_HUMAN	SRRM1_HUMAN	ABR_HUMAN	KINH_HUMAN	SCFD1_HUMAN
UBCP1_HUMAN	CHM4A_HUMAN	ECH1_HUMAN	MCM4_HUMAN	UBCP1_HUMAN
PRP31_HUMAN	MTCH1_HUMAN	STK4_HUMAN	RFC4_HUMAN	PRP31_HUMAN
PALLD_HUMAN	PTMS_HUMAN	FLII_HUMAN	ARL3_HUMAN	PALLD_HUMAN
PSPC1_HUMAN	PUR6_HUMAN	COASY_HUMAN	MP2K2_HUMAN	PSPC1_HUMAN
P66B_HUMAN	DYN3_HUMAN	ACACA_HUMAN	VATE1_HUMAN	P66B_HUMAN
SEPT1_HUMAN	CISD1_HUMAN	CSN1_HUMAN	SYUA_HUMAN	SEPT1_HUMAN
DDX1_HUMAN	OCAD1_HUMAN	RED_HUMAN	PTGDS_HUMAN	DDX1_HUMAN
S39A7_HUMAN	ENOPH_HUMAN	MTAP_HUMAN	NAA10_HUMAN	S39A7_HUMAN
H1X_HUMAN	DCX_HUMAN	TADBP_HUMAN	LAP2A_HUMAN	H1X_HUMAN
PSMF1_HUMAN	STIM1_HUMAN	ROA0_HUMAN	SDF1_HUMAN	PSMF1_HUMAN
ELMO1_HUMAN	IBP6_HUMAN	AIMP2_HUMAN	NASP_HUMAN	ELMO1_HUMAN
AP3S1_HUMAN	SAM50_HUMAN	PRDX4_HUMAN	CTCF_HUMAN	AP3S1_HUMAN
UBXN4_HUMAN	MMP16_HUMAN	PAK2_HUMAN	MCM2_HUMAN	UBXN4_HUMAN
NDRG1_HUMAN	HACD3_HUMAN	CBX3_HUMAN	RBP2_HUMAN	NDRG1_HUMAN
HS105_HUMAN	HMOX2_HUMAN	PSMD2_HUMAN	MRE11_HUMAN	HS105_HUMAN
SEPT8_HUMAN	UB2V2_HUMAN	SBP1_HUMAN	F10A1_HUMAN	SEPT8_HUMAN
GCN1_HUMAN	UB2L6_HUMAN	NDK3_HUMAN	VAMP7_HUMAN	GCN1_HUMAN
AN32B_HUMAN	VPS4A_HUMAN	SRSF9_HUMAN	RIDA_HUMAN	AN32B_HUMAN
TFG_HUMAN	NDUAD_HUMAN	SRSF5_HUMAN	SPSY_HUMAN	TFG_HUMAN
HTRA1_HUMAN	RL26L_HUMAN	SRSF6_HUMAN	BIEA_HUMAN	HTRA1_HUMAN
ARC1A_HUMAN	ORN_HUMAN	TIF1B_HUMAN	PPP5_HUMAN	ARC1A_HUMAN
SC65_HUMAN	HMGB2_HUMAN	G3BP1_HUMAN	NUBP1_HUMAN	SC65_HUMAN
SYMPK_HUMAN	DCPS_HUMAN	NMI_HUMAN	ICLN_HUMAN	SYMPK_HUMAN
RBP56_HUMAN	SMOC2_HUMAN	PTK7_HUMAN	UBP14_HUMAN	RBP56_HUMAN
DDX17_HUMAN	PTN6_HUMAN	EIF3I_HUMAN	HMCS2_HUMAN	DDX17_HUMAN
RAD50_HUMAN	CPLN1_HUMAN	CTBP1_HUMAN	P5CS_HUMAN	RAD50_HUMAN
OSTF1_HUMAN	EXOC8_HUMAN	UB2V1_HUMAN	PSMD4_HUMAN	OSTF1_HUMAN
ARHG1_HUMAN	TITIN_HUMAN	RM49_HUMAN	XPO2_HUMAN	ARHG1_HUMAN
RENT1_HUMAN	ACY1_HUMAN	DC1I2_HUMAN	MFAP1_HUMAN	RENT1_HUMAN
SMRD2_HUMAN	KVD20_HUMAN	ILK_HUMAN	IF6_HUMAN	SMRD2_HUMAN
RAB8B_HUMAN	FGF1_HUMAN	NNTM_HUMAN	EPIPL_HUMAN	RAB8B_HUMAN
FUBP2_HUMAN	KV229_HUMAN	SNTB2_HUMAN	LYSC_HUMAN	FUBP2_HUMAN
TNPO1_HUMAN	KV116_HUMAN	PPIG_HUMAN	DCAF7_HUMAN	TNPO1_HUMAN
UBP7_HUMAN	SRS12_HUMAN	SF3B2_HUMAN	PP1B_HUMAN	UBP7_HUMAN
LPP_HUMAN	MGMT_HUMAN	OS9_HUMAN	PRS8_HUMAN	LPP_HUMAN
H2A1C_HUMAN	MARC2_HUMAN	HAP28_HUMAN	RS29_HUMAN	H2A1C_HUMAN
1C17_HUMAN	HV64D_HUMAN	FKBP5_HUMAN	H2B1C_HUMAN	1C17_HUMAN
SCAM4_HUMAN	SHLB2_HUMAN	PICAL_HUMAN	RL40_HUMAN	SCAM4_HUMAN
TCAL3_HUMAN	GLYG_HUMAN	TBB3_HUMAN	2ABA_HUMAN	TCAL3_HUMAN
SMCE1_HUMAN	MFS10_HUMAN	ASAH1_HUMAN	SKP1_HUMAN	SMCE1_HUMAN
CAVN3_HUMAN	DUT_HUMAN	PRP4B_HUMAN	YBOX1_HUMAN	CAVN3_HUMAN
MYDGF_HUMAN	ENAH_HUMAN	PIN1_HUMAN	EF1A1_HUMAN	MYDGF_HUMAN
RL36L_HUMAN	HTSF1_HUMAN	HDAC1_HUMAN	HBG1_HUMAN	RL36L_HUMAN
ERGI1_HUMAN	LYPA2_HUMAN	KCC2D_HUMAN	RPP30_HUMAN	ERGI1_HUMAN
F162A_HUMAN	RU1C_HUMAN	DCTN2_HUMAN	NUCB2_HUMAN	F162A_HUMAN
ISOC2_HUMAN	MT1M_HUMAN	ULA1_HUMAN	CBX1_HUMAN	ISOC2_HUMAN
FERM2_HUMAN	RNAS1_HUMAN	SNW1_HUMAN	H33_HUMAN	FERM2_HUMAN
FUBP1_HUMAN	ACINU_HUMAN	IQGA2_HUMAN	EM55_HUMAN	FUBP1_HUMAN
LRC59_HUMAN	QCR6_HUMAN	TRA2A_HUMAN	PIPNA_HUMAN	LRC59_HUMAN
FKB10_HUMAN	TCRG1_HUMAN	SNX1_HUMAN	HMCS1_HUMAN	FKB10_HUMAN
AIDA_HUMAN	PABP2_HUMAN	CUL3_HUMAN	GSTM4_HUMAN	AIDA_HUMAN
ARL8A_HUMAN	RPB9_HUMAN	CUL4A_HUMAN	UBXN1_HUMAN	ARL8A_HUMAN
DOC10_HUMAN	FA10_HUMAN	FCL_HUMAN	IF4G1_HUMAN	DOC10_HUMAN
F136A_HUMAN	RAB35_HUMAN	FHL1_HUMAN	AK1C1_HUMAN	F136A_HUMAN
EFHD2_HUMAN	SEPP1_HUMAN	FHL3_HUMAN	SRSF4_HUMAN	EFHD2_HUMAN
DCPS_HUMAN	GLRX1_HUMAN	MOGS_HUMAN	GOGA2_HUMAN	DCPS_HUMAN
CTHR1_HUMAN	TMED4_HUMAN	CD166_HUMAN	RBBP4_HUMAN	CTHR1_HUMAN
ACSF2_HUMAN	FAAA_HUMAN	NACA_HUMAN	MPPA_HUMAN	ACSF2_HUMAN
ISOC1_HUMAN	MCFD2_HUMAN	SPTN1_HUMAN	MD2L1_HUMAN	ISOC1_HUMAN
AP2M1_HUMAN	ILVBL_HUMAN	DX39B_HUMAN	IDI1_HUMAN	AP2M1_HUMAN
KCD12_HUMAN	ARRB1_HUMAN	TBB2A_HUMAN	CKAP5_HUMAN	KCD12_HUMAN
RCN3_HUMAN	DNJA2_HUMAN	PEBB_HUMAN	UBP2L_HUMAN	RCN3_HUMAN
RMD1_HUMAN	CN37_HUMAN	IL16_HUMAN	MLEC_HUMAN	RMD1_HUMAN
CMBL_HUMAN	SF3B4_HUMAN	CIRBP_HUMAN	DCTN1_HUMAN	CMBL_HUMAN
MSI2H_HUMAN	HV335_HUMAN	COTL1_HUMAN	MCM6_HUMAN	MSI2H_HUMAN
SNR40_HUMAN	CDIPT_HUMAN	COX17_HUMAN	MESD_HUMAN	SNR40_HUMAN
DNJA3_HUMAN	ELOB_HUMAN	HNRPD_HUMAN	CHD4_HUMAN	DNJA3_HUMAN
MB12A_HUMAN	GBB4_HUMAN	SCRB2_HUMAN	SNX17_HUMAN	MB12A_HUMAN
DYL2_HUMAN	DNJA1_HUMAN	NID2_HUMAN	NOMO1_HUMAN	DYL2_HUMAN
CPNE2_HUMAN	HYPK_HUMAN	DAG1_HUMAN	RNPS1_HUMAN	CPNE2_HUMAN
S10AG_HUMAN	CUL4A_HUMAN	DSG2_HUMAN	SF3B4_HUMAN	S10AG_HUMAN
OTUB1_HUMAN	MCCA_HUMAN	SEPT6_HUMAN	SF01_HUMAN	OTUB1_HUMAN
PGM2_HUMAN	NOMO1_HUMAN	EIF3A_HUMAN	TOM34_HUMAN	PGM2_HUMAN
DCNL1_HUMAN	PRPS1_HUMAN	UBP2L_HUMAN	CPSF6_HUMAN	DCNL1_HUMAN
DDX27_HUMAN	NQO1_HUMAN	SCRIB_HUMAN	VATF_HUMAN	DDX27_HUMAN
PDLI5_HUMAN	STA10_HUMAN	GIT2_HUMAN	TRXR1_HUMAN	PDLI5_HUMAN
ERO1A_HUMAN	SH3L2_HUMAN	MLEC_HUMAN	IF2GL_HUMAN	ERO1A_HUMAN
SFRP2_HUMAN	AL3A2_HUMAN	TTL12_HUMAN	LRRF1_HUMAN	SFRP2_HUMAN
REEP6_HUMAN	S61A1_HUMAN	DPYL3_HUMAN	CPIN1_HUMAN	REEP6_HUMAN
DDRGK_HUMAN	MAON_HUMAN	ICT1_HUMAN	IPP2B_HUMAN	DDRGK_HUMAN
FUBP3_HUMAN	MFAP2_HUMAN	DCTN1_HUMAN	CWC27_HUMAN	FUBP3_HUMAN
SUCB2_HUMAN	SELM_HUMAN	DYHC1_HUMAN	OLFM4_HUMAN	SUCB2_HUMAN
GMPPA_HUMAN	KV105_HUMAN	IF4A2_HUMAN	PNCB_HUMAN	GMPPA_HUMAN
ABHEB_HUMAN	ENTP1_HUMAN	SRC8_HUMAN	I2BP2_HUMAN	ABHEB_HUMAN
COG3_HUMAN	C4BPB_HUMAN	FLOT2_HUMAN	DDX42_HUMAN	COG3_HUMAN
CK5P3_HUMAN	SHLB1_HUMAN	TRI25_HUMAN	SPB1_HUMAN	CK5P3_HUMAN
ELMO2_HUMAN	E41L1_HUMAN	FGL2_HUMAN	NUP93_HUMAN	ELMO2_HUMAN
BT3L4_HUMAN	IF2GL_HUMAN	FKBP8_HUMAN	CMTR1_HUMAN	BT3L4_HUMAN
CNDP2_HUMAN	GAR1_HUMAN	GNA13_HUMAN	RAI3_HUMAN	CNDP2_HUMAN
ZFR_HUMAN	ZN207_HUMAN	GALE_HUMAN	NEUA_HUMAN	ZFR_HUMAN
TRI47_HUMAN	MK15_HUMAN	CAPR1_HUMAN	RLA0L_HUMAN	TRI47_HUMAN
DHRS1_HUMAN	PKHO2_HUMAN	RBM39_HUMAN	AGR3_HUMAN	DHRS1_HUMAN
PRRC1_HUMAN	PGFRB_HUMAN	PDIA5_HUMAN	GIPC2_HUMAN	PRRC1_HUMAN
CC115_HUMAN	TRI23_HUMAN	ITIH4_HUMAN	PRP31_HUMAN	CC115_HUMAN
PGRP2_HUMAN	UBE2Z_HUMAN	EPN4_HUMAN	RIN2_HUMAN	PGRP2_HUMAN
MCEE_HUMAN	HV315_HUMAN	SMC1A_HUMAN	RBP56_HUMAN	MCEE_HUMAN
RBM14_HUMAN	AL1B1_HUMAN	MESD_HUMAN	CELF1_HUMAN	RBM14_HUMAN
VPS35_HUMAN	RM49_HUMAN	GANAB_HUMAN	H2A1C_HUMAN	VPS35_HUMAN
PURB_HUMAN	TIM9_HUMAN	2A5D_HUMAN	WBP2_HUMAN	PURB_HUMAN
HMCN1_HUMAN	DIC_HUMAN	GNMT_HUMAN	RMD1_HUMAN	HMCN1_HUMAN
PRPK_HUMAN	LRP2_HUMAN	MVP_HUMAN	CERS2_HUMAN	PRPK_HUMAN
MYADM_HUMAN	PRR12_HUMAN	LTBP2_HUMAN	NUD11_HUMAN	MYADM_HUMAN
GPX7_HUMAN	AL1A2_HUMAN	GOGB1_HUMAN	FAH2A_HUMAN	GPX7_HUMAN
CPXM1_HUMAN	MYCBP_HUMAN	CHD4_HUMAN	PSB7_HUMAN	CPXM1_HUMAN
RUFY1_HUMAN	UBA3_HUMAN	LASP1_HUMAN	PFD5_HUMAN	RUFY1_HUMAN
NIBL1_HUMAN	CY24B_HUMAN	PTGR1_HUMAN	TTC1_HUMAN	NIBL1_HUMAN
MYCBP_HUMAN	TM9S2_HUMAN	IMB1_HUMAN	SGMR1_HUMAN	MYCBP_HUMAN
TBCB_HUMAN	GGH_HUMAN	NOLC1_HUMAN	NP1L4_HUMAN	TBCB_HUMAN
PSB7_HUMAN	AT2B4_HUMAN	NUMA1_HUMAN	H2A1J_HUMAN	PSB7_HUMAN
CNN2_HUMAN	PIN1_HUMAN	PSMD6_HUMAN	MEP50_HUMAN	CNN2_HUMAN
PSMD1_HUMAN	CDKA1_HUMAN	ABRX2_HUMAN	TBA1C_HUMAN	PSMD1_HUMAN
PARK7_HUMAN	TATD1_HUMAN	SEPT2_HUMAN	TACO1_HUMAN	PARK7_HUMAN
VAT1_HUMAN	MACD1_HUMAN	SART3_HUMAN	AN32E_HUMAN	VAT1_HUMAN
LGMN_HUMAN	CHIP_HUMAN	U5S1_HUMAN	MTNA_HUMAN	LGMN_HUMAN
NUP88_HUMAN	LRC17_HUMAN	AR6P1_HUMAN	GNL3_HUMAN	NUP88_HUMAN
S10AD_HUMAN	ODP2_HUMAN	SYK_HUMAN	RBM4_HUMAN	S10AD_HUMAN
TSNAX_HUMAN	PAX3_HUMAN	IF4H_HUMAN	WDR61_HUMAN	TSNAX_HUMAN
EIF3C_HUMAN	DESM_HUMAN	POSTN_HUMAN	CLPB_HUMAN	EIF3C_HUMAN
C10_HUMAN	TIPRL_HUMAN	EEA1_HUMAN	RWDD1_HUMAN	C10_HUMAN
PHB2_HUMAN	PPIG_HUMAN	PDIA6_HUMAN	DCTP1_HUMAN	PHB2_HUMAN
CSN8_HUMAN	HV349_HUMAN	PA1B3_HUMAN	TM9S3_HUMAN	CSN8_HUMAN
CHP1_HUMAN	CRYL1_HUMAN	PCOC1_HUMAN	RIC8A_HUMAN	CHP1_HUMAN
MGLL_HUMAN	KV127_HUMAN	PEA15_HUMAN	SAR1A_HUMAN	MGLL_HUMAN
HCD2_HUMAN	LV136_HUMAN	PGM5_HUMAN	DD19A_HUMAN	HCD2_HUMAN
COCA1_HUMAN	SRCRL_HUMAN	PMVK_HUMAN	ARHL2_HUMAN	COCA1_HUMAN
ROAA_HUMAN	IGLL5_HUMAN	PLEC_HUMAN	DPP3_HUMAN	ROAA_HUMAN
NP1L4_HUMAN	QSOX1_HUMAN	NOMO1_HUMAN	BCLF1_HUMAN	NP1L4_HUMAN
ACON_HUMAN	DNM1L_HUMAN	IPYR_HUMAN	HPBP1_HUMAN	ACON_HUMAN
TS101_HUMAN	ACPM_HUMAN	TEBP_HUMAN	EHD3_HUMAN	TS101_HUMAN
CIB1_HUMAN	MGST3_HUMAN	NONO_HUMAN	GMPR2_HUMAN	CIB1_HUMAN
CPNE1_HUMAN	CE290_HUMAN	PTPA_HUMAN	ATX10_HUMAN	CPNE1_HUMAN
TCPH_HUMAN	PGRC2_HUMAN	RABE1_HUMAN	DNJB9_HUMAN	TCPH_HUMAN
ANM1_HUMAN	DC1L2_HUMAN	RAB35_HUMAN	NPS3A_HUMAN	ANM1_HUMAN
H2A1J_HUMAN	DNPH1_HUMAN	RNPS1_HUMAN	TES_HUMAN	H2A1J_HUMAN
SH3G1_HUMAN	CD5L_HUMAN	RCN1_HUMAN	SRP68_HUMAN	SH3G1_HUMAN
OMD_HUMAN	KERA_HUMAN	TMED2_HUMAN	CHRD1_HUMAN	OMD_HUMAN
NIPS1_HUMAN	DNJC8_HUMAN	PCBP1_HUMAN	PFD2_HUMAN	NIPS1_HUMAN
ARP5L_HUMAN	PLPHP_HUMAN	PCBP2_HUMAN	RCOR1_HUMAN	ARP5L_HUMAN
APOL2_HUMAN	PPN_HUMAN	ELOC_HUMAN	DNPEP_HUMAN	APOL2_HUMAN
FYCO1_HUMAN	HPTR_HUMAN	ELOB_HUMAN	G3BP2_HUMAN	FYCO1_HUMAN
COR1B_HUMAN	KV133_HUMAN	TOM20_HUMAN	KCC2A_HUMAN	COR1B_HUMAN
CPPED_HUMAN	KVD40_HUMAN	SF3B3_HUMAN	E41L3_HUMAN	CPPED_HUMAN
ADPGK_HUMAN	LV319_HUMAN	RSU1_HUMAN	CHSP1_HUMAN	ADPGK_HUMAN
PXL2A_HUMAN	LV325_HUMAN	CNN3_HUMAN	UBP15_HUMAN	PXL2A_HUMAN
ERP44_HUMAN	HV146_HUMAN	KS6A1_HUMAN	TELO2_HUMAN	ERP44_HUMAN
LXN_HUMAN	HV348_HUMAN	SAFB1_HUMAN	LSM5_HUMAN	LXN_HUMAN
HDHD3_HUMAN	HV459_HUMAN	SF3B4_HUMAN	PPME1_HUMAN	HDHD3_HUMAN
ESYT1_HUMAN	FRIL_HUMAN	SF3A2_HUMAN	SP16H_HUMAN	ESYT1_HUMAN
CSN4_HUMAN	PRIO_HUMAN	PP1R7_HUMAN	PUM3_HUMAN	CSN4_HUMAN
AASD1_HUMAN	ADT2_HUMAN	SC23A_HUMAN	NDUA4_HUMAN	AASD1_HUMAN
AN32E_HUMAN	PCCB_HUMAN	SC23B_HUMAN	ISM2_HUMAN	AN32E_HUMAN
TMM43_HUMAN	THBG_HUMAN	SF3A1_HUMAN	STXB3_HUMAN	TMM43_HUMAN
TBB6_HUMAN	S10A9_HUMAN	BGH3_HUMAN	CAH6_HUMAN	TBB6_HUMAN
PAXX_HUMAN	CBG_HUMAN	NHRF2_HUMAN	MBD2_HUMAN	PAXX_HUMAN
HNRL1_HUMAN	ODPA_HUMAN	TSN_HUMAN	STABP_HUMAN	HNRL1_HUMAN
EFHD1_HUMAN	CD14_HUMAN	SF01_HUMAN	HV5X1_HUMAN	EFHD1_HUMAN
TBB2B_HUMAN	CO4B_HUMAN	TRYB1_HUMAN	VAMP2_HUMAN	TBB2B_HUMAN
TM109_HUMAN	SAA1_HUMAN	MARE1_HUMAN	HAP28_HUMAN	TM109_HUMAN
PBDC1_HUMAN	IGG1_HUMAN	ELAV1_HUMAN	EXOC7_HUMAN	PBDC1_HUMAN
TMED9_HUMAN	HV43D_HUMAN	MYLK_HUMAN	NFIX_HUMAN	TMED9_HUMAN
HRC23_HUMAN	MGST1_HUMAN	TOM34_HUMAN	GNAI1_HUMAN	HRC23_HUMAN
THIC_HUMAN	CO7_HUMAN	UB2V2_HUMAN	SNX29_HUMAN	THIC_HUMAN
SF3B5_HUMAN	ODB2_HUMAN	STXB2_HUMAN	LY75_HUMAN	SF3B5_HUMAN
SFXN3_HUMAN	CO6_HUMAN	VAMP3_HUMAN	GBF1_HUMAN	SFXN3_HUMAN
CHID1_HUMAN	CBPN_HUMAN	NEDD8_HUMAN	SAFB1_HUMAN	CHID1_HUMAN
[truncated: 3,045 more rows]

## Sheet: 2. 4351 proteins in IDC subtype
IDC-C	IDC-N	IDC identified proteins - 4351
RPAB5_HUMAN	PGK2_HUMAN	RPAB5_HUMAN
SELM_HUMAN	MUCL1_HUMAN	SELM_HUMAN
VPS52_HUMAN	DJC13_HUMAN	VPS52_HUMAN
CUL3_HUMAN	NPTN_HUMAN	CUL3_HUMAN
SOGA3_HUMAN	PTPRK_HUMAN	SOGA3_HUMAN
BCKD_HUMAN	GPD1L_HUMAN	BCKD_HUMAN
EMC2_HUMAN	SNX18_HUMAN	EMC2_HUMAN
GALM_HUMAN	ITA7_HUMAN	GALM_HUMAN
SCNND_HUMAN	SSRP1_HUMAN	SCNND_HUMAN
FAF2_HUMAN	KT222_HUMAN	FAF2_HUMAN
PTN6_HUMAN	RT36_HUMAN	PTN6_HUMAN
CREB1_HUMAN	DEK_HUMAN	CREB1_HUMAN
CPSF7_HUMAN	ARF5_HUMAN	CPSF7_HUMAN
AL1A3_HUMAN	RNPC3_HUMAN	AL1A3_HUMAN
DDX23_HUMAN	RXFP2_HUMAN	DDX23_HUMAN
HEP2_HUMAN	NRF1_HUMAN	HEP2_HUMAN
GRN_HUMAN	AT1B3_HUMAN	GRN_HUMAN
KLHL6_HUMAN	GCP60_HUMAN	KLHL6_HUMAN
CTDSL_HUMAN	MPRI_HUMAN	CTDSL_HUMAN
EMAL3_HUMAN	ANGE2_HUMAN	EMAL3_HUMAN
TMED7_HUMAN	SRPX2_HUMAN	TMED7_HUMAN
S12A6_HUMAN	ACAP1_HUMAN	S12A6_HUMAN
SETD7_HUMAN	SPTN2_HUMAN	SETD7_HUMAN
DRS7B_HUMAN	PARVA_HUMAN	DRS7B_HUMAN
DYN1_HUMAN	RCC2_HUMAN	DYN1_HUMAN
HIP1_HUMAN	HERC1_HUMAN	HIP1_HUMAN
PSB5_HUMAN	DLG1_HUMAN	PSB5_HUMAN
COMD3_HUMAN	NDUA9_HUMAN	COMD3_HUMAN
RT14_HUMAN	NUDC_HUMAN	RT14_HUMAN
RIMS1_HUMAN	FBX2_HUMAN	RIMS1_HUMAN
UFL1_HUMAN	RISC_HUMAN	UFL1_HUMAN
ASSY_HUMAN	DMD_HUMAN	ASSY_HUMAN
PP6R2_HUMAN	GNS_HUMAN	PP6R2_HUMAN
SLK_HUMAN	MMRN1_HUMAN	SLK_HUMAN
PTMS_HUMAN	FBLL1_HUMAN	PTMS_HUMAN
MYO9B_HUMAN	ANK2_HUMAN	MYO9B_HUMAN
CAC1A_HUMAN	TR150_HUMAN	CAC1A_HUMAN
TXD17_HUMAN	CATH_HUMAN	TXD17_HUMAN
WDR18_HUMAN	LYRIC_HUMAN	WDR18_HUMAN
DCAF7_HUMAN	PSB2_HUMAN	DCAF7_HUMAN
BTF3_HUMAN	SNX9_HUMAN	BTF3_HUMAN
RM24_HUMAN	PP1A_HUMAN	RM24_HUMAN
SUMO1_HUMAN	UBA1L_HUMAN	SUMO1_HUMAN
TCRG1_HUMAN	H2B3B_HUMAN	TCRG1_HUMAN
DBF4B_HUMAN	PAK1_HUMAN	DBF4B_HUMAN
WASF2_HUMAN	CEFIP_HUMAN	WASF2_HUMAN
SGPL1_HUMAN	OSTF1_HUMAN	SGPL1_HUMAN
MTNA_HUMAN	S35F6_HUMAN	MTNA_HUMAN
TBCC_HUMAN	NDUS2_HUMAN	TBCC_HUMAN
CATH_HUMAN	SSH3_HUMAN	CATH_HUMAN
TIM10_HUMAN	GPX4_HUMAN	TIM10_HUMAN
ITB6_HUMAN	GALD1_HUMAN	ITB6_HUMAN
UBFD1_HUMAN	PLRKT_HUMAN	UBFD1_HUMAN
CPT2_HUMAN	AT12A_HUMAN	CPT2_HUMAN
FCG3A_HUMAN	PPE1_HUMAN	FCG3A_HUMAN
UTS2_HUMAN	PDIA5_HUMAN	UTS2_HUMAN
AP1S1_HUMAN	PACN3_HUMAN	AP1S1_HUMAN
SNX18_HUMAN	SHRM3_HUMAN	SNX18_HUMAN
UFC1_HUMAN	ECE1_HUMAN	UFC1_HUMAN
ATP5I_HUMAN	SRS10_HUMAN	ATP5I_HUMAN
CD47_HUMAN	TAGL3_HUMAN	CD47_HUMAN
PTBP3_HUMAN	CD2AP_HUMAN	PTBP3_HUMAN
LANC1_HUMAN	FRM4B_HUMAN	LANC1_HUMAN
TSN14_HUMAN	DHB8_HUMAN	TSN14_HUMAN
RAB13_HUMAN	IF4G1_HUMAN	RAB13_HUMAN
RM28_HUMAN	ABCD3_HUMAN	RM28_HUMAN
MAGD2_HUMAN	MAT2B_HUMAN	MAGD2_HUMAN
TET2_HUMAN	COTL1_HUMAN	TET2_HUMAN
SPA13_HUMAN	WASC4_HUMAN	SPA13_HUMAN
EPB42_HUMAN	DISP2_HUMAN	EPB42_HUMAN
SPCS3_HUMAN	SRSF5_HUMAN	SPCS3_HUMAN
CSTF2_HUMAN	GT251_HUMAN	CSTF2_HUMAN
VITRN_HUMAN	GILT_HUMAN	VITRN_HUMAN
T131L_HUMAN	AGO3_HUMAN	T131L_HUMAN
GMDS_HUMAN	BZW1_HUMAN	GMDS_HUMAN
SIAE_HUMAN	THYN1_HUMAN	SIAE_HUMAN
ABCB8_HUMAN	GSTM1_HUMAN	ABCB8_HUMAN
HV601_HUMAN	CCS_HUMAN	HV601_HUMAN
ABCF3_HUMAN	MLXPL_HUMAN	ABCF3_HUMAN
ZNF45_HUMAN	NIF3L_HUMAN	ZNF45_HUMAN
NPTN_HUMAN	SMCA5_HUMAN	NPTN_HUMAN
SDF2_HUMAN	CAP2_HUMAN	SDF2_HUMAN
H14_HUMAN	FAM3C_HUMAN	H14_HUMAN
ANO2_HUMAN	VITRN_HUMAN	ANO2_HUMAN
SCPDL_HUMAN	TXD12_HUMAN	SCPDL_HUMAN
NELFA_HUMAN	ISOC2_HUMAN	NELFA_HUMAN
UBA1L_HUMAN	QORX_HUMAN	UBA1L_HUMAN
VPS16_HUMAN	HV372_HUMAN	VPS16_HUMAN
STK10_HUMAN	DPYL5_HUMAN	STK10_HUMAN
PLRG1_HUMAN	FKBP9_HUMAN	PLRG1_HUMAN
PUR4_HUMAN	GIMA4_HUMAN	PUR4_HUMAN
H2B1J_HUMAN	ECHD3_HUMAN	H2B1J_HUMAN
KCRB_HUMAN	DBLOH_HUMAN	KCRB_HUMAN
CAD11_HUMAN	GSLG1_HUMAN	CAD11_HUMAN
EBP2_HUMAN	PYGL_HUMAN	EBP2_HUMAN
EFTS_HUMAN	CBR3_HUMAN	EFTS_HUMAN
EIF2A_HUMAN	ACO13_HUMAN	EIF2A_HUMAN
GAK_HUMAN	KAT3_HUMAN	GAK_HUMAN
TRXR2_HUMAN	NDKA_HUMAN	TRXR2_HUMAN
RPF2_HUMAN	BAZ1A_HUMAN	RPF2_HUMAN
HNRLL_HUMAN	SPTC3_HUMAN	HNRLL_HUMAN
BAZ1A_HUMAN	PI16_HUMAN	BAZ1A_HUMAN
TRAP1_HUMAN	SAP18_HUMAN	TRAP1_HUMAN
AP1G1_HUMAN	BUB3_HUMAN	AP1G1_HUMAN
BAG3_HUMAN	CORO7_HUMAN	BAG3_HUMAN
RAC2_HUMAN	NRX3A_HUMAN	RAC2_HUMAN
SGTA_HUMAN	SF3A3_HUMAN	SGTA_HUMAN
CNDG2_HUMAN	ROCK2_HUMAN	CNDG2_HUMAN
CSKP_HUMAN	CO5A3_HUMAN	CSKP_HUMAN
DHRS4_HUMAN	PHS_HUMAN	DHRS4_HUMAN
KAIN_HUMAN	STOM_HUMAN	KAIN_HUMAN
CARF_HUMAN	ADRM1_HUMAN	CARF_HUMAN
CNPY2_HUMAN	EMAL2_HUMAN	CNPY2_HUMAN
RAP2B_HUMAN	MTCH2_HUMAN	RAP2B_HUMAN
KV401_HUMAN	ESYT2_HUMAN	KV401_HUMAN
AT12A_HUMAN	ABI1_HUMAN	AT12A_HUMAN
LMOD1_HUMAN	COLA1_HUMAN	LMOD1_HUMAN
RT07_HUMAN	DENR_HUMAN	RT07_HUMAN
LV325_HUMAN	SBSPO_HUMAN	LV325_HUMAN
NENF_HUMAN	TMED1_HUMAN	NENF_HUMAN
PTER_HUMAN	PIPNA_HUMAN	PTER_HUMAN
ACTY_HUMAN	KV230_HUMAN	ACTY_HUMAN
PURA2_HUMAN	HNMT_HUMAN	PURA2_HUMAN
L2GL1_HUMAN	IF1AX_HUMAN	L2GL1_HUMAN
PXDC2_HUMAN	ASSY_HUMAN	PXDC2_HUMAN
SYPL1_HUMAN	HV601_HUMAN	SYPL1_HUMAN
HYES_HUMAN	SIAE_HUMAN	HYES_HUMAN
ZN512_HUMAN	KV311_HUMAN	ZN512_HUMAN
MEAK7_HUMAN	MXRA5_HUMAN	MEAK7_HUMAN
PDS5B_HUMAN	SYBU_HUMAN	PDS5B_HUMAN
YAP1_HUMAN	RASK_HUMAN	YAP1_HUMAN
ATOX1_HUMAN	PIN4_HUMAN	ATOX1_HUMAN
LNP_HUMAN	AP2S1_HUMAN	LNP_HUMAN
SKT_HUMAN	ARHL1_HUMAN	SKT_HUMAN
SNF5_HUMAN	MZB1_HUMAN	SNF5_HUMAN
ARI1A_HUMAN	CHD4_HUMAN	ARI1A_HUMAN
SORL_HUMAN	NDUA4_HUMAN	SORL_HUMAN
SCRN2_HUMAN	DSC2_HUMAN	SCRN2_HUMAN
ZC3H6_HUMAN	ITA1_HUMAN	ZC3H6_HUMAN
DDX42_HUMAN	ARF4_HUMAN	DDX42_HUMAN
TRAF4_HUMAN	PRRC1_HUMAN	TRAF4_HUMAN
HOOK3_HUMAN	THUM1_HUMAN	HOOK3_HUMAN
ARF5_HUMAN	FLOT2_HUMAN	ARF5_HUMAN
CHM1A_HUMAN	PHIP_HUMAN	CHM1A_HUMAN
MICA1_HUMAN	PICAL_HUMAN	MICA1_HUMAN
CD34_HUMAN	LV147_HUMAN	CD34_HUMAN
NAKD2_HUMAN	CNDG2_HUMAN	NAKD2_HUMAN
SCG3_HUMAN	MPCP_HUMAN	SCG3_HUMAN
CATK_HUMAN	CDK5_HUMAN	CATK_HUMAN
KATL2_HUMAN	TRI25_HUMAN	KATL2_HUMAN
GYS1_HUMAN	ACTY_HUMAN	GYS1_HUMAN
TPD53_HUMAN	PAMR1_HUMAN	TPD53_HUMAN
PCNA_HUMAN	LRBA_HUMAN	PCNA_HUMAN
NHLC2_HUMAN	NIBL1_HUMAN	NHLC2_HUMAN
CTL1_HUMAN	TIM8A_HUMAN	CTL1_HUMAN
TMED1_HUMAN	GNAI3_HUMAN	TMED1_HUMAN
STT3B_HUMAN	RD23A_HUMAN	STT3B_HUMAN
STC2_HUMAN	RBM14_HUMAN	STC2_HUMAN
QORX_HUMAN	STMN1_HUMAN	QORX_HUMAN
SRPRB_HUMAN	LYOX_HUMAN	SRPRB_HUMAN
PLRKT_HUMAN	ITAV_HUMAN	PLRKT_HUMAN
CHM4B_HUMAN	EXOC2_HUMAN	CHM4B_HUMAN
TGON2_HUMAN	DRC1_HUMAN	TGON2_HUMAN
GNL3_HUMAN	IGJ_HUMAN	GNL3_HUMAN
RBBP9_HUMAN	SPTC1_HUMAN	RBBP9_HUMAN
WDR13_HUMAN	RALA_HUMAN	WDR13_HUMAN
EPN1_HUMAN	TBCD4_HUMAN	EPN1_HUMAN
ARRS_HUMAN	MUC5B_HUMAN	ARRS_HUMAN
STT3A_HUMAN	TOM70_HUMAN	STT3A_HUMAN
ITA5_HUMAN	KAP2_HUMAN	ITA5_HUMAN
MEP50_HUMAN	GLYM_HUMAN	MEP50_HUMAN
GNL1_HUMAN	RBM8A_HUMAN	GNL1_HUMAN
ADRO_HUMAN	DDX6_HUMAN	ADRO_HUMAN
B3GN7_HUMAN	GNPI2_HUMAN	B3GN7_HUMAN
PGAM5_HUMAN	BTF3_HUMAN	PGAM5_HUMAN
PSD10_HUMAN	SYPL1_HUMAN	PSD10_HUMAN
ZCCHL_HUMAN	GMPPA_HUMAN	ZCCHL_HUMAN
COGA1_HUMAN	ZYX_HUMAN	COGA1_HUMAN
NEBL_HUMAN	GBG2_HUMAN	NEBL_HUMAN
RT28_HUMAN	LV39_HUMAN	RT28_HUMAN
AK1C1_HUMAN	HV374_HUMAN	AK1C1_HUMAN
INO1_HUMAN	HV103_HUMAN	INO1_HUMAN
PARN_HUMAN	HV118_HUMAN	PARN_HUMAN
ACTBL_HUMAN	HV551_HUMAN	ACTBL_HUMAN
QKI_HUMAN	KV224_HUMAN	QKI_HUMAN
TGFI1_HUMAN	UBA6_HUMAN	TGFI1_HUMAN
DSCAM_HUMAN	CO6A6_HUMAN	DSCAM_HUMAN
HSDL1_HUMAN	PDLI1_HUMAN	HSDL1_HUMAN
LV147_HUMAN	MYO1C_HUMAN	LV147_HUMAN
MUC6_HUMAN	MYO1F_HUMAN	MUC6_HUMAN
RPB1_HUMAN	STXB3_HUMAN	RPB1_HUMAN
MY18A_HUMAN	NDUS8_HUMAN	MY18A_HUMAN
CDO1_HUMAN	PSD11_HUMAN	CDO1_HUMAN
KV229_HUMAN	PSD12_HUMAN	KV229_HUMAN
AT1B3_HUMAN	PSMD9_HUMAN	AT1B3_HUMAN
DIAP1_HUMAN	PGRC1_HUMAN	DIAP1_HUMAN
DP13B_HUMAN	CLIC1_HUMAN	DP13B_HUMAN
ADA_HUMAN	EIF3F_HUMAN	ADA_HUMAN
IST1_HUMAN	MATN2_HUMAN	IST1_HUMAN
FBLN7_HUMAN	AGRIN_HUMAN	FBLN7_HUMAN
SCRB2_HUMAN	HMGN4_HUMAN	SCRB2_HUMAN
LTOR3_HUMAN	PSDE_HUMAN	LTOR3_HUMAN
EXOS6_HUMAN	BIN1_HUMAN	EXOS6_HUMAN
H2B3B_HUMAN	STK25_HUMAN	H2B3B_HUMAN
PRG3_HUMAN	VMA5A_HUMAN	PRG3_HUMAN
LV301_HUMAN	NOP56_HUMAN	LV301_HUMAN
P5CR1_HUMAN	DDX3X_HUMAN	P5CR1_HUMAN
SAHH2_HUMAN	RNT2_HUMAN	SAHH2_HUMAN
PPIG_HUMAN	NFIB_HUMAN	PPIG_HUMAN
NFS1_HUMAN	F16P2_HUMAN	NFS1_HUMAN
SHRM3_HUMAN	PDXK_HUMAN	SHRM3_HUMAN
SNF8_HUMAN	ISLR_HUMAN	SNF8_HUMAN
GPX8_HUMAN	HSPB6_HUMAN	GPX8_HUMAN
SPTC3_HUMAN	COPE_HUMAN	SPTC3_HUMAN
MUC2_HUMAN	ADA10_HUMAN	MUC2_HUMAN
LBP_HUMAN	NHRF1_HUMAN	LBP_HUMAN
K2C6B_HUMAN	TPP1_HUMAN	K2C6B_HUMAN
SRBS2_HUMAN	APOL1_HUMAN	SRBS2_HUMAN
DDI2_HUMAN	PSA7_HUMAN	DDI2_HUMAN
NU133_HUMAN	TX1B3_HUMAN	NU133_HUMAN
H2A2B_HUMAN	QCR8_HUMAN	H2A2B_HUMAN
RBP2_HUMAN	HGS_HUMAN	RBP2_HUMAN
ARAP1_HUMAN	HNRDL_HUMAN	ARAP1_HUMAN
CCD68_HUMAN	XPO1_HUMAN	CCD68_HUMAN
PTN12_HUMAN	PLXB2_HUMAN	PTN12_HUMAN
MFGM_HUMAN	SYNEM_HUMAN	MFGM_HUMAN
BROX_HUMAN	DCLK1_HUMAN	BROX_HUMAN
SYHM_HUMAN	SCAM1_HUMAN	SYHM_HUMAN
PPP5_HUMAN	SCAM2_HUMAN	PPP5_HUMAN
APOC2_HUMAN	ARC1B_HUMAN	APOC2_HUMAN
ICAM1_HUMAN	ARPC2_HUMAN	ICAM1_HUMAN
WASC4_HUMAN	ARPC3_HUMAN	WASC4_HUMAN
CSN5_HUMAN	PLS1_HUMAN	CSN5_HUMAN
KV311_HUMAN	PFD6_HUMAN	KV311_HUMAN
RHG17_HUMAN	LAMA5_HUMAN	RHG17_HUMAN
GLNA_HUMAN	CLIC2_HUMAN	GLNA_HUMAN
LV39_HUMAN	SURF4_HUMAN	LV39_HUMAN
HV349_HUMAN	LX15B_HUMAN	HV349_HUMAN
HV103_HUMAN	INP4B_HUMAN	HV103_HUMAN
KV108_HUMAN	EIF3D_HUMAN	KV108_HUMAN
UBA6_HUMAN	EIF3H_HUMAN	UBA6_HUMAN
ESYT2_HUMAN	BCAT2_HUMAN	ESYT2_HUMAN
SHOT1_HUMAN	CAN5_HUMAN	SHOT1_HUMAN
SPD2B_HUMAN	ARPC5_HUMAN	SPD2B_HUMAN
CO6A6_HUMAN	DHX15_HUMAN	CO6A6_HUMAN
WASH3_HUMAN	SERA_HUMAN	WASH3_HUMAN
DNS2A_HUMAN	PAPS1_HUMAN	DNS2A_HUMAN
ADAS_HUMAN	TGFI1_HUMAN	ADAS_HUMAN
PDLI1_HUMAN	HNRPR_HUMAN	PDLI1_HUMAN
MYO1C_HUMAN	TXNL1_HUMAN	MYO1C_HUMAN
MYO1F_HUMAN	TPD54_HUMAN	MYO1F_HUMAN
AIP_HUMAN	ARK72_HUMAN	AIP_HUMAN
GTPB1_HUMAN	E41L2_HUMAN	GTPB1_HUMAN
LEG9_HUMAN	TIM44_HUMAN	LEG9_HUMAN
STXB3_HUMAN	NDUB5_HUMAN	STXB3_HUMAN
AP3B1_HUMAN	NDUA2_HUMAN	AP3B1_HUMAN
NDUS8_HUMAN	ASNA_HUMAN	NDUS8_HUMAN
PSD11_HUMAN	ACTN4_HUMAN	PSD11_HUMAN
PSD12_HUMAN	SYNC_HUMAN	PSD12_HUMAN
PSMD9_HUMAN	MYO1B_HUMAN	PSMD9_HUMAN
PGRC1_HUMAN	LANC1_HUMAN	PGRC1_HUMAN
CLIC1_HUMAN	IDH3B_HUMAN	CLIC1_HUMAN
EIF3F_HUMAN	CALU_HUMAN	EIF3F_HUMAN
QSOX1_HUMAN	SAHH2_HUMAN	QSOX1_HUMAN
IPO5_HUMAN	NDUS5_HUMAN	IPO5_HUMAN
SAP18_HUMAN	RAD21_HUMAN	SAP18_HUMAN
DNM1L_HUMAN	GMFG_HUMAN	DNM1L_HUMAN
RTCA_HUMAN	PLIN1_HUMAN	RTCA_HUMAN
AGRIN_HUMAN	OPA1_HUMAN	AGRIN_HUMAN
HMGN4_HUMAN	PEPL_HUMAN	HMGN4_HUMAN
NDUA4_HUMAN	VINEX_HUMAN	NDUA4_HUMAN
PSDE_HUMAN	HNRPQ_HUMAN	PSDE_HUMAN
BIN1_HUMAN	PLIN3_HUMAN	BIN1_HUMAN
VMA5A_HUMAN	UGDH_HUMAN	VMA5A_HUMAN
NOP56_HUMAN	CTND1_HUMAN	NOP56_HUMAN
DDX3X_HUMAN	SNX2_HUMAN	DDX3X_HUMAN
RNT2_HUMAN	USO1_HUMAN	RNT2_HUMAN
PPP6_HUMAN	TOM1_HUMAN	PPP6_HUMAN
F16P2_HUMAN	CCD22_HUMAN	F16P2_HUMAN
PDXK_HUMAN	DKC1_HUMAN	PDXK_HUMAN
ISLR_HUMAN	IF2P_HUMAN	ISLR_HUMAN
COX7R_HUMAN	CUTA_HUMAN	COX7R_HUMAN
COPE_HUMAN	WDR1_HUMAN	COPE_HUMAN
AP3D1_HUMAN	CPNE3_HUMAN	AP3D1_HUMAN
ADA10_HUMAN	COQ9_HUMAN	ADA10_HUMAN
PDCD5_HUMAN	GGCT_HUMAN	PDCD5_HUMAN
NHRF1_HUMAN	NDUS7_HUMAN	NHRF1_HUMAN
TPP1_HUMAN	NIPS2_HUMAN	TPP1_HUMAN
PSA7_HUMAN	PDCD6_HUMAN	PSA7_HUMAN
TX1B3_HUMAN	TBCA_HUMAN	TX1B3_HUMAN
QCR8_HUMAN	VPS4B_HUMAN	QCR8_HUMAN
MYPT1_HUMAN	H2AY_HUMAN	MYPT1_HUMAN
HNRDL_HUMAN	SH3L1_HUMAN	HNRDL_HUMAN
XPO1_HUMAN	FLNB_HUMAN	XPO1_HUMAN
PLXB2_HUMAN	CISY_HUMAN	PLXB2_HUMAN
DCLK1_HUMAN	SC22B_HUMAN	DCLK1_HUMAN
SCAM2_HUMAN	PR40A_HUMAN	SCAM2_HUMAN
ARC1B_HUMAN	VP26A_HUMAN	ARC1B_HUMAN
ARPC2_HUMAN	PSIP1_HUMAN	ARPC2_HUMAN
ARPC3_HUMAN	NDUS3_HUMAN	ARPC3_HUMAN
PLS1_HUMAN	HSBP1_HUMAN	PLS1_HUMAN
PGRC2_HUMAN	BAF_HUMAN	PGRC2_HUMAN
PFD6_HUMAN	SF3B1_HUMAN	PFD6_HUMAN
LAMA5_HUMAN	CREG1_HUMAN	LAMA5_HUMAN
ZN185_HUMAN	U520_HUMAN	ZN185_HUMAN
CLIC2_HUMAN	CMC1_HUMAN	CLIC2_HUMAN
SURF4_HUMAN	PALM_HUMAN	SURF4_HUMAN
INP4B_HUMAN	EIF3G_HUMAN	INP4B_HUMAN
PPM1G_HUMAN	IDHC_HUMAN	PPM1G_HUMAN
EIF3D_HUMAN	PRAF3_HUMAN	EIF3D_HUMAN
EIF3H_HUMAN	SPF27_HUMAN	EIF3H_HUMAN
BCAT2_HUMAN	ATP5H_HUMAN	BCAT2_HUMAN
STX7_HUMAN	FLOT1_HUMAN	STX7_HUMAN
P4HA2_HUMAN	ATP5L_HUMAN	P4HA2_HUMAN
ARPC5_HUMAN	RL1D1_HUMAN	ARPC5_HUMAN
DHX15_HUMAN	SYUG_HUMAN	DHX15_HUMAN
SERA_HUMAN	DDAH1_HUMAN	SERA_HUMAN
DC1L2_HUMAN	MTA2_HUMAN	DC1L2_HUMAN
PSMD3_HUMAN	MYO1D_HUMAN	PSMD3_HUMAN
PAPS1_HUMAN	SRBS2_HUMAN	PAPS1_HUMAN
MCA3_HUMAN	SUN1_HUMAN	MCA3_HUMAN
HNRPR_HUMAN	ERLN2_HUMAN	HNRPR_HUMAN
TXNL1_HUMAN	PRP6_HUMAN	TXNL1_HUMAN
TPD54_HUMAN	ENDD1_HUMAN	TPD54_HUMAN
ARK72_HUMAN	AP2A2_HUMAN	ARK72_HUMAN
E41L2_HUMAN	SC31A_HUMAN	E41L2_HUMAN
LTOR5_HUMAN	NDUB4_HUMAN	LTOR5_HUMAN
CAH12_HUMAN	NDUA7_HUMAN	CAH12_HUMAN
DNPH1_HUMAN	VAPB_HUMAN	DNPH1_HUMAN
TIM44_HUMAN	NDUAA_HUMAN	TIM44_HUMAN
RGS10_HUMAN	6PGL_HUMAN	RGS10_HUMAN
ZN207_HUMAN	UTS2_HUMAN	ZN207_HUMAN
NDUA2_HUMAN	ETHE1_HUMAN	NDUA2_HUMAN
ASNA_HUMAN	ACSL3_HUMAN	ASNA_HUMAN
BUB3_HUMAN	LSM8_HUMAN	BUB3_HUMAN
ACTN4_HUMAN	AP2A1_HUMAN	ACTN4_HUMAN
HTSF1_HUMAN	CAVN2_HUMAN	HTSF1_HUMAN
SYNC_HUMAN	AIFM1_HUMAN	SYNC_HUMAN
MYO1B_HUMAN	DDAH2_HUMAN	MYO1B_HUMAN
CPSF5_HUMAN	FBLN4_HUMAN	CPSF5_HUMAN
STRN_HUMAN	AGR2_HUMAN	STRN_HUMAN
IDH3B_HUMAN	NDUBA_HUMAN	IDH3B_HUMAN
CALU_HUMAN	ACL6A_HUMAN	CALU_HUMAN
NDUS5_HUMAN	CYB5_HUMAN	NDUS5_HUMAN
PDE6D_HUMAN	ADH1B_HUMAN	PDE6D_HUMAN
RAD21_HUMAN	LDHA_HUMAN	RAD21_HUMAN
TIM8A_HUMAN	AL1A1_HUMAN	TIM8A_HUMAN
GMFG_HUMAN	DHE3_HUMAN	GMFG_HUMAN
PLIN1_HUMAN	NB5R3_HUMAN	PLIN1_HUMAN
SMCA5_HUMAN	GSHR_HUMAN	SMCA5_HUMAN
JIP4_HUMAN	COX2_HUMAN	JIP4_HUMAN
OPA1_HUMAN	SODC_HUMAN	OPA1_HUMAN
PEPL_HUMAN	CERU_HUMAN	PEPL_HUMAN
ACSL4_HUMAN	F13A_HUMAN	ACSL4_HUMAN
SNX3_HUMAN	HPRT_HUMAN	SNX3_HUMAN
VINEX_HUMAN	AATM_HUMAN	VINEX_HUMAN
HNRPQ_HUMAN	PGK1_HUMAN	HNRPQ_HUMAN
PLOD3_HUMAN	KAD1_HUMAN	PLOD3_HUMAN
PLIN3_HUMAN	THRB_HUMAN	PLIN3_HUMAN
UGDH_HUMAN	C1R_HUMAN	UGDH_HUMAN
CTND1_HUMAN	HPT_HUMAN	CTND1_HUMAN
SNX2_HUMAN	FA9_HUMAN	SNX2_HUMAN
DPM1_HUMAN	CFAD_HUMAN	DPM1_HUMAN
USO1_HUMAN	PLMN_HUMAN	USO1_HUMAN
TOM1_HUMAN	FA12_HUMAN	TOM1_HUMAN
CCD22_HUMAN	CFAB_HUMAN	CCD22_HUMAN
DKC1_HUMAN	CAH1_HUMAN	DKC1_HUMAN
IF2P_HUMAN	CAH2_HUMAN	IF2P_HUMAN
GAS7_HUMAN	ANT3_HUMAN	GAS7_HUMAN
DNJA2_HUMAN	A1AT_HUMAN	DNJA2_HUMAN
CUTA_HUMAN	AACT_HUMAN	CUTA_HUMAN
PFD1_HUMAN	ANGT_HUMAN	PFD1_HUMAN
NOL3_HUMAN	A2MG_HUMAN	NOL3_HUMAN
WDR1_HUMAN	CO3_HUMAN	WDR1_HUMAN
ROCK2_HUMAN	CO5_HUMAN	ROCK2_HUMAN
CPNE3_HUMAN	CYTC_HUMAN	CPNE3_HUMAN
DJC13_HUMAN	KNG1_HUMAN	DJC13_HUMAN
GGCT_HUMAN	KV117_HUMAN	GGCT_HUMAN
NDUS7_HUMAN	KVD28_HUMAN	NDUS7_HUMAN
NDUS2_HUMAN	KV320_HUMAN	NDUS2_HUMAN
NIPS2_HUMAN	KV315_HUMAN	NIPS2_HUMAN
CILP1_HUMAN	LV151_HUMAN	CILP1_HUMAN
PDCD6_HUMAN	LV301_HUMAN	PDCD6_HUMAN
TBCA_HUMAN	HV307_HUMAN	TBCA_HUMAN
VATG1_HUMAN	PIGR_HUMAN	VATG1_HUMAN
VPS4B_HUMAN	IGKC_HUMAN	VPS4B_HUMAN
H2AY_HUMAN	IGHG1_HUMAN	H2AY_HUMAN
SH3L1_HUMAN	IGHG2_HUMAN	SH3L1_HUMAN
FLNB_HUMAN	IGHG3_HUMAN	FLNB_HUMAN
CISY_HUMAN	IGHG4_HUMAN	CISY_HUMAN
SC22B_HUMAN	IGHM_HUMAN	SC22B_HUMAN
PR40A_HUMAN	IGHA1_HUMAN	PR40A_HUMAN
VP26A_HUMAN	DRA_HUMAN	VP26A_HUMAN
NDUB1_HUMAN	HBD_HUMAN	NDUB1_HUMAN
NDUS3_HUMAN	CO1A1_HUMAN	NDUS3_HUMAN
SRS10_HUMAN	CO2A1_HUMAN	SRS10_HUMAN
ECI2_HUMAN	CO3A1_HUMAN	ECI2_HUMAN
BAF_HUMAN	CO4A1_HUMAN	BAF_HUMAN
SF3B1_HUMAN	CRYAB_HUMAN	SF3B1_HUMAN
CSDE1_HUMAN	K1C14_HUMAN	CSDE1_HUMAN
PRKRA_HUMAN	LMNA_HUMAN	PRKRA_HUMAN
U520_HUMAN	APOA1_HUMAN	U520_HUMAN
CRTAP_HUMAN	APOE_HUMAN	CRTAP_HUMAN
CMC1_HUMAN	APOA2_HUMAN	CMC1_HUMAN
EIF3G_HUMAN	APOC3_HUMAN	EIF3G_HUMAN
EIF3J_HUMAN	FIBA_HUMAN	EIF3J_HUMAN
CBR3_HUMAN	FIBB_HUMAN	CBR3_HUMAN
IDHC_HUMAN	FIBG_HUMAN	IDHC_HUMAN
STAM2_HUMAN	B3AT_HUMAN	STAM2_HUMAN
AL1L1_HUMAN	SAMP_HUMAN	AL1L1_HUMAN
PRAF3_HUMAN	C1QA_HUMAN	PRAF3_HUMAN
SPF27_HUMAN	C1QB_HUMAN	SPF27_HUMAN
DNJC8_HUMAN	C1QC_HUMAN	DNJC8_HUMAN
ATP5H_HUMAN	CO9_HUMAN	ATP5H_HUMAN
FLOT1_HUMAN	APOH_HUMAN	FLOT1_HUMAN
ATP5L_HUMAN	A2GL_HUMAN	ATP5L_HUMAN
RL1D1_HUMAN	FINC_HUMAN	RL1D1_HUMAN
S14L2_HUMAN	RET4_HUMAN	S14L2_HUMAN
SYUG_HUMAN	AMBP_HUMAN	SYUG_HUMAN
SRP72_HUMAN	A1AG1_HUMAN	SRP72_HUMAN
DDAH1_HUMAN	FETUA_HUMAN	DDAH1_HUMAN
RECQ5_HUMAN	TTHY_HUMAN	RECQ5_HUMAN
MTA2_HUMAN	ALBU_HUMAN	MTA2_HUMAN
TOM70_HUMAN	VTDB_HUMAN	TOM70_HUMAN
MYO1D_HUMAN	TRFE_HUMAN	MYO1D_HUMAN
SC24D_HUMAN	TRFL_HUMAN	SC24D_HUMAN
PLPHP_HUMAN	HEMO_HUMAN	PLPHP_HUMAN
ERLN2_HUMAN	FRIH_HUMAN	ERLN2_HUMAN
PRP6_HUMAN	ANGI_HUMAN	PRP6_HUMAN
ENDD1_HUMAN	KLKB1_HUMAN	ENDD1_HUMAN
GLSK_HUMAN	C4BPA_HUMAN	GLSK_HUMAN
AP2A2_HUMAN	VTNC_HUMAN	AP2A2_HUMAN
SC31A_HUMAN	CATA_HUMAN	SC31A_HUMAN
ARK73_HUMAN	GLCM_HUMAN	ARK73_HUMAN
NDUB4_HUMAN	ALDOA_HUMAN	NDUB4_HUMAN
NDUA7_HUMAN	CYTB_HUMAN	NDUA7_HUMAN
VAPB_HUMAN	ANXA1_HUMAN	VAPB_HUMAN
NDUAA_HUMAN	APOB_HUMAN	NDUAA_HUMAN
FKBP9_HUMAN	SODM_HUMAN	FKBP9_HUMAN
6PGL_HUMAN	OAT_HUMAN	6PGL_HUMAN
PAPS2_HUMAN	HRG_HUMAN	PAPS2_HUMAN
LYPA2_HUMAN	THY1_HUMAN	LYPA2_HUMAN
IPO7_HUMAN	A1BG_HUMAN	IPO7_HUMAN
CD2B2_HUMAN	K2C1_HUMAN	CD2B2_HUMAN
SVIL_HUMAN	S100B_HUMAN	SVIL_HUMAN
AHSA1_HUMAN	VWF_HUMAN	AHSA1_HUMAN
FMNL1_HUMAN	TBB4A_HUMAN	FMNL1_HUMAN
G6PE_HUMAN	G3P_HUMAN	G6PE_HUMAN
ETHE1_HUMAN	KVD39_HUMAN	ETHE1_HUMAN
ASML_HUMAN	CPNS1_HUMAN	ASML_HUMAN
OXSR1_HUMAN	HSPB1_HUMAN	OXSR1_HUMAN
LSM8_HUMAN	RPN1_HUMAN	LSM8_HUMAN
AP2A1_HUMAN	RPN2_HUMAN	AP2A1_HUMAN
STAU1_HUMAN	GNAI2_HUMAN	STAU1_HUMAN
CAVN2_HUMAN	AT1A1_HUMAN	CAVN2_HUMAN
AIFM1_HUMAN	AT1B1_HUMAN	AIFM1_HUMAN
DDAH2_HUMAN	APOD_HUMAN	DDAH2_HUMAN
FBLN4_HUMAN	ALDH2_HUMAN	FBLN4_HUMAN
AGR2_HUMAN	S10A8_HUMAN	AGR2_HUMAN
NDUBA_HUMAN	HMGN1_HUMAN	NDUBA_HUMAN
TOM40_HUMAN	IC1_HUMAN	TOM40_HUMAN
ACL6A_HUMAN	CFAI_HUMAN	ACL6A_HUMAN
CYB5_HUMAN	PCCA_HUMAN	CYB5_HUMAN
ADH1B_HUMAN	IF2A_HUMAN	ADH1B_HUMAN
LDHA_HUMAN	HMGN2_HUMAN	LDHA_HUMAN
AL1A1_HUMAN	RLA1_HUMAN	AL1A1_HUMAN
DHE3_HUMAN	RLA2_HUMAN	DHE3_HUMAN
NB5R3_HUMAN	RLA0_HUMAN	NB5R3_HUMAN
GSHR_HUMAN	TETN_HUMAN	GSHR_HUMAN
COX2_HUMAN	LA_HUMAN	COX2_HUMAN
SODC_HUMAN	HEP2_HUMAN	SODC_HUMAN
CERU_HUMAN	ITB1_HUMAN	CERU_HUMAN
F13A_HUMAN	K1C18_HUMAN	F13A_HUMAN
PNPH_HUMAN	K2C8_HUMAN	PNPH_HUMAN
HPRT_HUMAN	MYL1_HUMAN	HPRT_HUMAN
AATM_HUMAN	CO5A2_HUMAN	AATM_HUMAN
PGK1_HUMAN	AGAL_HUMAN	PGK1_HUMAN
KAD1_HUMAN	KV401_HUMAN	KAD1_HUMAN
THRB_HUMAN	GELS_HUMAN	THRB_HUMAN
C1R_HUMAN	ATPB_HUMAN	C1R_HUMAN
HPT_HUMAN	CO2_HUMAN	HPT_HUMAN
FA9_HUMAN	S10A6_HUMAN	FA9_HUMAN
CFAD_HUMAN	APOA4_HUMAN	CFAD_HUMAN
PLMN_HUMAN	ENOA_HUMAN	PLMN_HUMAN
FA12_HUMAN	G6PI_HUMAN	FA12_HUMAN
CFAB_HUMAN	NPM_HUMAN	CFAB_HUMAN
CAH1_HUMAN	TPM3_HUMAN	CAH1_HUMAN
CAH2_HUMAN	HEXA_HUMAN	CAH2_HUMAN
ANT3_HUMAN	HYEP_HUMAN	ANT3_HUMAN
A1AT_HUMAN	ACBP_HUMAN	A1AT_HUMAN
AACT_HUMAN	LDHB_HUMAN	AACT_HUMAN
ANGT_HUMAN	GPX1_HUMAN	ANGT_HUMAN
A2MG_HUMAN	PROS_HUMAN	A2MG_HUMAN
CO3_HUMAN	PDIA1_HUMAN	CO3_HUMAN
CYTC_HUMAN	H10_HUMAN	CYTC_HUMAN
KNG1_HUMAN	CATD_HUMAN	KNG1_HUMAN
RASK_HUMAN	ANXA2_HUMAN	RASK_HUMAN
IGJ_HUMAN	CO8A_HUMAN	IGJ_HUMAN
KV133_HUMAN	CO8B_HUMAN	KV133_HUMAN
KVD28_HUMAN	CO8G_HUMAN	KVD28_HUMAN
KV320_HUMAN	CAN1_HUMAN	KV320_HUMAN
KV315_HUMAN	TBB5_HUMAN	KV315_HUMAN
HV353_HUMAN	TRY1_HUMAN	HV353_HUMAN
HV307_HUMAN	PGS2_HUMAN	HV307_HUMAN
IGKC_HUMAN	SAP_HUMAN	IGKC_HUMAN
IGHG1_HUMAN	HEXB_HUMAN	IGHG1_HUMAN
IGHG2_HUMAN	PROF1_HUMAN	IGHG2_HUMAN
IGHG3_HUMAN	APT_HUMAN	IGHG3_HUMAN
IGHG4_HUMAN	SYEP_HUMAN	IGHG4_HUMAN
IGHM_HUMAN	CATB_HUMAN	IGHM_HUMAN
IGHA1_HUMAN	HS90A_HUMAN	IGHA1_HUMAN
1B07_HUMAN	HNRPC_HUMAN	1B07_HUMAN
DRA_HUMAN	LAMB1_HUMAN	DRA_HUMAN
HBD_HUMAN	TPM2_HUMAN	HBD_HUMAN
CO1A1_HUMAN	FUMH_HUMAN	CO1A1_HUMAN
CO3A1_HUMAN	TSP1_HUMAN	CO3A1_HUMAN
CO4A1_HUMAN	CO1A2_HUMAN	CO4A1_HUMAN
K1C14_HUMAN	ANXA6_HUMAN	K1C14_HUMAN
LMNA_HUMAN	BGLR_HUMAN	LMNA_HUMAN
SPTA1_HUMAN	PFKAM_HUMAN	SPTA1_HUMAN
APOA1_HUMAN	HS90B_HUMAN	APOA1_HUMAN
APOE_HUMAN	MMP2_HUMAN	APOE_HUMAN
APOA2_HUMAN	SODE_HUMAN	APOA2_HUMAN
APOC3_HUMAN	CATG_HUMAN	APOC3_HUMAN
FIBA_HUMAN	MGP_HUMAN	FIBA_HUMAN
FIBB_HUMAN	CO4A2_HUMAN	FIBB_HUMAN
FIBG_HUMAN	CY1_HUMAN	FIBG_HUMAN
B3AT_HUMAN	TRFM_HUMAN	B3AT_HUMAN
SAMP_HUMAN	CFAH_HUMAN	SAMP_HUMAN
C1QA_HUMAN	RU17_HUMAN	C1QA_HUMAN
C1QB_HUMAN	ITA5_HUMAN	C1QB_HUMAN
C1QC_HUMAN	VIME_HUMAN	C1QC_HUMAN
CO9_HUMAN	A2AP_HUMAN	CO9_HUMAN
APOH_HUMAN	RS17_HUMAN	APOH_HUMAN
A2GL_HUMAN	K2C7_HUMAN	A2GL_HUMAN
FINC_HUMAN	ANXA5_HUMAN	FINC_HUMAN
RET4_HUMAN	K1C16_HUMAN	RET4_HUMAN
AMBP_HUMAN	RSSA_HUMAN	AMBP_HUMAN
A1AG1_HUMAN	SNRPA_HUMAN	A1AG1_HUMAN
FETUA_HUMAN	FGF2_HUMAN	FETUA_HUMAN
TTHY_HUMAN	ENOG_HUMAN	TTHY_HUMAN
ALBU_HUMAN	THIK_HUMAN	ALBU_HUMAN
VTDB_HUMAN	GSTP1_HUMAN	VTDB_HUMAN
TRFE_HUMAN	LEG1_HUMAN	TRFE_HUMAN
TRFL_HUMAN	DHPR_HUMAN	TRFL_HUMAN
HEMO_HUMAN	HMGB1_HUMAN	HEMO_HUMAN
FRIL_HUMAN	RET1_HUMAN	FRIL_HUMAN
FRIH_HUMAN	F16P1_HUMAN	FRIH_HUMAN
ANGI_HUMAN	TPM1_HUMAN	ANGI_HUMAN
KLKB1_HUMAN	CLCA_HUMAN	KLKB1_HUMAN
C4BPA_HUMAN	CLCB_HUMAN	C4BPA_HUMAN
VTNC_HUMAN	ANXA4_HUMAN	VTNC_HUMAN
CATA_HUMAN	DLDH_HUMAN	CATA_HUMAN
GLCM_HUMAN	ROA1_HUMAN	GLCM_HUMAN
FUCO_HUMAN	RU2A_HUMAN	FUCO_HUMAN
ALDOA_HUMAN	COX6C_HUMAN	ALDOA_HUMAN
CYTB_HUMAN	TACD2_HUMAN	CYTB_HUMAN
ANXA1_HUMAN	C1S_HUMAN	ANXA1_HUMAN
APOB_HUMAN	PARP1_HUMAN	APOB_HUMAN
SODM_HUMAN	UCHL1_HUMAN	SODM_HUMAN
HRG_HUMAN	LKHA4_HUMAN	HRG_HUMAN
THY1_HUMAN	ALDOC_HUMAN	THY1_HUMAN
A1BG_HUMAN	CO4A_HUMAN	A1BG_HUMAN
HG2A_HUMAN	HS71B_HUMAN	HG2A_HUMAN
K2C1_HUMAN	IGA2_HUMAN	K2C1_HUMAN
VWF_HUMAN	IGD_HUMAN	VWF_HUMAN
TBB4A_HUMAN	IGK_HUMAN	TBB4A_HUMAN
G3P_HUMAN	IGL1_HUMAN	G3P_HUMAN
CPNS1_HUMAN	IGLC3_HUMAN	CPNS1_HUMAN
HSPB1_HUMAN	CALM3_HUMAN	HSPB1_HUMAN
CY24B_HUMAN	GAL3A_HUMAN	CY24B_HUMAN
RPN1_HUMAN	RO60_HUMAN	RPN1_HUMAN
RPN2_HUMAN	LYAG_HUMAN	RPN2_HUMAN
GNAI2_HUMAN	RRAS_HUMAN	GNAI2_HUMAN
AT1A1_HUMAN	H14_HUMAN	AT1A1_HUMAN
AT1B1_HUMAN	THIO_HUMAN	AT1B1_HUMAN
APOD_HUMAN	COX5B_HUMAN	APOD_HUMAN
ALDH2_HUMAN	KAP0_HUMAN	ALDH2_HUMAN
ITB2_HUMAN	ESTD_HUMAN	ITB2_HUMAN
S10A8_HUMAN	CH60_HUMAN	S10A8_HUMAN
HMGN1_HUMAN	CLUS_HUMAN	HMGN1_HUMAN
IC1_HUMAN	BIP_HUMAN	IC1_HUMAN
CFAI_HUMAN	LAMC1_HUMAN	CFAI_HUMAN
PERM_HUMAN	HSP7C_HUMAN	PERM_HUMAN
IF2A_HUMAN	ODPB_HUMAN	IF2A_HUMAN
HMGN2_HUMAN	PYGB_HUMAN	HMGN2_HUMAN
RLA1_HUMAN	RALB_HUMAN	RLA1_HUMAN
RLA2_HUMAN	LAMP1_HUMAN	RLA2_HUMAN
RLA0_HUMAN	ACADM_HUMAN	RLA0_HUMAN
TETN_HUMAN	TOP1_HUMAN	TETN_HUMAN
LA_HUMAN	G6PD_HUMAN	LA_HUMAN
1A24_HUMAN	PYC_HUMAN	1A24_HUMAN
ITB1_HUMAN	C1TC_HUMAN	ITB1_HUMAN
K1C18_HUMAN	ADHX_HUMAN	K1C18_HUMAN
K2C8_HUMAN	PABP1_HUMAN	K2C8_HUMAN
MYL1_HUMAN	SYHC_HUMAN	MYL1_HUMAN
CO5A2_HUMAN	CO6A1_HUMAN	CO5A2_HUMAN
AGAL_HUMAN	CO6A2_HUMAN	AGAL_HUMAN
KV230_HUMAN	CO6A3_HUMAN	KV230_HUMAN
GELS_HUMAN	ADT3_HUMAN	GELS_HUMAN
ATPB_HUMAN	IMDH2_HUMAN	ATPB_HUMAN
S10A9_HUMAN	TPR_HUMAN	S10A9_HUMAN
S10A6_HUMAN	PIP_HUMAN	S10A6_HUMAN
APOA4_HUMAN	KCRB_HUMAN	APOA4_HUMAN
IF4E_HUMAN	ANXA3_HUMAN	IF4E_HUMAN
ENOA_HUMAN	ODBA_HUMAN	ENOA_HUMAN
PYGL_HUMAN	ACTN1_HUMAN	PYGL_HUMAN
G6PI_HUMAN	CADH1_HUMAN	G6PI_HUMAN
NPM_HUMAN	PEPD_HUMAN	NPM_HUMAN
TPM3_HUMAN	XRCC6_HUMAN	TPM3_HUMAN
ITAV_HUMAN	XRCC5_HUMAN	ITAV_HUMAN
HEXA_HUMAN	COX41_HUMAN	HEXA_HUMAN
HYEP_HUMAN	LAMP2_HUMAN	HYEP_HUMAN
ACBP_HUMAN	RINI_HUMAN	ACBP_HUMAN
LDHB_HUMAN	CSPG2_HUMAN	LDHB_HUMAN
GPX1_HUMAN	EF2_HUMAN	GPX1_HUMAN
PDIA1_HUMAN	K1C10_HUMAN	PDIA1_HUMAN
H10_HUMAN	K2C5_HUMAN	H10_HUMAN
CATD_HUMAN	PDIA4_HUMAN	CATD_HUMAN
ANXA2_HUMAN	P4HA1_HUMAN	ANXA2_HUMAN
CO8A_HUMAN	TCTP_HUMAN	CO8A_HUMAN
CO8B_HUMAN	HEM2_HUMAN	CO8B_HUMAN
CO8G_HUMAN	1A11_HUMAN	CO8G_HUMAN
CAN1_HUMAN	PLSL_HUMAN	CAN1_HUMAN
TBB5_HUMAN	PLST_HUMAN	TBB5_HUMAN
TRY1_HUMAN	ACPH_HUMAN	TRY1_HUMAN
PGS2_HUMAN	ETFA_HUMAN	PGS2_HUMAN
SAP_HUMAN	CD59_HUMAN	SAP_HUMAN
HEXB_HUMAN	MIF_HUMAN	HEXB_HUMAN
CATL1_HUMAN	CD99_HUMAN	CATL1_HUMAN
PROF1_HUMAN	GLU2B_HUMAN	PROF1_HUMAN
APT_HUMAN	HCLS1_HUMAN	APT_HUMAN
SYEP_HUMAN	FPPS_HUMAN	SYEP_HUMAN
CATB_HUMAN	CX7A2_HUMAN	CATB_HUMAN
HS90A_HUMAN	NID1_HUMAN	HS90A_HUMAN
HNRPC_HUMAN	AK1A1_HUMAN	HNRPC_HUMAN
LAMB1_HUMAN	KPYM_HUMAN	LAMB1_HUMAN
TPM2_HUMAN	ENPL_HUMAN	TPM2_HUMAN
FUMH_HUMAN	CX6B1_HUMAN	FUMH_HUMAN
TSP1_HUMAN	HNRPL_HUMAN	TSP1_HUMAN
CO1A2_HUMAN	SYDC_HUMAN	CO1A2_HUMAN
ANXA6_HUMAN	PLAK_HUMAN	ANXA6_HUMAN
RHOC_HUMAN	QCR7_HUMAN	RHOC_HUMAN
BGLR_HUMAN	CBPA3_HUMAN	BGLR_HUMAN
PFKAM_HUMAN	FABP4_HUMAN	PFKAM_HUMAN
HS90B_HUMAN	ALDR_HUMAN	HS90B_HUMAN
MMP2_HUMAN	AMPN_HUMAN	MMP2_HUMAN
SODE_HUMAN	ARSA_HUMAN	SODE_HUMAN
CATG_HUMAN	EZRI_HUMAN	CATG_HUMAN
MGP_HUMAN	UCHL3_HUMAN	MGP_HUMAN
ODPA_HUMAN	PGDH_HUMAN	ODPA_HUMAN
CD14_HUMAN	IGLL1_HUMAN	CD14_HUMAN
CO4A2_HUMAN	RS2_HUMAN	CO4A2_HUMAN
CY1_HUMAN	DESP_HUMAN	CY1_HUMAN
CFAH_HUMAN	MUC1_HUMAN	CFAH_HUMAN
RU17_HUMAN	TIMP2_HUMAN	RU17_HUMAN
NFIC_HUMAN	CD44_HUMAN	NFIC_HUMAN
VIME_HUMAN	ITB4_HUMAN	VIME_HUMAN
A2AP_HUMAN	CBR1_HUMAN	A2AP_HUMAN
RS17_HUMAN	H15_HUMAN	RS17_HUMAN
K2C7_HUMAN	H12_HUMAN	K2C7_HUMAN
ANXA5_HUMAN	NCPR_HUMAN	ANXA5_HUMAN
RSSA_HUMAN	AT2A2_HUMAN	RSSA_HUMAN
SNRPA_HUMAN	CD36_HUMAN	SNRPA_HUMAN
THIK_HUMAN	NAGAB_HUMAN	THIK_HUMAN
GSTP1_HUMAN	HSP76_HUMAN	GSTP1_HUMAN
LEG1_HUMAN	AATC_HUMAN	LEG1_HUMAN
DHPR_HUMAN	UBF1_HUMAN	DHPR_HUMAN
HMGB1_HUMAN	CAN2_HUMAN	HMGB1_HUMAN
RET1_HUMAN	DDX5_HUMAN	RET1_HUMAN
F16P1_HUMAN	PFKAL_HUMAN	F16P1_HUMAN
SPRC_HUMAN	LEG3_HUMAN	SPRC_HUMAN
GSTM1_HUMAN	PRS6A_HUMAN	GSTM1_HUMAN
TPM1_HUMAN	TCPA_HUMAN	TPM1_HUMAN
CLCA_HUMAN	RL35A_HUMAN	CLCA_HUMAN
CLCB_HUMAN	RL7_HUMAN	CLCB_HUMAN
ANXA4_HUMAN	VINC_HUMAN	ANXA4_HUMAN
CN37_HUMAN	LBP_HUMAN	CN37_HUMAN
HMOX1_HUMAN	1B57_HUMAN	HMOX1_HUMAN
DLDH_HUMAN	ITB6_HUMAN	DLDH_HUMAN
ROA1_HUMAN	RL17_HUMAN	ROA1_HUMAN
RU2A_HUMAN	PGAM1_HUMAN	RU2A_HUMAN
COX6C_HUMAN	RCC1_HUMAN	COX6C_HUMAN
TACD2_HUMAN	ATP5J_HUMAN	TACD2_HUMAN
C1S_HUMAN	ML12A_HUMAN	C1S_HUMAN
PARP1_HUMAN	NUCL_HUMAN	PARP1_HUMAN
LOX5_HUMAN	HXK1_HUMAN	LOX5_HUMAN
LKHA4_HUMAN	RPAB1_HUMAN	LKHA4_HUMAN
ALDOC_HUMAN	NDUV2_HUMAN	ALDOC_HUMAN
CO4A_HUMAN	SPEE_HUMAN	CO4A_HUMAN
HS71B_HUMAN	A1AG2_HUMAN	HS71B_HUMAN
IGA2_HUMAN	CSK22_HUMAN	IGA2_HUMAN
IGD_HUMAN	ITIH2_HUMAN	IGD_HUMAN
IGK_HUMAN	ITIH1_HUMAN	IGK_HUMAN
IGL1_HUMAN	NFKB1_HUMAN	IGL1_HUMAN
IGLC3_HUMAN	TYPH_HUMAN	IGLC3_HUMAN
CALM3_HUMAN	IF2B_HUMAN	CALM3_HUMAN
GAL3A_HUMAN	ANXA7_HUMAN	GAL3A_HUMAN
RNAS2_HUMAN	RAB5A_HUMAN	RNAS2_HUMAN
RO60_HUMAN	RAB6A_HUMAN	RO60_HUMAN
LYAG_HUMAN	PSB1_HUMAN	LYAG_HUMAN
RRAS_HUMAN	COX5A_HUMAN	RRAS_HUMAN
1B58_HUMAN	LMNB1_HUMAN	1B58_HUMAN
1C07_HUMAN	MIME_HUMAN	1C07_HUMAN
OSTP_HUMAN	ICAL_HUMAN	OSTP_HUMAN
ODP2_HUMAN	CO5A1_HUMAN	ODP2_HUMAN
THIO_HUMAN	ASPG_HUMAN	THIO_HUMAN
COX5B_HUMAN	PTN_HUMAN	COX5B_HUMAN
PPGB_HUMAN	GSTM3_HUMAN	PPGB_HUMAN
KAP0_HUMAN	VATB2_HUMAN	KAP0_HUMAN
ESTD_HUMAN	CSRP1_HUMAN	ESTD_HUMAN
CH60_HUMAN	FLNA_HUMAN	CH60_HUMAN
CLUS_HUMAN	AOFA_HUMAN	CLUS_HUMAN
BIP_HUMAN	ACOC_HUMAN	BIP_HUMAN
LAMC1_HUMAN	5NTD_HUMAN	LAMC1_HUMAN
HSP7C_HUMAN	GPDA_HUMAN	HSP7C_HUMAN
ODPB_HUMAN	VDAC1_HUMAN	ODPB_HUMAN
ODB2_HUMAN	PGS1_HUMAN	ODB2_HUMAN
PYGB_HUMAN	SDHB_HUMAN	PYGB_HUMAN
RALA_HUMAN	CD9_HUMAN	RALA_HUMAN
SPTB1_HUMAN	COMT_HUMAN	SPTB1_HUMAN
LAMP1_HUMAN	TGM2_HUMAN	LAMP1_HUMAN
ACADM_HUMAN	OSBP1_HUMAN	ACADM_HUMAN
TOP1_HUMAN	PIMT_HUMAN	TOP1_HUMAN
G6PD_HUMAN	FBRL_HUMAN	G6PD_HUMAN
C1TC_HUMAN	TENX_HUMAN	C1TC_HUMAN
PERE_HUMAN	NLTP_HUMAN	PERE_HUMAN
ADHX_HUMAN	UBA1_HUMAN	ADHX_HUMAN
PRPS2_HUMAN	GPX3_HUMAN	PRPS2_HUMAN
PABP1_HUMAN	NDKB_HUMAN	PABP1_HUMAN
CX6A1_HUMAN	ROA2_HUMAN	CX6A1_HUMAN
CO6A1_HUMAN	QCR2_HUMAN	CO6A1_HUMAN
CO6A2_HUMAN	EST1_HUMAN	CO6A2_HUMAN
CO6A3_HUMAN	FBLN1_HUMAN	CO6A3_HUMAN
ADT3_HUMAN	ITA6_HUMAN	ADT3_HUMAN
IMDH2_HUMAN	SFPQ_HUMAN	IMDH2_HUMAN
TPR_HUMAN	PPIB_HUMAN	TPR_HUMAN
PIP_HUMAN	S10A1_HUMAN	PIP_HUMAN
ANXA3_HUMAN	MAOM_HUMAN	ANXA3_HUMAN
ODBA_HUMAN	SYWC_HUMAN	ODBA_HUMAN
ECP_HUMAN	RS3_HUMAN	ECP_HUMAN
ACTN1_HUMAN	SAHH_HUMAN	ACTN1_HUMAN
CADH1_HUMAN	COF1_HUMAN	CADH1_HUMAN
PEPD_HUMAN	CMA1_HUMAN	PEPD_HUMAN
XRCC6_HUMAN	LAMA2_HUMAN	XRCC6_HUMAN
XRCC5_HUMAN	EF1B_HUMAN	XRCC5_HUMAN
COX41_HUMAN	AT5F1_HUMAN	COX41_HUMAN
GILT_HUMAN	PPAC_HUMAN	GILT_HUMAN
LAMP2_HUMAN	THIL_HUMAN	LAMP2_HUMAN
RINI_HUMAN	TENA_HUMAN	RINI_HUMAN
CSPG2_HUMAN	MYL9_HUMAN	CSPG2_HUMAN
EF2_HUMAN	ZA2G_HUMAN	EF2_HUMAN
K1C10_HUMAN	THTM_HUMAN	K1C10_HUMAN
K2C5_HUMAN	RS12_HUMAN	K2C5_HUMAN
PDIA4_HUMAN	DNJB1_HUMAN	PDIA4_HUMAN
CO6_HUMAN	ATPA_HUMAN	CO6_HUMAN
P4HA1_HUMAN	PSA1_HUMAN	P4HA1_HUMAN
TCTP_HUMAN	PSA2_HUMAN	TCTP_HUMAN
HEM2_HUMAN	PSA3_HUMAN	HEM2_HUMAN
PRG2_HUMAN	PSA4_HUMAN	PRG2_HUMAN
1A11_HUMAN	MOES_HUMAN	1A11_HUMAN
PLSL_HUMAN	CTNA2_HUMAN	PLSL_HUMAN
PLST_HUMAN	U2AF2_HUMAN	PLST_HUMAN
ACPH_HUMAN	RL13_HUMAN	ACPH_HUMAN
ETFA_HUMAN	IVD_HUMAN	ETFA_HUMAN
KAP2_HUMAN	S10A4_HUMAN	KAP2_HUMAN
CD59_HUMAN	PTBP1_HUMAN	CD59_HUMAN
MIF_HUMAN	SYTC_HUMAN	MIF_HUMAN
CD99_HUMAN	SYVC_HUMAN	CD99_HUMAN
GLU2B_HUMAN	EF1G_HUMAN	GLU2B_HUMAN
HCLS1_HUMAN	FKBP2_HUMAN	HCLS1_HUMAN
CX7A2_HUMAN	PON1_HUMAN	CX7A2_HUMAN
NID1_HUMAN	AOFB_HUMAN	NID1_HUMAN
AK1A1_HUMAN	1433T_HUMAN	AK1A1_HUMAN
KPYM_HUMAN	MK03_HUMAN	KPYM_HUMAN
ENPL_HUMAN	CALL3_HUMAN	ENPL_HUMAN
CX6B1_HUMAN	RL10_HUMAN	CX6B1_HUMAN
HNRPL_HUMAN	RFA1_HUMAN	HNRPL_HUMAN
SYDC_HUMAN	APEX1_HUMAN	SYDC_HUMAN
PLAK_HUMAN	CALR_HUMAN	PLAK_HUMAN
QCR7_HUMAN	MAP4_HUMAN	QCR7_HUMAN
CBPA3_HUMAN	CALX_HUMAN	CBPA3_HUMAN
FABP4_HUMAN	PSB8_HUMAN	FABP4_HUMAN
ALDR_HUMAN	PSB9_HUMAN	ALDR_HUMAN
AMPN_HUMAN	PSA5_HUMAN	AMPN_HUMAN
ERF3A_HUMAN	PSB4_HUMAN	ERF3A_HUMAN
ARSA_HUMAN	PSB6_HUMAN	ARSA_HUMAN
EZRI_HUMAN	GSTM2_HUMAN	EZRI_HUMAN
UCHL3_HUMAN	TMOD1_HUMAN	UCHL3_HUMAN
NDKA_HUMAN	NDUS1_HUMAN	NDKA_HUMAN
GNS_HUMAN	MK01_HUMAN	GNS_HUMAN
IGLL1_HUMAN	AMPL_HUMAN	IGLL1_HUMAN
RS2_HUMAN	TPP2_HUMAN	RS2_HUMAN
DESP_HUMAN	RABP2_HUMAN	DESP_HUMAN
RFA2_HUMAN	TKT_HUMAN	RFA2_HUMAN
MUC1_HUMAN	LMOD1_HUMAN	MUC1_HUMAN
TIMP2_HUMAN	PML_HUMAN	TIMP2_HUMAN
CD44_HUMAN	EF1D_HUMAN	CD44_HUMAN
ITB4_HUMAN	RABP1_HUMAN	ITB4_HUMAN
CBR1_HUMAN	MARCS_HUMAN	CBR1_HUMAN
ANK1_HUMAN	AQP1_HUMAN	ANK1_HUMAN
BGAL_HUMAN	GNA11_HUMAN	BGAL_HUMAN
H15_HUMAN	AL4A1_HUMAN	H15_HUMAN
H12_HUMAN	ERP29_HUMAN	H12_HUMAN
NCPR_HUMAN	PRDX6_HUMAN	NCPR_HUMAN
MGMT_HUMAN	BLVRB_HUMAN	MGMT_HUMAN
AT2A2_HUMAN	PRDX5_HUMAN	AT2A2_HUMAN
FAAA_HUMAN	DOPD_HUMAN	FAAA_HUMAN
STMN1_HUMAN	PRDX3_HUMAN	STMN1_HUMAN
YBOX3_HUMAN	ATPD_HUMAN	YBOX3_HUMAN
NAGAB_HUMAN	RL12_HUMAN	NAGAB_HUMAN
HSP76_HUMAN	ECHM_HUMAN	HSP76_HUMAN
HMGA1_HUMAN	KCY_HUMAN	HMGA1_HUMAN
AATC_HUMAN	PEBP1_HUMAN	AATC_HUMAN
UBF1_HUMAN	PDIA3_HUMAN	UBF1_HUMAN
NDUB7_HUMAN	2AAA_HUMAN	NDUB7_HUMAN
KAPCA_HUMAN	AMRP_HUMAN	KAPCA_HUMAN
CAN2_HUMAN	SORCN_HUMAN	CAN2_HUMAN
DDX5_HUMAN	RPB2_HUMAN	DDX5_HUMAN
PFKAL_HUMAN	SDHA_HUMAN	PFKAL_HUMAN
LEG3_HUMAN	COR1A_HUMAN	LEG3_HUMAN
PRS6A_HUMAN	GDIA_HUMAN	PRS6A_HUMAN
TCPA_HUMAN	METK2_HUMAN	TCPA_HUMAN
RL35A_HUMAN	KAP3_HUMAN	RL35A_HUMAN
ITB5_HUMAN	QCR1_HUMAN	ITB5_HUMAN
ARF4_HUMAN	3HIDH_HUMAN	ARF4_HUMAN
RL7_HUMAN	PUR9_HUMAN	RL7_HUMAN
VINC_HUMAN	HNRH3_HUMAN	VINC_HUMAN
ARY1_HUMAN	HNRH1_HUMAN	ARY1_HUMAN
RL17_HUMAN	1433B_HUMAN	RL17_HUMAN
PGAM1_HUMAN	1433S_HUMAN	PGAM1_HUMAN
RCC1_HUMAN	STIP1_HUMAN	RCC1_HUMAN
ATP5J_HUMAN	S10AB_HUMAN	ATP5J_HUMAN
K1C15_HUMAN	PRDX2_HUMAN	K1C15_HUMAN
ML12A_HUMAN	GBP2_HUMAN	ML12A_HUMAN
NUCL_HUMAN	RL9_HUMAN	NUCL_HUMAN
HXK1_HUMAN	ACSL1_HUMAN	HXK1_HUMAN
NDUV2_HUMAN	KINH_HUMAN	NDUV2_HUMAN
SPEE_HUMAN	LSP1_HUMAN	SPEE_HUMAN
A1AG2_HUMAN	HSP74_HUMAN	A1AG2_HUMAN
ITIH2_HUMAN	MPI_HUMAN	ITIH2_HUMAN
ITIH1_HUMAN	PROF2_HUMAN	ITIH1_HUMAN
NFKB1_HUMAN	CTNA1_HUMAN	NFKB1_HUMAN
TYPH_HUMAN	CTNB1_HUMAN	TYPH_HUMAN
2B1B_HUMAN	PHB_HUMAN	2B1B_HUMAN
IF2B_HUMAN	RADI_HUMAN	IF2B_HUMAN
TCO1_HUMAN	RFA3_HUMAN	TCO1_HUMAN
ANXA7_HUMAN	RL22_HUMAN	ANXA7_HUMAN
CAP7_HUMAN	K1C9_HUMAN	CAP7_HUMAN
RAB5A_HUMAN	SAA4_HUMAN	RAB5A_HUMAN
MX1_HUMAN	FBN1_HUMAN	MX1_HUMAN
PSB1_HUMAN	MYH9_HUMAN	PSB1_HUMAN
MPRD_HUMAN	MYH10_HUMAN	MPRD_HUMAN
COX5A_HUMAN	COPB2_HUMAN	COX5A_HUMAN
LMNB1_HUMAN	ADDA_HUMAN	LMNB1_HUMAN
MIME_HUMAN	FUS_HUMAN	MIME_HUMAN
ICAL_HUMAN	MYH11_HUMAN	ICAL_HUMAN
CO5A1_HUMAN	K22E_HUMAN	CO5A1_HUMAN
ASPG_HUMAN	PRS7_HUMAN	ASPG_HUMAN
GSTM3_HUMAN	GGT5_HUMAN	GSTM3_HUMAN
VATB2_HUMAN	ARL3_HUMAN	VATB2_HUMAN
VATC1_HUMAN	ATPG_HUMAN	VATC1_HUMAN
CSRP1_HUMAN	VATE1_HUMAN	CSRP1_HUMAN
FLNA_HUMAN	RL4_HUMAN	FLNA_HUMAN
AOFA_HUMAN	LONM_HUMAN	AOFA_HUMAN
ACOC_HUMAN	PGM1_HUMAN	ACOC_HUMAN
VDAC1_HUMAN	SPB5_HUMAN	VDAC1_HUMAN
PGS1_HUMAN	PEDF_HUMAN	PGS1_HUMAN
SDHB_HUMAN	ODO2_HUMAN	SDHB_HUMAN
CD9_HUMAN	SRP14_HUMAN	CD9_HUMAN
COMT_HUMAN	NUP62_HUMAN	COMT_HUMAN
TGM2_HUMAN	TAGL2_HUMAN	TGM2_HUMAN
MUTA_HUMAN	TALDO_HUMAN	MUTA_HUMAN
PIMT_HUMAN	ETFB_HUMAN	PIMT_HUMAN
FBRL_HUMAN	RBMX_HUMAN	FBRL_HUMAN
PUR2_HUMAN	VATA_HUMAN	PUR2_HUMAN
TENX_HUMAN	GRP75_HUMAN	TENX_HUMAN
PUR6_HUMAN	IF4A3_HUMAN	PUR6_HUMAN
NLTP_HUMAN	RS19_HUMAN	NLTP_HUMAN
UBA1_HUMAN	RL3_HUMAN	UBA1_HUMAN
GPX3_HUMAN	COFA1_HUMAN	GPX3_HUMAN
NDKB_HUMAN	COIA1_HUMAN	NDKB_HUMAN
ROA2_HUMAN	OST48_HUMAN	ROA2_HUMAN
QCR2_HUMAN	AN32A_HUMAN	QCR2_HUMAN
EST1_HUMAN	CAPG_HUMAN	EST1_HUMAN
FBLN1_HUMAN	TCPZ_HUMAN	FBLN1_HUMAN
TCEA1_HUMAN	PSB10_HUMAN	TCEA1_HUMAN
PGH1_HUMAN	RL13A_HUMAN	PGH1_HUMAN
ITA6_HUMAN	ARL1_HUMAN	ITA6_HUMAN
SFPQ_HUMAN	STAT3_HUMAN	SFPQ_HUMAN
PPIB_HUMAN	MDHC_HUMAN	PPIB_HUMAN
MAOM_HUMAN	MDHM_HUMAN	MAOM_HUMAN
SYWC_HUMAN	ECHA_HUMAN	SYWC_HUMAN
RS3_HUMAN	IF2G_HUMAN	RS3_HUMAN
GCSH_HUMAN	CETN2_HUMAN	GCSH_HUMAN
SAHH_HUMAN	PTGDS_HUMAN	SAHH_HUMAN
COF1_HUMAN	SYIC_HUMAN	COF1_HUMAN
IF4B_HUMAN	EIF1_HUMAN	IF4B_HUMAN
AT2B4_HUMAN	ECI1_HUMAN	AT2B4_HUMAN
CMA1_HUMAN	LAP2B_HUMAN	CMA1_HUMAN
EF1B_HUMAN	STAT1_HUMAN	EF1B_HUMAN
AT5F1_HUMAN	RS27_HUMAN	AT5F1_HUMAN
PPAC_HUMAN	LPPRC_HUMAN	PPAC_HUMAN
THIL_HUMAN	THIM_HUMAN	THIL_HUMAN
TENA_HUMAN	RL35_HUMAN	TENA_HUMAN
MYL9_HUMAN	LIS1_HUMAN	MYL9_HUMAN
ZA2G_HUMAN	MUC18_HUMAN	ZA2G_HUMAN
THTM_HUMAN	MATR3_HUMAN	THTM_HUMAN
RS12_HUMAN	GPDM_HUMAN	RS12_HUMAN
DNJB1_HUMAN	SSRA_HUMAN	DNJB1_HUMAN
ATPA_HUMAN	RANG_HUMAN	ATPA_HUMAN
PSA1_HUMAN	NAMPT_HUMAN	PSA1_HUMAN
PSA2_HUMAN	AFAM_HUMAN	PSA2_HUMAN
PSA3_HUMAN	PRS6B_HUMAN	PSA3_HUMAN
PSA4_HUMAN	VDAC2_HUMAN	PSA4_HUMAN
CO5A3_HUMAN	ACDSB_HUMAN	CO5A3_HUMAN
MOES_HUMAN	UBP5_HUMAN	MOES_HUMAN
DDX6_HUMAN	RECQ1_HUMAN	DDX6_HUMAN
CTNA2_HUMAN	CRK_HUMAN	CTNA2_HUMAN
RL13_HUMAN	NSF_HUMAN	RL13_HUMAN
IVD_HUMAN	RL27A_HUMAN	IVD_HUMAN
S10A4_HUMAN	RL5_HUMAN	S10A4_HUMAN
PTBP1_HUMAN	RL21_HUMAN	PTBP1_HUMAN
SYTC_HUMAN	RL28_HUMAN	SYTC_HUMAN
SYVC_HUMAN	RS9_HUMAN	SYVC_HUMAN
EF1G_HUMAN	RS5_HUMAN	EF1G_HUMAN
STOM_HUMAN	RS10_HUMAN	STOM_HUMAN
KAD4_HUMAN	MAP1B_HUMAN	KAD4_HUMAN
AOFB_HUMAN	NEDD4_HUMAN	AOFB_HUMAN
1433T_HUMAN	UTRO_HUMAN	1433T_HUMAN
MK03_HUMAN	IQGA1_HUMAN	MK03_HUMAN
CALL3_HUMAN	STT3A_HUMAN	CALL3_HUMAN
RL10_HUMAN	CAZA2_HUMAN	RL10_HUMAN
RFA1_HUMAN	CAPZB_HUMAN	RFA1_HUMAN
APEX1_HUMAN	SYQ_HUMAN	APEX1_HUMAN
PYR1_HUMAN	LEG7_HUMAN	PYR1_HUMAN
CALR_HUMAN	UCRI_HUMAN	CALR_HUMAN
MAP4_HUMAN	ATPO_HUMAN	MAP4_HUMAN
CALX_HUMAN	LIMS1_HUMAN	CALX_HUMAN
PSB8_HUMAN	PPCE_HUMAN	PSB8_HUMAN
PSB9_HUMAN	PI42A_HUMAN	PSB9_HUMAN
PSA5_HUMAN	COPD_HUMAN	PSA5_HUMAN
PSB4_HUMAN	PSMD8_HUMAN	PSB4_HUMAN
PSB6_HUMAN	GSHB_HUMAN	PSB6_HUMAN
GSTM2_HUMAN	TCPE_HUMAN	GSTM2_HUMAN
LYOX_HUMAN	K2C6C_HUMAN	LYOX_HUMAN
NDUS1_HUMAN	NEST_HUMAN	NDUS1_HUMAN
MK01_HUMAN	IDHP_HUMAN	MK01_HUMAN
GRAN_HUMAN	PIPNB_HUMAN	GRAN_HUMAN
AMPL_HUMAN	MRP_HUMAN	AMPL_HUMAN
TPP2_HUMAN	AL9A1_HUMAN	TPP2_HUMAN
RABP2_HUMAN	RL34_HUMAN	RABP2_HUMAN
TKT_HUMAN	LMAN1_HUMAN	TKT_HUMAN
PML_HUMAN	FAS_HUMAN	PML_HUMAN
EF1D_HUMAN	TCPG_HUMAN	EF1D_HUMAN
MARCS_HUMAN	EFTU_HUMAN	MARCS_HUMAN
AQP1_HUMAN	AL7A1_HUMAN	AQP1_HUMAN
GNA11_HUMAN	SRP09_HUMAN	GNA11_HUMAN
AL4A1_HUMAN	PCY1A_HUMAN	AL4A1_HUMAN
ERP29_HUMAN	SYAC_HUMAN	ERP29_HUMAN
PRDX6_HUMAN	SYSC_HUMAN	PRDX6_HUMAN
BLVRB_HUMAN	PSB3_HUMAN	BLVRB_HUMAN
PRDX5_HUMAN	ACADV_HUMAN	PRDX5_HUMAN
DOPD_HUMAN	TMEDA_HUMAN	DOPD_HUMAN
PRDX3_HUMAN	HINT1_HUMAN	PRDX3_HUMAN
ATPD_HUMAN	NDUV1_HUMAN	ATPD_HUMAN
RL12_HUMAN	GRAK_HUMAN	RL12_HUMAN
ECHM_HUMAN	SPS1_HUMAN	ECHM_HUMAN
KCY_HUMAN	GUAA_HUMAN	KCY_HUMAN
PEBP1_HUMAN	GNAQ_HUMAN	PEBP1_HUMAN
PDIA3_HUMAN	CRIP1_HUMAN	PDIA3_HUMAN
2AAA_HUMAN	GDIB_HUMAN	2AAA_HUMAN
1A66_HUMAN	EMD_HUMAN	1A66_HUMAN
1C12_HUMAN	SERPH_HUMAN	1C12_HUMAN
HMOX2_HUMAN	PDLI4_HUMAN	HMOX2_HUMAN
AMRP_HUMAN	F10A1_HUMAN	AMRP_HUMAN
SORCN_HUMAN	VASP_HUMAN	SORCN_HUMAN
AL1B1_HUMAN	DYN2_HUMAN	AL1B1_HUMAN
RPB2_HUMAN	BCAM_HUMAN	RPB2_HUMAN
SDHA_HUMAN	PPT1_HUMAN	SDHA_HUMAN
COR1A_HUMAN	RL14_HUMAN	COR1A_HUMAN
GDIA_HUMAN	TCPQ_HUMAN	GDIA_HUMAN
METK2_HUMAN	TCPD_HUMAN	METK2_HUMAN
KAP3_HUMAN	ANX11_HUMAN	KAP3_HUMAN
DNJA1_HUMAN	RAB5C_HUMAN	DNJA1_HUMAN
QCR1_HUMAN	RAB7A_HUMAN	QCR1_HUMAN
3HIDH_HUMAN	SMCA2_HUMAN	3HIDH_HUMAN
PUR9_HUMAN	GALK1_HUMAN	PUR9_HUMAN
HNRH3_HUMAN	SSRD_HUMAN	HNRH3_HUMAN
HNRH1_HUMAN	BAP31_HUMAN	HNRH1_HUMAN
1433B_HUMAN	MECP2_HUMAN	1433B_HUMAN
1433S_HUMAN	HCFC1_HUMAN	1433S_HUMAN
STIP1_HUMAN	DHB4_HUMAN	STIP1_HUMAN
S10AB_HUMAN	PSMD7_HUMAN	S10AB_HUMAN
PRDX2_HUMAN	SUOX_HUMAN	PRDX2_HUMAN
DCTD_HUMAN	SPHM_HUMAN	DCTD_HUMAN
GBP1_HUMAN	HDGF_HUMAN	GBP1_HUMAN
RL9_HUMAN	LUM_HUMAN	RL9_HUMAN
ACSL1_HUMAN	PRELP_HUMAN	ACSL1_HUMAN
KINH_HUMAN	CNN1_HUMAN	KINH_HUMAN
LSP1_HUMAN	NDUA8_HUMAN	LSP1_HUMAN
DUT_HUMAN	ROA3_HUMAN	DUT_HUMAN
GLYM_HUMAN	6PGD_HUMAN	GLYM_HUMAN
HSP74_HUMAN	HNRPM_HUMAN	HSP74_HUMAN
MPI_HUMAN	GDS1_HUMAN	MPI_HUMAN
PROF2_HUMAN	GDIR1_HUMAN	PROF2_HUMAN
CTNA1_HUMAN	GDIR2_HUMAN	CTNA1_HUMAN
CTNB1_HUMAN	HNRPF_HUMAN	CTNB1_HUMAN
PHB_HUMAN	SPSY_HUMAN	PHB_HUMAN
RADI_HUMAN	THOP1_HUMAN	RADI_HUMAN
RFA3_HUMAN	CAZA1_HUMAN	RFA3_HUMAN
RL22_HUMAN	CRIP2_HUMAN	RL22_HUMAN
SPRE_HUMAN	BIEA_HUMAN	SPRE_HUMAN
TSP2_HUMAN	TXTP_HUMAN	TSP2_HUMAN
TSP4_HUMAN	PPP5_HUMAN	TSP4_HUMAN
K1C9_HUMAN	ACLY_HUMAN	K1C9_HUMAN
SAA4_HUMAN	SUCA_HUMAN	SAA4_HUMAN
FBN1_HUMAN	COPB_HUMAN	FBN1_HUMAN
GDE_HUMAN	COPA_HUMAN	GDE_HUMAN
MYH9_HUMAN	CATC_HUMAN	MYH9_HUMAN
MYH10_HUMAN	SC24C_HUMAN	MYH10_HUMAN
COPB2_HUMAN	TCP4_HUMAN	COPB2_HUMAN
ADDA_HUMAN	SYRC_HUMAN	ADDA_HUMAN
FUS_HUMAN	CA2D1_HUMAN	FUS_HUMAN
DEK_HUMAN	SYYC_HUMAN	DEK_HUMAN
MYH11_HUMAN	UBP14_HUMAN	MYH11_HUMAN
K22E_HUMAN	HSP72_HUMAN	K22E_HUMAN
HMGCL_HUMAN	RD23B_HUMAN	HMGCL_HUMAN
PRS7_HUMAN	KAD2_HUMAN	PRS7_HUMAN
GGT5_HUMAN	HMCS2_HUMAN	GGT5_HUMAN
ARL3_HUMAN	SNAA_HUMAN	ARL3_HUMAN
MP2K2_HUMAN	S12A2_HUMAN	MP2K2_HUMAN
ATPG_HUMAN	PLTP_HUMAN	ATPG_HUMAN
VATE1_HUMAN	TERA_HUMAN	VATE1_HUMAN
RL4_HUMAN	MFAP4_HUMAN	RL4_HUMAN
LONM_HUMAN	ECHB_HUMAN	LONM_HUMAN
PGM1_HUMAN	MANF_HUMAN	PGM1_HUMAN
SPB5_HUMAN	AFAD_HUMAN	SPB5_HUMAN
PEDF_HUMAN	NP1L1_HUMAN	PEDF_HUMAN
ODO2_HUMAN	LAMB2_HUMAN	ODO2_HUMAN
GPX4_HUMAN	CAD13_HUMAN	GPX4_HUMAN
SRP14_HUMAN	TPD52_HUMAN	SRP14_HUMAN
TAGL2_HUMAN	SEC13_HUMAN	TAGL2_HUMAN
TALDO_HUMAN	NH2L1_HUMAN	TALDO_HUMAN
ETFB_HUMAN	PSA_HUMAN	ETFB_HUMAN
RBMX_HUMAN	HNRH2_HUMAN	RBMX_HUMAN
VATA_HUMAN	SCOT1_HUMAN	VATA_HUMAN
GRP75_HUMAN	EIF3B_HUMAN	GRP75_HUMAN
IF4A3_HUMAN	ATPK_HUMAN	IF4A3_HUMAN
RS19_HUMAN	SYMC_HUMAN	RS19_HUMAN
RL3_HUMAN	ATP5I_HUMAN	RL3_HUMAN
COFA1_HUMAN	IF6_HUMAN	COFA1_HUMAN
COIA1_HUMAN	NDUA6_HUMAN	COIA1_HUMAN
OST48_HUMAN	EPIPL_HUMAN	OST48_HUMAN
AN32A_HUMAN	MTPN_HUMAN	AN32A_HUMAN
CAPG_HUMAN	DEF3_HUMAN	CAPG_HUMAN
CAP2_HUMAN	ARPC4_HUMAN	CAP2_HUMAN
TXLNA_HUMAN	CD81_HUMAN	TXLNA_HUMAN
TCPZ_HUMAN	TPIS_HUMAN	TCPZ_HUMAN
NNMT_HUMAN	SC61B_HUMAN	NNMT_HUMAN
PSB10_HUMAN	MYL6_HUMAN	PSB10_HUMAN
RL13A_HUMAN	IF4A1_HUMAN	RL13A_HUMAN
STAT3_HUMAN	RS20_HUMAN	STAT3_HUMAN
MDHC_HUMAN	PSA6_HUMAN	MDHC_HUMAN
MDHM_HUMAN	S10AA_HUMAN	MDHM_HUMAN
ECHA_HUMAN	CDC42_HUMAN	ECHA_HUMAN
IF2G_HUMAN	DEST_HUMAN	IF2G_HUMAN
CETN2_HUMAN	GMFB_HUMAN	CETN2_HUMAN
MNDA_HUMAN	RAB2A_HUMAN	MNDA_HUMAN
NAA10_HUMAN	RAB5B_HUMAN	NAA10_HUMAN
CSK_HUMAN	RAB10_HUMAN	CSK_HUMAN
GARS_HUMAN	UBE2N_HUMAN	GARS_HUMAN
SYIC_HUMAN	RAB14_HUMAN	SYIC_HUMAN
EIF1_HUMAN	ARP3_HUMAN	EIF1_HUMAN
ECI1_HUMAN	ARP2_HUMAN	ECI1_HUMAN
LAP2B_HUMAN	ACTZ_HUMAN	LAP2B_HUMAN
STAT1_HUMAN	CSN2_HUMAN	STAT1_HUMAN
AK1C3_HUMAN	RAP1B_HUMAN	AK1C3_HUMAN
EPS15_HUMAN	RAP2B_HUMAN	EPS15_HUMAN
RS27_HUMAN	RS3A_HUMAN	RS27_HUMAN
LPPRC_HUMAN	RL26_HUMAN	LPPRC_HUMAN
THIM_HUMAN	RL15_HUMAN	THIM_HUMAN
RL35_HUMAN	MGN_HUMAN	RL35_HUMAN
PCP_HUMAN	RL27_HUMAN	PCP_HUMAN
ECE1_HUMAN	RL37A_HUMAN	ECE1_HUMAN
LIS1_HUMAN	RHOA_HUMAN	LIS1_HUMAN
MUC18_HUMAN	NCALD_HUMAN	MUC18_HUMAN
CACP_HUMAN	CH10_HUMAN	CACP_HUMAN
MATR3_HUMAN	B2MG_HUMAN	MATR3_HUMAN
GPDM_HUMAN	COPZ1_HUMAN	GPDM_HUMAN
SSRA_HUMAN	SUMO2_HUMAN	SSRA_HUMAN
RANG_HUMAN	UFM1_HUMAN	RANG_HUMAN
NAMPT_HUMAN	WDR5_HUMAN	NAMPT_HUMAN
AFAM_HUMAN	NTF2_HUMAN	AFAM_HUMAN
PRS6B_HUMAN	HNRPK_HUMAN	PRS6B_HUMAN
PPIC_HUMAN	1433G_HUMAN	PPIC_HUMAN
VDAC2_HUMAN	RS7_HUMAN	VDAC2_HUMAN
ACDSB_HUMAN	PP1B_HUMAN	ACDSB_HUMAN
UBP5_HUMAN	PRS4_HUMAN	UBP5_HUMAN
RAGP1_HUMAN	PRS8_HUMAN	RAGP1_HUMAN
RECQ1_HUMAN	RS8_HUMAN	RECQ1_HUMAN
NOP2_HUMAN	RS15A_HUMAN	NOP2_HUMAN
CRK_HUMAN	RS16_HUMAN	CRK_HUMAN
CRKL_HUMAN	1433E_HUMAN	CRKL_HUMAN
BAG6_HUMAN	RS14_HUMAN	BAG6_HUMAN
NSF_HUMAN	RS23_HUMAN	NSF_HUMAN
RL27A_HUMAN	RS18_HUMAN	RL27A_HUMAN
RL5_HUMAN	RS29_HUMAN	RL5_HUMAN
RL21_HUMAN	RS13_HUMAN	RL21_HUMAN
RL28_HUMAN	RS11_HUMAN	RL28_HUMAN
RS9_HUMAN	RUXE_HUMAN	RS9_HUMAN
RS5_HUMAN	RUXG_HUMAN	RS5_HUMAN
RS10_HUMAN	LSM3_HUMAN	RS10_HUMAN
MAP1B_HUMAN	SMD1_HUMAN	MAP1B_HUMAN
NEDD4_HUMAN	SMD2_HUMAN	NEDD4_HUMAN
UTRO_HUMAN	SMD3_HUMAN	UTRO_HUMAN
IQGA1_HUMAN	TYB4_HUMAN	IQGA1_HUMAN
GLYG_HUMAN	ARF6_HUMAN	GLYG_HUMAN
CAZA2_HUMAN	PRS10_HUMAN	CAZA2_HUMAN
CAPZB_HUMAN	RL7A_HUMAN	CAPZB_HUMAN
IF1AX_HUMAN	RS4X_HUMAN	IF1AX_HUMAN
SYQ_HUMAN	ACTA_HUMAN	SYQ_HUMAN
RL29_HUMAN	RL23A_HUMAN	RL29_HUMAN
UCRI_HUMAN	RS6_HUMAN	UCRI_HUMAN
ATPO_HUMAN	H4_HUMAN	ATPO_HUMAN
LIMS1_HUMAN	H2B1C_HUMAN	LIMS1_HUMAN
PPCE_HUMAN	RAB1A_HUMAN	PPCE_HUMAN
PI42A_HUMAN	RAN_HUMAN	PI42A_HUMAN
COPD_HUMAN	RL23_HUMAN	COPD_HUMAN
PSMD8_HUMAN	RS15_HUMAN	PSMD8_HUMAN
GSHB_HUMAN	RS24_HUMAN	GSHB_HUMAN
TCPE_HUMAN	RS25_HUMAN	TCPE_HUMAN
NEST_HUMAN	RS26_HUMAN	NEST_HUMAN
IDHP_HUMAN	RS28_HUMAN	IDHP_HUMAN
PIPNB_HUMAN	RS30_HUMAN	PIPNB_HUMAN
MRP_HUMAN	GBB2_HUMAN	MRP_HUMAN
AL9A1_HUMAN	RL30_HUMAN	AL9A1_HUMAN
RL34_HUMAN	RL31_HUMAN	RL34_HUMAN
LMAN1_HUMAN	RL10A_HUMAN	LMAN1_HUMAN
NASP_HUMAN	RL32_HUMAN	NASP_HUMAN
FAS_HUMAN	RL11_HUMAN	FAS_HUMAN
TCPG_HUMAN	RL8_HUMAN	TCPG_HUMAN
ARRB1_HUMAN	PPIA_HUMAN	ARRB1_HUMAN
EFTU_HUMAN	FKB1A_HUMAN	EFTU_HUMAN
AL7A1_HUMAN	RS27A_HUMAN	AL7A1_HUMAN
CENPF_HUMAN	GRB2_HUMAN	CENPF_HUMAN
SRP09_HUMAN	TRA2B_HUMAN	SRP09_HUMAN
PCY1A_HUMAN	RAC1_HUMAN	PCY1A_HUMAN
SYAC_HUMAN	AP2B1_HUMAN	SYAC_HUMAN
SYCC_HUMAN	GNAS2_HUMAN	SYCC_HUMAN
SYSC_HUMAN	GNAI1_HUMAN	SYSC_HUMAN
PPM1F_HUMAN	1433Z_HUMAN	PPM1F_HUMAN
PSB3_HUMAN	2ABA_HUMAN	PSB3_HUMAN
PSB2_HUMAN	RSMN_HUMAN	PSB2_HUMAN
COMP_HUMAN	DYL1_HUMAN	COMP_HUMAN
ACADV_HUMAN	RL38_HUMAN	ACADV_HUMAN
TMEDA_HUMAN	SKP1_HUMAN	TMEDA_HUMAN
HINT1_HUMAN	RS21_HUMAN	HINT1_HUMAN
NU153_HUMAN	IF5A1_HUMAN	NU153_HUMAN
NDUV1_HUMAN	RACK1_HUMAN	NDUV1_HUMAN
GRAK_HUMAN	ACTG_HUMAN	GRAK_HUMAN
SPS1_HUMAN	UBC9_HUMAN	SPS1_HUMAN
MRE11_HUMAN	TYB10_HUMAN	MRE11_HUMAN
ENTP1_HUMAN	PP2AA_HUMAN	ENTP1_HUMAN
IDH3A_HUMAN	YBOX1_HUMAN	IDH3A_HUMAN
ST1A1_HUMAN	SC11A_HUMAN	ST1A1_HUMAN
CRIP1_HUMAN	TPM4_HUMAN	CRIP1_HUMAN
MMP14_HUMAN	ACTC_HUMAN	MMP14_HUMAN
GDIB_HUMAN	TBA1B_HUMAN	GDIB_HUMAN
SERPH_HUMAN	TBA4A_HUMAN	SERPH_HUMAN
PDLI4_HUMAN	TBB4B_HUMAN	PDLI4_HUMAN
F10A1_HUMAN	PA1B2_HUMAN	F10A1_HUMAN
VASP_HUMAN	HBB_HUMAN	VASP_HUMAN
DYN2_HUMAN	HBG2_HUMAN	DYN2_HUMAN
MAP2_HUMAN	HBA_HUMAN	MAP2_HUMAN
KNTC1_HUMAN	GTF2I_HUMAN	KNTC1_HUMAN
BCAM_HUMAN	TCPB_HUMAN	BCAM_HUMAN
PPT1_HUMAN	GSTO1_HUMAN	PPT1_HUMAN
RL14_HUMAN	PRKDC_HUMAN	RL14_HUMAN
TCPQ_HUMAN	SRPX_HUMAN	TCPQ_HUMAN
TCPD_HUMAN	NUCB2_HUMAN	TCPD_HUMAN
ANX11_HUMAN	BASP1_HUMAN	ANX11_HUMAN
FXR1_HUMAN	DCD_HUMAN	FXR1_HUMAN
RAB5C_HUMAN	RL24_HUMAN	RAB5C_HUMAN
RAB7A_HUMAN	RL36A_HUMAN	RAB7A_HUMAN
DUS3_HUMAN	ARF1_HUMAN	DUS3_HUMAN
SMCA2_HUMAN	ERH_HUMAN	SMCA2_HUMAN
IDH3G_HUMAN	RHOG_HUMAN	IDH3G_HUMAN
SSRD_HUMAN	RL19_HUMAN	SSRD_HUMAN
BAP31_HUMAN	SRSF3_HUMAN	BAP31_HUMAN
MECP2_HUMAN	H33_HUMAN	MECP2_HUMAN
HCFC1_HUMAN	FBLN2_HUMAN	HCFC1_HUMAN
DHB4_HUMAN	PGBM_HUMAN	DHB4_HUMAN
PSMD7_HUMAN	RBM3_HUMAN	PSMD7_HUMAN
SUOX_HUMAN	CYC_HUMAN	SUOX_HUMAN
SPHM_HUMAN	TFAM_HUMAN	SPHM_HUMAN
HDGF_HUMAN	VIGLN_HUMAN	HDGF_HUMAN
LUM_HUMAN	PURA_HUMAN	LUM_HUMAN
PRELP_HUMAN	CLH1_HUMAN	PRELP_HUMAN
CNN1_HUMAN	FKBP3_HUMAN	CNN1_HUMAN
NDUA8_HUMAN	REEP5_HUMAN	NDUA8_HUMAN
ROA3_HUMAN	DHSO_HUMAN	ROA3_HUMAN
6PGD_HUMAN	HNRPU_HUMAN	6PGD_HUMAN
HNRPM_HUMAN	U2AF1_HUMAN	HNRPM_HUMAN
GDIR1_HUMAN	SPTB2_HUMAN	GDIR1_HUMAN
GDIR2_HUMAN	SET_HUMAN	GDIR2_HUMAN
HNRPF_HUMAN	SRSF2_HUMAN	HNRPF_HUMAN
STAT2_HUMAN	FABP5_HUMAN	STAT2_HUMAN
RIDA_HUMAN	CAP1_HUMAN	RIDA_HUMAN
SPSY_HUMAN	PFKAP_HUMAN	SPSY_HUMAN
RM12_HUMAN	EWS_HUMAN	RM12_HUMAN
CAZA1_HUMAN	TAGL_HUMAN	CAZA1_HUMAN
CRIP2_HUMAN	ODO1_HUMAN	CRIP2_HUMAN
NUP98_HUMAN	MMSA_HUMAN	NUP98_HUMAN
BIEA_HUMAN	RL18A_HUMAN	BIEA_HUMAN
ARFP1_HUMAN	FKBP4_HUMAN	ARFP1_HUMAN
ACLY_HUMAN	NUCB1_HUMAN	ACLY_HUMAN
MAP11_HUMAN	RL6_HUMAN	MAP11_HUMAN
SUCA_HUMAN	TOP2B_HUMAN	SUCA_HUMAN
PGTB2_HUMAN	AKA12_HUMAN	PGTB2_HUMAN
COPB_HUMAN	DYST_HUMAN	COPB_HUMAN
COPA_HUMAN	CAV1_HUMAN	COPA_HUMAN
CATC_HUMAN	LMNB2_HUMAN	CATC_HUMAN
AP2S1_HUMAN	FHR1_HUMAN	AP2S1_HUMAN
SC24C_HUMAN	K1C17_HUMAN	SC24C_HUMAN
TCP4_HUMAN	LGUL_HUMAN	TCP4_HUMAN
SYRC_HUMAN	AK1C1_HUMAN	SYRC_HUMAN
CA2D1_HUMAN	SSBP_HUMAN	CA2D1_HUMAN
UBP14_HUMAN	1433F_HUMAN	UBP14_HUMAN
HSP72_HUMAN	PLP2_HUMAN	HSP72_HUMAN
RD23B_HUMAN	CSTF1_HUMAN	RD23B_HUMAN
KAD2_HUMAN	SRS11_HUMAN	KAD2_HUMAN
P5CS_HUMAN	CALD1_HUMAN	P5CS_HUMAN
SNAA_HUMAN	COEA1_HUMAN	SNAA_HUMAN
MFAP2_HUMAN	PTN11_HUMAN	MFAP2_HUMAN
IF5_HUMAN	PSME1_HUMAN	IF5_HUMAN
PSMD4_HUMAN	FMOD_HUMAN	PSMD4_HUMAN
XPO2_HUMAN	PRDX1_HUMAN	XPO2_HUMAN
TERA_HUMAN	RL18_HUMAN	TERA_HUMAN
MFAP4_HUMAN	C1QBP_HUMAN	MFAP4_HUMAN
ECHB_HUMAN	CKAP4_HUMAN	ECHB_HUMAN
MANF_HUMAN	DERM_HUMAN	MANF_HUMAN
NP1L1_HUMAN	KHDR1_HUMAN	NP1L1_HUMAN
DSRAD_HUMAN	LRP1_HUMAN	DSRAD_HUMAN
LAMB2_HUMAN	SRSF1_HUMAN	LAMB2_HUMAN
TPD52_HUMAN	RHG01_HUMAN	TPD52_HUMAN
SEC13_HUMAN	PP2BA_HUMAN	SEC13_HUMAN
NH2L1_HUMAN	DHX9_HUMAN	NH2L1_HUMAN
PSA_HUMAN	QOR_HUMAN	PSA_HUMAN
HNRH2_HUMAN	LG3BP_HUMAN	HNRH2_HUMAN
SCOT1_HUMAN	ACSM1_HUMAN	SCOT1_HUMAN
EIF3B_HUMAN	AHNK_HUMAN	EIF3B_HUMAN
FCGRN_HUMAN	AP1B1_HUMAN	FCGRN_HUMAN
ATPK_HUMAN	SCRN1_HUMAN	ATPK_HUMAN
SYMC_HUMAN	ASPH_HUMAN	SYMC_HUMAN
IF6_HUMAN	AIMP1_HUMAN	IF6_HUMAN
CTBP2_HUMAN	ILF2_HUMAN	CTBP2_HUMAN
NDUA6_HUMAN	ILF3_HUMAN	NDUA6_HUMAN
CORO7_HUMAN	LMAN2_HUMAN	CORO7_HUMAN
EPIPL_HUMAN	ECH1_HUMAN	EPIPL_HUMAN
MTPN_HUMAN	FLII_HUMAN	MTPN_HUMAN
DEF3_HUMAN	COASY_HUMAN	DEF3_HUMAN
ARPC4_HUMAN	MTAP_HUMAN	ARPC4_HUMAN
CD81_HUMAN	TADBP_HUMAN	CD81_HUMAN
TPIS_HUMAN	ROA0_HUMAN	TPIS_HUMAN
EIF3E_HUMAN	AIMP2_HUMAN	EIF3E_HUMAN
SC61B_HUMAN	PRDX4_HUMAN	SC61B_HUMAN
MYL6_HUMAN	CBX3_HUMAN	MYL6_HUMAN
IF4A1_HUMAN	PSMD2_HUMAN	IF4A1_HUMAN
RS20_HUMAN	SBP1_HUMAN	RS20_HUMAN
PSA6_HUMAN	NDK3_HUMAN	PSA6_HUMAN
S10AA_HUMAN	SRSF9_HUMAN	S10AA_HUMAN
CDC42_HUMAN	TIF1B_HUMAN	CDC42_HUMAN
DEST_HUMAN	G3BP1_HUMAN	DEST_HUMAN
GMFB_HUMAN	PTK7_HUMAN	GMFB_HUMAN
RAB8A_HUMAN	PABP4_HUMAN	RAB8A_HUMAN
SRP54_HUMAN	EIF3I_HUMAN	SRP54_HUMAN
RAB2A_HUMAN	MFAP5_HUMAN	RAB2A_HUMAN
RAB5B_HUMAN	UB2V1_HUMAN	RAB5B_HUMAN
RAB10_HUMAN	DC1I2_HUMAN	RAB10_HUMAN
UBC12_HUMAN	ILK_HUMAN	UBC12_HUMAN
UBE2N_HUMAN	NNTM_HUMAN	UBE2N_HUMAN
RAB14_HUMAN	SNTB2_HUMAN	RAB14_HUMAN
ARP3_HUMAN	SF3B2_HUMAN	ARP3_HUMAN
ARP2_HUMAN	FKBP5_HUMAN	ARP2_HUMAN
ACTZ_HUMAN	ASAH1_HUMAN	ACTZ_HUMAN
CSN2_HUMAN	HDAC1_HUMAN	CSN2_HUMAN
ABCE1_HUMAN	KCC2G_HUMAN	ABCE1_HUMAN
RAP1B_HUMAN	KCC2D_HUMAN	RAP1B_HUMAN
RS3A_HUMAN	DCTN2_HUMAN	RS3A_HUMAN
RL26_HUMAN	IQGA2_HUMAN	RL26_HUMAN
RL15_HUMAN	SNX1_HUMAN	RL15_HUMAN
MGN_HUMAN	FHL1_HUMAN	MGN_HUMAN
RL27_HUMAN	MOGS_HUMAN	RL27_HUMAN
PHS_HUMAN	CD166_HUMAN	PHS_HUMAN
RL37A_HUMAN	LAMB3_HUMAN	RL37A_HUMAN
RHOA_HUMAN	LAMC2_HUMAN	RHOA_HUMAN
CH10_HUMAN	NACA_HUMAN	CH10_HUMAN
LYSC_HUMAN	SPTN1_HUMAN	LYSC_HUMAN
STXB1_HUMAN	DX39B_HUMAN	STXB1_HUMAN
B2MG_HUMAN	CIRBP_HUMAN	B2MG_HUMAN
NPC2_HUMAN	HNRPD_HUMAN	NPC2_HUMAN
COPZ1_HUMAN	SCRB2_HUMAN	COPZ1_HUMAN
UFM1_HUMAN	NID2_HUMAN	UFM1_HUMAN
WDR5_HUMAN	DSG2_HUMAN	WDR5_HUMAN
HNRPK_HUMAN	EIF3A_HUMAN	HNRPK_HUMAN
1433G_HUMAN	SCRIB_HUMAN	1433G_HUMAN
RS7_HUMAN	MLEC_HUMAN	RS7_HUMAN
PP1B_HUMAN	TTL12_HUMAN	PP1B_HUMAN
PRS4_HUMAN	FHL2_HUMAN	PRS4_HUMAN
PRS8_HUMAN	DPYL3_HUMAN	PRS8_HUMAN
RS8_HUMAN	DCTN1_HUMAN	RS8_HUMAN
RS15A_HUMAN	DYHC1_HUMAN	RS15A_HUMAN
RS16_HUMAN	IF4A2_HUMAN	RS16_HUMAN
1433E_HUMAN	SRC8_HUMAN	1433E_HUMAN
RS14_HUMAN	FGL2_HUMAN	RS14_HUMAN
RS23_HUMAN	FLNC_HUMAN	RS23_HUMAN
RS18_HUMAN	GNA13_HUMAN	RS18_HUMAN
RS29_HUMAN	RBM39_HUMAN	RS29_HUMAN
RS13_HUMAN	ITIH4_HUMAN	RS13_HUMAN
RS11_HUMAN	SMC1A_HUMAN	RS11_HUMAN
RUXE_HUMAN	MESD_HUMAN	RUXE_HUMAN
RUXG_HUMAN	GANAB_HUMAN	RUXG_HUMAN
LSM3_HUMAN	MVP_HUMAN	LSM3_HUMAN
SMD1_HUMAN	LASP1_HUMAN	SMD1_HUMAN
SMD2_HUMAN	PTGR1_HUMAN	SMD2_HUMAN
SMD3_HUMAN	GPNMB_HUMAN	SMD3_HUMAN
TYB4_HUMAN	IMB1_HUMAN	TYB4_HUMAN
ARF6_HUMAN	NUMA1_HUMAN	ARF6_HUMAN
PRS10_HUMAN	SPCS2_HUMAN	PRS10_HUMAN
RL7A_HUMAN	PSMD6_HUMAN	RL7A_HUMAN
RS4X_HUMAN	SEPT2_HUMAN	RS4X_HUMAN
PP2AB_HUMAN	U5S1_HUMAN	PP2AB_HUMAN
ACTA_HUMAN	SYK_HUMAN	ACTA_HUMAN
RL23A_HUMAN	POSTN_HUMAN	RL23A_HUMAN
RS6_HUMAN	EEA1_HUMAN	RS6_HUMAN
H4_HUMAN	PDIA6_HUMAN	H4_HUMAN
H2B1C_HUMAN	PA1B3_HUMAN	H2B1C_HUMAN
RAB1A_HUMAN	PCOC1_HUMAN	RAB1A_HUMAN
RAN_HUMAN	PEA15_HUMAN	RAN_HUMAN
RL23_HUMAN	PLEC_HUMAN	RL23_HUMAN
RS15_HUMAN	PON2_HUMAN	RS15_HUMAN
RS24_HUMAN	IPYR_HUMAN	RS24_HUMAN
RS25_HUMAN	TEBP_HUMAN	RS25_HUMAN
RS26_HUMAN	NONO_HUMAN	RS26_HUMAN
RS28_HUMAN	PTPA_HUMAN	RS28_HUMAN
RS30_HUMAN	RNPS1_HUMAN	RS30_HUMAN
GBB1_HUMAN	RCN1_HUMAN	GBB1_HUMAN
GBB2_HUMAN	PCBP1_HUMAN	GBB2_HUMAN
RL30_HUMAN	PCBP2_HUMAN	RL30_HUMAN
RL31_HUMAN	ELOC_HUMAN	RL31_HUMAN
RL10A_HUMAN	SF3B3_HUMAN	RL10A_HUMAN
RL32_HUMAN	RSU1_HUMAN	RL32_HUMAN
RL11_HUMAN	CNN3_HUMAN	RL11_HUMAN
RL8_HUMAN	SAFB1_HUMAN	RL8_HUMAN
PPIA_HUMAN	PP1R7_HUMAN	PPIA_HUMAN
FKB1A_HUMAN	SC23A_HUMAN	FKB1A_HUMAN
RS27A_HUMAN	SC23B_HUMAN	RS27A_HUMAN
GRB2_HUMAN	SF3A1_HUMAN	GRB2_HUMAN
TRA2B_HUMAN	MARE2_HUMAN	TRA2B_HUMAN
RAC1_HUMAN	BGH3_HUMAN	RAC1_HUMAN
AP2B1_HUMAN	NHRF2_HUMAN	AP2B1_HUMAN
GNAS2_HUMAN	TSN_HUMAN	GNAS2_HUMAN
CANB1_HUMAN	SF01_HUMAN	CANB1_HUMAN
1433Z_HUMAN	TRYB1_HUMAN	1433Z_HUMAN
2ABA_HUMAN	MARE1_HUMAN	2ABA_HUMAN
RSMN_HUMAN	T22D1_HUMAN	RSMN_HUMAN
DYL1_HUMAN	ELAV1_HUMAN	DYL1_HUMAN
DYLT1_HUMAN	MYLK_HUMAN	DYLT1_HUMAN
RL38_HUMAN	VAMP3_HUMAN	RL38_HUMAN
SKP1_HUMAN	NEDD8_HUMAN	SKP1_HUMAN
RS21_HUMAN	ADIRF_HUMAN	RS21_HUMAN
IF5A1_HUMAN	RB11B_HUMAN	IF5A1_HUMAN
RACK1_HUMAN	SEPT7_HUMAN	RACK1_HUMAN
ACTG_HUMAN	CCDC6_HUMAN	ACTG_HUMAN
UBC9_HUMAN	LAMA4_HUMAN	UBC9_HUMAN
TYB10_HUMAN	PSMD5_HUMAN	TYB10_HUMAN
YBOX1_HUMAN	DDB1_HUMAN	YBOX1_HUMAN
SC11A_HUMAN	CDC37_HUMAN	SC11A_HUMAN
CSK2B_HUMAN	DPYL2_HUMAN	CSK2B_HUMAN
TPM4_HUMAN	RBBP7_HUMAN	TPM4_HUMAN
ACTC_HUMAN	SRSF7_HUMAN	ACTC_HUMAN
UB2L3_HUMAN	DREB_HUMAN	UB2L3_HUMAN
TBA1B_HUMAN	PTGIS_HUMAN	TBA1B_HUMAN
TBA4A_HUMAN	FSCN1_HUMAN	TBA4A_HUMAN
TBB4B_HUMAN	IF16_HUMAN	TBB4B_HUMAN
CSK21_HUMAN	DECR_HUMAN	CSK21_HUMAN
PA1B2_HUMAN	NDUA5_HUMAN	PA1B2_HUMAN
HBB_HUMAN	KYNU_HUMAN	HBB_HUMAN
HBG2_HUMAN	THTR_HUMAN	HBG2_HUMAN
HBA_HUMAN	H2B2E_HUMAN	HBA_HUMAN
GTF2I_HUMAN	LAMA3_HUMAN	GTF2I_HUMAN
PI42B_HUMAN	HCDH_HUMAN	PI42B_HUMAN
TCPB_HUMAN	UGPA_HUMAN	TCPB_HUMAN
RAE1L_HUMAN	AOC3_HUMAN	RAE1L_HUMAN
GSTO1_HUMAN	TRXR1_HUMAN	GSTO1_HUMAN
PRKDC_HUMAN	MIC60_HUMAN	PRKDC_HUMAN
SRPX_HUMAN	HNRL2_HUMAN	SRPX_HUMAN
MAP1A_HUMAN	SMU1_HUMAN	MAP1A_HUMAN
NGAL_HUMAN	1B81_HUMAN	NGAL_HUMAN
NUCB2_HUMAN	LRRF1_HUMAN	NUCB2_HUMAN
GABT_HUMAN	P3H1_HUMAN	GABT_HUMAN
BASP1_HUMAN	TKFC_HUMAN	BASP1_HUMAN
RT36_HUMAN	TBB8_HUMAN	RT36_HUMAN
LACTB_HUMAN	GLYR1_HUMAN	LACTB_HUMAN
RL24_HUMAN	PDCD4_HUMAN	RL24_HUMAN
RL36A_HUMAN	PDLI3_HUMAN	RL36A_HUMAN
CBX1_HUMAN	DHB12_HUMAN	CBX1_HUMAN
SMAD3_HUMAN	FBLN7_HUMAN	SMAD3_HUMAN
ARF1_HUMAN	H90B2_HUMAN	ARF1_HUMAN
ERH_HUMAN	R39L5_HUMAN	ERH_HUMAN
RHOG_HUMAN	TOIP1_HUMAN	RHOG_HUMAN
RL19_HUMAN	HP1B3_HUMAN	RL19_HUMAN
SRSF3_HUMAN	SKT_HUMAN	SRSF3_HUMAN
DAB2_HUMAN	CROCC_HUMAN	DAB2_HUMAN
FBLN2_HUMAN	MARC1_HUMAN	FBLN2_HUMAN
PGBM_HUMAN	EF1A3_HUMAN	PGBM_HUMAN
LRP2_HUMAN	AT5EL_HUMAN	LRP2_HUMAN
RBM3_HUMAN	KANK2_HUMAN	RBM3_HUMAN
CYC_HUMAN	STEA4_HUMAN	CYC_HUMAN
TFAM_HUMAN	NCAS2_HUMAN	TFAM_HUMAN
PIPNA_HUMAN	TWF2_HUMAN	PIPNA_HUMAN
MPCP_HUMAN	SCMC1_HUMAN	MPCP_HUMAN
VIGLN_HUMAN	RETST_HUMAN	VIGLN_HUMAN
PURA_HUMAN	HIBCH_HUMAN	PURA_HUMAN
CLH1_HUMAN	CAVN1_HUMAN	CLH1_HUMAN
FKBP3_HUMAN	PRP8_HUMAN	FKBP3_HUMAN
REEP5_HUMAN	FAHD1_HUMAN	REEP5_HUMAN
DHSO_HUMAN	VWA1_HUMAN	DHSO_HUMAN
HNRPU_HUMAN	FIP1_HUMAN	HNRPU_HUMAN
U2AF1_HUMAN	TM205_HUMAN	U2AF1_HUMAN
SPTB2_HUMAN	OLFL1_HUMAN	SPTB2_HUMAN
SET_HUMAN	PXDC2_HUMAN	SET_HUMAN
SRSF2_HUMAN	CD109_HUMAN	SRSF2_HUMAN
FABP5_HUMAN	THSD4_HUMAN	FABP5_HUMAN
CAP1_HUMAN	TBA1A_HUMAN	CAP1_HUMAN
PFKAP_HUMAN	H2AV_HUMAN	PFKAP_HUMAN
EWS_HUMAN	RS27L_HUMAN	EWS_HUMAN
TAGL_HUMAN	SND1_HUMAN	TAGL_HUMAN
ODO1_HUMAN	CYFP1_HUMAN	ODO1_HUMAN
MMSA_HUMAN	ZCCHV_HUMAN	MMSA_HUMAN
RL18A_HUMAN	MYH14_HUMAN	RL18A_HUMAN
FKBP4_HUMAN	PLGT3_HUMAN	FKBP4_HUMAN
PLOD1_HUMAN	HDGR2_HUMAN	PLOD1_HUMAN
NUCB1_HUMAN	DCXR_HUMAN	NUCB1_HUMAN
RL6_HUMAN	PODN_HUMAN	RL6_HUMAN
TOP2B_HUMAN	PKHH3_HUMAN	TOP2B_HUMAN
AKA12_HUMAN	TARSH_HUMAN	AKA12_HUMAN
CAV1_HUMAN	CENPV_HUMAN	CAV1_HUMAN
ACY1_HUMAN	ZN329_HUMAN	ACY1_HUMAN
LMNB2_HUMAN	KTN1_HUMAN	LMNB2_HUMAN
TF65_HUMAN	ITIH5_HUMAN	TF65_HUMAN
UBXN1_HUMAN	THOC4_HUMAN	UBXN1_HUMAN
GLGB_HUMAN	C163A_HUMAN	GLGB_HUMAN
IF4G1_HUMAN	CAND1_HUMAN	IF4G1_HUMAN
LGUL_HUMAN	STX12_HUMAN	LGUL_HUMAN
1B40_HUMAN	H2A2B_HUMAN	1B40_HUMAN
SSBP_HUMAN	AEBP1_HUMAN	SSBP_HUMAN
1433F_HUMAN	NNRD_HUMAN	1433F_HUMAN
PLP2_HUMAN	CCAR1_HUMAN	PLP2_HUMAN
CSTF1_HUMAN	BAP18_HUMAN	CSTF1_HUMAN
LEG10_HUMAN	KATL2_HUMAN	LEG10_HUMAN
SRS11_HUMAN	A16A1_HUMAN	SRS11_HUMAN
CALD1_HUMAN	CCAR2_HUMAN	CALD1_HUMAN
COEA1_HUMAN	NDUF2_HUMAN	COEA1_HUMAN
ITIH3_HUMAN	NUP93_HUMAN	ITIH3_HUMAN
PTN11_HUMAN	LRC47_HUMAN	PTN11_HUMAN
PUR1_HUMAN	SFRP1_HUMAN	PUR1_HUMAN
GFPT1_HUMAN	RM50_HUMAN	GFPT1_HUMAN
PSME1_HUMAN	NHLC2_HUMAN	PSME1_HUMAN
FMOD_HUMAN	SUMF2_HUMAN	FMOD_HUMAN
PRDX1_HUMAN	DHB11_HUMAN	PRDX1_HUMAN
RL18_HUMAN	TXND5_HUMAN	RL18_HUMAN
C1QBP_HUMAN	PAIRB_HUMAN	C1QBP_HUMAN
CKAP4_HUMAN	LEMD2_HUMAN	CKAP4_HUMAN
ZO1_HUMAN	KREM2_HUMAN	ZO1_HUMAN
DERM_HUMAN	NNRE_HUMAN	DERM_HUMAN
KHDR1_HUMAN	CHDH_HUMAN	KHDR1_HUMAN
BAX_HUMAN	CSK23_HUMAN	BAX_HUMAN
KLC1_HUMAN	NUP43_HUMAN	KLC1_HUMAN
LRP1_HUMAN	TSTD1_HUMAN	LRP1_HUMAN
SRSF1_HUMAN	SMRC2_HUMAN	SRSF1_HUMAN
RHG01_HUMAN	NPL4_HUMAN	RHG01_HUMAN
PP2BA_HUMAN	NT5C_HUMAN	PP2BA_HUMAN
DHX9_HUMAN	NEK9_HUMAN	DHX9_HUMAN
QOR_HUMAN	NU133_HUMAN	QOR_HUMAN
GOGA3_HUMAN	PDC6I_HUMAN	GOGA3_HUMAN
GOGA2_HUMAN	BRK1_HUMAN	GOGA2_HUMAN
LG3BP_HUMAN	SCFD1_HUMAN	LG3BP_HUMAN
SSRP1_HUMAN	PALLD_HUMAN	SSRP1_HUMAN
SLFN5_HUMAN	PSPC1_HUMAN	SLFN5_HUMAN
NSUN2_HUMAN	DDB2_HUMAN	NSUN2_HUMAN
RBBP4_HUMAN	DDX1_HUMAN	RBBP4_HUMAN
AHNK_HUMAN	H1X_HUMAN	AHNK_HUMAN
NEXN_HUMAN	PSMF1_HUMAN	NEXN_HUMAN
AP1B1_HUMAN	UBXN4_HUMAN	AP1B1_HUMAN
TWF1_HUMAN	NDRG1_HUMAN	TWF1_HUMAN
ASPH_HUMAN	HS105_HUMAN	ASPH_HUMAN
FBLN3_HUMAN	SEPT8_HUMAN	FBLN3_HUMAN
SF3A3_HUMAN	NU205_HUMAN	SF3A3_HUMAN
TP53B_HUMAN	AN32B_HUMAN	TP53B_HUMAN
AIMP1_HUMAN	TFG_HUMAN	AIMP1_HUMAN
ILF2_HUMAN	ARC1A_HUMAN	ILF2_HUMAN
ILF3_HUMAN	RBP56_HUMAN	ILF3_HUMAN
LMAN2_HUMAN	DDX17_HUMAN	LMAN2_HUMAN
DLG1_HUMAN	RAD50_HUMAN	DLG1_HUMAN
ECH1_HUMAN	RENT1_HUMAN	ECH1_HUMAN
STK4_HUMAN	RAB8B_HUMAN	STK4_HUMAN
FLII_HUMAN	FUBP2_HUMAN	FLII_HUMAN
COASY_HUMAN	UBP7_HUMAN	COASY_HUMAN
SPP24_HUMAN	LPP_HUMAN	SPP24_HUMAN
MTAP_HUMAN	H2A1C_HUMAN	MTAP_HUMAN
AAPK1_HUMAN	SMCE1_HUMAN	AAPK1_HUMAN
TADBP_HUMAN	CAVN3_HUMAN	TADBP_HUMAN
ROA0_HUMAN	MYDGF_HUMAN	ROA0_HUMAN
PAK1_HUMAN	ERGI1_HUMAN	PAK1_HUMAN
AIMP2_HUMAN	FERM2_HUMAN	AIMP2_HUMAN
PRDX4_HUMAN	FUBP1_HUMAN	PRDX4_HUMAN
PAK2_HUMAN	LRC59_HUMAN	PAK2_HUMAN
CBX3_HUMAN	FKB10_HUMAN	CBX3_HUMAN
PSMD2_HUMAN	AIDA_HUMAN	PSMD2_HUMAN
SBP1_HUMAN	ISOC1_HUMAN	SBP1_HUMAN
NDK3_HUMAN	AP2M1_HUMAN	NDK3_HUMAN
SRSF9_HUMAN	KCD12_HUMAN	SRSF9_HUMAN
SRSF6_HUMAN	RCN3_HUMAN	SRSF6_HUMAN
TIF1B_HUMAN	RMD1_HUMAN	TIF1B_HUMAN
DHRS2_HUMAN	CMBL_HUMAN	DHRS2_HUMAN
G3BP1_HUMAN	SNR40_HUMAN	G3BP1_HUMAN
PTK7_HUMAN	SEH1_HUMAN	PTK7_HUMAN
PABP4_HUMAN	DAZP1_HUMAN	PABP4_HUMAN
EIF3I_HUMAN	DNJA3_HUMAN	EIF3I_HUMAN
MFAP5_HUMAN	DYL2_HUMAN	MFAP5_HUMAN
UB2V1_HUMAN	CPNE2_HUMAN	UB2V1_HUMAN
DC1I2_HUMAN	S10AG_HUMAN	DC1I2_HUMAN
ILK_HUMAN	SCRN2_HUMAN	ILK_HUMAN
NNTM_HUMAN	OTUB1_HUMAN	NNTM_HUMAN
SNTB2_HUMAN	CHMP6_HUMAN	SNTB2_HUMAN
SF3B2_HUMAN	PGM2_HUMAN	SF3B2_HUMAN
OS9_HUMAN	PDLI5_HUMAN	OS9_HUMAN
HAP28_HUMAN	SFRP2_HUMAN	HAP28_HUMAN
FKBP5_HUMAN	DDRGK_HUMAN	FKBP5_HUMAN
PICAL_HUMAN	SUCB2_HUMAN	PICAL_HUMAN
SQSTM_HUMAN	ABHEB_HUMAN	SQSTM_HUMAN
TBB3_HUMAN	CNDP2_HUMAN	TBB3_HUMAN
ASAH1_HUMAN	HS12B_HUMAN	ASAH1_HUMAN
HDAC1_HUMAN	IPO9_HUMAN	HDAC1_HUMAN
KCC2D_HUMAN	PGRP2_HUMAN	KCC2D_HUMAN
DCTN2_HUMAN	PLIN4_HUMAN	DCTN2_HUMAN
SNW1_HUMAN	VPS35_HUMAN	SNW1_HUMAN
IQGA2_HUMAN	PURB_HUMAN	IQGA2_HUMAN
SNX1_HUMAN	ERBIN_HUMAN	SNX1_HUMAN
FCL_HUMAN	HMCN1_HUMAN	FCL_HUMAN
RAB31_HUMAN	PRPK_HUMAN	RAB31_HUMAN
FHL1_HUMAN	MYADM_HUMAN	FHL1_HUMAN
FHL3_HUMAN	CPXM1_HUMAN	FHL3_HUMAN
MOGS_HUMAN	PSB7_HUMAN	MOGS_HUMAN
LAMB3_HUMAN	CNN2_HUMAN	LAMB3_HUMAN
NACA_HUMAN	CDC5L_HUMAN	NACA_HUMAN
SPTN1_HUMAN	PSMD1_HUMAN	SPTN1_HUMAN
DX39B_HUMAN	PARK7_HUMAN	DX39B_HUMAN
BLMH_HUMAN	VAT1_HUMAN	BLMH_HUMAN
CIRBP_HUMAN	LGMN_HUMAN	CIRBP_HUMAN
COTL1_HUMAN	S10AD_HUMAN	COTL1_HUMAN
HNRPD_HUMAN	TSNAX_HUMAN	HNRPD_HUMAN
NID2_HUMAN	EIF3C_HUMAN	NID2_HUMAN
DSG2_HUMAN	PHB2_HUMAN	DSG2_HUMAN
SEPT6_HUMAN	CSN8_HUMAN	SEPT6_HUMAN
EIF3A_HUMAN	MGLL_HUMAN	EIF3A_HUMAN
SCRIB_HUMAN	HCD2_HUMAN	SCRIB_HUMAN
GIT2_HUMAN	COCA1_HUMAN	GIT2_HUMAN
MLEC_HUMAN	SEPT5_HUMAN	MLEC_HUMAN
TTL12_HUMAN	ROAA_HUMAN	TTL12_HUMAN
FHL2_HUMAN	NP1L4_HUMAN	FHL2_HUMAN
DPYL3_HUMAN	ACON_HUMAN	DPYL3_HUMAN
DCTN1_HUMAN	CPNE1_HUMAN	DCTN1_HUMAN
DYHC1_HUMAN	TCPH_HUMAN	DYHC1_HUMAN
IF4A2_HUMAN	ANM1_HUMAN	IF4A2_HUMAN
SRC8_HUMAN	H2A1J_HUMAN	SRC8_HUMAN
NUCG_HUMAN	NIPS1_HUMAN	NUCG_HUMAN
FLNC_HUMAN	ARP5L_HUMAN	FLNC_HUMAN
GNA13_HUMAN	COR1B_HUMAN	GNA13_HUMAN
CAPR1_HUMAN	CPPED_HUMAN	CAPR1_HUMAN
RBM39_HUMAN	PXL2A_HUMAN	RBM39_HUMAN
PDIA5_HUMAN	ERP44_HUMAN	PDIA5_HUMAN
ITIH4_HUMAN	LXN_HUMAN	ITIH4_HUMAN
EPN4_HUMAN	ESYT1_HUMAN	EPN4_HUMAN
SMC1A_HUMAN	AN32E_HUMAN	SMC1A_HUMAN
GANAB_HUMAN	TMM43_HUMAN	GANAB_HUMAN
MVP_HUMAN	TBB6_HUMAN	MVP_HUMAN
LTBP2_HUMAN	HNRL1_HUMAN	LTBP2_HUMAN
GOGB1_HUMAN	EFHD1_HUMAN	GOGB1_HUMAN
CHD4_HUMAN	BDH2_HUMAN	CHD4_HUMAN
LASP1_HUMAN	MTNA_HUMAN	LASP1_HUMAN
PTGR1_HUMAN	TBB2B_HUMAN	PTGR1_HUMAN
GPNMB_HUMAN	TM109_HUMAN	GPNMB_HUMAN
IMB1_HUMAN	TMED9_HUMAN	IMB1_HUMAN
NUMA1_HUMAN	TPPP3_HUMAN	NUMA1_HUMAN
SPCS2_HUMAN	THIC_HUMAN	SPCS2_HUMAN
PSMD6_HUMAN	SFXN3_HUMAN	PSMD6_HUMAN
SEPT2_HUMAN	CHID1_HUMAN	SEPT2_HUMAN
SART3_HUMAN	HINT2_HUMAN	SART3_HUMAN
U5S1_HUMAN	PLVAP_HUMAN	U5S1_HUMAN
SYK_HUMAN	ASPN_HUMAN	SYK_HUMAN
POSTN_HUMAN	SRRT_HUMAN	POSTN_HUMAN
EEA1_HUMAN	EMIL2_HUMAN	EEA1_HUMAN
PDIA6_HUMAN	ITPA_HUMAN	PDIA6_HUMAN
PA1B3_HUMAN	UACA_HUMAN	PA1B3_HUMAN
PCOC1_HUMAN	TBL1R_HUMAN	PCOC1_HUMAN
PEA15_HUMAN	NIBAN_HUMAN	PEA15_HUMAN
PLEC_HUMAN	API5_HUMAN	PLEC_HUMAN
NOMO1_HUMAN	TB182_HUMAN	NOMO1_HUMAN
PON2_HUMAN	TINAL_HUMAN	PON2_HUMAN
IPYR_HUMAN	WDR61_HUMAN	IPYR_HUMAN
NONO_HUMAN	SLIRP_HUMAN	NONO_HUMAN
PTPA_HUMAN	LHPP_HUMAN	PTPA_HUMAN
RABE1_HUMAN	TOLIP_HUMAN	RABE1_HUMAN
RNPS1_HUMAN	RAB1B_HUMAN	RNPS1_HUMAN
RCN1_HUMAN	CK054_HUMAN	RCN1_HUMAN
TMED2_HUMAN	EHD4_HUMAN	TMED2_HUMAN
PCBP1_HUMAN	SH3L3_HUMAN	PCBP1_HUMAN
PCBP2_HUMAN	IPYR2_HUMAN	PCBP2_HUMAN
ELOC_HUMAN	CPVL_HUMAN	ELOC_HUMAN
ELOB_HUMAN	OFUT1_HUMAN	ELOB_HUMAN
SF3B3_HUMAN	AMPB_HUMAN	SF3B3_HUMAN
RSU1_HUMAN	GAPR1_HUMAN	RSU1_HUMAN
CNN3_HUMAN	EHD1_HUMAN	CNN3_HUMAN
SAFB1_HUMAN	MET7A_HUMAN	SAFB1_HUMAN
SF3B4_HUMAN	ARMT1_HUMAN	SF3B4_HUMAN
SF3A2_HUMAN	TENS1_HUMAN	SF3A2_HUMAN
PP1R7_HUMAN	EMAL4_HUMAN	PP1R7_HUMAN
SC23A_HUMAN	GLOD4_HUMAN	SC23A_HUMAN
SC23B_HUMAN	APMAP_HUMAN	SC23B_HUMAN
SF3A1_HUMAN	DLRB1_HUMAN	SF3A1_HUMAN
SKIV2_HUMAN	RTN4_HUMAN	SKIV2_HUMAN
MARE2_HUMAN	RPR1B_HUMAN	MARE2_HUMAN
BGH3_HUMAN	NIT2_HUMAN	BGH3_HUMAN
NHRF2_HUMAN	XPP1_HUMAN	NHRF2_HUMAN
TSN_HUMAN	PDLI7_HUMAN	TSN_HUMAN
SF01_HUMAN	SIAS_HUMAN	SF01_HUMAN
TRIPB_HUMAN	OLFL3_HUMAN	TRIPB_HUMAN
TRYB1_HUMAN	HEBP1_HUMAN	TRYB1_HUMAN
MARE1_HUMAN	PHP14_HUMAN	MARE1_HUMAN
T22D1_HUMAN	KRT82_HUMAN	T22D1_HUMAN
ELAV1_HUMAN	SYFB_HUMAN	ELAV1_HUMAN
MYLK_HUMAN	PDS5B_HUMAN	MYLK_HUMAN
UB2V2_HUMAN	OLA1_HUMAN	UB2V2_HUMAN
STXB2_HUMAN	ECHD1_HUMAN	STXB2_HUMAN
VAMP3_HUMAN	SEP11_HUMAN	VAMP3_HUMAN
NEDD8_HUMAN	PNPO_HUMAN	NEDD8_HUMAN
ADIRF_HUMAN	NECP2_HUMAN	ADIRF_HUMAN
RB11B_HUMAN	CZIB_HUMAN	RB11B_HUMAN
ZYX_HUMAN	NHP2_HUMAN	ZYX_HUMAN
ETFD_HUMAN	MIC19_HUMAN	ETFD_HUMAN
SEPT7_HUMAN	DPP3_HUMAN	SEPT7_HUMAN
CCDC6_HUMAN	TMOD3_HUMAN	CCDC6_HUMAN
LAMA4_HUMAN	UGGG1_HUMAN	LAMA4_HUMAN
PSMD5_HUMAN	TECR_HUMAN	PSMD5_HUMAN
DDB1_HUMAN	MYOF_HUMAN	DDB1_HUMAN
MK14_HUMAN	EHD2_HUMAN	MK14_HUMAN
CDC37_HUMAN	TMOD2_HUMAN	CDC37_HUMAN
DPYL2_HUMAN	CALL5_HUMAN	DPYL2_HUMAN
RBBP7_HUMAN	LMCD1_HUMAN	RBBP7_HUMAN
ECM1_HUMAN	CHMP5_HUMAN	ECM1_HUMAN
SRSF7_HUMAN	VAPA_HUMAN	SRSF7_HUMAN
CPSF6_HUMAN	H2AW_HUMAN	CPSF6_HUMAN
DREB_HUMAN	SEP10_HUMAN	DREB_HUMAN
PTGIS_HUMAN	FPRP_HUMAN	PTGIS_HUMAN
FSCN1_HUMAN	RRBP1_HUMAN	FSCN1_HUMAN
IF16_HUMAN	SYLC_HUMAN	IF16_HUMAN
DECR_HUMAN	ANFY1_HUMAN	DECR_HUMAN
NDUA5_HUMAN	GMPR2_HUMAN	NDUA5_HUMAN
CLPP_HUMAN	MRC2_HUMAN	CLPP_HUMAN
THTR_HUMAN	GBG12_HUMAN	THTR_HUMAN
KGUA_HUMAN	VPS29_HUMAN	KGUA_HUMAN
GLO2_HUMAN	GRHPR_HUMAN	GLO2_HUMAN
H2B2E_HUMAN	CATZ_HUMAN	H2B2E_HUMAN
LAMA3_HUMAN	DJB11_HUMAN	LAMA3_HUMAN
NDUA9_HUMAN	SAE2_HUMAN	NDUA9_HUMAN
PCKGM_HUMAN	PEF1_HUMAN	PCKGM_HUMAN
HCDH_HUMAN	FBLN5_HUMAN	HCDH_HUMAN
UGPA_HUMAN	ADDG_HUMAN	UGPA_HUMAN
AOC3_HUMAN	NPS3A_HUMAN	AOC3_HUMAN
VATF_HUMAN	TES_HUMAN	VATF_HUMAN
TRXR1_HUMAN	SUN2_HUMAN	TRXR1_HUMAN
MIC60_HUMAN	LIMA1_HUMAN	MIC60_HUMAN
HNRL2_HUMAN	SRP68_HUMAN	HNRL2_HUMAN
INF2_HUMAN	SEPT9_HUMAN	INF2_HUMAN
IAH1_HUMAN	PCYOX_HUMAN	IAH1_HUMAN
SMU1_HUMAN	NB5R1_HUMAN	SMU1_HUMAN
2B18_HUMAN	PUF60_HUMAN	2B18_HUMAN
LRRF1_HUMAN	NDUAC_HUMAN	LRRF1_HUMAN
P3H1_HUMAN	KAD3_HUMAN	P3H1_HUMAN
TKFC_HUMAN	NAGK_HUMAN	TKFC_HUMAN
AL1L2_HUMAN	DBNL_HUMAN	AL1L2_HUMAN
TBB8_HUMAN	STML2_HUMAN	TBB8_HUMAN
TIM50_HUMAN	DP13A_HUMAN	TIM50_HUMAN
GLYR1_HUMAN	RALY_HUMAN	GLYR1_HUMAN
FNDC1_HUMAN	ANGL2_HUMAN	FNDC1_HUMAN
FA98B_HUMAN	RAB21_HUMAN	FA98B_HUMAN
PDCD4_HUMAN	PSME2_HUMAN	PDCD4_HUMAN
P5CR3_HUMAN	DNPEP_HUMAN	P5CR3_HUMAN
CYBR1_HUMAN	RAB23_HUMAN	CYBR1_HUMAN
H90B2_HUMAN	MCTS1_HUMAN	H90B2_HUMAN
R39L5_HUMAN	COR1C_HUMAN	R39L5_HUMAN
COQ5_HUMAN	MYO6_HUMAN	COQ5_HUMAN
PREP_HUMAN	PRP19_HUMAN	PREP_HUMAN
TOIP1_HUMAN	UBQL1_HUMAN	TOIP1_HUMAN
HP1B3_HUMAN	NENF_HUMAN	HP1B3_HUMAN
NOL9_HUMAN	SNX12_HUMAN	NOL9_HUMAN
HYI_HUMAN	NDRG2_HUMAN	HYI_HUMAN
UBR4_HUMAN	G3BP2_HUMAN	UBR4_HUMAN
NT5D1_HUMAN	PACN2_HUMAN	NT5D1_HUMAN
PR14L_HUMAN	PSD13_HUMAN	PR14L_HUMAN
CROCC_HUMAN	CSN3_HUMAN	CROCC_HUMAN
RAIN_HUMAN	NSF1C_HUMAN	RAIN_HUMAN
EF1A3_HUMAN	MACF1_HUMAN	EF1A3_HUMAN
AT5EL_HUMAN	COR2B_HUMAN	AT5EL_HUMAN
ECM29_HUMAN	PA2G4_HUMAN	ECM29_HUMAN
MIC13_HUMAN	SMC3_HUMAN	MIC13_HUMAN
2B1D_HUMAN	RTRAF_HUMAN	2B1D_HUMAN
KANK2_HUMAN	RUVB2_HUMAN	KANK2_HUMAN
NCAS2_HUMAN	EIF3L_HUMAN	NCAS2_HUMAN
ATLA3_HUMAN	RUVB1_HUMAN	ATLA3_HUMAN
SUMO4_HUMAN	VDAC3_HUMAN	SUMO4_HUMAN
LTOR1_HUMAN	COF2_HUMAN	LTOR1_HUMAN
TWF2_HUMAN	SYFA_HUMAN	TWF2_HUMAN
PDE12_HUMAN	NCKP1_HUMAN	PDE12_HUMAN
SCMC1_HUMAN	CNPY2_HUMAN	SCMC1_HUMAN
HIBCH_HUMAN	RRP44_HUMAN	HIBCH_HUMAN
CAVN1_HUMAN	GSTK1_HUMAN	CAVN1_HUMAN
PRP8_HUMAN	NOP58_HUMAN	PRP8_HUMAN
PLBL1_HUMAN	ACOT9_HUMAN	PLBL1_HUMAN
FAHD1_HUMAN	LSM2_HUMAN	FAHD1_HUMAN
PDXD1_HUMAN	DHRS7_HUMAN	PDXD1_HUMAN
VWA1_HUMAN	TMED7_HUMAN	VWA1_HUMAN
LARP1_HUMAN	SF3B6_HUMAN	LARP1_HUMAN
FIP1_HUMAN	FIS1_HUMAN	FIP1_HUMAN
TM205_HUMAN	HDGR3_HUMAN	TM205_HUMAN
OLFL1_HUMAN	STRAP_HUMAN	OLFL1_HUMAN
WDR82_HUMAN	RTCB_HUMAN	WDR82_HUMAN
RFIP1_HUMAN	RL36_HUMAN	RFIP1_HUMAN
CD109_HUMAN	SAMH1_HUMAN	CD109_HUMAN
HSDL2_HUMAN	TLN1_HUMAN	HSDL2_HUMAN
KAT3_HUMAN	FARP1_HUMAN	KAT3_HUMAN
BGIN_HUMAN	TLN2_HUMAN	BGIN_HUMAN
RAPH1_HUMAN	HYOU1_HUMAN	RAPH1_HUMAN
H32_HUMAN	LSM4_HUMAN	H32_HUMAN
TBA1A_HUMAN	SNX5_HUMAN	TBA1A_HUMAN
H2AV_HUMAN	HEBP2_HUMAN	H2AV_HUMAN
RS27L_HUMAN	CBPQ_HUMAN	RS27L_HUMAN
CCD80_HUMAN	COPG1_HUMAN	CCD80_HUMAN
SPT6H_HUMAN	CLIC4_HUMAN	SPT6H_HUMAN
SND1_HUMAN	SAR1B_HUMAN	SND1_HUMAN
TM10C_HUMAN	EMIL1_HUMAN	TM10C_HUMAN
BZW1_HUMAN	NDUB9_HUMAN	BZW1_HUMAN
EIF3M_HUMAN	SQOR_HUMAN	EIF3M_HUMAN
CYFP1_HUMAN	WASF2_HUMAN	CYFP1_HUMAN
ZCCHV_HUMAN	MINP1_HUMAN	ZCCHV_HUMAN
NUP54_HUMAN	NEUA_HUMAN	NUP54_HUMAN
GLUCM_HUMAN	STX7_HUMAN	GLUCM_HUMAN
MYH14_HUMAN	RAP1A_HUMAN	MYH14_HUMAN
PLGT3_HUMAN	PLD2_HUMAN	PLGT3_HUMAN
DCXR_HUMAN	RFIP1_HUMAN	DCXR_HUMAN
PODN_HUMAN	NAKD2_HUMAN	PODN_HUMAN
I2BP2_HUMAN	HORN_HUMAN	I2BP2_HUMAN
HUWE1_HUMAN	STT3B_HUMAN	HUWE1_HUMAN
TARSH_HUMAN	TWF1_HUMAN	TARSH_HUMAN
GLRX5_HUMAN	STAM1_HUMAN	GLRX5_HUMAN
ACOT1_HUMAN	RHOC_HUMAN	ACOT1_HUMAN
LYRIC_HUMAN	NASP_HUMAN	LYRIC_HUMAN
KTN1_HUMAN	LV657_HUMAN	KTN1_HUMAN
URP2_HUMAN	SP16H_HUMAN	URP2_HUMAN
THOC4_HUMAN	MSH2_HUMAN	THOC4_HUMAN
C163A_HUMAN	AIP_HUMAN	C163A_HUMAN
CAND1_HUMAN	HV353_HUMAN	CAND1_HUMAN
THOC6_HUMAN	PKP4_HUMAN	THOC6_HUMAN
LIPB1_HUMAN	GSTT1_HUMAN	LIPB1_HUMAN
BPHL_HUMAN	KITM_HUMAN	BPHL_HUMAN
STING_HUMAN	SH3K1_HUMAN	STING_HUMAN
STX12_HUMAN	GREM1_HUMAN	STX12_HUMAN
RB6I2_HUMAN	ATAD2_HUMAN	RB6I2_HUMAN
AEBP1_HUMAN	G6PE_HUMAN	AEBP1_HUMAN
AHNK2_HUMAN	SCAM4_HUMAN	AHNK2_HUMAN
P3H3_HUMAN	LV211_HUMAN	P3H3_HUMAN
WDFY1_HUMAN	TM9S3_HUMAN	WDFY1_HUMAN
CCAR1_HUMAN	PAK4_HUMAN	CCAR1_HUMAN
BAP18_HUMAN	COX1_HUMAN	BAP18_HUMAN
RM41_HUMAN	DAG1_HUMAN	RM41_HUMAN
SPB1_HUMAN	FTO_HUMAN	SPB1_HUMAN
ABI1_HUMAN	COHA1_HUMAN	ABI1_HUMAN
SELH_HUMAN	P210L_HUMAN	SELH_HUMAN
CP4X1_HUMAN	E2AK2_HUMAN	CP4X1_HUMAN
CCAR2_HUMAN	RCN2_HUMAN	CCAR2_HUMAN
NDUF2_HUMAN	DYHC2_HUMAN	NDUF2_HUMAN
NUP93_HUMAN	ADT1_HUMAN	NUP93_HUMAN
LRC47_HUMAN	PKHA6_HUMAN	LRC47_HUMAN
LTBP4_HUMAN	SCLT1_HUMAN	LTBP4_HUMAN
GPD1L_HUMAN	GARS_HUMAN	GPD1L_HUMAN
MT1M_HUMAN	IGM_HUMAN	MT1M_HUMAN
SFRP1_HUMAN	LV861_HUMAN	SFRP1_HUMAN
RM50_HUMAN	PERM_HUMAN	RM50_HUMAN
COMD1_HUMAN	COLQ_HUMAN	COMD1_HUMAN
ARFG1_HUMAN	HV428_HUMAN	ARFG1_HUMAN
ENAH_HUMAN	PNCB_HUMAN	ENAH_HUMAN
GT251_HUMAN	CP135_HUMAN	GT251_HUMAN
SUMF2_HUMAN	GALM_HUMAN	SUMF2_HUMAN
TXND5_HUMAN	PAK2_HUMAN	TXND5_HUMAN
PAIRB_HUMAN	SDCB1_HUMAN	PAIRB_HUMAN
LEMD2_HUMAN	CK5P3_HUMAN	LEMD2_HUMAN
NNRE_HUMAN	SH3G1_HUMAN	NNRE_HUMAN
CHDH_HUMAN	TSN14_HUMAN	CHDH_HUMAN
ABCF1_HUMAN	LC7L2_HUMAN	ABCF1_HUMAN
NUP43_HUMAN	S35F3_HUMAN	NUP43_HUMAN
NUP35_HUMAN	LV310_HUMAN	NUP35_HUMAN
RAI3_HUMAN	LV144_HUMAN	RAI3_HUMAN
NBEA_HUMAN	IDH3A_HUMAN	NBEA_HUMAN
TSTD1_HUMAN	TF65_HUMAN	TSTD1_HUMAN
ABHDB_HUMAN	IBP3_HUMAN	ABHDB_HUMAN
NEUA_HUMAN	SPSB4_HUMAN	NEUA_HUMAN
SMRC2_HUMAN	HV205_HUMAN	SMRC2_HUMAN
NPL4_HUMAN	TMLH_HUMAN	NPL4_HUMAN
RDH11_HUMAN	ST1A2_HUMAN	RDH11_HUMAN
AGR3_HUMAN	TR112_HUMAN	AGR3_HUMAN
NEK9_HUMAN	RAVR1_HUMAN	NEK9_HUMAN
PKHO2_HUMAN	SMHD1_HUMAN	PKHO2_HUMAN
DTX3L_HUMAN	CH082_HUMAN	DTX3L_HUMAN
GNPI2_HUMAN	ATOX1_HUMAN	GNPI2_HUMAN
LRC15_HUMAN	TMX4_HUMAN	LRC15_HUMAN
MZB1_HUMAN	ZO1_HUMAN	MZB1_HUMAN
SMAP2_HUMAN	OSTC_HUMAN	SMAP2_HUMAN
PPIL4_HUMAN	TIAR_HUMAN	PPIL4_HUMAN
F172A_HUMAN	GON7_HUMAN	F172A_HUMAN
PDC6I_HUMAN	BASI_HUMAN	PDC6I_HUMAN
SCFD1_HUMAN	SRRM1_HUMAN	SCFD1_HUMAN
UBCP1_HUMAN	CHM4A_HUMAN	UBCP1_HUMAN
PRP31_HUMAN	MTCH1_HUMAN	PRP31_HUMAN
PALLD_HUMAN	PTMS_HUMAN	PALLD_HUMAN
PSPC1_HUMAN	PUR6_HUMAN	PSPC1_HUMAN
P66B_HUMAN	DYN3_HUMAN	P66B_HUMAN
SEPT1_HUMAN	CISD1_HUMAN	SEPT1_HUMAN
DDX1_HUMAN	OCAD1_HUMAN	DDX1_HUMAN
S39A7_HUMAN	ENOPH_HUMAN	S39A7_HUMAN
H1X_HUMAN	DCX_HUMAN	H1X_HUMAN
PSMF1_HUMAN	STIM1_HUMAN	PSMF1_HUMAN
ELMO1_HUMAN	IBP6_HUMAN	ELMO1_HUMAN
AP3S1_HUMAN	SAM50_HUMAN	AP3S1_HUMAN
UBXN4_HUMAN	MMP16_HUMAN	UBXN4_HUMAN
NDRG1_HUMAN	HACD3_HUMAN	NDRG1_HUMAN
HS105_HUMAN	HMOX2_HUMAN	HS105_HUMAN
SEPT8_HUMAN	UB2V2_HUMAN	SEPT8_HUMAN
GCN1_HUMAN	UB2L6_HUMAN	GCN1_HUMAN
AN32B_HUMAN	VPS4A_HUMAN	AN32B_HUMAN
TFG_HUMAN	NDUAD_HUMAN	TFG_HUMAN
HTRA1_HUMAN	RL26L_HUMAN	HTRA1_HUMAN
ARC1A_HUMAN	ORN_HUMAN	ARC1A_HUMAN
SC65_HUMAN	HMGB2_HUMAN	SC65_HUMAN
SYMPK_HUMAN	DCPS_HUMAN	SYMPK_HUMAN
RBP56_HUMAN	SMOC2_HUMAN	RBP56_HUMAN
DDX17_HUMAN	PTN6_HUMAN	DDX17_HUMAN
RAD50_HUMAN	CPLN1_HUMAN	RAD50_HUMAN
OSTF1_HUMAN	EXOC8_HUMAN	OSTF1_HUMAN
ARHG1_HUMAN	TITIN_HUMAN	ARHG1_HUMAN
RENT1_HUMAN	ACY1_HUMAN	RENT1_HUMAN
SMRD2_HUMAN	KVD20_HUMAN	SMRD2_HUMAN
RAB8B_HUMAN	FGF1_HUMAN	RAB8B_HUMAN
FUBP2_HUMAN	KV229_HUMAN	FUBP2_HUMAN
TNPO1_HUMAN	KV116_HUMAN	TNPO1_HUMAN
UBP7_HUMAN	SRS12_HUMAN	UBP7_HUMAN
LPP_HUMAN	MGMT_HUMAN	LPP_HUMAN
H2A1C_HUMAN	MARC2_HUMAN	H2A1C_HUMAN
1C17_HUMAN	HV64D_HUMAN	1C17_HUMAN
SCAM4_HUMAN	SHLB2_HUMAN	SCAM4_HUMAN
TCAL3_HUMAN	GLYG_HUMAN	TCAL3_HUMAN
SMCE1_HUMAN	MFS10_HUMAN	SMCE1_HUMAN
CAVN3_HUMAN	DUT_HUMAN	CAVN3_HUMAN
MYDGF_HUMAN	ENAH_HUMAN	MYDGF_HUMAN
RL36L_HUMAN	HTSF1_HUMAN	RL36L_HUMAN
ERGI1_HUMAN	LYPA2_HUMAN	ERGI1_HUMAN
F162A_HUMAN	RU1C_HUMAN	F162A_HUMAN
ISOC2_HUMAN	MT1M_HUMAN	ISOC2_HUMAN
FERM2_HUMAN	RNAS1_HUMAN	FERM2_HUMAN
FUBP1_HUMAN	ACINU_HUMAN	FUBP1_HUMAN
LRC59_HUMAN	QCR6_HUMAN	LRC59_HUMAN
FKB10_HUMAN	TCRG1_HUMAN	FKB10_HUMAN
AIDA_HUMAN	PABP2_HUMAN	AIDA_HUMAN
ARL8A_HUMAN	RPB9_HUMAN	ARL8A_HUMAN
DOC10_HUMAN	FA10_HUMAN	DOC10_HUMAN
F136A_HUMAN	RAB35_HUMAN	F136A_HUMAN
EFHD2_HUMAN	SEPP1_HUMAN	EFHD2_HUMAN
DCPS_HUMAN	GLRX1_HUMAN	DCPS_HUMAN
CTHR1_HUMAN	TMED4_HUMAN	CTHR1_HUMAN
ACSF2_HUMAN	FAAA_HUMAN	ACSF2_HUMAN
ISOC1_HUMAN	MCFD2_HUMAN	ISOC1_HUMAN
AP2M1_HUMAN	ILVBL_HUMAN	AP2M1_HUMAN
KCD12_HUMAN	ARRB1_HUMAN	KCD12_HUMAN
RCN3_HUMAN	DNJA2_HUMAN	RCN3_HUMAN
RMD1_HUMAN	CN37_HUMAN	RMD1_HUMAN
CMBL_HUMAN	SF3B4_HUMAN	CMBL_HUMAN
MSI2H_HUMAN	HV335_HUMAN	MSI2H_HUMAN
SNR40_HUMAN	CDIPT_HUMAN	SNR40_HUMAN
DNJA3_HUMAN	ELOB_HUMAN	DNJA3_HUMAN
MB12A_HUMAN	GBB4_HUMAN	MB12A_HUMAN
DYL2_HUMAN	DNJA1_HUMAN	DYL2_HUMAN
CPNE2_HUMAN	HYPK_HUMAN	CPNE2_HUMAN
S10AG_HUMAN	CUL4A_HUMAN	S10AG_HUMAN
OTUB1_HUMAN	MCCA_HUMAN	OTUB1_HUMAN
PGM2_HUMAN	NOMO1_HUMAN	PGM2_HUMAN
DCNL1_HUMAN	PRPS1_HUMAN	DCNL1_HUMAN
DDX27_HUMAN	NQO1_HUMAN	DDX27_HUMAN
PDLI5_HUMAN	STA10_HUMAN	PDLI5_HUMAN
ERO1A_HUMAN	SH3L2_HUMAN	ERO1A_HUMAN
SFRP2_HUMAN	AL3A2_HUMAN	SFRP2_HUMAN
REEP6_HUMAN	S61A1_HUMAN	REEP6_HUMAN
DDRGK_HUMAN	MAON_HUMAN	DDRGK_HUMAN
FUBP3_HUMAN	MFAP2_HUMAN	FUBP3_HUMAN
SUCB2_HUMAN	SELM_HUMAN	SUCB2_HUMAN
GMPPA_HUMAN	KV105_HUMAN	GMPPA_HUMAN
ABHEB_HUMAN	ENTP1_HUMAN	ABHEB_HUMAN
COG3_HUMAN	C4BPB_HUMAN	COG3_HUMAN
CK5P3_HUMAN	SHLB1_HUMAN	CK5P3_HUMAN
ELMO2_HUMAN	E41L1_HUMAN	ELMO2_HUMAN
BT3L4_HUMAN	IF2GL_HUMAN	BT3L4_HUMAN
CNDP2_HUMAN	GAR1_HUMAN	CNDP2_HUMAN
ZFR_HUMAN	ZN207_HUMAN	ZFR_HUMAN
TRI47_HUMAN	MK15_HUMAN	TRI47_HUMAN
DHRS1_HUMAN	PKHO2_HUMAN	DHRS1_HUMAN
PRRC1_HUMAN	PGFRB_HUMAN	PRRC1_HUMAN
CC115_HUMAN	TRI23_HUMAN	CC115_HUMAN
PGRP2_HUMAN	UBE2Z_HUMAN	PGRP2_HUMAN
MCEE_HUMAN	HV315_HUMAN	MCEE_HUMAN
RBM14_HUMAN	AL1B1_HUMAN	RBM14_HUMAN
VPS35_HUMAN	RM49_HUMAN	VPS35_HUMAN
PURB_HUMAN	TIM9_HUMAN	PURB_HUMAN
HMCN1_HUMAN	DIC_HUMAN	HMCN1_HUMAN
PRPK_HUMAN	LRP2_HUMAN	PRPK_HUMAN
MYADM_HUMAN	PRR12_HUMAN	MYADM_HUMAN
GPX7_HUMAN	AL1A2_HUMAN	GPX7_HUMAN
CPXM1_HUMAN	MYCBP_HUMAN	CPXM1_HUMAN
RUFY1_HUMAN	UBA3_HUMAN	RUFY1_HUMAN
NIBL1_HUMAN	CY24B_HUMAN	NIBL1_HUMAN
MYCBP_HUMAN	TM9S2_HUMAN	MYCBP_HUMAN
TBCB_HUMAN	GGH_HUMAN	TBCB_HUMAN
PSB7_HUMAN	AT2B4_HUMAN	PSB7_HUMAN
CNN2_HUMAN	PIN1_HUMAN	CNN2_HUMAN
PSMD1_HUMAN	CDKA1_HUMAN	PSMD1_HUMAN
PARK7_HUMAN	TATD1_HUMAN	PARK7_HUMAN
VAT1_HUMAN	MACD1_HUMAN	VAT1_HUMAN
LGMN_HUMAN	CHIP_HUMAN	LGMN_HUMAN
NUP88_HUMAN	LRC17_HUMAN	NUP88_HUMAN
S10AD_HUMAN	ODP2_HUMAN	S10AD_HUMAN
TSNAX_HUMAN	PAX3_HUMAN	TSNAX_HUMAN
EIF3C_HUMAN	DESM_HUMAN	EIF3C_HUMAN
C10_HUMAN	TIPRL_HUMAN	C10_HUMAN
PHB2_HUMAN	PPIG_HUMAN	PHB2_HUMAN
CSN8_HUMAN	HV349_HUMAN	CSN8_HUMAN
CHP1_HUMAN	CRYL1_HUMAN	CHP1_HUMAN
MGLL_HUMAN	KV127_HUMAN	MGLL_HUMAN
HCD2_HUMAN	LV136_HUMAN	HCD2_HUMAN
COCA1_HUMAN	SRCRL_HUMAN	COCA1_HUMAN
ROAA_HUMAN	IGLL5_HUMAN	ROAA_HUMAN
NP1L4_HUMAN	QSOX1_HUMAN	NP1L4_HUMAN
ACON_HUMAN	DNM1L_HUMAN	ACON_HUMAN
TS101_HUMAN	ACPM_HUMAN	TS101_HUMAN
CIB1_HUMAN	MGST3_HUMAN	CIB1_HUMAN
CPNE1_HUMAN	CE290_HUMAN	CPNE1_HUMAN
TCPH_HUMAN	PGRC2_HUMAN	TCPH_HUMAN
ANM1_HUMAN	DC1L2_HUMAN	ANM1_HUMAN
H2A1J_HUMAN	DNPH1_HUMAN	H2A1J_HUMAN
SH3G1_HUMAN	CD5L_HUMAN	SH3G1_HUMAN
OMD_HUMAN	KERA_HUMAN	OMD_HUMAN
NIPS1_HUMAN	DNJC8_HUMAN	NIPS1_HUMAN
ARP5L_HUMAN	PLPHP_HUMAN	ARP5L_HUMAN
APOL2_HUMAN	PPN_HUMAN	APOL2_HUMAN
FYCO1_HUMAN	HPTR_HUMAN	FYCO1_HUMAN
COR1B_HUMAN	KV133_HUMAN	COR1B_HUMAN
CPPED_HUMAN	KVD40_HUMAN	CPPED_HUMAN
ADPGK_HUMAN	LV319_HUMAN	ADPGK_HUMAN
PXL2A_HUMAN	LV325_HUMAN	PXL2A_HUMAN
ERP44_HUMAN	HV146_HUMAN	ERP44_HUMAN
LXN_HUMAN	HV348_HUMAN	LXN_HUMAN
HDHD3_HUMAN	HV459_HUMAN	HDHD3_HUMAN
ESYT1_HUMAN	FRIL_HUMAN	ESYT1_HUMAN
CSN4_HUMAN	PRIO_HUMAN	CSN4_HUMAN
AASD1_HUMAN	ADT2_HUMAN	AASD1_HUMAN
AN32E_HUMAN	PCCB_HUMAN	AN32E_HUMAN
TMM43_HUMAN	THBG_HUMAN	TMM43_HUMAN
TBB6_HUMAN	S10A9_HUMAN	TBB6_HUMAN
PAXX_HUMAN	CBG_HUMAN	PAXX_HUMAN
HNRL1_HUMAN	ODPA_HUMAN	HNRL1_HUMAN
EFHD1_HUMAN	CD14_HUMAN	EFHD1_HUMAN
TBB2B_HUMAN	CO4B_HUMAN	TBB2B_HUMAN
TM109_HUMAN	SAA1_HUMAN	TM109_HUMAN
PBDC1_HUMAN	IGG1_HUMAN	PBDC1_HUMAN
TMED9_HUMAN	HV43D_HUMAN	TMED9_HUMAN
HRC23_HUMAN	MGST1_HUMAN	HRC23_HUMAN
THIC_HUMAN	CO7_HUMAN	THIC_HUMAN
SF3B5_HUMAN	ODB2_HUMAN	SF3B5_HUMAN
SFXN3_HUMAN	CO6_HUMAN	SFXN3_HUMAN
CHID1_HUMAN	CBPN_HUMAN	CHID1_HUMAN
[truncated: 2,352 more rows]

## Sheet: 3. 4296 proteins in ILC subtype
ILC-C	ILC-N	ILC identified proteins - 4296
NDUB5_HUMAN	CCD97_HUMAN	NDUB5_HUMAN
ARMX1_HUMAN	THOC6_HUMAN	ARMX1_HUMAN
DPYD_HUMAN	LV460_HUMAN	DPYD_HUMAN
ABCF2_HUMAN	FOLR2_HUMAN	ABCF2_HUMAN
IKIP_HUMAN	SYAC_HUMAN	IKIP_HUMAN
COG5_HUMAN	PKHL1_HUMAN	COG5_HUMAN
FAK1_HUMAN	TSN14_HUMAN	FAK1_HUMAN
M3K14_HUMAN	PDLI5_HUMAN	M3K14_HUMAN
PFKAP_HUMAN	HAX1_HUMAN	PFKAP_HUMAN
F136A_HUMAN	SUSD2_HUMAN	F136A_HUMAN
T255A_HUMAN	PTN11_HUMAN	T255A_HUMAN
EXOC5_HUMAN	MIA2_HUMAN	EXOC5_HUMAN
KERA_HUMAN	S35F3_HUMAN	KERA_HUMAN
SIA10_HUMAN	IGM_HUMAN	SIA10_HUMAN
NC2A_HUMAN	SHRM3_HUMAN	NC2A_HUMAN
CHKA_HUMAN	ZO2_HUMAN	CHKA_HUMAN
RBL1_HUMAN	ALDR_HUMAN	RBL1_HUMAN
CA2D1_HUMAN	ITPR2_HUMAN	CA2D1_HUMAN
ESYT2_HUMAN	ZN367_HUMAN	ESYT2_HUMAN
NMES1_HUMAN	MTG2_HUMAN	NMES1_HUMAN
ZHX2_HUMAN	KAPCB_HUMAN	ZHX2_HUMAN
STRN3_HUMAN	UBP40_HUMAN	STRN3_HUMAN
RL37_HUMAN	SYFA_HUMAN	RL37_HUMAN
F180A_HUMAN	SFXN3_HUMAN	F180A_HUMAN
HV226_HUMAN	HMGN1_HUMAN	HV226_HUMAN
P4HA1_HUMAN	COLA1_HUMAN	P4HA1_HUMAN
UB2D2_HUMAN	RBM4B_HUMAN	UB2D2_HUMAN
UTS2_HUMAN	ACPH_HUMAN	UTS2_HUMAN
TF3C1_HUMAN	KT3K_HUMAN	TF3C1_HUMAN
B3AT_HUMAN	UBP21_HUMAN	B3AT_HUMAN
NEXN_HUMAN	COPB_HUMAN	NEXN_HUMAN
S31D4_HUMAN	SAE1_HUMAN	S31D4_HUMAN
ZEP3_HUMAN	DC1I2_HUMAN	ZEP3_HUMAN
LCP2_HUMAN	RED1_HUMAN	LCP2_HUMAN
URFB1_HUMAN	EIF3E_HUMAN	URFB1_HUMAN
KCAB3_HUMAN	SYLC_HUMAN	KCAB3_HUMAN
YTDC1_HUMAN	RFIP1_HUMAN	YTDC1_HUMAN
RBM46_HUMAN	MUSC_HUMAN	RBM46_HUMAN
MTOR_HUMAN	SPS1_HUMAN	MTOR_HUMAN
HV43D_HUMAN	DIDO1_HUMAN	HV43D_HUMAN
CAR16_HUMAN	SC61B_HUMAN	CAR16_HUMAN
NOG1_HUMAN	ZN226_HUMAN	NOG1_HUMAN
CIAO1_HUMAN	ODF2L_HUMAN	CIAO1_HUMAN
MBOA5_HUMAN	FKB10_HUMAN	MBOA5_HUMAN
PRAF2_HUMAN	RBMS1_HUMAN	PRAF2_HUMAN
SIAE_HUMAN	ZFR_HUMAN	SIAE_HUMAN
DJC10_HUMAN	H2AX_HUMAN	DJC10_HUMAN
NCKPL_HUMAN	SBDS_HUMAN	NCKPL_HUMAN
PAAF1_HUMAN	RAE1L_HUMAN	PAAF1_HUMAN
ABCF3_HUMAN	ZN207_HUMAN	ABCF3_HUMAN
RM01_HUMAN	CPT2_HUMAN	RM01_HUMAN
QSPP_HUMAN	COHA1_HUMAN	QSPP_HUMAN
DLG3_HUMAN	OAT_HUMAN	DLG3_HUMAN
QCR10_HUMAN	PICAL_HUMAN	QCR10_HUMAN
DPOG1_HUMAN	SYNP2_HUMAN	DPOG1_HUMAN
TMED5_HUMAN	KHNYN_HUMAN	TMED5_HUMAN
NOC2L_HUMAN	RADI_HUMAN	NOC2L_HUMAN
HES4_HUMAN	CMBL_HUMAN	HES4_HUMAN
SACS_HUMAN	AAAT_HUMAN	SACS_HUMAN
FAM3C_HUMAN	1A11_HUMAN	FAM3C_HUMAN
CCD47_HUMAN	PCCB_HUMAN	CCD47_HUMAN
ZN326_HUMAN	PSME2_HUMAN	ZN326_HUMAN
NPAS3_HUMAN	RANG_HUMAN	NPAS3_HUMAN
RM39_HUMAN	TBCD5_HUMAN	RM39_HUMAN
CCG6_HUMAN	H1BP3_HUMAN	CCG6_HUMAN
LEO1_HUMAN	LRC59_HUMAN	LEO1_HUMAN
GBB4_HUMAN	UTS2_HUMAN	GBB4_HUMAN
SRCRL_HUMAN	NUDC_HUMAN	SRCRL_HUMAN
T2FB_HUMAN	JKIP1_HUMAN	T2FB_HUMAN
GAK_HUMAN	KIF5C_HUMAN	GAK_HUMAN
ZN148_HUMAN	RAB3A_HUMAN	ZN148_HUMAN
THYN1_HUMAN	CAH9_HUMAN	THYN1_HUMAN
BLM_HUMAN	FKBP9_HUMAN	BLM_HUMAN
CDO1_HUMAN	GCDH_HUMAN	CDO1_HUMAN
P4HA2_HUMAN	G6PE_HUMAN	P4HA2_HUMAN
FHIT_HUMAN	DNJA3_HUMAN	FHIT_HUMAN
RHG17_HUMAN	ALS_HUMAN	RHG17_HUMAN
P3H3_HUMAN	SDCB1_HUMAN	P3H3_HUMAN
DPYL5_HUMAN	LV140_HUMAN	DPYL5_HUMAN
PRGR_HUMAN	LXN_HUMAN	PRGR_HUMAN
FPRP_HUMAN	ORN_HUMAN	FPRP_HUMAN
WDR44_HUMAN	LV208_HUMAN	WDR44_HUMAN
RRFM_HUMAN	SNX1_HUMAN	RRFM_HUMAN
BAG2_HUMAN	KVD20_HUMAN	BAG2_HUMAN
CYTSB_HUMAN	1B59_HUMAN	CYTSB_HUMAN
POLH_HUMAN	ARI1A_HUMAN	POLH_HUMAN
SWT1_HUMAN	ARHL1_HUMAN	SWT1_HUMAN
THEM6_HUMAN	ABI1_HUMAN	THEM6_HUMAN
EMAL3_HUMAN	SRRT_HUMAN	EMAL3_HUMAN
SNR40_HUMAN	ABHDA_HUMAN	SNR40_HUMAN
DCUP_HUMAN	ATD3C_HUMAN	DCUP_HUMAN
DDX58_HUMAN	NOL3_HUMAN	DDX58_HUMAN
BAG3_HUMAN	DKC1_HUMAN	BAG3_HUMAN
NEB2_HUMAN	SC11A_HUMAN	NEB2_HUMAN
PTN11_HUMAN	TET2_HUMAN	PTN11_HUMAN
GLSL_HUMAN	SSRP1_HUMAN	GLSL_HUMAN
COMD2_HUMAN	COGA1_HUMAN	COMD2_HUMAN
NOP10_HUMAN	MGST1_HUMAN	NOP10_HUMAN
TPPC3_HUMAN	UFM1_HUMAN	TPPC3_HUMAN
ARAP1_HUMAN	NDUB9_HUMAN	ARAP1_HUMAN
AGRA3_HUMAN	UB2V2_HUMAN	AGRA3_HUMAN
SYNEM_HUMAN	PDIA5_HUMAN	SYNEM_HUMAN
COMD8_HUMAN	PAXI_HUMAN	COMD8_HUMAN
HRH4_HUMAN	APOC2_HUMAN	HRH4_HUMAN
THTPA_HUMAN	HMGN3_HUMAN	THTPA_HUMAN
ARHL1_HUMAN	HPRT_HUMAN	ARHL1_HUMAN
RBX1_HUMAN	KVD15_HUMAN	RBX1_HUMAN
CSCL2_HUMAN	MLXPL_HUMAN	CSCL2_HUMAN
SHIP1_HUMAN	CGBP1_HUMAN	SHIP1_HUMAN
MYO1B_HUMAN	TR112_HUMAN	MYO1B_HUMAN
MAPK3_HUMAN	IGD_HUMAN	MAPK3_HUMAN
UBA5_HUMAN	GAR1_HUMAN	UBA5_HUMAN
S61A2_HUMAN	LV211_HUMAN	S61A2_HUMAN
MPU1_HUMAN	ECHD1_HUMAN	MPU1_HUMAN
RMXL1_HUMAN	FUCO_HUMAN	RMXL1_HUMAN
PTGIS_HUMAN	NXP20_HUMAN	PTGIS_HUMAN
PTCD3_HUMAN	HV102_HUMAN	PTCD3_HUMAN
MP2K2_HUMAN	PROS_HUMAN	MP2K2_HUMAN
SCO1_HUMAN	ACPM_HUMAN	SCO1_HUMAN
XYLB_HUMAN	H2B2D_HUMAN	XYLB_HUMAN
SPTN4_HUMAN	SEP15_HUMAN	SPTN4_HUMAN
BCL2_HUMAN	LLR1_HUMAN	BCL2_HUMAN
S35F3_HUMAN	FRIL_HUMAN	S35F3_HUMAN
DPM1_HUMAN	TM198_HUMAN	DPM1_HUMAN
SELO_HUMAN	VPS28_HUMAN	SELO_HUMAN
SNX4_HUMAN	GORS2_HUMAN	SNX4_HUMAN
ZC3HF_HUMAN	IGE_HUMAN	ZC3HF_HUMAN
GOGA4_HUMAN	KT33B_HUMAN	GOGA4_HUMAN
UBFD1_HUMAN	OFD1_HUMAN	UBFD1_HUMAN
RT28_HUMAN	EPN4_HUMAN	RT28_HUMAN
MYO5B_HUMAN	S22A8_HUMAN	MYO5B_HUMAN
HTRA2_HUMAN	HACD3_HUMAN	HTRA2_HUMAN
TET2_HUMAN	OCAD1_HUMAN	TET2_HUMAN
S1A7A_HUMAN	TAOK1_HUMAN	S1A7A_HUMAN
EHD3_HUMAN	HLAG_HUMAN	EHD3_HUMAN
BUD31_HUMAN	BDH2_HUMAN	BUD31_HUMAN
MCM6_HUMAN	PLTP_HUMAN	MCM6_HUMAN
ISG20_HUMAN	GLYM_HUMAN	ISG20_HUMAN
5NTD_HUMAN	MIC19_HUMAN	5NTD_HUMAN
TIM13_HUMAN	SC31A_HUMAN	TIM13_HUMAN
KVD20_HUMAN	H2A2B_HUMAN	KVD20_HUMAN
SPSY_HUMAN	RAB8B_HUMAN	SPSY_HUMAN
THEM4_HUMAN	SUSD1_HUMAN	THEM4_HUMAN
H2A2B_HUMAN	MCCB_HUMAN	H2A2B_HUMAN
ACO13_HUMAN	LMOD1_HUMAN	ACO13_HUMAN
SIR5_HUMAN	TCHL1_HUMAN	SIR5_HUMAN
DPB1_HUMAN	S1A7A_HUMAN	DPB1_HUMAN
SSDH_HUMAN	PROF2_HUMAN	SSDH_HUMAN
CD47_HUMAN	COAA1_HUMAN	CD47_HUMAN
NDUB1_HUMAN	LV861_HUMAN	NDUB1_HUMAN
GGA2_HUMAN	HDHD2_HUMAN	GGA2_HUMAN
VITRN_HUMAN	USP9Y_HUMAN	VITRN_HUMAN
DOCK2_HUMAN	THTR_HUMAN	DOCK2_HUMAN
C560_HUMAN	NUCKS_HUMAN	C560_HUMAN
LSM1_HUMAN	RALB_HUMAN	LSM1_HUMAN
ESRP1_HUMAN	SMRD3_HUMAN	ESRP1_HUMAN
E41L1_HUMAN	PRRX1_HUMAN	E41L1_HUMAN
PABP4_HUMAN	FBLL1_HUMAN	PABP4_HUMAN
HTAI2_HUMAN	SUMF2_HUMAN	HTAI2_HUMAN
HMGN4_HUMAN	VWF_HUMAN	HMGN4_HUMAN
EI2BE_HUMAN	TF65_HUMAN	EI2BE_HUMAN
AAGAB_HUMAN	HMGN4_HUMAN	AAGAB_HUMAN
CD63_HUMAN	IPO5_HUMAN	CD63_HUMAN
KLKB1_HUMAN	SNX9_HUMAN	KLKB1_HUMAN
LSM3_HUMAN	ATP6_HUMAN	LSM3_HUMAN
ETFD_HUMAN	T22D1_HUMAN	ETFD_HUMAN
TNPO3_HUMAN	ANR31_HUMAN	TNPO3_HUMAN
RRAGA_HUMAN	HYES_HUMAN	RRAGA_HUMAN
ITB4_HUMAN	TMED9_HUMAN	ITB4_HUMAN
EI2BA_HUMAN	ASH2L_HUMAN	EI2BA_HUMAN
SPTC3_HUMAN	CDC5L_HUMAN	SPTC3_HUMAN
CO4A_HUMAN	CLCB_HUMAN	CO4A_HUMAN
MTCH2_HUMAN	SKT_HUMAN	MTCH2_HUMAN
CADM4_HUMAN	DPYL5_HUMAN	CADM4_HUMAN
THTM_HUMAN	NIPS1_HUMAN	THTM_HUMAN
CHERP_HUMAN	SF3A2_HUMAN	CHERP_HUMAN
LVX54_HUMAN	ATP5I_HUMAN	LVX54_HUMAN
YLPM1_HUMAN	S10A1_HUMAN	YLPM1_HUMAN
TARA_HUMAN	YLPM1_HUMAN	TARA_HUMAN
PKP3_HUMAN	DNM1L_HUMAN	PKP3_HUMAN
STAT6_HUMAN	RB6I2_HUMAN	STAT6_HUMAN
NUB1_HUMAN	CD36_HUMAN	NUB1_HUMAN
TAOK3_HUMAN	KVD28_HUMAN	TAOK3_HUMAN
PAK4_HUMAN	CSN8_HUMAN	PAK4_HUMAN
IPO9_HUMAN	CPSF7_HUMAN	IPO9_HUMAN
MFAP2_HUMAN	LIMS1_HUMAN	MFAP2_HUMAN
ARGL1_HUMAN	LSM2_HUMAN	ARGL1_HUMAN
PYRG1_HUMAN	XPP1_HUMAN	PYRG1_HUMAN
FMR1_HUMAN	SRS12_HUMAN	FMR1_HUMAN
PLCA_HUMAN	ZYX_HUMAN	PLCA_HUMAN
RM17_HUMAN	PSB9_HUMAN	RM17_HUMAN
STAG2_HUMAN	CCAR1_HUMAN	STAG2_HUMAN
CATL1_HUMAN	LAMP2_HUMAN	CATL1_HUMAN
MOV10_HUMAN	CRIP2_HUMAN	MOV10_HUMAN
RM10_HUMAN	ITB6_HUMAN	RM10_HUMAN
ARLY_HUMAN	TNS2_HUMAN	ARLY_HUMAN
PIN4_HUMAN	PLOD1_HUMAN	PIN4_HUMAN
CERS2_HUMAN	RAB6B_HUMAN	CERS2_HUMAN
RGPD3_HUMAN	LV469_HUMAN	RGPD3_HUMAN
AAKG1_HUMAN	LVX54_HUMAN	AAKG1_HUMAN
SUH_HUMAN	LV218_HUMAN	SUH_HUMAN
S39AB_HUMAN	HV349_HUMAN	S39AB_HUMAN
EBP2_HUMAN	HV601_HUMAN	EBP2_HUMAN
CT027_HUMAN	HV315_HUMAN	CT027_HUMAN
FBLL1_HUMAN	HV226_HUMAN	FBLL1_HUMAN
CMC2_HUMAN	HV374_HUMAN	CMC2_HUMAN
LRC14_HUMAN	HV372_HUMAN	LRC14_HUMAN
COG4_HUMAN	HV103_HUMAN	COG4_HUMAN
RM33_HUMAN	HV118_HUMAN	RM33_HUMAN
APOC1_HUMAN	HV124_HUMAN	APOC1_HUMAN
KDM1A_HUMAN	HV428_HUMAN	KDM1A_HUMAN
SYWM_HUMAN	HV551_HUMAN	SYWM_HUMAN
RPGR1_HUMAN	HV158_HUMAN	RPGR1_HUMAN
K1C16_HUMAN	KV224_HUMAN	K1C16_HUMAN
HGS_HUMAN	KV106_HUMAN	HGS_HUMAN
TMA16_HUMAN	HV64D_HUMAN	TMA16_HUMAN
RBBP5_HUMAN	ESYT2_HUMAN	RBBP5_HUMAN
PGAM5_HUMAN	KV229_HUMAN	PGAM5_HUMAN
DNLI3_HUMAN	CO6A6_HUMAN	DNLI3_HUMAN
TBX19_HUMAN	PDLI1_HUMAN	TBX19_HUMAN
FBX41_HUMAN	MYO1C_HUMAN	FBX41_HUMAN
BORC7_HUMAN	NDUS8_HUMAN	BORC7_HUMAN
NB5R2_HUMAN	PSD11_HUMAN	NB5R2_HUMAN
CAH9_HUMAN	PGRC1_HUMAN	CAH9_HUMAN
IRGQ_HUMAN	CLIC1_HUMAN	IRGQ_HUMAN
HOOK3_HUMAN	EIF3F_HUMAN	HOOK3_HUMAN
THTR_HUMAN	MATN2_HUMAN	THTR_HUMAN
COAA1_HUMAN	AGRIN_HUMAN	COAA1_HUMAN
MYO1F_HUMAN	BIN1_HUMAN	MYO1F_HUMAN
PYC_HUMAN	NOP56_HUMAN	PYC_HUMAN
UBP10_HUMAN	MA2B1_HUMAN	UBP10_HUMAN
ARHG6_HUMAN	PDXK_HUMAN	ARHG6_HUMAN
ZNT5_HUMAN	HSPB6_HUMAN	ZNT5_HUMAN
HNRLL_HUMAN	COPE_HUMAN	HNRLL_HUMAN
XPOT_HUMAN	PDCD5_HUMAN	XPOT_HUMAN
GOLP3_HUMAN	TPP1_HUMAN	GOLP3_HUMAN
STEA4_HUMAN	PSA7_HUMAN	STEA4_HUMAN
NDUA4_HUMAN	MGST3_HUMAN	NDUA4_HUMAN
H2A1D_HUMAN	TX1B3_HUMAN	H2A1D_HUMAN
ELMD2_HUMAN	CSKP_HUMAN	ELMD2_HUMAN
NDUB4_HUMAN	HNRDL_HUMAN	NDUB4_HUMAN
LHPP_HUMAN	XPO1_HUMAN	LHPP_HUMAN
LXN_HUMAN	SYNEM_HUMAN	LXN_HUMAN
GSDME_HUMAN	ARC1B_HUMAN	GSDME_HUMAN
NOVA2_HUMAN	ARPC2_HUMAN	NOVA2_HUMAN
CO2A1_HUMAN	ARPC3_HUMAN	CO2A1_HUMAN
GPI8_HUMAN	PGRC2_HUMAN	GPI8_HUMAN
SCAM1_HUMAN	PFD6_HUMAN	SCAM1_HUMAN
IPO5_HUMAN	LAMA5_HUMAN	IPO5_HUMAN
ZN638_HUMAN	EIF3H_HUMAN	ZN638_HUMAN
NAL13_HUMAN	BCAT2_HUMAN	NAL13_HUMAN
KVD28_HUMAN	STX7_HUMAN	KVD28_HUMAN
OFD1_HUMAN	ARPC5_HUMAN	OFD1_HUMAN
TIMP1_HUMAN	DHX15_HUMAN	TIMP1_HUMAN
TNIK_HUMAN	SERA_HUMAN	TNIK_HUMAN
WBP2_HUMAN	PSMD3_HUMAN	WBP2_HUMAN
DHC24_HUMAN	TGFI1_HUMAN	DHC24_HUMAN
NMNA1_HUMAN	SRGP3_HUMAN	NMNA1_HUMAN
SGTA_HUMAN	MCA3_HUMAN	SGTA_HUMAN
ADT2_HUMAN	HNRPR_HUMAN	ADT2_HUMAN
MIC26_HUMAN	TXNL1_HUMAN	MIC26_HUMAN
SMAP1_HUMAN	TPD54_HUMAN	SMAP1_HUMAN
OPLA_HUMAN	ARK72_HUMAN	OPLA_HUMAN
RTTN_HUMAN	PROM1_HUMAN	RTTN_HUMAN
H2AX_HUMAN	E41L2_HUMAN	H2AX_HUMAN
ARHG2_HUMAN	TIM44_HUMAN	ARHG2_HUMAN
CO2_HUMAN	NDUA2_HUMAN	CO2_HUMAN
PDPR_HUMAN	ASNA_HUMAN	PDPR_HUMAN
ACSF3_HUMAN	BUB3_HUMAN	ACSF3_HUMAN
TRIR_HUMAN	ACTN4_HUMAN	TRIR_HUMAN
HS12B_HUMAN	SYNC_HUMAN	HS12B_HUMAN
XPP1_HUMAN	MYO1B_HUMAN	XPP1_HUMAN
C1QR1_HUMAN	CPSF5_HUMAN	C1QR1_HUMAN
TXD12_HUMAN	CALU_HUMAN	TXD12_HUMAN
COQ8A_HUMAN	SAHH2_HUMAN	COQ8A_HUMAN
ENDD1_HUMAN	NDUS5_HUMAN	ENDD1_HUMAN
RASA1_HUMAN	RAD21_HUMAN	RASA1_HUMAN
IBP2_HUMAN	TIM8A_HUMAN	IBP2_HUMAN
LV469_HUMAN	GMFG_HUMAN	LV469_HUMAN
NFIC_HUMAN	PLIN1_HUMAN	NFIC_HUMAN
UBL5_HUMAN	KDM1A_HUMAN	UBL5_HUMAN
NNRD_HUMAN	PEPL_HUMAN	NNRD_HUMAN
CASP6_HUMAN	ACSL4_HUMAN	CASP6_HUMAN
PFD5_HUMAN	VINEX_HUMAN	PFD5_HUMAN
KC1A_HUMAN	HNRPQ_HUMAN	KC1A_HUMAN
GOSR2_HUMAN	PLIN3_HUMAN	GOSR2_HUMAN
SP110_HUMAN	UGDH_HUMAN	SP110_HUMAN
GOGA3_HUMAN	CTND1_HUMAN	GOGA3_HUMAN
CKAP5_HUMAN	SNX2_HUMAN	CKAP5_HUMAN
SPRY4_HUMAN	IF2P_HUMAN	SPRY4_HUMAN
PO210_HUMAN	DNJA2_HUMAN	PO210_HUMAN
KVD15_HUMAN	CUTA_HUMAN	KVD15_HUMAN
SCAF4_HUMAN	WDR1_HUMAN	SCAF4_HUMAN
RAB18_HUMAN	CPNE3_HUMAN	RAB18_HUMAN
MAL2_HUMAN	NDUS7_HUMAN	MAL2_HUMAN
RAB3D_HUMAN	PDCD6_HUMAN	RAB3D_HUMAN
TMX4_HUMAN	TBCA_HUMAN	TMX4_HUMAN
DTNB_HUMAN	VATG1_HUMAN	DTNB_HUMAN
LS14A_HUMAN	VPS4B_HUMAN	LS14A_HUMAN
AP3D1_HUMAN	H2AY_HUMAN	AP3D1_HUMAN
WIPI3_HUMAN	SH3L1_HUMAN	WIPI3_HUMAN
DRB4_HUMAN	FLNB_HUMAN	DRB4_HUMAN
SPA13_HUMAN	CISY_HUMAN	SPA13_HUMAN
H2B3B_HUMAN	SC22B_HUMAN	H2B3B_HUMAN
VWF_HUMAN	VP26A_HUMAN	VWF_HUMAN
MUTA_HUMAN	PSIP1_HUMAN	MUTA_HUMAN
C2CD5_HUMAN	NDUS3_HUMAN	C2CD5_HUMAN
CELF2_HUMAN	ECI2_HUMAN	CELF2_HUMAN
DOCK9_HUMAN	BAF_HUMAN	DOCK9_HUMAN
KGUA_HUMAN	CSDE1_HUMAN	KGUA_HUMAN
B4GT5_HUMAN	PRKRA_HUMAN	B4GT5_HUMAN
PAXI_HUMAN	U520_HUMAN	PAXI_HUMAN
COG2_HUMAN	CMC1_HUMAN	COG2_HUMAN
PFD3_HUMAN	PALM_HUMAN	PFD3_HUMAN
1A34_HUMAN	EIF3G_HUMAN	1A34_HUMAN
ARI4A_HUMAN	IDHC_HUMAN	ARI4A_HUMAN
BRK1_HUMAN	PRAF3_HUMAN	BRK1_HUMAN
AP3M1_HUMAN	DNJC8_HUMAN	AP3M1_HUMAN
SPF27_HUMAN	ATP5H_HUMAN	SPF27_HUMAN
SAM50_HUMAN	FLOT1_HUMAN	SAM50_HUMAN
GAR1_HUMAN	ATP5L_HUMAN	GAR1_HUMAN
SUMF2_HUMAN	GLRX3_HUMAN	SUMF2_HUMAN
PRVA_HUMAN	SYUG_HUMAN	PRVA_HUMAN
LIMC1_HUMAN	SRP72_HUMAN	LIMC1_HUMAN
BAIP2_HUMAN	DDAH1_HUMAN	BAIP2_HUMAN
2A5A_HUMAN	TOM70_HUMAN	2A5A_HUMAN
UBE2Z_HUMAN	UFL1_HUMAN	UBE2Z_HUMAN
RPR1A_HUMAN	SRBS2_HUMAN	RPR1A_HUMAN
RPB9_HUMAN	SUN1_HUMAN	RPB9_HUMAN
REQU_HUMAN	PLPHP_HUMAN	REQU_HUMAN
HYI_HUMAN	ERLN2_HUMAN	HYI_HUMAN
LBP_HUMAN	AP2A2_HUMAN	LBP_HUMAN
RBM22_HUMAN	RTN3_HUMAN	RBM22_HUMAN
SPD2B_HUMAN	AHSA1_HUMAN	SPD2B_HUMAN
BRE1B_HUMAN	LSM8_HUMAN	BRE1B_HUMAN
MGLL_HUMAN	AP2A1_HUMAN	MGLL_HUMAN
LV147_HUMAN	CAVN2_HUMAN	LV147_HUMAN
ASML_HUMAN	AIFM1_HUMAN	ASML_HUMAN
NAA50_HUMAN	EMAL2_HUMAN	NAA50_HUMAN
MAGT1_HUMAN	DDAH2_HUMAN	MAGT1_HUMAN
SURF4_HUMAN	TXD12_HUMAN	SURF4_HUMAN
P5CR2_HUMAN	AGR2_HUMAN	P5CR2_HUMAN
COQ5_HUMAN	CYB5_HUMAN	COQ5_HUMAN
MLXPL_HUMAN	ADH1B_HUMAN	MLXPL_HUMAN
FNTA_HUMAN	LDHA_HUMAN	FNTA_HUMAN
DPTOR_HUMAN	AL1A1_HUMAN	DPTOR_HUMAN
WIPF1_HUMAN	DHE3_HUMAN	WIPF1_HUMAN
PAIP1_HUMAN	NB5R3_HUMAN	PAIP1_HUMAN
I2BPL_HUMAN	COX2_HUMAN	I2BPL_HUMAN
OVCA2_HUMAN	SODC_HUMAN	OVCA2_HUMAN
SMRC1_HUMAN	CERU_HUMAN	SMRC1_HUMAN
HV428_HUMAN	F13A_HUMAN	HV428_HUMAN
AMPD2_HUMAN	PNPH_HUMAN	AMPD2_HUMAN
RASF4_HUMAN	AATM_HUMAN	RASF4_HUMAN
NCBP1_HUMAN	PGK1_HUMAN	NCBP1_HUMAN
THOC6_HUMAN	KAD1_HUMAN	THOC6_HUMAN
HV315_HUMAN	THRB_HUMAN	HV315_HUMAN
KV224_HUMAN	C1R_HUMAN	KV224_HUMAN
LV319_HUMAN	HPT_HUMAN	LV319_HUMAN
MELPH_HUMAN	CFAD_HUMAN	MELPH_HUMAN
PTN1_HUMAN	PLMN_HUMAN	PTN1_HUMAN
ABI1_HUMAN	FA12_HUMAN	ABI1_HUMAN
MBOA7_HUMAN	CFAB_HUMAN	MBOA7_HUMAN
RT34_HUMAN	CAH1_HUMAN	RT34_HUMAN
LTOR2_HUMAN	CAH2_HUMAN	LTOR2_HUMAN
LICH_HUMAN	ASSY_HUMAN	LICH_HUMAN
SUV3_HUMAN	ANT3_HUMAN	SUV3_HUMAN
CSTF3_HUMAN	A1AT_HUMAN	CSTF3_HUMAN
LV743_HUMAN	AACT_HUMAN	LV743_HUMAN
HV459_HUMAN	ANGT_HUMAN	HV459_HUMAN
LCMT1_HUMAN	A2MG_HUMAN	LCMT1_HUMAN
SAFB2_HUMAN	CO3_HUMAN	SAFB2_HUMAN
P66B_HUMAN	CO5_HUMAN	P66B_HUMAN
MBNL1_HUMAN	KNG1_HUMAN	MBNL1_HUMAN
GIT1_HUMAN	IGJ_HUMAN	GIT1_HUMAN
PYRG2_HUMAN	KV133_HUMAN	PYRG2_HUMAN
SNP29_HUMAN	KVD16_HUMAN	SNP29_HUMAN
DCAF7_HUMAN	KV320_HUMAN	DCAF7_HUMAN
BGIN_HUMAN	KV315_HUMAN	BGIN_HUMAN
AK1C3_HUMAN	LV147_HUMAN	AK1C3_HUMAN
CXL13_HUMAN	LV151_HUMAN	CXL13_HUMAN
RAVR1_HUMAN	LV223_HUMAN	RAVR1_HUMAN
ERH_HUMAN	LV319_HUMAN	ERH_HUMAN
STX5_HUMAN	LV301_HUMAN	STX5_HUMAN
TCOF_HUMAN	LV327_HUMAN	TCOF_HUMAN
RBM5_HUMAN	LV657_HUMAN	RBM5_HUMAN
TXNIP_HUMAN	HV307_HUMAN	TXNIP_HUMAN
NPL4_HUMAN	HV459_HUMAN	NPL4_HUMAN
RB27B_HUMAN	PIGR_HUMAN	RB27B_HUMAN
GNA1_HUMAN	IGKC_HUMAN	GNA1_HUMAN
UBR4_HUMAN	IGHG2_HUMAN	UBR4_HUMAN
NPY1R_HUMAN	IGHG3_HUMAN	NPY1R_HUMAN
RM12_HUMAN	IGHG4_HUMAN	RM12_HUMAN
RM37_HUMAN	IGHM_HUMAN	RM37_HUMAN
PRR12_HUMAN	IGHA1_HUMAN	PRR12_HUMAN
VTA1_HUMAN	DRA_HUMAN	VTA1_HUMAN
UN45A_HUMAN	HBD_HUMAN	UN45A_HUMAN
NUMB_HUMAN	CO1A1_HUMAN	NUMB_HUMAN
LYN_HUMAN	CO2A1_HUMAN	LYN_HUMAN
CHAP1_HUMAN	CO3A1_HUMAN	CHAP1_HUMAN
IFIT3_HUMAN	CO4A1_HUMAN	IFIT3_HUMAN
ZN512_HUMAN	CRYAB_HUMAN	ZN512_HUMAN
HDDC2_HUMAN	K1C14_HUMAN	HDDC2_HUMAN
NSUN2_HUMAN	K2C6A_HUMAN	NSUN2_HUMAN
GPNMB_HUMAN	LMNA_HUMAN	GPNMB_HUMAN
PXDC2_HUMAN	APOA1_HUMAN	PXDC2_HUMAN
LTOR3_HUMAN	APOE_HUMAN	LTOR3_HUMAN
GMPR2_HUMAN	APOA2_HUMAN	GMPR2_HUMAN
IASPP_HUMAN	APOC1_HUMAN	IASPP_HUMAN
IMA1_HUMAN	APOC3_HUMAN	IMA1_HUMAN
SNAG_HUMAN	FIBA_HUMAN	SNAG_HUMAN
MXRA5_HUMAN	FIBB_HUMAN	MXRA5_HUMAN
NUP50_HUMAN	FIBG_HUMAN	NUP50_HUMAN
RM24_HUMAN	MBP_HUMAN	RM24_HUMAN
RIDA_HUMAN	MYP2_HUMAN	RIDA_HUMAN
MFAP5_HUMAN	B3AT_HUMAN	MFAP5_HUMAN
CD2AP_HUMAN	SAMP_HUMAN	CD2AP_HUMAN
NDUS5_HUMAN	C1QA_HUMAN	NDUS5_HUMAN
FCG3B_HUMAN	C1QB_HUMAN	FCG3B_HUMAN
SP100_HUMAN	C1QC_HUMAN	SP100_HUMAN
WASC4_HUMAN	CO9_HUMAN	WASC4_HUMAN
VDAC3_HUMAN	APOH_HUMAN	VDAC3_HUMAN
ATP6_HUMAN	A2GL_HUMAN	ATP6_HUMAN
ARL1_HUMAN	FINC_HUMAN	ARL1_HUMAN
POGZ_HUMAN	RET4_HUMAN	POGZ_HUMAN
ARI1A_HUMAN	AMBP_HUMAN	ARI1A_HUMAN
SPF45_HUMAN	A1AG1_HUMAN	SPF45_HUMAN
CD11A_HUMAN	FETUA_HUMAN	CD11A_HUMAN
TENS1_HUMAN	TTHY_HUMAN	TENS1_HUMAN
RB22A_HUMAN	ALBU_HUMAN	RB22A_HUMAN
RT25_HUMAN	VTDB_HUMAN	RT25_HUMAN
RT36_HUMAN	TRFE_HUMAN	RT36_HUMAN
WDR61_HUMAN	TRFL_HUMAN	WDR61_HUMAN
CRYAB_HUMAN	HEMO_HUMAN	CRYAB_HUMAN
GSH1_HUMAN	FRIH_HUMAN	GSH1_HUMAN
MBB1A_HUMAN	ANGI_HUMAN	MBB1A_HUMAN
ARMX3_HUMAN	C4BPA_HUMAN	ARMX3_HUMAN
VPS52_HUMAN	VTNC_HUMAN	VPS52_HUMAN
PPCS_HUMAN	CATA_HUMAN	PPCS_HUMAN
AP1G2_HUMAN	ALDOA_HUMAN	AP1G2_HUMAN
LIMS1_HUMAN	CYTB_HUMAN	LIMS1_HUMAN
KAP3_HUMAN	ANXA1_HUMAN	KAP3_HUMAN
HV349_HUMAN	APOB_HUMAN	HV349_HUMAN
CD38_HUMAN	SODM_HUMAN	CD38_HUMAN
TIM8A_HUMAN	HRG_HUMAN	TIM8A_HUMAN
NDUB9_HUMAN	LV743_HUMAN	NDUB9_HUMAN
RRAS_HUMAN	THY1_HUMAN	RRAS_HUMAN
MARE2_HUMAN	A1BG_HUMAN	MARE2_HUMAN
ACSA_HUMAN	HG2A_HUMAN	ACSA_HUMAN
RAB25_HUMAN	K2C1_HUMAN	RAB25_HUMAN
PARN_HUMAN	S100B_HUMAN	PARN_HUMAN
CY24A_HUMAN	G3P_HUMAN	CY24A_HUMAN
RD23A_HUMAN	KV311_HUMAN	RD23A_HUMAN
ILEU_HUMAN	CPNS1_HUMAN	ILEU_HUMAN
ACOX3_HUMAN	HSPB1_HUMAN	ACOX3_HUMAN
L2HDH_HUMAN	RPN1_HUMAN	L2HDH_HUMAN
ZNF22_HUMAN	RPN2_HUMAN	ZNF22_HUMAN
NNMT_HUMAN	GNAI2_HUMAN	NNMT_HUMAN
CLMN_HUMAN	AT1A1_HUMAN	CLMN_HUMAN
LV39_HUMAN	AT1B1_HUMAN	LV39_HUMAN
KV127_HUMAN	APOD_HUMAN	KV127_HUMAN
HV374_HUMAN	ALDH2_HUMAN	HV374_HUMAN
HV372_HUMAN	S10A8_HUMAN	HV372_HUMAN
HV118_HUMAN	IC1_HUMAN	HV118_HUMAN
HV551_HUMAN	CFAI_HUMAN	HV551_HUMAN
KV106_HUMAN	PCCA_HUMAN	KV106_HUMAN
HV64D_HUMAN	HMGN2_HUMAN	HV64D_HUMAN
RBM47_HUMAN	RLA1_HUMAN	RBM47_HUMAN
UBA6_HUMAN	RLA2_HUMAN	UBA6_HUMAN
SHOT1_HUMAN	RLA0_HUMAN	SHOT1_HUMAN
KV229_HUMAN	TETN_HUMAN	KV229_HUMAN
VWA8_HUMAN	LA_HUMAN	VWA8_HUMAN
PGP_HUMAN	THBG_HUMAN	PGP_HUMAN
SMHD1_HUMAN	HEP2_HUMAN	SMHD1_HUMAN
CO6A6_HUMAN	ITB1_HUMAN	CO6A6_HUMAN
IGLL5_HUMAN	K1C18_HUMAN	IGLL5_HUMAN
PDLI1_HUMAN	K2C8_HUMAN	PDLI1_HUMAN
MYO1C_HUMAN	CO5A2_HUMAN	MYO1C_HUMAN
SNP23_HUMAN	AGAL_HUMAN	SNP23_HUMAN
AIP_HUMAN	KV230_HUMAN	AIP_HUMAN
LEG9_HUMAN	KV401_HUMAN	LEG9_HUMAN
STXB3_HUMAN	GELS_HUMAN	STXB3_HUMAN
SMAP_HUMAN	PTMA_HUMAN	SMAP_HUMAN
AP3B1_HUMAN	ATPB_HUMAN	AP3B1_HUMAN
NDUS8_HUMAN	CO2_HUMAN	NDUS8_HUMAN
PSD11_HUMAN	S10A9_HUMAN	PSD11_HUMAN
PSD12_HUMAN	S10A6_HUMAN	PSD12_HUMAN
PSMD9_HUMAN	APOA4_HUMAN	PSMD9_HUMAN
ATOX1_HUMAN	ENOA_HUMAN	ATOX1_HUMAN
PGRC1_HUMAN	PYGL_HUMAN	PGRC1_HUMAN
SPT5H_HUMAN	G6PI_HUMAN	SPT5H_HUMAN
DFFA_HUMAN	NPM_HUMAN	DFFA_HUMAN
CLIC1_HUMAN	TPM3_HUMAN	CLIC1_HUMAN
EIF3F_HUMAN	ITAV_HUMAN	EIF3F_HUMAN
ODPX_HUMAN	HEXA_HUMAN	ODPX_HUMAN
QSOX1_HUMAN	HYEP_HUMAN	QSOX1_HUMAN
DCTN6_HUMAN	ACBP_HUMAN	DCTN6_HUMAN
SAP18_HUMAN	LDHB_HUMAN	SAP18_HUMAN
DNM1L_HUMAN	NFL_HUMAN	DNM1L_HUMAN
AGRIN_HUMAN	GPX1_HUMAN	AGRIN_HUMAN
PSDE_HUMAN	PDIA1_HUMAN	PSDE_HUMAN
BIN1_HUMAN	H10_HUMAN	BIN1_HUMAN
VMA5A_HUMAN	CSF1R_HUMAN	VMA5A_HUMAN
NOP56_HUMAN	CATD_HUMAN	NOP56_HUMAN
DDX3X_HUMAN	ANXA2_HUMAN	DDX3X_HUMAN
RNT2_HUMAN	CO8A_HUMAN	RNT2_HUMAN
IMA3_HUMAN	CO8B_HUMAN	IMA3_HUMAN
PPP6_HUMAN	CO8G_HUMAN	PPP6_HUMAN
MA2B1_HUMAN	CAN1_HUMAN	MA2B1_HUMAN
PDXK_HUMAN	TBB5_HUMAN	PDXK_HUMAN
ISLR_HUMAN	TRY1_HUMAN	ISLR_HUMAN
HSPB6_HUMAN	PGS2_HUMAN	HSPB6_HUMAN
ACPM_HUMAN	SAP_HUMAN	ACPM_HUMAN
COPE_HUMAN	HEXB_HUMAN	COPE_HUMAN
PDCD5_HUMAN	PROF1_HUMAN	PDCD5_HUMAN
ANM5_HUMAN	SYEP_HUMAN	ANM5_HUMAN
NHRF1_HUMAN	CATB_HUMAN	NHRF1_HUMAN
TPP1_HUMAN	HS90A_HUMAN	TPP1_HUMAN
TCRG1_HUMAN	HNRPC_HUMAN	TCRG1_HUMAN
PSA7_HUMAN	LAMB1_HUMAN	PSA7_HUMAN
SCAM3_HUMAN	TPM2_HUMAN	SCAM3_HUMAN
BCKD_HUMAN	FUMH_HUMAN	BCKD_HUMAN
MGST3_HUMAN	TSP1_HUMAN	MGST3_HUMAN
TX1B3_HUMAN	CO1A2_HUMAN	TX1B3_HUMAN
HAT1_HUMAN	ANXA6_HUMAN	HAT1_HUMAN
UB2L6_HUMAN	CBG_HUMAN	UB2L6_HUMAN
CSKP_HUMAN	BGLR_HUMAN	CSKP_HUMAN
HNRDL_HUMAN	PFKAM_HUMAN	HNRDL_HUMAN
XPO1_HUMAN	HS90B_HUMAN	XPO1_HUMAN
SC16A_HUMAN	MMP2_HUMAN	SC16A_HUMAN
PLXB2_HUMAN	SODE_HUMAN	PLXB2_HUMAN
SR140_HUMAN	CATG_HUMAN	SR140_HUMAN
PUR4_HUMAN	ODPA_HUMAN	PUR4_HUMAN
DCLK1_HUMAN	CD14_HUMAN	DCLK1_HUMAN
SCAM2_HUMAN	CO4A2_HUMAN	SCAM2_HUMAN
ARC1B_HUMAN	CY1_HUMAN	ARC1B_HUMAN
ARPC2_HUMAN	CFAH_HUMAN	ARPC2_HUMAN
ARPC3_HUMAN	RU17_HUMAN	ARPC3_HUMAN
RPAC1_HUMAN	ITA5_HUMAN	RPAC1_HUMAN
PGRC2_HUMAN	VIME_HUMAN	PGRC2_HUMAN
PFD6_HUMAN	A2AP_HUMAN	PFD6_HUMAN
LAMA5_HUMAN	RS17_HUMAN	LAMA5_HUMAN
PMM2_HUMAN	K2C7_HUMAN	PMM2_HUMAN
CHAD_HUMAN	GNAI3_HUMAN	CHAD_HUMAN
PPM1G_HUMAN	ANXA5_HUMAN	PPM1G_HUMAN
EIF3D_HUMAN	K1C16_HUMAN	EIF3D_HUMAN
EIF3H_HUMAN	RSSA_HUMAN	EIF3H_HUMAN
BCAT2_HUMAN	SNRPA_HUMAN	BCAT2_HUMAN
STX7_HUMAN	ENOG_HUMAN	STX7_HUMAN
YKT6_HUMAN	GSTP1_HUMAN	YKT6_HUMAN
ARPC5_HUMAN	LEG1_HUMAN	ARPC5_HUMAN
PDPK1_HUMAN	DHPR_HUMAN	PDPK1_HUMAN
DHX15_HUMAN	HMGB1_HUMAN	DHX15_HUMAN
MCES_HUMAN	F16P1_HUMAN	MCES_HUMAN
PRP4_HUMAN	TPM1_HUMAN	PRP4_HUMAN
SERA_HUMAN	CLCA_HUMAN	SERA_HUMAN
NDUS4_HUMAN	ANXA4_HUMAN	NDUS4_HUMAN
PSMD3_HUMAN	CN37_HUMAN	PSMD3_HUMAN
PAPS1_HUMAN	DLDH_HUMAN	PAPS1_HUMAN
SNUT1_HUMAN	ROA1_HUMAN	SNUT1_HUMAN
TGFI1_HUMAN	COX6C_HUMAN	TGFI1_HUMAN
MCA3_HUMAN	TACD2_HUMAN	MCA3_HUMAN
HNRPR_HUMAN	C1S_HUMAN	HNRPR_HUMAN
TXNL1_HUMAN	PARP1_HUMAN	TXNL1_HUMAN
TPD54_HUMAN	LKHA4_HUMAN	TPD54_HUMAN
PPIH_HUMAN	ALDOC_HUMAN	PPIH_HUMAN
ARK72_HUMAN	CO4B_HUMAN	ARK72_HUMAN
E41L2_HUMAN	GSTT2_HUMAN	E41L2_HUMAN
LTOR5_HUMAN	SAA1_HUMAN	LTOR5_HUMAN
CAH12_HUMAN	HS71B_HUMAN	CAH12_HUMAN
DNPH1_HUMAN	IGA2_HUMAN	DNPH1_HUMAN
TIM44_HUMAN	IGG1_HUMAN	TIM44_HUMAN
PLRG1_HUMAN	IGK_HUMAN	PLRG1_HUMAN
RGS10_HUMAN	IGL1_HUMAN	RGS10_HUMAN
ZN207_HUMAN	IGLC3_HUMAN	ZN207_HUMAN
NDUB3_HUMAN	HV108_HUMAN	NDUB3_HUMAN
NDUA2_HUMAN	HV335_HUMAN	NDUA2_HUMAN
ASNA_HUMAN	HV43D_HUMAN	ASNA_HUMAN
BUB3_HUMAN	CALM3_HUMAN	BUB3_HUMAN
ACTN4_HUMAN	GAL3A_HUMAN	ACTN4_HUMAN
MAAI_HUMAN	RO60_HUMAN	MAAI_HUMAN
AP1G1_HUMAN	LYAG_HUMAN	AP1G1_HUMAN
ENSA_HUMAN	RRAS_HUMAN	ENSA_HUMAN
SYNC_HUMAN	H14_HUMAN	SYNC_HUMAN
CPSF5_HUMAN	ODP2_HUMAN	CPSF5_HUMAN
LANC1_HUMAN	THIO_HUMAN	LANC1_HUMAN
STRN_HUMAN	COX5B_HUMAN	STRN_HUMAN
IDH3B_HUMAN	CO7_HUMAN	IDH3B_HUMAN
CALU_HUMAN	KAP0_HUMAN	CALU_HUMAN
SAHH2_HUMAN	ESTD_HUMAN	SAHH2_HUMAN
RAD21_HUMAN	CH60_HUMAN	RAD21_HUMAN
GMFG_HUMAN	CLUS_HUMAN	GMFG_HUMAN
PLIN1_HUMAN	BIP_HUMAN	PLIN1_HUMAN
KPRB_HUMAN	LAMC1_HUMAN	KPRB_HUMAN
SMCA5_HUMAN	HSP7C_HUMAN	SMCA5_HUMAN
OPA1_HUMAN	GTR1_HUMAN	OPA1_HUMAN
PEPL_HUMAN	ODPB_HUMAN	PEPL_HUMAN
SNX3_HUMAN	ITAM_HUMAN	SNX3_HUMAN
VINEX_HUMAN	PYGB_HUMAN	VINEX_HUMAN
HNRPQ_HUMAN	SPTB1_HUMAN	HNRPQ_HUMAN
GMDS_HUMAN	ACADM_HUMAN	GMDS_HUMAN
DIAP1_HUMAN	TOP1_HUMAN	DIAP1_HUMAN
SEP15_HUMAN	G6PD_HUMAN	SEP15_HUMAN
EXOC3_HUMAN	C1TC_HUMAN	EXOC3_HUMAN
PLIN3_HUMAN	ADHX_HUMAN	PLIN3_HUMAN
IMA7_HUMAN	PABP1_HUMAN	IMA7_HUMAN
UGDH_HUMAN	NFH_HUMAN	UGDH_HUMAN
CTND1_HUMAN	CO6A1_HUMAN	CTND1_HUMAN
SNX2_HUMAN	CO6A2_HUMAN	SNX2_HUMAN
USO1_HUMAN	CO6A3_HUMAN	USO1_HUMAN
TOM1_HUMAN	ADT1_HUMAN	TOM1_HUMAN
F262_HUMAN	ADT3_HUMAN	F262_HUMAN
CCD22_HUMAN	IMDH2_HUMAN	CCD22_HUMAN
DKC1_HUMAN	TPR_HUMAN	DKC1_HUMAN
IF2P_HUMAN	PIP_HUMAN	IF2P_HUMAN
EDF1_HUMAN	KCRB_HUMAN	EDF1_HUMAN
DNJA2_HUMAN	ANXA3_HUMAN	DNJA2_HUMAN
BRD4_HUMAN	ODBA_HUMAN	BRD4_HUMAN
CUTA_HUMAN	ACTN1_HUMAN	CUTA_HUMAN
PFD1_HUMAN	CADH1_HUMAN	PFD1_HUMAN
PP1RB_HUMAN	XRCC6_HUMAN	PP1RB_HUMAN
NOL3_HUMAN	XRCC5_HUMAN	NOL3_HUMAN
WDR1_HUMAN	COX41_HUMAN	WDR1_HUMAN
CPNE3_HUMAN	RINI_HUMAN	CPNE3_HUMAN
HIP1R_HUMAN	CSPG2_HUMAN	HIP1R_HUMAN
DJC13_HUMAN	EF2_HUMAN	DJC13_HUMAN
COQ9_HUMAN	K1C10_HUMAN	COQ9_HUMAN
GGCT_HUMAN	K2C5_HUMAN	GGCT_HUMAN
NDUS7_HUMAN	PDIA4_HUMAN	NDUS7_HUMAN
NDUS2_HUMAN	CO6_HUMAN	NDUS2_HUMAN
NIPS2_HUMAN	P4HA1_HUMAN	NIPS2_HUMAN
CILP1_HUMAN	TCTP_HUMAN	CILP1_HUMAN
PDCD6_HUMAN	HEM2_HUMAN	PDCD6_HUMAN
TBCA_HUMAN	HLAE_HUMAN	TBCA_HUMAN
VATG1_HUMAN	2B14_HUMAN	VATG1_HUMAN
VPS4B_HUMAN	PLSL_HUMAN	VPS4B_HUMAN
H2AY_HUMAN	PLST_HUMAN	H2AY_HUMAN
SH3L1_HUMAN	ETFA_HUMAN	SH3L1_HUMAN
FLNB_HUMAN	KAP2_HUMAN	FLNB_HUMAN
NDUS6_HUMAN	CD59_HUMAN	NDUS6_HUMAN
CISY_HUMAN	MIF_HUMAN	CISY_HUMAN
SC22B_HUMAN	GLU2B_HUMAN	SC22B_HUMAN
PR40A_HUMAN	CX7A2_HUMAN	PR40A_HUMAN
MTX2_HUMAN	NID1_HUMAN	MTX2_HUMAN
VP26A_HUMAN	AK1A1_HUMAN	VP26A_HUMAN
PSIP1_HUMAN	KPYM_HUMAN	PSIP1_HUMAN
NDUS3_HUMAN	ENPL_HUMAN	NDUS3_HUMAN
SRS10_HUMAN	CX6B1_HUMAN	SRS10_HUMAN
ECI2_HUMAN	HNRPL_HUMAN	ECI2_HUMAN
BAF_HUMAN	PLAK_HUMAN	BAF_HUMAN
SF3B1_HUMAN	CBPA3_HUMAN	SF3B1_HUMAN
CSDE1_HUMAN	FABP4_HUMAN	CSDE1_HUMAN
PRKRA_HUMAN	AMPN_HUMAN	PRKRA_HUMAN
LYPA1_HUMAN	CBPN_HUMAN	LYPA1_HUMAN
U520_HUMAN	EZRI_HUMAN	U520_HUMAN
TIPRL_HUMAN	UCHL3_HUMAN	TIPRL_HUMAN
NU155_HUMAN	NDKA_HUMAN	NU155_HUMAN
CMC1_HUMAN	GNS_HUMAN	CMC1_HUMAN
TCEA3_HUMAN	IGLL1_HUMAN	TCEA3_HUMAN
EIF3G_HUMAN	RS2_HUMAN	EIF3G_HUMAN
CBR3_HUMAN	DESP_HUMAN	CBR3_HUMAN
IDHC_HUMAN	RFA2_HUMAN	IDHC_HUMAN
RBBP9_HUMAN	MUC1_HUMAN	RBBP9_HUMAN
STAM2_HUMAN	CD44_HUMAN	STAM2_HUMAN
PRAF3_HUMAN	ITB4_HUMAN	PRAF3_HUMAN
DNJC8_HUMAN	CBR1_HUMAN	DNJC8_HUMAN
ATP5H_HUMAN	NCK1_HUMAN	ATP5H_HUMAN
FLOT1_HUMAN	H15_HUMAN	FLOT1_HUMAN
ATP5L_HUMAN	H13_HUMAN	ATP5L_HUMAN
GLRX3_HUMAN	H12_HUMAN	GLRX3_HUMAN
RL1D1_HUMAN	AT2A2_HUMAN	RL1D1_HUMAN
NEBL_HUMAN	YBOX3_HUMAN	NEBL_HUMAN
S14L2_HUMAN	NAGAB_HUMAN	S14L2_HUMAN
STC2_HUMAN	HSP76_HUMAN	STC2_HUMAN
SRP72_HUMAN	HMGA1_HUMAN	SRP72_HUMAN
DDAH1_HUMAN	AATC_HUMAN	DDAH1_HUMAN
MTA2_HUMAN	CAN2_HUMAN	MTA2_HUMAN
TOM70_HUMAN	DESM_HUMAN	TOM70_HUMAN
MYO1D_HUMAN	DDX5_HUMAN	MYO1D_HUMAN
SC24D_HUMAN	PFKAL_HUMAN	SC24D_HUMAN
UFL1_HUMAN	LEG3_HUMAN	UFL1_HUMAN
PLPHP_HUMAN	PRS6A_HUMAN	PLPHP_HUMAN
ERLN2_HUMAN	TCPA_HUMAN	ERLN2_HUMAN
PRP6_HUMAN	RL35A_HUMAN	PRP6_HUMAN
AP2A2_HUMAN	ARF4_HUMAN	AP2A2_HUMAN
SC31A_HUMAN	RL7_HUMAN	SC31A_HUMAN
ARK73_HUMAN	VINC_HUMAN	ARK73_HUMAN
NDUB8_HUMAN	LBP_HUMAN	NDUB8_HUMAN
NDUA7_HUMAN	RL17_HUMAN	NDUA7_HUMAN
RTN3_HUMAN	PGAM1_HUMAN	RTN3_HUMAN
LETM1_HUMAN	RCC1_HUMAN	LETM1_HUMAN
LC7L3_HUMAN	ATP5J_HUMAN	LC7L3_HUMAN
GOSR1_HUMAN	ML12A_HUMAN	GOSR1_HUMAN
VAPB_HUMAN	NUCL_HUMAN	VAPB_HUMAN
NDUAA_HUMAN	HXK1_HUMAN	NDUAA_HUMAN
FKBP9_HUMAN	NDUV2_HUMAN	FKBP9_HUMAN
6PGL_HUMAN	A1AG2_HUMAN	6PGL_HUMAN
LYPA2_HUMAN	ITIH2_HUMAN	LYPA2_HUMAN
IPO7_HUMAN	ITIH1_HUMAN	IPO7_HUMAN
CD2B2_HUMAN	NFKB1_HUMAN	CD2B2_HUMAN
SVIL_HUMAN	TYPH_HUMAN	SVIL_HUMAN
AHSA1_HUMAN	IF2B_HUMAN	AHSA1_HUMAN
G6PE_HUMAN	ANXA7_HUMAN	G6PE_HUMAN
MPC2_HUMAN	BTF3_HUMAN	MPC2_HUMAN
ETHE1_HUMAN	MX1_HUMAN	ETHE1_HUMAN
ACSL3_HUMAN	PSB1_HUMAN	ACSL3_HUMAN
CDS2_HUMAN	H2A1D_HUMAN	CDS2_HUMAN
OXSR1_HUMAN	COX5A_HUMAN	OXSR1_HUMAN
PTBP3_HUMAN	LMNB1_HUMAN	PTBP3_HUMAN
LSM8_HUMAN	MIME_HUMAN	LSM8_HUMAN
AP2A1_HUMAN	ICAL_HUMAN	AP2A1_HUMAN
STAU1_HUMAN	CO5A1_HUMAN	STAU1_HUMAN
CAVN2_HUMAN	GSTM3_HUMAN	CAVN2_HUMAN
AIFM1_HUMAN	VATB2_HUMAN	AIFM1_HUMAN
EMAL2_HUMAN	CSRP1_HUMAN	EMAL2_HUMAN
BPNT1_HUMAN	FLNA_HUMAN	BPNT1_HUMAN
DDAH2_HUMAN	AOFA_HUMAN	DDAH2_HUMAN
AGR2_HUMAN	ACOC_HUMAN	AGR2_HUMAN
NDUBA_HUMAN	GPDA_HUMAN	NDUBA_HUMAN
ACL6A_HUMAN	MK_HUMAN	ACL6A_HUMAN
CYB5_HUMAN	VDAC1_HUMAN	CYB5_HUMAN
ADH1B_HUMAN	PGS1_HUMAN	ADH1B_HUMAN
LDHA_HUMAN	CD9_HUMAN	LDHA_HUMAN
AL1A1_HUMAN	COMT_HUMAN	AL1A1_HUMAN
DHE3_HUMAN	OSBP1_HUMAN	DHE3_HUMAN
NB5R3_HUMAN	PIMT_HUMAN	NB5R3_HUMAN
GSHR_HUMAN	FBRL_HUMAN	GSHR_HUMAN
COX2_HUMAN	TENX_HUMAN	COX2_HUMAN
SODC_HUMAN	NLTP_HUMAN	SODC_HUMAN
CERU_HUMAN	UBA1_HUMAN	CERU_HUMAN
F13A_HUMAN	GPX3_HUMAN	F13A_HUMAN
PNPH_HUMAN	NDKB_HUMAN	PNPH_HUMAN
HPRT_HUMAN	ROA2_HUMAN	HPRT_HUMAN
AATM_HUMAN	QCR2_HUMAN	AATM_HUMAN
PGK1_HUMAN	CPN2_HUMAN	PGK1_HUMAN
KAD1_HUMAN	EST1_HUMAN	KAD1_HUMAN
THRB_HUMAN	FBLN1_HUMAN	THRB_HUMAN
C1R_HUMAN	ITA6_HUMAN	C1R_HUMAN
HPT_HUMAN	SFPQ_HUMAN	HPT_HUMAN
CFAD_HUMAN	PPIB_HUMAN	CFAD_HUMAN
PLMN_HUMAN	MAOM_HUMAN	PLMN_HUMAN
CFAB_HUMAN	SYWC_HUMAN	CFAB_HUMAN
CAH1_HUMAN	RS3_HUMAN	CAH1_HUMAN
CAH2_HUMAN	GCSH_HUMAN	CAH2_HUMAN
ANT3_HUMAN	SAHH_HUMAN	ANT3_HUMAN
A1AT_HUMAN	COF1_HUMAN	A1AT_HUMAN
AACT_HUMAN	CMA1_HUMAN	AACT_HUMAN
ANGT_HUMAN	EF1B_HUMAN	ANGT_HUMAN
A2MG_HUMAN	AT5F1_HUMAN	A2MG_HUMAN
CO3_HUMAN	PPAC_HUMAN	CO3_HUMAN
CYTC_HUMAN	THIL_HUMAN	CYTC_HUMAN
KNG1_HUMAN	TENA_HUMAN	KNG1_HUMAN
RASK_HUMAN	MYL9_HUMAN	RASK_HUMAN
IGJ_HUMAN	MYP0_HUMAN	IGJ_HUMAN
KV133_HUMAN	ZA2G_HUMAN	KV133_HUMAN
KV320_HUMAN	RS12_HUMAN	KV320_HUMAN
KV315_HUMAN	DNJB1_HUMAN	KV315_HUMAN
LV223_HUMAN	ATPA_HUMAN	LV223_HUMAN
HV307_HUMAN	PSA1_HUMAN	HV307_HUMAN
IGKC_HUMAN	PSA2_HUMAN	IGKC_HUMAN
IGHG2_HUMAN	PSA3_HUMAN	IGHG2_HUMAN
IGHG3_HUMAN	PSA4_HUMAN	IGHG3_HUMAN
IGHG4_HUMAN	MOES_HUMAN	IGHG4_HUMAN
IGHM_HUMAN	U2AF2_HUMAN	IGHM_HUMAN
IGHA1_HUMAN	RL13_HUMAN	IGHA1_HUMAN
1B07_HUMAN	IVD_HUMAN	1B07_HUMAN
1A02_HUMAN	S10A4_HUMAN	1A02_HUMAN
DRA_HUMAN	HMGB2_HUMAN	DRA_HUMAN
DQA1_HUMAN	PTBP1_HUMAN	DQA1_HUMAN
DQB1_HUMAN	SYVC_HUMAN	DQB1_HUMAN
HBD_HUMAN	EF1G_HUMAN	HBD_HUMAN
MYG_HUMAN	STOM_HUMAN	MYG_HUMAN
CO1A1_HUMAN	PON1_HUMAN	CO1A1_HUMAN
CO3A1_HUMAN	AOFB_HUMAN	CO3A1_HUMAN
CO4A1_HUMAN	1433T_HUMAN	CO4A1_HUMAN
K1C14_HUMAN	RL10_HUMAN	K1C14_HUMAN
LMNA_HUMAN	RFA1_HUMAN	LMNA_HUMAN
APOA1_HUMAN	APEX1_HUMAN	APOA1_HUMAN
APOE_HUMAN	CALR_HUMAN	APOE_HUMAN
APOA2_HUMAN	MAP4_HUMAN	APOA2_HUMAN
APOC3_HUMAN	CALX_HUMAN	APOC3_HUMAN
FIBA_HUMAN	PSB8_HUMAN	FIBA_HUMAN
FIBB_HUMAN	PSA5_HUMAN	FIBB_HUMAN
FIBG_HUMAN	PSB4_HUMAN	FIBG_HUMAN
SAMP_HUMAN	PSB6_HUMAN	SAMP_HUMAN
C1QA_HUMAN	GSTM2_HUMAN	C1QA_HUMAN
C1QB_HUMAN	LYOX_HUMAN	C1QB_HUMAN
C1QC_HUMAN	NDUS1_HUMAN	C1QC_HUMAN
CO9_HUMAN	MK01_HUMAN	CO9_HUMAN
APOH_HUMAN	AMPL_HUMAN	APOH_HUMAN
A2GL_HUMAN	CD34_HUMAN	A2GL_HUMAN
FINC_HUMAN	TKT_HUMAN	FINC_HUMAN
AMBP_HUMAN	PML_HUMAN	AMBP_HUMAN
A1AG1_HUMAN	KAIN_HUMAN	A1AG1_HUMAN
FETUA_HUMAN	EF1D_HUMAN	FETUA_HUMAN
TTHY_HUMAN	RABP1_HUMAN	TTHY_HUMAN
ALBU_HUMAN	MARCS_HUMAN	ALBU_HUMAN
VTDB_HUMAN	AQP1_HUMAN	VTDB_HUMAN
TRFE_HUMAN	AL4A1_HUMAN	TRFE_HUMAN
TRFL_HUMAN	ERP29_HUMAN	TRFL_HUMAN
HEMO_HUMAN	PRDX6_HUMAN	HEMO_HUMAN
FRIH_HUMAN	BLVRB_HUMAN	FRIH_HUMAN
ANGI_HUMAN	PRDX5_HUMAN	ANGI_HUMAN
C4BPA_HUMAN	DOPD_HUMAN	C4BPA_HUMAN
VTNC_HUMAN	PRDX3_HUMAN	VTNC_HUMAN
CATA_HUMAN	ATPD_HUMAN	CATA_HUMAN
FUCO_HUMAN	RL12_HUMAN	FUCO_HUMAN
ALDOA_HUMAN	ECHM_HUMAN	ALDOA_HUMAN
CYTB_HUMAN	KCY_HUMAN	CYTB_HUMAN
ANXA1_HUMAN	PEBP1_HUMAN	ANXA1_HUMAN
SODM_HUMAN	PDIA3_HUMAN	SODM_HUMAN
HRG_HUMAN	2AAA_HUMAN	HRG_HUMAN
THY1_HUMAN	1A66_HUMAN	THY1_HUMAN
A1BG_HUMAN	SORCN_HUMAN	A1BG_HUMAN
HG2A_HUMAN	SDHA_HUMAN	HG2A_HUMAN
K2C1_HUMAN	COR1A_HUMAN	K2C1_HUMAN
G3P_HUMAN	GDIA_HUMAN	G3P_HUMAN
CPNS1_HUMAN	METK2_HUMAN	CPNS1_HUMAN
HSPB1_HUMAN	DNJA1_HUMAN	HSPB1_HUMAN
CY24B_HUMAN	QCR1_HUMAN	CY24B_HUMAN
RPN1_HUMAN	3HIDH_HUMAN	RPN1_HUMAN
RPN2_HUMAN	PUR9_HUMAN	RPN2_HUMAN
GNAI2_HUMAN	HNRH3_HUMAN	GNAI2_HUMAN
AT1A1_HUMAN	HNRH1_HUMAN	AT1A1_HUMAN
AT1B1_HUMAN	1433B_HUMAN	AT1B1_HUMAN
APOD_HUMAN	1433S_HUMAN	APOD_HUMAN
ALDH2_HUMAN	STIP1_HUMAN	ALDH2_HUMAN
ITB2_HUMAN	S10AB_HUMAN	ITB2_HUMAN
S10A8_HUMAN	PRDX2_HUMAN	S10A8_HUMAN
HMGN1_HUMAN	GBP2_HUMAN	HMGN1_HUMAN
IC1_HUMAN	RL9_HUMAN	IC1_HUMAN
CFAI_HUMAN	ACSL1_HUMAN	CFAI_HUMAN
ISG15_HUMAN	LSP1_HUMAN	ISG15_HUMAN
PERM_HUMAN	MCM5_HUMAN	PERM_HUMAN
PCCA_HUMAN	RNAS4_HUMAN	PCCA_HUMAN
PCCB_HUMAN	GLYC_HUMAN	PCCB_HUMAN
IF2A_HUMAN	HSP74_HUMAN	IF2A_HUMAN
HMGN2_HUMAN	MPI_HUMAN	HMGN2_HUMAN
RLA1_HUMAN	CTNA1_HUMAN	RLA1_HUMAN
RLA2_HUMAN	CTNB1_HUMAN	RLA2_HUMAN
RLA0_HUMAN	PHB_HUMAN	RLA0_HUMAN
TETN_HUMAN	RFA3_HUMAN	TETN_HUMAN
LA_HUMAN	RL22_HUMAN	LA_HUMAN
THBG_HUMAN	K1C9_HUMAN	THBG_HUMAN
ITB1_HUMAN	SAA4_HUMAN	ITB1_HUMAN
K1C18_HUMAN	FBN1_HUMAN	K1C18_HUMAN
K2C8_HUMAN	MYH9_HUMAN	K2C8_HUMAN
CO5A2_HUMAN	MYH10_HUMAN	CO5A2_HUMAN
AGAL_HUMAN	COPB2_HUMAN	AGAL_HUMAN
KV401_HUMAN	ADDA_HUMAN	KV401_HUMAN
GELS_HUMAN	FUS_HUMAN	GELS_HUMAN
PTMA_HUMAN	DEK_HUMAN	PTMA_HUMAN
ATPB_HUMAN	MYH11_HUMAN	ATPB_HUMAN
S10A9_HUMAN	GLRX1_HUMAN	S10A9_HUMAN
S10A6_HUMAN	K22E_HUMAN	S10A6_HUMAN
APOA4_HUMAN	PRS7_HUMAN	APOA4_HUMAN
IF4E_HUMAN	GGT5_HUMAN	IF4E_HUMAN
ENOA_HUMAN	ATPG_HUMAN	ENOA_HUMAN
PYGL_HUMAN	RL4_HUMAN	PYGL_HUMAN
G6PI_HUMAN	LONM_HUMAN	G6PI_HUMAN
NPM_HUMAN	PGM1_HUMAN	NPM_HUMAN
TPM3_HUMAN	PP1G_HUMAN	TPM3_HUMAN
ITAV_HUMAN	SPB5_HUMAN	ITAV_HUMAN
HEXA_HUMAN	PEDF_HUMAN	HEXA_HUMAN
HYEP_HUMAN	ODO2_HUMAN	HYEP_HUMAN
ACBP_HUMAN	GPX4_HUMAN	ACBP_HUMAN
LDHB_HUMAN	SRP14_HUMAN	LDHB_HUMAN
GPX1_HUMAN	TAGL2_HUMAN	GPX1_HUMAN
PDIA1_HUMAN	TALDO_HUMAN	PDIA1_HUMAN
H10_HUMAN	ETFB_HUMAN	H10_HUMAN
CATD_HUMAN	RBMX_HUMAN	CATD_HUMAN
ANXA2_HUMAN	VATA_HUMAN	ANXA2_HUMAN
CO8B_HUMAN	GRP75_HUMAN	CO8B_HUMAN
CO8G_HUMAN	RS19_HUMAN	CO8G_HUMAN
CAN1_HUMAN	RL3_HUMAN	CAN1_HUMAN
TBB5_HUMAN	COFA1_HUMAN	TBB5_HUMAN
PGS2_HUMAN	COIA1_HUMAN	PGS2_HUMAN
SAP_HUMAN	OST48_HUMAN	SAP_HUMAN
HEXB_HUMAN	AN32A_HUMAN	HEXB_HUMAN
PROF1_HUMAN	CAPG_HUMAN	PROF1_HUMAN
APT_HUMAN	TCPZ_HUMAN	APT_HUMAN
SYEP_HUMAN	PSB10_HUMAN	SYEP_HUMAN
CATB_HUMAN	MDHC_HUMAN	CATB_HUMAN
HS90A_HUMAN	MDHM_HUMAN	HS90A_HUMAN
HNRPC_HUMAN	ECHA_HUMAN	HNRPC_HUMAN
QCR6_HUMAN	PERI_HUMAN	QCR6_HUMAN
LAMB1_HUMAN	SYIC_HUMAN	LAMB1_HUMAN
FUMH_HUMAN	EIF1_HUMAN	FUMH_HUMAN
TSP1_HUMAN	ECI1_HUMAN	TSP1_HUMAN
CO1A2_HUMAN	LAP2B_HUMAN	CO1A2_HUMAN
ANXA6_HUMAN	STAT1_HUMAN	ANXA6_HUMAN
CBG_HUMAN	AK1C3_HUMAN	CBG_HUMAN
BGLR_HUMAN	LPPRC_HUMAN	BGLR_HUMAN
PFKAM_HUMAN	THIM_HUMAN	PFKAM_HUMAN
HS90B_HUMAN	RL35_HUMAN	HS90B_HUMAN
MMP2_HUMAN	LIS1_HUMAN	MMP2_HUMAN
MMP3_HUMAN	MUC18_HUMAN	MMP3_HUMAN
SODE_HUMAN	MATR3_HUMAN	SODE_HUMAN
CATG_HUMAN	GPDM_HUMAN	CATG_HUMAN
ODPA_HUMAN	SSRA_HUMAN	ODPA_HUMAN
PLEK_HUMAN	AFAM_HUMAN	PLEK_HUMAN
CD14_HUMAN	PRS6B_HUMAN	CD14_HUMAN
CO4A2_HUMAN	VDAC2_HUMAN	CO4A2_HUMAN
CY1_HUMAN	ACDSB_HUMAN	CY1_HUMAN
PTPRC_HUMAN	UBP5_HUMAN	PTPRC_HUMAN
RU2B_HUMAN	RECQ1_HUMAN	RU2B_HUMAN
CFAH_HUMAN	CRK_HUMAN	CFAH_HUMAN
RU17_HUMAN	CRKL_HUMAN	RU17_HUMAN
ITA5_HUMAN	GSTM5_HUMAN	ITA5_HUMAN
VIME_HUMAN	NSF_HUMAN	VIME_HUMAN
A2AP_HUMAN	RL27A_HUMAN	A2AP_HUMAN
RS17_HUMAN	RL5_HUMAN	RS17_HUMAN
K2C7_HUMAN	RL21_HUMAN	K2C7_HUMAN
GNAI3_HUMAN	RL28_HUMAN	GNAI3_HUMAN
ANXA5_HUMAN	RS9_HUMAN	ANXA5_HUMAN
RSSA_HUMAN	RS5_HUMAN	RSSA_HUMAN
SNRPA_HUMAN	RS10_HUMAN	SNRPA_HUMAN
ENOG_HUMAN	MAP1B_HUMAN	ENOG_HUMAN
THIK_HUMAN	YAP1_HUMAN	THIK_HUMAN
GSTP1_HUMAN	UTRO_HUMAN	GSTP1_HUMAN
RU1C_HUMAN	IQGA1_HUMAN	RU1C_HUMAN
LEG1_HUMAN	GLYG_HUMAN	LEG1_HUMAN
DHPR_HUMAN	STT3A_HUMAN	DHPR_HUMAN
HMGB1_HUMAN	CAZA2_HUMAN	HMGB1_HUMAN
RET1_HUMAN	CAPZB_HUMAN	RET1_HUMAN
F16P1_HUMAN	IF1AX_HUMAN	F16P1_HUMAN
SPRC_HUMAN	SYQ_HUMAN	SPRC_HUMAN
GSTM1_HUMAN	RL29_HUMAN	GSTM1_HUMAN
TPM1_HUMAN	UCRI_HUMAN	TPM1_HUMAN
CLCA_HUMAN	ATPO_HUMAN	CLCA_HUMAN
CLCB_HUMAN	PI42A_HUMAN	CLCB_HUMAN
ANXA4_HUMAN	COPD_HUMAN	ANXA4_HUMAN
CN37_HUMAN	GSHB_HUMAN	CN37_HUMAN
HMOX1_HUMAN	TCPE_HUMAN	HMOX1_HUMAN
DLDH_HUMAN	NEST_HUMAN	DLDH_HUMAN
ROA1_HUMAN	IDHP_HUMAN	ROA1_HUMAN
RU2A_HUMAN	AL9A1_HUMAN	RU2A_HUMAN
CATH_HUMAN	RL34_HUMAN	CATH_HUMAN
COX6C_HUMAN	LMAN1_HUMAN	COX6C_HUMAN
TACD2_HUMAN	FAS_HUMAN	TACD2_HUMAN
C1S_HUMAN	TCPG_HUMAN	C1S_HUMAN
PARP1_HUMAN	EFTU_HUMAN	PARP1_HUMAN
IFIT1_HUMAN	AL7A1_HUMAN	IFIT1_HUMAN
LOX5_HUMAN	SRP09_HUMAN	LOX5_HUMAN
LKHA4_HUMAN	SYSC_HUMAN	LKHA4_HUMAN
ALDOC_HUMAN	PSB3_HUMAN	ALDOC_HUMAN
CO4B_HUMAN	PSB2_HUMAN	CO4B_HUMAN
GSTT2_HUMAN	ACADV_HUMAN	GSTT2_HUMAN
HS71B_HUMAN	TMEDA_HUMAN	HS71B_HUMAN
IGA2_HUMAN	HINT1_HUMAN	IGA2_HUMAN
IGG1_HUMAN	NDUV1_HUMAN	IGG1_HUMAN
IGK_HUMAN	SEPP1_HUMAN	IGK_HUMAN
IGLC3_HUMAN	IDH3A_HUMAN	IGLC3_HUMAN
HV108_HUMAN	CRIP1_HUMAN	HV108_HUMAN
HV335_HUMAN	GDIB_HUMAN	HV335_HUMAN
CALM3_HUMAN	EMD_HUMAN	CALM3_HUMAN
GAL3A_HUMAN	SERPH_HUMAN	GAL3A_HUMAN
RNAS2_HUMAN	PDLI4_HUMAN	RNAS2_HUMAN
RO60_HUMAN	VASP_HUMAN	RO60_HUMAN
LYAG_HUMAN	DYN2_HUMAN	LYAG_HUMAN
1C07_HUMAN	BCAM_HUMAN	1C07_HUMAN
H14_HUMAN	PPT1_HUMAN	H14_HUMAN
ODP2_HUMAN	RL14_HUMAN	ODP2_HUMAN
PTPRF_HUMAN	TCPQ_HUMAN	PTPRF_HUMAN
THIO_HUMAN	TCPD_HUMAN	THIO_HUMAN
COX5B_HUMAN	ANX11_HUMAN	COX5B_HUMAN
PPGB_HUMAN	RAB5C_HUMAN	PPGB_HUMAN
TAU_HUMAN	RAB7A_HUMAN	TAU_HUMAN
CO7_HUMAN	MMP16_HUMAN	CO7_HUMAN
KAP0_HUMAN	SSRD_HUMAN	KAP0_HUMAN
ESTD_HUMAN	BAP31_HUMAN	ESTD_HUMAN
CH60_HUMAN	MECP2_HUMAN	CH60_HUMAN
CLUS_HUMAN	HCFC1_HUMAN	CLUS_HUMAN
BIP_HUMAN	AL3A2_HUMAN	BIP_HUMAN
LAMC1_HUMAN	DHB4_HUMAN	LAMC1_HUMAN
HSP7C_HUMAN	STA5B_HUMAN	HSP7C_HUMAN
UMPS_HUMAN	HDGF_HUMAN	UMPS_HUMAN
ODPB_HUMAN	LUM_HUMAN	ODPB_HUMAN
ODB2_HUMAN	PRELP_HUMAN	ODB2_HUMAN
ITAM_HUMAN	CNN1_HUMAN	ITAM_HUMAN
PYGB_HUMAN	NDUA8_HUMAN	PYGB_HUMAN
RALA_HUMAN	ROA3_HUMAN	RALA_HUMAN
RALB_HUMAN	6PGD_HUMAN	RALB_HUMAN
ACADM_HUMAN	HNRPM_HUMAN	ACADM_HUMAN
TOP1_HUMAN	IMA1_HUMAN	TOP1_HUMAN
G6PD_HUMAN	GDIR1_HUMAN	G6PD_HUMAN
C1TC_HUMAN	GDIR2_HUMAN	C1TC_HUMAN
PERE_HUMAN	HNRPF_HUMAN	PERE_HUMAN
ADHX_HUMAN	RM12_HUMAN	ADHX_HUMAN
PRPS2_HUMAN	CAZA1_HUMAN	PRPS2_HUMAN
PABP1_HUMAN	TXTP_HUMAN	PABP1_HUMAN
PCNA_HUMAN	ACLY_HUMAN	PCNA_HUMAN
SYHC_HUMAN	SUCA_HUMAN	SYHC_HUMAN
CO6A1_HUMAN	COPA_HUMAN	CO6A1_HUMAN
CO6A2_HUMAN	CATC_HUMAN	CO6A2_HUMAN
CO6A3_HUMAN	AP2S1_HUMAN	CO6A3_HUMAN
ADT1_HUMAN	TCP4_HUMAN	ADT1_HUMAN
ADT3_HUMAN	SYRC_HUMAN	ADT3_HUMAN
IMDH2_HUMAN	SYYC_HUMAN	IMDH2_HUMAN
TPR_HUMAN	HSP72_HUMAN	TPR_HUMAN
PIP_HUMAN	RD23B_HUMAN	PIP_HUMAN
KCRB_HUMAN	KAD2_HUMAN	KCRB_HUMAN
ANXA3_HUMAN	SNAA_HUMAN	ANXA3_HUMAN
KCRU_HUMAN	IF5_HUMAN	KCRU_HUMAN
ODBA_HUMAN	TERA_HUMAN	ODBA_HUMAN
ECP_HUMAN	MFAP4_HUMAN	ECP_HUMAN
ACTN1_HUMAN	ECHB_HUMAN	ACTN1_HUMAN
XRCC6_HUMAN	NP1L1_HUMAN	XRCC6_HUMAN
XRCC5_HUMAN	DSRAD_HUMAN	XRCC5_HUMAN
COX41_HUMAN	LAMB2_HUMAN	COX41_HUMAN
GILT_HUMAN	TPD52_HUMAN	GILT_HUMAN
LAMP2_HUMAN	SEC13_HUMAN	LAMP2_HUMAN
RINI_HUMAN	NH2L1_HUMAN	RINI_HUMAN
CSPG2_HUMAN	PSA_HUMAN	CSPG2_HUMAN
EF2_HUMAN	EIF3B_HUMAN	EF2_HUMAN
K1C10_HUMAN	ATPK_HUMAN	K1C10_HUMAN
K2C5_HUMAN	SYMC_HUMAN	K2C5_HUMAN
PDIA4_HUMAN	MTPN_HUMAN	PDIA4_HUMAN
CO6_HUMAN	ARPC4_HUMAN	CO6_HUMAN
TCTP_HUMAN	CD81_HUMAN	TCTP_HUMAN
HEM2_HUMAN	TPIS_HUMAN	HEM2_HUMAN
PRG2_HUMAN	MYL6_HUMAN	PRG2_HUMAN
1A11_HUMAN	IF4A1_HUMAN	1A11_HUMAN
2B14_HUMAN	RS20_HUMAN	2B14_HUMAN
PLSL_HUMAN	PRPS1_HUMAN	PLSL_HUMAN
PLST_HUMAN	PSA6_HUMAN	PLST_HUMAN
ACPH_HUMAN	S10AA_HUMAN	ACPH_HUMAN
ETFA_HUMAN	CDC42_HUMAN	ETFA_HUMAN
KAP2_HUMAN	DEST_HUMAN	KAP2_HUMAN
CD59_HUMAN	RAB8A_HUMAN	CD59_HUMAN
MIF_HUMAN	RAB2A_HUMAN	MIF_HUMAN
GLU2B_HUMAN	RAB5B_HUMAN	GLU2B_HUMAN
HCLS1_HUMAN	RAB10_HUMAN	HCLS1_HUMAN
FPPS_HUMAN	UBE2N_HUMAN	FPPS_HUMAN
CX7A2_HUMAN	RAB14_HUMAN	CX7A2_HUMAN
NID1_HUMAN	ARP3_HUMAN	NID1_HUMAN
AK1A1_HUMAN	ARP2_HUMAN	AK1A1_HUMAN
KPYM_HUMAN	ACTZ_HUMAN	KPYM_HUMAN
ENPL_HUMAN	CSN2_HUMAN	ENPL_HUMAN
CX6B1_HUMAN	RAP1B_HUMAN	CX6B1_HUMAN
HNRPL_HUMAN	RAP2B_HUMAN	HNRPL_HUMAN
SYDC_HUMAN	RS3A_HUMAN	SYDC_HUMAN
PLAK_HUMAN	RL26_HUMAN	PLAK_HUMAN
QCR7_HUMAN	RL15_HUMAN	QCR7_HUMAN
CBPA3_HUMAN	RL27_HUMAN	CBPA3_HUMAN
FABP4_HUMAN	PHS_HUMAN	FABP4_HUMAN
GLNA_HUMAN	RL37A_HUMAN	GLNA_HUMAN
ALDR_HUMAN	RHOA_HUMAN	ALDR_HUMAN
AMPN_HUMAN	CH10_HUMAN	AMPN_HUMAN
RAC2_HUMAN	B2MG_HUMAN	RAC2_HUMAN
ERF3A_HUMAN	DAD1_HUMAN	ERF3A_HUMAN
ARSA_HUMAN	COPZ1_HUMAN	ARSA_HUMAN
EZRI_HUMAN	NTF2_HUMAN	EZRI_HUMAN
UCHL3_HUMAN	HNRPK_HUMAN	UCHL3_HUMAN
ELN_HUMAN	1433G_HUMAN	ELN_HUMAN
NDKA_HUMAN	RS7_HUMAN	NDKA_HUMAN
NQO1_HUMAN	PRS4_HUMAN	NQO1_HUMAN
GNS_HUMAN	RS8_HUMAN	GNS_HUMAN
RS2_HUMAN	RS15A_HUMAN	RS2_HUMAN
DESP_HUMAN	RS16_HUMAN	DESP_HUMAN
RFA2_HUMAN	1433E_HUMAN	RFA2_HUMAN
MUC1_HUMAN	RS14_HUMAN	MUC1_HUMAN
CD44_HUMAN	RS23_HUMAN	CD44_HUMAN
CBR1_HUMAN	RS18_HUMAN	CBR1_HUMAN
1A33_HUMAN	RS13_HUMAN	1A33_HUMAN
ACADS_HUMAN	RS11_HUMAN	ACADS_HUMAN
BGAL_HUMAN	RUXE_HUMAN	BGAL_HUMAN
NCK1_HUMAN	RUXF_HUMAN	NCK1_HUMAN
H15_HUMAN	RUXG_HUMAN	H15_HUMAN
H13_HUMAN	LSM3_HUMAN	H13_HUMAN
H12_HUMAN	LSM6_HUMAN	H12_HUMAN
MGMT_HUMAN	SMD1_HUMAN	MGMT_HUMAN
AT2A2_HUMAN	SMD2_HUMAN	AT2A2_HUMAN
PLCG2_HUMAN	SMD3_HUMAN	PLCG2_HUMAN
FAAA_HUMAN	TYB4_HUMAN	FAAA_HUMAN
NAGAB_HUMAN	ARF6_HUMAN	NAGAB_HUMAN
HSP76_HUMAN	PRS10_HUMAN	HSP76_HUMAN
HMGA1_HUMAN	RL7A_HUMAN	HMGA1_HUMAN
AATC_HUMAN	ERF1_HUMAN	AATC_HUMAN
ITA2_HUMAN	RS4X_HUMAN	ITA2_HUMAN
UBF1_HUMAN	ACTA_HUMAN	UBF1_HUMAN
KAPCA_HUMAN	RL23A_HUMAN	KAPCA_HUMAN
CAN2_HUMAN	RS6_HUMAN	CAN2_HUMAN
DESM_HUMAN	H4_HUMAN	DESM_HUMAN
HLAG_HUMAN	RAB1A_HUMAN	HLAG_HUMAN
EGLN_HUMAN	RAN_HUMAN	EGLN_HUMAN
DDX5_HUMAN	RL23_HUMAN	DDX5_HUMAN
PFKAL_HUMAN	RAP1A_HUMAN	PFKAL_HUMAN
SAP3_HUMAN	RS15_HUMAN	SAP3_HUMAN
LEG3_HUMAN	RS24_HUMAN	LEG3_HUMAN
PRS6A_HUMAN	RS25_HUMAN	PRS6A_HUMAN
TCPA_HUMAN	RS26_HUMAN	TCPA_HUMAN
RL35A_HUMAN	RS28_HUMAN	RL35A_HUMAN
ITB5_HUMAN	RS30_HUMAN	ITB5_HUMAN
ARF4_HUMAN	GBB1_HUMAN	ARF4_HUMAN
RL7_HUMAN	GBB2_HUMAN	RL7_HUMAN
VINC_HUMAN	RL30_HUMAN	VINC_HUMAN
ARY1_HUMAN	RL31_HUMAN	ARY1_HUMAN
SON_HUMAN	RL10A_HUMAN	SON_HUMAN
RL17_HUMAN	RL32_HUMAN	RL17_HUMAN
PGAM1_HUMAN	RL11_HUMAN	PGAM1_HUMAN
RCC1_HUMAN	RL8_HUMAN	RCC1_HUMAN
ATP5J_HUMAN	PPIA_HUMAN	ATP5J_HUMAN
ML12A_HUMAN	FKB1A_HUMAN	ML12A_HUMAN
NUCL_HUMAN	RS27A_HUMAN	NUCL_HUMAN
HXK1_HUMAN	GRB2_HUMAN	HXK1_HUMAN
RPB3_HUMAN	TRA2B_HUMAN	RPB3_HUMAN
NDUV2_HUMAN	RAC1_HUMAN	NDUV2_HUMAN
E2AK2_HUMAN	AP2B1_HUMAN	E2AK2_HUMAN
A1AG2_HUMAN	GNAS2_HUMAN	A1AG2_HUMAN
ITIH2_HUMAN	1433Z_HUMAN	ITIH2_HUMAN
ITIH1_HUMAN	RSMN_HUMAN	ITIH1_HUMAN
NFKB1_HUMAN	RL38_HUMAN	NFKB1_HUMAN
TYPH_HUMAN	RS21_HUMAN	TYPH_HUMAN
DPA1_HUMAN	IF5A1_HUMAN	DPA1_HUMAN
IF2B_HUMAN	RACK1_HUMAN	IF2B_HUMAN
ANXA7_HUMAN	ACTG_HUMAN	ANXA7_HUMAN
BTF3_HUMAN	UBC9_HUMAN	BTF3_HUMAN
AL5AP_HUMAN	PP2AA_HUMAN	AL5AP_HUMAN
RAB3A_HUMAN	CSK2B_HUMAN	RAB3A_HUMAN
RAB3B_HUMAN	TPM4_HUMAN	RAB3B_HUMAN
RAB4A_HUMAN	ACTC_HUMAN	RAB4A_HUMAN
RAB5A_HUMAN	UB2L3_HUMAN	RAB5A_HUMAN
MX1_HUMAN	TBA1B_HUMAN	MX1_HUMAN
MX2_HUMAN	TBA4A_HUMAN	MX2_HUMAN
PSB1_HUMAN	TBB4B_HUMAN	PSB1_HUMAN
COX5A_HUMAN	PA1B2_HUMAN	COX5A_HUMAN
LMNB1_HUMAN	H31_HUMAN	LMNB1_HUMAN
MIME_HUMAN	HBB_HUMAN	MIME_HUMAN
ICAL_HUMAN	HBA_HUMAN	ICAL_HUMAN
CO5A1_HUMAN	GTF2I_HUMAN	CO5A1_HUMAN
ASPG_HUMAN	TCPB_HUMAN	ASPG_HUMAN
PTMS_HUMAN	GSTO1_HUMAN	PTMS_HUMAN
GSTM3_HUMAN	PRKDC_HUMAN	GSTM3_HUMAN
VATB2_HUMAN	SRPX_HUMAN	VATB2_HUMAN
CSRP1_HUMAN	BASP1_HUMAN	CSRP1_HUMAN
FLNA_HUMAN	LV321_HUMAN	FLNA_HUMAN
ACOC_HUMAN	DCD_HUMAN	ACOC_HUMAN
SYT1_HUMAN	RL24_HUMAN	SYT1_HUMAN
MK_HUMAN	ARF1_HUMAN	MK_HUMAN
VDAC1_HUMAN	ERH_HUMAN	VDAC1_HUMAN
PGS1_HUMAN	RL19_HUMAN	PGS1_HUMAN
SDHB_HUMAN	SRSF3_HUMAN	SDHB_HUMAN
CD9_HUMAN	FBLN2_HUMAN	CD9_HUMAN
COMT_HUMAN	PGBM_HUMAN	COMT_HUMAN
TGM2_HUMAN	LRP2_HUMAN	TGM2_HUMAN
OSBP1_HUMAN	RBM3_HUMAN	OSBP1_HUMAN
PIMT_HUMAN	CYC_HUMAN	PIMT_HUMAN
FBRL_HUMAN	TFAM_HUMAN	FBRL_HUMAN
PUR2_HUMAN	MPCP_HUMAN	PUR2_HUMAN
TENX_HUMAN	VIGLN_HUMAN	TENX_HUMAN
PUR6_HUMAN	PURA_HUMAN	PUR6_HUMAN
NLTP_HUMAN	CLH1_HUMAN	NLTP_HUMAN
UBA1_HUMAN	FKBP3_HUMAN	UBA1_HUMAN
GPX3_HUMAN	REEP5_HUMAN	GPX3_HUMAN
NDKB_HUMAN	DHSO_HUMAN	NDKB_HUMAN
ENPP1_HUMAN	HNRPU_HUMAN	ENPP1_HUMAN
ROA2_HUMAN	U2AF1_HUMAN	ROA2_HUMAN
CALB2_HUMAN	SPTB2_HUMAN	CALB2_HUMAN
QCR2_HUMAN	TIAR_HUMAN	QCR2_HUMAN
FBLN1_HUMAN	SET_HUMAN	FBLN1_HUMAN
TCEA1_HUMAN	SRSF2_HUMAN	TCEA1_HUMAN
ITA6_HUMAN	FABP5_HUMAN	ITA6_HUMAN
SFPQ_HUMAN	CAP1_HUMAN	SFPQ_HUMAN
TBG1_HUMAN	PFKAP_HUMAN	TBG1_HUMAN
PPIB_HUMAN	EWS_HUMAN	PPIB_HUMAN
MAOM_HUMAN	TAGL_HUMAN	MAOM_HUMAN
SYWC_HUMAN	ODO1_HUMAN	SYWC_HUMAN
RS3_HUMAN	MMSA_HUMAN	RS3_HUMAN
SAHH_HUMAN	CO7A1_HUMAN	SAHH_HUMAN
COF1_HUMAN	DSG1_HUMAN	COF1_HUMAN
IF4B_HUMAN	RL18A_HUMAN	IF4B_HUMAN
CPT2_HUMAN	FKBP4_HUMAN	CPT2_HUMAN
KTHY_HUMAN	NUCB1_HUMAN	KTHY_HUMAN
CMA1_HUMAN	RL6_HUMAN	CMA1_HUMAN
LAMA2_HUMAN	TOP2B_HUMAN	LAMA2_HUMAN
EF1B_HUMAN	M2OM_HUMAN	EF1B_HUMAN
AT5F1_HUMAN	DYST_HUMAN	AT5F1_HUMAN
PPAC_HUMAN	CAV1_HUMAN	PPAC_HUMAN
THIL_HUMAN	LMNB2_HUMAN	THIL_HUMAN
TENA_HUMAN	FHR1_HUMAN	TENA_HUMAN
MYL9_HUMAN	GLGB_HUMAN	MYL9_HUMAN
RPB1_HUMAN	K1C17_HUMAN	RPB1_HUMAN
ZA2G_HUMAN	LGUL_HUMAN	ZA2G_HUMAN
RS12_HUMAN	SSBP_HUMAN	RS12_HUMAN
DNJB1_HUMAN	1433F_HUMAN	DNJB1_HUMAN
ATPA_HUMAN	CALD1_HUMAN	ATPA_HUMAN
CATS_HUMAN	COEA1_HUMAN	CATS_HUMAN
PSA1_HUMAN	PUR1_HUMAN	PSA1_HUMAN
PSA2_HUMAN	PSME1_HUMAN	PSA2_HUMAN
PSA3_HUMAN	FMOD_HUMAN	PSA3_HUMAN
PSA4_HUMAN	PRDX1_HUMAN	PSA4_HUMAN
S100P_HUMAN	RL18_HUMAN	S100P_HUMAN
MOES_HUMAN	C1QBP_HUMAN	MOES_HUMAN
DDX6_HUMAN	CKAP4_HUMAN	DDX6_HUMAN
CTNA2_HUMAN	AMPE_HUMAN	CTNA2_HUMAN
U2AF2_HUMAN	DERM_HUMAN	U2AF2_HUMAN
RL13_HUMAN	KHDR1_HUMAN	RL13_HUMAN
IVD_HUMAN	LRP1_HUMAN	IVD_HUMAN
S10A4_HUMAN	SRSF1_HUMAN	S10A4_HUMAN
HMGB2_HUMAN	RHG01_HUMAN	HMGB2_HUMAN
PTBP1_HUMAN	PP2BA_HUMAN	PTBP1_HUMAN
SYTC_HUMAN	DHX9_HUMAN	SYTC_HUMAN
SYVC_HUMAN	QOR_HUMAN	SYVC_HUMAN
EF1G_HUMAN	LG3BP_HUMAN	EF1G_HUMAN
FKBP2_HUMAN	MFGM_HUMAN	FKBP2_HUMAN
STOM_HUMAN	CD47_HUMAN	STOM_HUMAN
PON1_HUMAN	AHNK_HUMAN	PON1_HUMAN
1433T_HUMAN	LTOR4_HUMAN	1433T_HUMAN
MK03_HUMAN	AP1B1_HUMAN	MK03_HUMAN
DPP4_HUMAN	TWF1_HUMAN	DPP4_HUMAN
RL10_HUMAN	ASPH_HUMAN	RL10_HUMAN
RFA1_HUMAN	FBLN3_HUMAN	RFA1_HUMAN
APEX1_HUMAN	SF3A3_HUMAN	APEX1_HUMAN
PYR1_HUMAN	AIMP1_HUMAN	PYR1_HUMAN
CALR_HUMAN	ILF2_HUMAN	CALR_HUMAN
MAP4_HUMAN	ILF3_HUMAN	MAP4_HUMAN
CALX_HUMAN	LMAN2_HUMAN	CALX_HUMAN
P85A_HUMAN	TRAP1_HUMAN	P85A_HUMAN
PSB8_HUMAN	ANK3_HUMAN	PSB8_HUMAN
PSB9_HUMAN	ECH1_HUMAN	PSB9_HUMAN
PSA5_HUMAN	MTAP_HUMAN	PSA5_HUMAN
PSB4_HUMAN	TADBP_HUMAN	PSB4_HUMAN
PSB6_HUMAN	ROA0_HUMAN	PSB6_HUMAN
PSB5_HUMAN	PRDX4_HUMAN	PSB5_HUMAN
GSTM2_HUMAN	CBX3_HUMAN	GSTM2_HUMAN
ABCD3_HUMAN	PSMD2_HUMAN	ABCD3_HUMAN
LYOX_HUMAN	SBP1_HUMAN	LYOX_HUMAN
NDUS1_HUMAN	SRSF6_HUMAN	NDUS1_HUMAN
MK01_HUMAN	TIF1B_HUMAN	MK01_HUMAN
GRAN_HUMAN	G3BP1_HUMAN	GRAN_HUMAN
AMPL_HUMAN	MTA1_HUMAN	AMPL_HUMAN
TPP2_HUMAN	EIF3I_HUMAN	TPP2_HUMAN
IMPA1_HUMAN	MFAP5_HUMAN	IMPA1_HUMAN
PTN6_HUMAN	CTBP1_HUMAN	PTN6_HUMAN
RABP2_HUMAN	ILK_HUMAN	RABP2_HUMAN
TKT_HUMAN	NNTM_HUMAN	TKT_HUMAN
PML_HUMAN	SNTB2_HUMAN	PML_HUMAN
EF1D_HUMAN	SF3B2_HUMAN	EF1D_HUMAN
MARCS_HUMAN	FKBP5_HUMAN	MARCS_HUMAN
AQP1_HUMAN	ASAH1_HUMAN	AQP1_HUMAN
AL4A1_HUMAN	KCC2D_HUMAN	AL4A1_HUMAN
ERP29_HUMAN	DCTN2_HUMAN	ERP29_HUMAN
PRDX6_HUMAN	SNW1_HUMAN	PRDX6_HUMAN
BLVRB_HUMAN	IQGA2_HUMAN	BLVRB_HUMAN
PRDX5_HUMAN	TRA2A_HUMAN	PRDX5_HUMAN
DOPD_HUMAN	CUL3_HUMAN	DOPD_HUMAN
PRDX3_HUMAN	FHL1_HUMAN	PRDX3_HUMAN
ATPD_HUMAN	MOGS_HUMAN	ATPD_HUMAN
RL12_HUMAN	CD166_HUMAN	RL12_HUMAN
ECHM_HUMAN	NACA_HUMAN	ECHM_HUMAN
KCY_HUMAN	SPTN1_HUMAN	KCY_HUMAN
PEBP1_HUMAN	DX39B_HUMAN	PEBP1_HUMAN
PDIA3_HUMAN	TBB2A_HUMAN	PDIA3_HUMAN
2AAA_HUMAN	CIRBP_HUMAN	2AAA_HUMAN
PPIF_HUMAN	HNRPD_HUMAN	PPIF_HUMAN
NMT1_HUMAN	NID2_HUMAN	NMT1_HUMAN
1A74_HUMAN	DAG1_HUMAN	1A74_HUMAN
1B41_HUMAN	DSG2_HUMAN	1B41_HUMAN
1B42_HUMAN	SEPT6_HUMAN	1B42_HUMAN
1C12_HUMAN	EIF3A_HUMAN	1C12_HUMAN
HMOX2_HUMAN	DPYL3_HUMAN	HMOX2_HUMAN
PURA2_HUMAN	DYHC1_HUMAN	PURA2_HUMAN
AMRP_HUMAN	IF4A2_HUMAN	AMRP_HUMAN
SORCN_HUMAN	SRC8_HUMAN	SORCN_HUMAN
RPB2_HUMAN	TRI25_HUMAN	RPB2_HUMAN
SDHA_HUMAN	FGL2_HUMAN	SDHA_HUMAN
COR1A_HUMAN	FLNC_HUMAN	COR1A_HUMAN
GDIA_HUMAN	CAPR1_HUMAN	GDIA_HUMAN
METK2_HUMAN	RBM39_HUMAN	METK2_HUMAN
TIA1_HUMAN	DSC3_HUMAN	TIA1_HUMAN
DNJA1_HUMAN	ITIH4_HUMAN	DNJA1_HUMAN
QCR1_HUMAN	SMC1A_HUMAN	QCR1_HUMAN
3HIDH_HUMAN	GANAB_HUMAN	3HIDH_HUMAN
PUR9_HUMAN	LBR_HUMAN	PUR9_HUMAN
HNRH3_HUMAN	MVP_HUMAN	HNRH3_HUMAN
HNRH1_HUMAN	LTBP2_HUMAN	HNRH1_HUMAN
1433B_HUMAN	LASP1_HUMAN	1433B_HUMAN
1433S_HUMAN	PTGR1_HUMAN	1433S_HUMAN
STIP1_HUMAN	IMB1_HUMAN	STIP1_HUMAN
S10AB_HUMAN	NUMA1_HUMAN	S10AB_HUMAN
PRDX2_HUMAN	PSMD6_HUMAN	PRDX2_HUMAN
GBP1_HUMAN	SEPT2_HUMAN	GBP1_HUMAN
GBP2_HUMAN	SART3_HUMAN	GBP2_HUMAN
RL9_HUMAN	U5S1_HUMAN	RL9_HUMAN
ACSL1_HUMAN	SYK_HUMAN	ACSL1_HUMAN
KINH_HUMAN	IF4H_HUMAN	KINH_HUMAN
LSP1_HUMAN	POSTN_HUMAN	LSP1_HUMAN
DUT_HUMAN	EEA1_HUMAN	DUT_HUMAN
MCM4_HUMAN	PDIA6_HUMAN	MCM4_HUMAN
GLYC_HUMAN	PA1B3_HUMAN	GLYC_HUMAN
GLYM_HUMAN	PCOC1_HUMAN	GLYM_HUMAN
HYES_HUMAN	PEA15_HUMAN	HYES_HUMAN
HSP74_HUMAN	PGM5_HUMAN	HSP74_HUMAN
MPI_HUMAN	PLEC_HUMAN	MPI_HUMAN
PROF2_HUMAN	IPYR_HUMAN	PROF2_HUMAN
CTNA1_HUMAN	TEBP_HUMAN	CTNA1_HUMAN
PHB_HUMAN	NONO_HUMAN	PHB_HUMAN
SPB6_HUMAN	PTPA_HUMAN	SPB6_HUMAN
RADI_HUMAN	RCN1_HUMAN	RADI_HUMAN
RFA3_HUMAN	TMED2_HUMAN	RFA3_HUMAN
RL22_HUMAN	PCBP1_HUMAN	RL22_HUMAN
SPRE_HUMAN	PCBP2_HUMAN	SPRE_HUMAN
TSP4_HUMAN	TOM20_HUMAN	TSP4_HUMAN
IDUA_HUMAN	SF3B3_HUMAN	IDUA_HUMAN
K1C9_HUMAN	RSU1_HUMAN	K1C9_HUMAN
FBN1_HUMAN	CNN3_HUMAN	FBN1_HUMAN
GDE_HUMAN	PP1R7_HUMAN	GDE_HUMAN
MYH9_HUMAN	SC23A_HUMAN	MYH9_HUMAN
MYH10_HUMAN	SF3A1_HUMAN	MYH10_HUMAN
COPB2_HUMAN	BGH3_HUMAN	COPB2_HUMAN
ADDA_HUMAN	NHRF2_HUMAN	ADDA_HUMAN
BASI_HUMAN	TSN_HUMAN	BASI_HUMAN
FUS_HUMAN	TRYB1_HUMAN	FUS_HUMAN
DEK_HUMAN	ELAV1_HUMAN	DEK_HUMAN
MYH11_HUMAN	MYLK_HUMAN	MYH11_HUMAN
GLRX1_HUMAN	VAMP3_HUMAN	GLRX1_HUMAN
PPM1A_HUMAN	ADIRF_HUMAN	PPM1A_HUMAN
K22E_HUMAN	RB11B_HUMAN	K22E_HUMAN
HMGCL_HUMAN	SEPT7_HUMAN	HMGCL_HUMAN
PRS7_HUMAN	LAMA4_HUMAN	PRS7_HUMAN
GGT5_HUMAN	PSMD5_HUMAN	GGT5_HUMAN
ARL3_HUMAN	CSRP2_HUMAN	ARL3_HUMAN
TRI23_HUMAN	DDB1_HUMAN	TRI23_HUMAN
ATPG_HUMAN	CDC37_HUMAN	ATPG_HUMAN
VATE1_HUMAN	DPYL2_HUMAN	VATE1_HUMAN
RL4_HUMAN	SYPL1_HUMAN	RL4_HUMAN
LONM_HUMAN	RBBP7_HUMAN	LONM_HUMAN
PGM1_HUMAN	ECM1_HUMAN	PGM1_HUMAN
PEDF_HUMAN	SRSF7_HUMAN	PEDF_HUMAN
ODO2_HUMAN	DREB_HUMAN	ODO2_HUMAN
GPX4_HUMAN	FSCN1_HUMAN	GPX4_HUMAN
SRP14_HUMAN	IF16_HUMAN	SRP14_HUMAN
NUP62_HUMAN	DECR_HUMAN	NUP62_HUMAN
TAGL2_HUMAN	NDUA5_HUMAN	TAGL2_HUMAN
TALDO_HUMAN	H2B2E_HUMAN	TALDO_HUMAN
ETFB_HUMAN	LAMA3_HUMAN	ETFB_HUMAN
RBMX_HUMAN	NDUA9_HUMAN	RBMX_HUMAN
VATA_HUMAN	PCKGM_HUMAN	VATA_HUMAN
GRP75_HUMAN	HCDH_HUMAN	GRP75_HUMAN
IF4A3_HUMAN	UGPA_HUMAN	IF4A3_HUMAN
RS19_HUMAN	AOC3_HUMAN	RS19_HUMAN
RL3_HUMAN	TPD53_HUMAN	RL3_HUMAN
COFA1_HUMAN	MIC60_HUMAN	COFA1_HUMAN
COIA1_HUMAN	HNRL2_HUMAN	COIA1_HUMAN
OST48_HUMAN	WASC4_HUMAN	OST48_HUMAN
AN32A_HUMAN	SMU1_HUMAN	AN32A_HUMAN
FEN1_HUMAN	TKFC_HUMAN	FEN1_HUMAN
CAPG_HUMAN	TBB8_HUMAN	CAPG_HUMAN
CAP2_HUMAN	PDCD4_HUMAN	CAP2_HUMAN
TXLNA_HUMAN	PDLI3_HUMAN	TXLNA_HUMAN
TCPZ_HUMAN	DHB12_HUMAN	TCPZ_HUMAN
RL13A_HUMAN	FBLN7_HUMAN	RL13A_HUMAN
STAT3_HUMAN	H90B4_HUMAN	STAT3_HUMAN
MDHC_HUMAN	H90B2_HUMAN	MDHC_HUMAN
MDHM_HUMAN	R39L5_HUMAN	MDHM_HUMAN
ECHA_HUMAN	INT6L_HUMAN	ECHA_HUMAN
IF2G_HUMAN	TOIP1_HUMAN	IF2G_HUMAN
MNDA_HUMAN	HP1B3_HUMAN	MNDA_HUMAN
UBA7_HUMAN	RAIN_HUMAN	UBA7_HUMAN
CSK_HUMAN	EF1A3_HUMAN	CSK_HUMAN
GARS_HUMAN	KANK2_HUMAN	GARS_HUMAN
SYIC_HUMAN	STEA4_HUMAN	SYIC_HUMAN
EIF1_HUMAN	SUMO4_HUMAN	EIF1_HUMAN
ECI1_HUMAN	SFRP4_HUMAN	ECI1_HUMAN
LAP2B_HUMAN	PTRD1_HUMAN	LAP2B_HUMAN
STAT1_HUMAN	TWF2_HUMAN	STAT1_HUMAN
EPS15_HUMAN	SCMC1_HUMAN	EPS15_HUMAN
RS27_HUMAN	HIBCH_HUMAN	RS27_HUMAN
LPPRC_HUMAN	CAVN1_HUMAN	LPPRC_HUMAN
THIM_HUMAN	PRP8_HUMAN	THIM_HUMAN
RL35_HUMAN	VWA1_HUMAN	RL35_HUMAN
WASP_HUMAN	TM205_HUMAN	WASP_HUMAN
PCP_HUMAN	OLFL1_HUMAN	PCP_HUMAN
LIS1_HUMAN	H32_HUMAN	LIS1_HUMAN
CACP_HUMAN	TBA1A_HUMAN	CACP_HUMAN
MATR3_HUMAN	H2AV_HUMAN	MATR3_HUMAN
GPDM_HUMAN	RS27L_HUMAN	GPDM_HUMAN
SSRA_HUMAN	SND1_HUMAN	SSRA_HUMAN
KSYK_HUMAN	CYFP1_HUMAN	KSYK_HUMAN
RANG_HUMAN	MAMC2_HUMAN	RANG_HUMAN
NAMPT_HUMAN	GLUCM_HUMAN	NAMPT_HUMAN
AFAM_HUMAN	MYH14_HUMAN	AFAM_HUMAN
PRS6B_HUMAN	PLGT3_HUMAN	PRS6B_HUMAN
EFTS_HUMAN	KI21A_HUMAN	EFTS_HUMAN
VDAC2_HUMAN	HDGR2_HUMAN	VDAC2_HUMAN
ACDSB_HUMAN	PODN_HUMAN	ACDSB_HUMAN
CBX5_HUMAN	TARSH_HUMAN	CBX5_HUMAN
UBP5_HUMAN	TMED4_HUMAN	UBP5_HUMAN
MP2K4_HUMAN	CENPV_HUMAN	MP2K4_HUMAN
RAGP1_HUMAN	LYRIC_HUMAN	RAGP1_HUMAN
RECQ1_HUMAN	KTN1_HUMAN	RECQ1_HUMAN
CRK_HUMAN	ITIH5_HUMAN	CRK_HUMAN
CRKL_HUMAN	THOC4_HUMAN	CRKL_HUMAN
BAG6_HUMAN	C163A_HUMAN	BAG6_HUMAN
NSF_HUMAN	CAND1_HUMAN	NSF_HUMAN
RL27A_HUMAN	STX12_HUMAN	RL27A_HUMAN
RL5_HUMAN	HORN_HUMAN	RL5_HUMAN
RL21_HUMAN	AEBP1_HUMAN	RL21_HUMAN
RL28_HUMAN	SBSPO_HUMAN	RL28_HUMAN
RS9_HUMAN	A16A1_HUMAN	RS9_HUMAN
RS5_HUMAN	CCAR2_HUMAN	RS5_HUMAN
RS10_HUMAN	LRC47_HUMAN	RS10_HUMAN
MAP1B_HUMAN	MT1M_HUMAN	MAP1B_HUMAN
YAP1_HUMAN	SFRP1_HUMAN	YAP1_HUMAN
UTRO_HUMAN	LRC17_HUMAN	UTRO_HUMAN
IQGA1_HUMAN	PTGR2_HUMAN	IQGA1_HUMAN
GLYG_HUMAN	ENAH_HUMAN	GLYG_HUMAN
STT3A_HUMAN	SCAI_HUMAN	STT3A_HUMAN
CAZA2_HUMAN	TXND5_HUMAN	CAZA2_HUMAN
CAPZB_HUMAN	PAIRB_HUMAN	CAPZB_HUMAN
IF1AX_HUMAN	LEMD2_HUMAN	IF1AX_HUMAN
SYQ_HUMAN	NNRE_HUMAN	SYQ_HUMAN
RL29_HUMAN	ABCF1_HUMAN	RL29_HUMAN
UCRI_HUMAN	CSK23_HUMAN	UCRI_HUMAN
ATPO_HUMAN	NUP43_HUMAN	ATPO_HUMAN
PPCE_HUMAN	F10A5_HUMAN	PPCE_HUMAN
PI42A_HUMAN	TSTD1_HUMAN	PI42A_HUMAN
COPD_HUMAN	SMRC2_HUMAN	COPD_HUMAN
PSMD8_HUMAN	STT3B_HUMAN	PSMD8_HUMAN
GSHB_HUMAN	GNPI2_HUMAN	GSHB_HUMAN
TCPE_HUMAN	LRC8C_HUMAN	TCPE_HUMAN
K2C6C_HUMAN	MZB1_HUMAN	K2C6C_HUMAN
NEST_HUMAN	NU133_HUMAN	NEST_HUMAN
IDHP_HUMAN	PDC6I_HUMAN	IDHP_HUMAN
PIPNB_HUMAN	SELM_HUMAN	PIPNB_HUMAN
MRP_HUMAN	PALLD_HUMAN	MRP_HUMAN
AL9A1_HUMAN	PSPC1_HUMAN	AL9A1_HUMAN
RL34_HUMAN	DDX1_HUMAN	RL34_HUMAN
LMAN1_HUMAN	H1X_HUMAN	LMAN1_HUMAN
NASP_HUMAN	NDRG1_HUMAN	NASP_HUMAN
FMO5_HUMAN	HS105_HUMAN	FMO5_HUMAN
FAS_HUMAN	SEPT8_HUMAN	FAS_HUMAN
TCPG_HUMAN	PXDN_HUMAN	TCPG_HUMAN
RM19_HUMAN	AN32B_HUMAN	RM19_HUMAN
ARRB1_HUMAN	TFG_HUMAN	ARRB1_HUMAN
EFTU_HUMAN	HTRA1_HUMAN	EFTU_HUMAN
AMPH_HUMAN	ARC1A_HUMAN	AMPH_HUMAN
AL7A1_HUMAN	HDAC2_HUMAN	AL7A1_HUMAN
SRP09_HUMAN	DDX17_HUMAN	SRP09_HUMAN
PCY1A_HUMAN	RAD50_HUMAN	PCY1A_HUMAN
SYAC_HUMAN	RENT1_HUMAN	SYAC_HUMAN
SYCC_HUMAN	FUBP2_HUMAN	SYCC_HUMAN
SYSC_HUMAN	TNPO1_HUMAN	SYSC_HUMAN
PSB3_HUMAN	UBP7_HUMAN	PSB3_HUMAN
PSB2_HUMAN	LPP_HUMAN	PSB2_HUMAN
COMP_HUMAN	TCAL3_HUMAN	COMP_HUMAN
ACADV_HUMAN	CAVN3_HUMAN	ACADV_HUMAN
TMEDA_HUMAN	MYDGF_HUMAN	TMEDA_HUMAN
RBM25_HUMAN	MAL2_HUMAN	RBM25_HUMAN
EI2BB_HUMAN	RL36L_HUMAN	EI2BB_HUMAN
HINT1_HUMAN	ERGI1_HUMAN	HINT1_HUMAN
NU153_HUMAN	FERM2_HUMAN	NU153_HUMAN
RBP2_HUMAN	FUBP1_HUMAN	RBP2_HUMAN
NDUV1_HUMAN	DCPS_HUMAN	NDUV1_HUMAN
GRAK_HUMAN	ISOC1_HUMAN	GRAK_HUMAN
SPS1_HUMAN	CC124_HUMAN	SPS1_HUMAN
GUAA_HUMAN	AP2M1_HUMAN	GUAA_HUMAN
MRE11_HUMAN	KCD12_HUMAN	MRE11_HUMAN
IDH3A_HUMAN	RCN3_HUMAN	IDH3A_HUMAN
CRIP1_HUMAN	SNR40_HUMAN	CRIP1_HUMAN
MMP14_HUMAN	DAZP1_HUMAN	MMP14_HUMAN
GDIB_HUMAN	MMAB_HUMAN	GDIB_HUMAN
EMD_HUMAN	DYL2_HUMAN	EMD_HUMAN
SPB9_HUMAN	OTUB1_HUMAN	SPB9_HUMAN
SERPH_HUMAN	PGM2_HUMAN	SERPH_HUMAN
F10A1_HUMAN	SFRP2_HUMAN	F10A1_HUMAN
VASP_HUMAN	SUCB2_HUMAN	VASP_HUMAN
DYN2_HUMAN	ABHEB_HUMAN	DYN2_HUMAN
MAP2_HUMAN	ATPMD_HUMAN	MAP2_HUMAN
LRBA_HUMAN	EXOC2_HUMAN	LRBA_HUMAN
BCAM_HUMAN	CNDP2_HUMAN	BCAM_HUMAN
PPT1_HUMAN	MBOA7_HUMAN	PPT1_HUMAN
RL14_HUMAN	PGRP2_HUMAN	RL14_HUMAN
TCPQ_HUMAN	PLIN4_HUMAN	TCPQ_HUMAN
TCPD_HUMAN	VPS35_HUMAN	TCPD_HUMAN
ANX11_HUMAN	PURB_HUMAN	ANX11_HUMAN
FXR1_HUMAN	MYADM_HUMAN	FXR1_HUMAN
FXR2_HUMAN	CPXM1_HUMAN	FXR2_HUMAN
RAB5C_HUMAN	NIBL1_HUMAN	RAB5C_HUMAN
RAB7A_HUMAN	TBCB_HUMAN	RAB7A_HUMAN
RAB9A_HUMAN	CNN2_HUMAN	RAB9A_HUMAN
RAB13_HUMAN	PSMD1_HUMAN	RAB13_HUMAN
DUS3_HUMAN	PARK7_HUMAN	DUS3_HUMAN
SMCA2_HUMAN	VAT1_HUMAN	SMCA2_HUMAN
IDH3G_HUMAN	LGMN_HUMAN	IDH3G_HUMAN
GALK1_HUMAN	S10AD_HUMAN	GALK1_HUMAN
SSRD_HUMAN	EIF3C_HUMAN	SSRD_HUMAN
BAP31_HUMAN	PHB2_HUMAN	BAP31_HUMAN
MECP2_HUMAN	MGLL_HUMAN	MECP2_HUMAN
HCFC1_HUMAN	HCD2_HUMAN	HCFC1_HUMAN
AL3A2_HUMAN	COCA1_HUMAN	AL3A2_HUMAN
DHB4_HUMAN	ROAA_HUMAN	DHB4_HUMAN
PSMD7_HUMAN	ACON_HUMAN	PSMD7_HUMAN
SUOX_HUMAN	CPNE1_HUMAN	SUOX_HUMAN
SPHM_HUMAN	TCPH_HUMAN	SPHM_HUMAN
STA5B_HUMAN	H2B1M_HUMAN	STA5B_HUMAN
HDGF_HUMAN	SH3G1_HUMAN	HDGF_HUMAN
LUM_HUMAN	OMD_HUMAN	LUM_HUMAN
PRELP_HUMAN	ARP5L_HUMAN	PRELP_HUMAN
NDUA8_HUMAN	COR1B_HUMAN	NDUA8_HUMAN
ROA3_HUMAN	PXL2A_HUMAN	ROA3_HUMAN
6PGD_HUMAN	ERP44_HUMAN	6PGD_HUMAN
HNRPM_HUMAN	ESYT1_HUMAN	HNRPM_HUMAN
IMA5_HUMAN	CSN4_HUMAN	IMA5_HUMAN
GDS1_HUMAN	TMM43_HUMAN	GDS1_HUMAN
GDIR1_HUMAN	TBB6_HUMAN	GDIR1_HUMAN
GDIR2_HUMAN	HNRL1_HUMAN	GDIR2_HUMAN
HNRPF_HUMAN	EFHD1_HUMAN	HNRPF_HUMAN
STAT2_HUMAN	TM109_HUMAN	STAT2_HUMAN
THOP1_HUMAN	THIC_HUMAN	THOP1_HUMAN
CAZA1_HUMAN	SF3B5_HUMAN	CAZA1_HUMAN
CRIP2_HUMAN	CHID1_HUMAN	CRIP2_HUMAN
BIEA_HUMAN	SRBS1_HUMAN	BIEA_HUMAN
TXTP_HUMAN	HINT2_HUMAN	TXTP_HUMAN
PPP5_HUMAN	PRAX_HUMAN	PPP5_HUMAN
ARFP2_HUMAN	ASPN_HUMAN	ARFP2_HUMAN
ARFP1_HUMAN	UACA_HUMAN	ARFP1_HUMAN
ACLY_HUMAN	NIBAN_HUMAN	ACLY_HUMAN
SUCA_HUMAN	API5_HUMAN	SUCA_HUMAN
COPB_HUMAN	TB182_HUMAN	COPB_HUMAN
COPA_HUMAN	TINAL_HUMAN	COPA_HUMAN
CATC_HUMAN	SLIRP_HUMAN	CATC_HUMAN
AP2S1_HUMAN	NIF3L_HUMAN	AP2S1_HUMAN
SC24C_HUMAN	TOLIP_HUMAN	SC24C_HUMAN
TCP4_HUMAN	RAB1B_HUMAN	TCP4_HUMAN
ICLN_HUMAN	EHD4_HUMAN	ICLN_HUMAN
SYRC_HUMAN	SPTN4_HUMAN	SYRC_HUMAN
SYYC_HUMAN	SH3L3_HUMAN	SYYC_HUMAN
UBP14_HUMAN	SLK_HUMAN	UBP14_HUMAN
AAPK2_HUMAN	IPYR2_HUMAN	AAPK2_HUMAN
HSP72_HUMAN	DNJC5_HUMAN	HSP72_HUMAN
RD23B_HUMAN	AMPB_HUMAN	RD23B_HUMAN
KAD2_HUMAN	GAPR1_HUMAN	KAD2_HUMAN
HMCS2_HUMAN	ACAD9_HUMAN	HMCS2_HUMAN
P5CS_HUMAN	MET7A_HUMAN	P5CS_HUMAN
SNAA_HUMAN	CYBP_HUMAN	SNAA_HUMAN
AIF1_HUMAN	TENS1_HUMAN	AIF1_HUMAN
IF5_HUMAN	GLOD4_HUMAN	IF5_HUMAN
S12A2_HUMAN	SPON1_HUMAN	S12A2_HUMAN
PSMD4_HUMAN	APMAP_HUMAN	PSMD4_HUMAN
XPO2_HUMAN	VTA1_HUMAN	XPO2_HUMAN
TERA_HUMAN	DLRB1_HUMAN	TERA_HUMAN
MFAP1_HUMAN	INO1_HUMAN	MFAP1_HUMAN
MFAP4_HUMAN	C1QR1_HUMAN	MFAP4_HUMAN
ECHB_HUMAN	RTN4_HUMAN	ECHB_HUMAN
MANF_HUMAN	RPR1B_HUMAN	MANF_HUMAN
AFAD_HUMAN	NIT2_HUMAN	AFAD_HUMAN
NP1L1_HUMAN	PDLI7_HUMAN	NP1L1_HUMAN
ADK_HUMAN	DDX21_HUMAN	ADK_HUMAN
DSRAD_HUMAN	SIAS_HUMAN	DSRAD_HUMAN
LAMB2_HUMAN	OLFL3_HUMAN	LAMB2_HUMAN
TPD52_HUMAN	HEBP1_HUMAN	TPD52_HUMAN
SEC13_HUMAN	PHP14_HUMAN	SEC13_HUMAN
NH2L1_HUMAN	TOM22_HUMAN	NH2L1_HUMAN
PSA_HUMAN	KRT82_HUMAN	PSA_HUMAN
HNRH2_HUMAN	SYFB_HUMAN	HNRH2_HUMAN
SCOT1_HUMAN	SYIM_HUMAN	SCOT1_HUMAN
EIF3B_HUMAN	SAC1_HUMAN	EIF3B_HUMAN
ATPK_HUMAN	SPTC3_HUMAN	ATPK_HUMAN
NDUV3_HUMAN	SEP11_HUMAN	NDUV3_HUMAN
SYMC_HUMAN	PARVA_HUMAN	SYMC_HUMAN
ATP5I_HUMAN	ARL8B_HUMAN	ATP5I_HUMAN
CTBP2_HUMAN	CZIB_HUMAN	CTBP2_HUMAN
NDUA6_HUMAN	NHP2_HUMAN	NDUA6_HUMAN
CORO7_HUMAN	THUM1_HUMAN	CORO7_HUMAN
EPIPL_HUMAN	TMOD3_HUMAN	EPIPL_HUMAN
MTPN_HUMAN	UGGG1_HUMAN	MTPN_HUMAN
ARPC4_HUMAN	ERAP1_HUMAN	ARPC4_HUMAN
CD81_HUMAN	CISD1_HUMAN	CD81_HUMAN
TPIS_HUMAN	MAT2B_HUMAN	TPIS_HUMAN
EIF3E_HUMAN	MYOF_HUMAN	EIF3E_HUMAN
SC61B_HUMAN	EHD2_HUMAN	SC61B_HUMAN
MYL6_HUMAN	CALL5_HUMAN	MYL6_HUMAN
IF4A1_HUMAN	VAPA_HUMAN	IF4A1_HUMAN
RS20_HUMAN	H2AW_HUMAN	RS20_HUMAN
PSA6_HUMAN	SEP10_HUMAN	PSA6_HUMAN
S10AA_HUMAN	RCC2_HUMAN	S10AA_HUMAN
CDC42_HUMAN	RRBP1_HUMAN	CDC42_HUMAN
DEST_HUMAN	SUCB1_HUMAN	DEST_HUMAN
GMFB_HUMAN	EP15R_HUMAN	GMFB_HUMAN
RAB8A_HUMAN	MRC2_HUMAN	RAB8A_HUMAN
SPCS3_HUMAN	GBG12_HUMAN	SPCS3_HUMAN
SRP54_HUMAN	VPS29_HUMAN	SRP54_HUMAN
RAB2A_HUMAN	GRHPR_HUMAN	RAB2A_HUMAN
RAB10_HUMAN	CATZ_HUMAN	RAB10_HUMAN
UBC12_HUMAN	DJB11_HUMAN	UBC12_HUMAN
UBE2K_HUMAN	FBLN5_HUMAN	UBE2K_HUMAN
UBE2N_HUMAN	ADDG_HUMAN	UBE2N_HUMAN
RAB14_HUMAN	SEPT9_HUMAN	RAB14_HUMAN
ARP3_HUMAN	PCYOX_HUMAN	ARP3_HUMAN
ARP2_HUMAN	PUF60_HUMAN	ARP2_HUMAN
ACTZ_HUMAN	TAGL3_HUMAN	ACTZ_HUMAN
CSN2_HUMAN	ATIF1_HUMAN	CSN2_HUMAN
ABCE1_HUMAN	KAD3_HUMAN	ABCE1_HUMAN
RAP1B_HUMAN	SCOC_HUMAN	RAP1B_HUMAN
RAP2B_HUMAN	NAGK_HUMAN	RAP2B_HUMAN
RS3A_HUMAN	DBNL_HUMAN	RS3A_HUMAN
RL26_HUMAN	STML2_HUMAN	RL26_HUMAN
PSME3_HUMAN	FBX2_HUMAN	PSME3_HUMAN
RL15_HUMAN	DP13A_HUMAN	RL15_HUMAN
MGN_HUMAN	NUDT5_HUMAN	MGN_HUMAN
RL27_HUMAN	RALY_HUMAN	RL27_HUMAN
PHS_HUMAN	ANGL2_HUMAN	PHS_HUMAN
RL37A_HUMAN	ACINU_HUMAN	RL37A_HUMAN
RHOA_HUMAN	AGO1_HUMAN	RHOA_HUMAN
CH10_HUMAN	RAB21_HUMAN	CH10_HUMAN
LYSC_HUMAN	PRR12_HUMAN	LYSC_HUMAN
B2MG_HUMAN	COR1C_HUMAN	B2MG_HUMAN
NPC2_HUMAN	MYO6_HUMAN	NPC2_HUMAN
COPZ1_HUMAN	PRP19_HUMAN	COPZ1_HUMAN
UFM1_HUMAN	UBQL1_HUMAN	UFM1_HUMAN
WDR5_HUMAN	NENF_HUMAN	WDR5_HUMAN
AP1S1_HUMAN	NDRG2_HUMAN	AP1S1_HUMAN
NTF2_HUMAN	PACN2_HUMAN	NTF2_HUMAN
HNRPK_HUMAN	SNX6_HUMAN	HNRPK_HUMAN
1433G_HUMAN	PSD13_HUMAN	1433G_HUMAN
TIM10_HUMAN	CSN3_HUMAN	TIM10_HUMAN
RS7_HUMAN	NSF1C_HUMAN	RS7_HUMAN
PP1A_HUMAN	PA2G4_HUMAN	PP1A_HUMAN
PP1B_HUMAN	SMC3_HUMAN	PP1B_HUMAN
PRS4_HUMAN	RTRAF_HUMAN	PRS4_HUMAN
PRS8_HUMAN	RUVB2_HUMAN	PRS8_HUMAN
RS8_HUMAN	EIF3L_HUMAN	RS8_HUMAN
RS15A_HUMAN	RUVB1_HUMAN	RS15A_HUMAN
RS16_HUMAN	COF2_HUMAN	RS16_HUMAN
UBE2H_HUMAN	NCKP1_HUMAN	UBE2H_HUMAN
1433E_HUMAN	CNPY2_HUMAN	1433E_HUMAN
RS14_HUMAN	PADI2_HUMAN	RS14_HUMAN
RS23_HUMAN	GSTK1_HUMAN	RS23_HUMAN
RS18_HUMAN	TR150_HUMAN	RS18_HUMAN
RS29_HUMAN	NOP58_HUMAN	RS29_HUMAN
RS13_HUMAN	STA10_HUMAN	RS13_HUMAN
RS11_HUMAN	LC7L2_HUMAN	RS11_HUMAN
RUXE_HUMAN	SF3B6_HUMAN	RUXE_HUMAN
RUXF_HUMAN	HDGR3_HUMAN	RUXF_HUMAN
RUXG_HUMAN	STRAP_HUMAN	RUXG_HUMAN
LSM6_HUMAN	RTCB_HUMAN	LSM6_HUMAN
SMD1_HUMAN	RL36_HUMAN	SMD1_HUMAN
SMD2_HUMAN	CHTOP_HUMAN	SMD2_HUMAN
SMD3_HUMAN	SAMH1_HUMAN	SMD3_HUMAN
TYB4_HUMAN	TLN1_HUMAN	TYB4_HUMAN
ARF6_HUMAN	TLN2_HUMAN	ARF6_HUMAN
PRS10_HUMAN	HYOU1_HUMAN	PRS10_HUMAN
RL7A_HUMAN	LSM4_HUMAN	RL7A_HUMAN
ERF1_HUMAN	TIM9_HUMAN	ERF1_HUMAN
RS4X_HUMAN	TIM13_HUMAN	RS4X_HUMAN
ACTA_HUMAN	RBM8A_HUMAN	ACTA_HUMAN
RL23A_HUMAN	SNX5_HUMAN	RL23A_HUMAN
RS6_HUMAN	HEBP2_HUMAN	RS6_HUMAN
H4_HUMAN	COPG1_HUMAN	H4_HUMAN
RAB1A_HUMAN	CLIC4_HUMAN	RAB1A_HUMAN
RAN_HUMAN	SAR1B_HUMAN	RAN_HUMAN
RL23_HUMAN	EMIL1_HUMAN	RL23_HUMAN
RAP1A_HUMAN	EPN1_HUMAN	RAP1A_HUMAN
RS15_HUMAN	SQOR_HUMAN	RS15_HUMAN
RS24_HUMAN	RBM6_HUMAN	RS24_HUMAN
RS25_HUMAN	DUT_HUMAN	RS25_HUMAN
RS26_HUMAN	RBBP9_HUMAN	RS26_HUMAN
RS28_HUMAN	MGN_HUMAN	RS28_HUMAN
RS30_HUMAN	SG1D2_HUMAN	RS30_HUMAN
GBB1_HUMAN	THIOM_HUMAN	GBB1_HUMAN
GBB2_HUMAN	K1107_HUMAN	GBB2_HUMAN
RL30_HUMAN	MABP1_HUMAN	RL30_HUMAN
RL31_HUMAN	GPNMB_HUMAN	RL31_HUMAN
RL10A_HUMAN	DYN3_HUMAN	RL10A_HUMAN
RL32_HUMAN	HOOK1_HUMAN	RL32_HUMAN
RL11_HUMAN	CC125_HUMAN	RL11_HUMAN
RL8_HUMAN	MTREX_HUMAN	RL8_HUMAN
PPIA_HUMAN	UBR2_HUMAN	PPIA_HUMAN
FKB1A_HUMAN	CNOT6_HUMAN	FKB1A_HUMAN
RS27A_HUMAN	SACS_HUMAN	RS27A_HUMAN
GRB2_HUMAN	MYO1H_HUMAN	GRB2_HUMAN
TRA2B_HUMAN	BBS12_HUMAN	TRA2B_HUMAN
RAC1_HUMAN	ECM29_HUMAN	RAC1_HUMAN
AP2B1_HUMAN	CP7A1_HUMAN	AP2B1_HUMAN
GNAS2_HUMAN	INADL_HUMAN	GNAS2_HUMAN
1433Z_HUMAN	R13P3_HUMAN	1433Z_HUMAN
2ABA_HUMAN	HPTR_HUMAN	2ABA_HUMAN
RSMN_HUMAN	RRAGC_HUMAN	RSMN_HUMAN
SUMO1_HUMAN	FZD6_HUMAN	SUMO1_HUMAN
DYL1_HUMAN	K2026_HUMAN	DYL1_HUMAN
DYLT1_HUMAN	AP1S1_HUMAN	DYLT1_HUMAN
RL38_HUMAN	HV169_HUMAN	RL38_HUMAN
SKP1_HUMAN	TBX19_HUMAN	SKP1_HUMAN
RS21_HUMAN	MRP1_HUMAN	RS21_HUMAN
IF5A1_HUMAN	SKA2_HUMAN	IF5A1_HUMAN
RACK1_HUMAN	QCR7_HUMAN	RACK1_HUMAN
ACTG_HUMAN	WFDC3_HUMAN	ACTG_HUMAN
UBC9_HUMAN	PK3C3_HUMAN	UBC9_HUMAN
TYB10_HUMAN	TMED7_HUMAN	TYB10_HUMAN
PP2AA_HUMAN	SNX3_HUMAN	PP2AA_HUMAN
YBOX1_HUMAN	CREB5_HUMAN	YBOX1_HUMAN
SC11A_HUMAN	FRM4B_HUMAN	SC11A_HUMAN
CSK2B_HUMAN	MYG1_HUMAN	CSK2B_HUMAN
TPM4_HUMAN	MALR1_HUMAN	TPM4_HUMAN
ACTC_HUMAN	AHNK2_HUMAN	ACTC_HUMAN
UB2L3_HUMAN	HUWE1_HUMAN	UB2L3_HUMAN
TBA1B_HUMAN	XCT_HUMAN	TBA1B_HUMAN
TBA4A_HUMAN	RNT2_HUMAN	TBA4A_HUMAN
TBB4B_HUMAN	SCOT1_HUMAN	TBB4B_HUMAN
CSK21_HUMAN	LN28A_HUMAN	CSK21_HUMAN
PA1B2_HUMAN	LYAM1_HUMAN	PA1B2_HUMAN
HBB_HUMAN	PIGV_HUMAN	HBB_HUMAN
HBA_HUMAN	RET1_HUMAN	HBA_HUMAN
IGBP1_HUMAN	MSH2_HUMAN	IGBP1_HUMAN
IF4G2_HUMAN	MGMT_HUMAN	IF4G2_HUMAN
GTF2I_HUMAN	EIF3J_HUMAN	GTF2I_HUMAN
TCPB_HUMAN	HSDL2_HUMAN	TCPB_HUMAN
GSTO1_HUMAN	SPA13_HUMAN	GSTO1_HUMAN
PRKDC_HUMAN	ABCE1_HUMAN	PRKDC_HUMAN
IN35_HUMAN	GGCT_HUMAN	IN35_HUMAN
NUCB2_HUMAN	ISLR_HUMAN	NUCB2_HUMAN
GABT_HUMAN	S10AG_HUMAN	GABT_HUMAN
BASP1_HUMAN	KAD4_HUMAN	BASP1_HUMAN
DCD_HUMAN	MBB1A_HUMAN	DCD_HUMAN
RT35_HUMAN	FGF13_HUMAN	RT35_HUMAN
RT09_HUMAN	TGM2_HUMAN	RT09_HUMAN
SARNP_HUMAN	PGFRB_HUMAN	SARNP_HUMAN
LACTB_HUMAN	TGM4_HUMAN	LACTB_HUMAN
COG7_HUMAN	BAD_HUMAN	COG7_HUMAN
RL24_HUMAN	TXD17_HUMAN	RL24_HUMAN
CBX1_HUMAN	APOM_HUMAN	CBX1_HUMAN
HPCA_HUMAN	CSK22_HUMAN	HPCA_HUMAN
ARF1_HUMAN	ZFHX3_HUMAN	ARF1_HUMAN
ARF5_HUMAN	RGP1_HUMAN	ARF5_HUMAN
RHOG_HUMAN	NICA_HUMAN	RHOG_HUMAN
RL19_HUMAN	GSTT1_HUMAN	RL19_HUMAN
SRSF3_HUMAN	CENPX_HUMAN	SRSF3_HUMAN
H33_HUMAN	ANM1_HUMAN	H33_HUMAN
DAB2_HUMAN	TPPP3_HUMAN	DAB2_HUMAN
FBLN2_HUMAN	NU155_HUMAN	FBLN2_HUMAN
PGBM_HUMAN	HIF3A_HUMAN	PGBM_HUMAN
RBM10_HUMAN	VDAC3_HUMAN	RBM10_HUMAN
RBM3_HUMAN	PUR8_HUMAN	RBM3_HUMAN
CYC_HUMAN	BCCIP_HUMAN	CYC_HUMAN
TFAM_HUMAN	RIR1_HUMAN	TFAM_HUMAN
PIPNA_HUMAN	TRM1L_HUMAN	PIPNA_HUMAN
MPCP_HUMAN	ACADS_HUMAN	MPCP_HUMAN
VIGLN_HUMAN	HS74L_HUMAN	VIGLN_HUMAN
CDK5_HUMAN	KLKB1_HUMAN	CDK5_HUMAN
PURA_HUMAN	TM263_HUMAN	PURA_HUMAN
CLH1_HUMAN	HNRH2_HUMAN	CLH1_HUMAN
FKBP3_HUMAN	TYB10_HUMAN	FKBP3_HUMAN
REEP5_HUMAN	AKA12_HUMAN	REEP5_HUMAN
DHSO_HUMAN	SMG1_HUMAN	DHSO_HUMAN
HNRPU_HUMAN	SYTC_HUMAN	HNRPU_HUMAN
U2AF1_HUMAN	KREM2_HUMAN	U2AF1_HUMAN
SPTB2_HUMAN	HV373_HUMAN	SPTB2_HUMAN
TIAR_HUMAN	ACOT9_HUMAN	TIAR_HUMAN
SET_HUMAN	MIC13_HUMAN	SET_HUMAN
SRSF2_HUMAN	HV364_HUMAN	SRSF2_HUMAN
FABP5_HUMAN	NTM1A_HUMAN	FABP5_HUMAN
CAP1_HUMAN	PAK4_HUMAN	CAP1_HUMAN
XPC_HUMAN	CK054_HUMAN	XPC_HUMAN
EWS_HUMAN	IGLC7_HUMAN	EWS_HUMAN
TAGL_HUMAN	NPL4_HUMAN	TAGL_HUMAN
NAAA_HUMAN	KIF9_HUMAN	NAAA_HUMAN
ODO1_HUMAN	EFTS_HUMAN	ODO1_HUMAN
MMSA_HUMAN	THMS1_HUMAN	MMSA_HUMAN
BDH_HUMAN	XPP3_HUMAN	BDH_HUMAN
RL18A_HUMAN	CBPA5_HUMAN	RL18A_HUMAN
MP2K1_HUMAN	DCLK1_HUMAN	MP2K1_HUMAN
FKBP4_HUMAN	BT3L4_HUMAN	FKBP4_HUMAN
PLOD1_HUMAN	ELOB_HUMAN	PLOD1_HUMAN
NUCB1_HUMAN	DC1L1_HUMAN	NUCB1_HUMAN
RL6_HUMAN	VRK1_HUMAN	RL6_HUMAN
TOP2B_HUMAN	LV316_HUMAN	TOP2B_HUMAN
M2OM_HUMAN	LV310_HUMAN	M2OM_HUMAN
GSTM4_HUMAN	LV545_HUMAN	GSTM4_HUMAN
CAV1_HUMAN	KVD21_HUMAN	CAV1_HUMAN
ACY1_HUMAN	HV343_HUMAN	ACY1_HUMAN
LMNB2_HUMAN	KV108_HUMAN	LMNB2_HUMAN
TF65_HUMAN	ADAS_HUMAN	TF65_HUMAN
UBXN1_HUMAN	KIF2A_HUMAN	UBXN1_HUMAN
GLGB_HUMAN	SMAP_HUMAN	GLGB_HUMAN
IF4G1_HUMAN	PSD12_HUMAN	IF4G1_HUMAN
TLE3_HUMAN	PSDE_HUMAN	TLE3_HUMAN
LGUL_HUMAN	ACOD_HUMAN	LGUL_HUMAN
SSBP_HUMAN	APOL1_HUMAN	SSBP_HUMAN
1433F_HUMAN	MYPT1_HUMAN	1433F_HUMAN
LEG10_HUMAN	EIF3D_HUMAN	LEG10_HUMAN
EF1A2_HUMAN	CYB5B_HUMAN	EF1A2_HUMAN
CALD1_HUMAN	DNPH1_HUMAN	CALD1_HUMAN
COEA1_HUMAN	CD5L_HUMAN	COEA1_HUMAN
ITIH3_HUMAN	SMCA5_HUMAN	ITIH3_HUMAN
PUR1_HUMAN	SRPX2_HUMAN	PUR1_HUMAN
GFPT1_HUMAN	BRE1B_HUMAN	GFPT1_HUMAN
PSME1_HUMAN	NIPS2_HUMAN	PSME1_HUMAN
RING1_HUMAN	CREG1_HUMAN	RING1_HUMAN
FMOD_HUMAN	ATRN_HUMAN	FMOD_HUMAN
PRDX1_HUMAN	PCF11_HUMAN	PRDX1_HUMAN
RL18_HUMAN	LETM1_HUMAN	RL18_HUMAN
C1QBP_HUMAN	ZRAB2_HUMAN	C1QBP_HUMAN
CKAP4_HUMAN	6PGL_HUMAN	CKAP4_HUMAN
ZO1_HUMAN	AGM1_HUMAN	ZO1_HUMAN
DERM_HUMAN	ACSL3_HUMAN	DERM_HUMAN
KHDR1_HUMAN	TOM40_HUMAN	KHDR1_HUMAN
BAX_HUMAN	DYR_HUMAN	BAX_HUMAN
KLC1_HUMAN	GSHR_HUMAN	KLC1_HUMAN
LRP1_HUMAN	RASK_HUMAN	LRP1_HUMAN
SRSF1_HUMAN	KV105_HUMAN	SRSF1_HUMAN
RHG01_HUMAN	LV214_HUMAN	RHG01_HUMAN
SRSF4_HUMAN	HV309_HUMAN	SRSF4_HUMAN
PP2BA_HUMAN	IGHG1_HUMAN	PP2BA_HUMAN
DHX9_HUMAN	TBB4A_HUMAN	DHX9_HUMAN
QOR_HUMAN	KV116_HUMAN	QOR_HUMAN
GOGA2_HUMAN	IF2A_HUMAN	GOGA2_HUMAN
LG3BP_HUMAN	HV434_HUMAN	LG3BP_HUMAN
PPID_HUMAN	CDK1_HUMAN	PPID_HUMAN
SSRP1_HUMAN	APT_HUMAN	SSRP1_HUMAN
SLFN5_HUMAN	RNAS1_HUMAN	SLFN5_HUMAN
RBBP4_HUMAN	MGP_HUMAN	RBBP4_HUMAN
AHNK_HUMAN	RU2A_HUMAN	AHNK_HUMAN
APOBR_HUMAN	DPOLA_HUMAN	APOBR_HUMAN
AP1B1_HUMAN	PCNA_HUMAN	AP1B1_HUMAN
MPPA_HUMAN	ERF3A_HUMAN	MPPA_HUMAN
TWF1_HUMAN	K1C15_HUMAN	TWF1_HUMAN
ASPH_HUMAN	RAB5A_HUMAN	ASPH_HUMAN
TFCP2_HUMAN	MPRD_HUMAN	TFCP2_HUMAN
FBLN3_HUMAN	PTMS_HUMAN	FBLN3_HUMAN
SNF5_HUMAN	SDHB_HUMAN	SNF5_HUMAN
STX4_HUMAN	ENPP1_HUMAN	STX4_HUMAN
SF3A3_HUMAN	KAPCG_HUMAN	SF3A3_HUMAN
TP53B_HUMAN	MCM3_HUMAN	TP53B_HUMAN
AIMP1_HUMAN	CO5A3_HUMAN	AIMP1_HUMAN
ILF2_HUMAN	DNMT1_HUMAN	ILF2_HUMAN
ILF3_HUMAN	PSB5_HUMAN	ILF3_HUMAN
LMAN2_HUMAN	GNA11_HUMAN	LMAN2_HUMAN
EPS8_HUMAN	1A36_HUMAN	EPS8_HUMAN
TRAP1_HUMAN	AL1B1_HUMAN	TRAP1_HUMAN
DLG1_HUMAN	RPB2_HUMAN	DLG1_HUMAN
PP1R8_HUMAN	KAP3_HUMAN	PP1R8_HUMAN
ABR_HUMAN	KINH_HUMAN	ABR_HUMAN
ECH1_HUMAN	MCM4_HUMAN	ECH1_HUMAN
STK4_HUMAN	RFC4_HUMAN	STK4_HUMAN
FLII_HUMAN	ARL3_HUMAN	FLII_HUMAN
COASY_HUMAN	MP2K2_HUMAN	COASY_HUMAN
ACACA_HUMAN	VATE1_HUMAN	ACACA_HUMAN
CSN1_HUMAN	SYUA_HUMAN	CSN1_HUMAN
RED_HUMAN	PTGDS_HUMAN	RED_HUMAN
MTAP_HUMAN	NAA10_HUMAN	MTAP_HUMAN
TADBP_HUMAN	LAP2A_HUMAN	TADBP_HUMAN
ROA0_HUMAN	SDF1_HUMAN	ROA0_HUMAN
AIMP2_HUMAN	NASP_HUMAN	AIMP2_HUMAN
PRDX4_HUMAN	CTCF_HUMAN	PRDX4_HUMAN
PAK2_HUMAN	MCM2_HUMAN	PAK2_HUMAN
CBX3_HUMAN	RBP2_HUMAN	CBX3_HUMAN
PSMD2_HUMAN	MRE11_HUMAN	PSMD2_HUMAN
SBP1_HUMAN	F10A1_HUMAN	SBP1_HUMAN
NDK3_HUMAN	VAMP7_HUMAN	NDK3_HUMAN
SRSF9_HUMAN	RIDA_HUMAN	SRSF9_HUMAN
SRSF5_HUMAN	SPSY_HUMAN	SRSF5_HUMAN
SRSF6_HUMAN	BIEA_HUMAN	SRSF6_HUMAN
TIF1B_HUMAN	PPP5_HUMAN	TIF1B_HUMAN
G3BP1_HUMAN	NUBP1_HUMAN	G3BP1_HUMAN
NMI_HUMAN	ICLN_HUMAN	NMI_HUMAN
PTK7_HUMAN	UBP14_HUMAN	PTK7_HUMAN
EIF3I_HUMAN	HMCS2_HUMAN	EIF3I_HUMAN
CTBP1_HUMAN	P5CS_HUMAN	CTBP1_HUMAN
UB2V1_HUMAN	PSMD4_HUMAN	UB2V1_HUMAN
RM49_HUMAN	XPO2_HUMAN	RM49_HUMAN
DC1I2_HUMAN	MFAP1_HUMAN	DC1I2_HUMAN
ILK_HUMAN	IF6_HUMAN	ILK_HUMAN
NNTM_HUMAN	EPIPL_HUMAN	NNTM_HUMAN
SNTB2_HUMAN	LYSC_HUMAN	SNTB2_HUMAN
PPIG_HUMAN	DCAF7_HUMAN	PPIG_HUMAN
SF3B2_HUMAN	PP1B_HUMAN	SF3B2_HUMAN
OS9_HUMAN	PRS8_HUMAN	OS9_HUMAN
HAP28_HUMAN	RS29_HUMAN	HAP28_HUMAN
FKBP5_HUMAN	H2B1C_HUMAN	FKBP5_HUMAN
PICAL_HUMAN	RL40_HUMAN	PICAL_HUMAN
TBB3_HUMAN	2ABA_HUMAN	TBB3_HUMAN
ASAH1_HUMAN	SKP1_HUMAN	ASAH1_HUMAN
PRP4B_HUMAN	YBOX1_HUMAN	PRP4B_HUMAN
PIN1_HUMAN	EF1A1_HUMAN	PIN1_HUMAN
HDAC1_HUMAN	HBG1_HUMAN	HDAC1_HUMAN
KCC2D_HUMAN	RPP30_HUMAN	KCC2D_HUMAN
DCTN2_HUMAN	NUCB2_HUMAN	DCTN2_HUMAN
ULA1_HUMAN	CBX1_HUMAN	ULA1_HUMAN
SNW1_HUMAN	H33_HUMAN	SNW1_HUMAN
IQGA2_HUMAN	EM55_HUMAN	IQGA2_HUMAN
TRA2A_HUMAN	PIPNA_HUMAN	TRA2A_HUMAN
SNX1_HUMAN	HMCS1_HUMAN	SNX1_HUMAN
CUL3_HUMAN	GSTM4_HUMAN	CUL3_HUMAN
CUL4A_HUMAN	UBXN1_HUMAN	CUL4A_HUMAN
FCL_HUMAN	IF4G1_HUMAN	FCL_HUMAN
FHL1_HUMAN	AK1C1_HUMAN	FHL1_HUMAN
FHL3_HUMAN	SRSF4_HUMAN	FHL3_HUMAN
MOGS_HUMAN	GOGA2_HUMAN	MOGS_HUMAN
CD166_HUMAN	RBBP4_HUMAN	CD166_HUMAN
NACA_HUMAN	MPPA_HUMAN	NACA_HUMAN
SPTN1_HUMAN	MD2L1_HUMAN	SPTN1_HUMAN
DX39B_HUMAN	IDI1_HUMAN	DX39B_HUMAN
TBB2A_HUMAN	CKAP5_HUMAN	TBB2A_HUMAN
PEBB_HUMAN	UBP2L_HUMAN	PEBB_HUMAN
IL16_HUMAN	MLEC_HUMAN	IL16_HUMAN
CIRBP_HUMAN	DCTN1_HUMAN	CIRBP_HUMAN
COTL1_HUMAN	MCM6_HUMAN	COTL1_HUMAN
COX17_HUMAN	MESD_HUMAN	COX17_HUMAN
HNRPD_HUMAN	CHD4_HUMAN	HNRPD_HUMAN
SCRB2_HUMAN	SNX17_HUMAN	SCRB2_HUMAN
NID2_HUMAN	NOMO1_HUMAN	NID2_HUMAN
DAG1_HUMAN	RNPS1_HUMAN	DAG1_HUMAN
DSG2_HUMAN	SF3B4_HUMAN	DSG2_HUMAN
SEPT6_HUMAN	SF01_HUMAN	SEPT6_HUMAN
EIF3A_HUMAN	TOM34_HUMAN	EIF3A_HUMAN
UBP2L_HUMAN	CPSF6_HUMAN	UBP2L_HUMAN
SCRIB_HUMAN	VATF_HUMAN	SCRIB_HUMAN
GIT2_HUMAN	TRXR1_HUMAN	GIT2_HUMAN
MLEC_HUMAN	IF2GL_HUMAN	MLEC_HUMAN
TTL12_HUMAN	LRRF1_HUMAN	TTL12_HUMAN
DPYL3_HUMAN	CPIN1_HUMAN	DPYL3_HUMAN
ICT1_HUMAN	IPP2B_HUMAN	ICT1_HUMAN
DCTN1_HUMAN	CWC27_HUMAN	DCTN1_HUMAN
DYHC1_HUMAN	OLFM4_HUMAN	DYHC1_HUMAN
IF4A2_HUMAN	PNCB_HUMAN	IF4A2_HUMAN
SRC8_HUMAN	I2BP2_HUMAN	SRC8_HUMAN
FLOT2_HUMAN	DDX42_HUMAN	FLOT2_HUMAN
TRI25_HUMAN	SPB1_HUMAN	TRI25_HUMAN
FGL2_HUMAN	NUP93_HUMAN	FGL2_HUMAN
FKBP8_HUMAN	CMTR1_HUMAN	FKBP8_HUMAN
GNA13_HUMAN	RAI3_HUMAN	GNA13_HUMAN
GALE_HUMAN	NEUA_HUMAN	GALE_HUMAN
CAPR1_HUMAN	RLA0L_HUMAN	CAPR1_HUMAN
RBM39_HUMAN	AGR3_HUMAN	RBM39_HUMAN
PDIA5_HUMAN	GIPC2_HUMAN	PDIA5_HUMAN
ITIH4_HUMAN	PRP31_HUMAN	ITIH4_HUMAN
EPN4_HUMAN	RIN2_HUMAN	EPN4_HUMAN
SMC1A_HUMAN	RBP56_HUMAN	SMC1A_HUMAN
MESD_HUMAN	CELF1_HUMAN	MESD_HUMAN
GANAB_HUMAN	H2A1C_HUMAN	GANAB_HUMAN
2A5D_HUMAN	WBP2_HUMAN	2A5D_HUMAN
GNMT_HUMAN	RMD1_HUMAN	GNMT_HUMAN
MVP_HUMAN	CERS2_HUMAN	MVP_HUMAN
LTBP2_HUMAN	NUD11_HUMAN	LTBP2_HUMAN
GOGB1_HUMAN	FAH2A_HUMAN	GOGB1_HUMAN
CHD4_HUMAN	PSB7_HUMAN	CHD4_HUMAN
LASP1_HUMAN	PFD5_HUMAN	LASP1_HUMAN
PTGR1_HUMAN	TTC1_HUMAN	PTGR1_HUMAN
IMB1_HUMAN	SGMR1_HUMAN	IMB1_HUMAN
NOLC1_HUMAN	NP1L4_HUMAN	NOLC1_HUMAN
NUMA1_HUMAN	H2A1J_HUMAN	NUMA1_HUMAN
PSMD6_HUMAN	MEP50_HUMAN	PSMD6_HUMAN
ABRX2_HUMAN	TBA1C_HUMAN	ABRX2_HUMAN
SEPT2_HUMAN	TACO1_HUMAN	SEPT2_HUMAN
SART3_HUMAN	AN32E_HUMAN	SART3_HUMAN
U5S1_HUMAN	MTNA_HUMAN	U5S1_HUMAN
AR6P1_HUMAN	GNL3_HUMAN	AR6P1_HUMAN
SYK_HUMAN	RBM4_HUMAN	SYK_HUMAN
IF4H_HUMAN	WDR61_HUMAN	IF4H_HUMAN
POSTN_HUMAN	CLPB_HUMAN	POSTN_HUMAN
EEA1_HUMAN	RWDD1_HUMAN	EEA1_HUMAN
PDIA6_HUMAN	DCTP1_HUMAN	PDIA6_HUMAN
PA1B3_HUMAN	TM9S3_HUMAN	PA1B3_HUMAN
PCOC1_HUMAN	RIC8A_HUMAN	PCOC1_HUMAN
PEA15_HUMAN	SAR1A_HUMAN	PEA15_HUMAN
PGM5_HUMAN	DD19A_HUMAN	PGM5_HUMAN
PMVK_HUMAN	ARHL2_HUMAN	PMVK_HUMAN
PLEC_HUMAN	DPP3_HUMAN	PLEC_HUMAN
NOMO1_HUMAN	BCLF1_HUMAN	NOMO1_HUMAN
IPYR_HUMAN	HPBP1_HUMAN	IPYR_HUMAN
TEBP_HUMAN	EHD3_HUMAN	TEBP_HUMAN
NONO_HUMAN	GMPR2_HUMAN	NONO_HUMAN
PTPA_HUMAN	ATX10_HUMAN	PTPA_HUMAN
RABE1_HUMAN	DNJB9_HUMAN	RABE1_HUMAN
RAB35_HUMAN	NPS3A_HUMAN	RAB35_HUMAN
RNPS1_HUMAN	TES_HUMAN	RNPS1_HUMAN
RCN1_HUMAN	SRP68_HUMAN	RCN1_HUMAN
TMED2_HUMAN	CHRD1_HUMAN	TMED2_HUMAN
PCBP1_HUMAN	PFD2_HUMAN	PCBP1_HUMAN
PCBP2_HUMAN	RCOR1_HUMAN	PCBP2_HUMAN
ELOC_HUMAN	DNPEP_HUMAN	ELOC_HUMAN
ELOB_HUMAN	G3BP2_HUMAN	ELOB_HUMAN
TOM20_HUMAN	KCC2A_HUMAN	TOM20_HUMAN
SF3B3_HUMAN	E41L3_HUMAN	SF3B3_HUMAN
RSU1_HUMAN	CHSP1_HUMAN	RSU1_HUMAN
CNN3_HUMAN	UBP15_HUMAN	CNN3_HUMAN
KS6A1_HUMAN	TELO2_HUMAN	KS6A1_HUMAN
SAFB1_HUMAN	LSM5_HUMAN	SAFB1_HUMAN
SF3B4_HUMAN	PPME1_HUMAN	SF3B4_HUMAN
SF3A2_HUMAN	SP16H_HUMAN	SF3A2_HUMAN
PP1R7_HUMAN	PUM3_HUMAN	PP1R7_HUMAN
SC23A_HUMAN	NDUA4_HUMAN	SC23A_HUMAN
SC23B_HUMAN	ISM2_HUMAN	SC23B_HUMAN
SF3A1_HUMAN	STXB3_HUMAN	SF3A1_HUMAN
BGH3_HUMAN	CAH6_HUMAN	BGH3_HUMAN
NHRF2_HUMAN	MBD2_HUMAN	NHRF2_HUMAN
TSN_HUMAN	STABP_HUMAN	TSN_HUMAN
SF01_HUMAN	HV5X1_HUMAN	SF01_HUMAN
TRYB1_HUMAN	VAMP2_HUMAN	TRYB1_HUMAN
MARE1_HUMAN	HAP28_HUMAN	MARE1_HUMAN
ELAV1_HUMAN	EXOC7_HUMAN	ELAV1_HUMAN
MYLK_HUMAN	NFIX_HUMAN	MYLK_HUMAN
TOM34_HUMAN	GNAI1_HUMAN	TOM34_HUMAN
UB2V2_HUMAN	SNX29_HUMAN	UB2V2_HUMAN
STXB2_HUMAN	LY75_HUMAN	STXB2_HUMAN
VAMP3_HUMAN	GBF1_HUMAN	VAMP3_HUMAN
NEDD8_HUMAN	SAFB1_HUMAN	NEDD8_HUMAN
[truncated: 2,297 more rows]

## Sheet: 4. Phosphoproteins number
IDC-Phosphoproteins-2607	ILC-Phosphoproteins-3550	All identified phosphoproteins - 3808
MED19_HUMAN	ZC11B_HUMAN	MED19_HUMAN
RHG32_HUMAN	CA226_HUMAN	RHG32_HUMAN
RHN2P_HUMAN	SPD2B_HUMAN	RHN2P_HUMAN
PP13G_HUMAN	ZBBX_HUMAN	PP13G_HUMAN
MYO1C_HUMAN	PP13G_HUMAN	MYO1C_HUMAN
GTPB1_HUMAN	CFA99_HUMAN	GTPB1_HUMAN
SMAP_HUMAN	PDLI1_HUMAN	SMAP_HUMAN
PGRC1_HUMAN	GTPB1_HUMAN	PGRC1_HUMAN
SPT5H_HUMAN	SMAP_HUMAN	SPT5H_HUMAN
ODPX_HUMAN	AP3B1_HUMAN	ODPX_HUMAN
RCAS1_HUMAN	PGRC1_HUMAN	RCAS1_HUMAN
NOP56_HUMAN	SPT5H_HUMAN	NOP56_HUMAN
ARI1A_HUMAN	GOLI4_HUMAN	ARI1A_HUMAN
HSPB6_HUMAN	IMA4_HUMAN	HSPB6_HUMAN
UBFD1_HUMAN	RCAS1_HUMAN	UBFD1_HUMAN
COPE_HUMAN	PITM1_HUMAN	COPE_HUMAN
ABLM1_HUMAN	NOP56_HUMAN	ABLM1_HUMAN
KMT2D_HUMAN	NFIB_HUMAN	KMT2D_HUMAN
NHRF1_HUMAN	ACACB_HUMAN	NHRF1_HUMAN
APOL1_HUMAN	ARI1A_HUMAN	APOL1_HUMAN
SCAM3_HUMAN	TRAD1_HUMAN	SCAM3_HUMAN
MYPT1_HUMAN	HSPB6_HUMAN	MYPT1_HUMAN
SC16A_HUMAN	AP3D1_HUMAN	SC16A_HUMAN
KHNYN_HUMAN	ABLM1_HUMAN	KHNYN_HUMAN
SYNJ2_HUMAN	P5I11_HUMAN	SYNJ2_HUMAN
SYNEM_HUMAN	KMT2D_HUMAN	SYNEM_HUMAN
ARHGB_HUMAN	NHRF1_HUMAN	ARHGB_HUMAN
FYB1_HUMAN	MYPT1_HUMAN	FYB1_HUMAN
TBX3_HUMAN	ARHGA_HUMAN	TBX3_HUMAN
SCAM2_HUMAN	SC16A_HUMAN	SCAM2_HUMAN
BET1_HUMAN	SYNEM_HUMAN	BET1_HUMAN
TIF1A_HUMAN	DCLK1_HUMAN	TIF1A_HUMAN
PGRC2_HUMAN	ARHGB_HUMAN	PGRC2_HUMAN
ZN185_HUMAN	SCAM2_HUMAN	ZN185_HUMAN
TNC18_HUMAN	BET1_HUMAN	TNC18_HUMAN
ZZEF1_HUMAN	TIF1A_HUMAN	ZZEF1_HUMAN
ASAP2_HUMAN	ZN185_HUMAN	ASAP2_HUMAN
SI1L1_HUMAN	TNC18_HUMAN	SI1L1_HUMAN
TGFI1_HUMAN	R113A_HUMAN	TGFI1_HUMAN
M3K7_HUMAN	SEPT4_HUMAN	M3K7_HUMAN
TPD54_HUMAN	SNUT1_HUMAN	TPD54_HUMAN
IF4G3_HUMAN	TGFI1_HUMAN	IF4G3_HUMAN
E41L2_HUMAN	M3K7_HUMAN	E41L2_HUMAN
LAT_HUMAN	TPD54_HUMAN	LAT_HUMAN
NCK2_HUMAN	IF4G3_HUMAN	NCK2_HUMAN
NRDC_HUMAN	KLF4_HUMAN	NRDC_HUMAN
BNI3L_HUMAN	ARK72_HUMAN	BNI3L_HUMAN
PLIN1_HUMAN	E41L2_HUMAN	PLIN1_HUMAN
KPRB_HUMAN	TGON2_HUMAN	KPRB_HUMAN
ZEB2_HUMAN	WIPF1_HUMAN	ZEB2_HUMAN
KIF1B_HUMAN	ACTN4_HUMAN	KIF1B_HUMAN
KDM1A_HUMAN	HTSF1_HUMAN	KDM1A_HUMAN
NDK8_HUMAN	AAKB2_HUMAN	NDK8_HUMAN
PLXC1_HUMAN	NRDC_HUMAN	PLXC1_HUMAN
SNX3_HUMAN	KIF1C_HUMAN	SNX3_HUMAN
VINEX_HUMAN	PLIN1_HUMAN	VINEX_HUMAN
GREM1_HUMAN	KPRB_HUMAN	GREM1_HUMAN
PDE8A_HUMAN	SMCA5_HUMAN	PDE8A_HUMAN
PLIN3_HUMAN	JIP4_HUMAN	PLIN3_HUMAN
UGDH_HUMAN	ZEB2_HUMAN	UGDH_HUMAN
CTND1_HUMAN	KIF1B_HUMAN	CTND1_HUMAN
TOM1_HUMAN	MABP1_HUMAN	TOM1_HUMAN
F262_HUMAN	TBCD4_HUMAN	F262_HUMAN
DKC1_HUMAN	PLXC1_HUMAN	DKC1_HUMAN
IF2P_HUMAN	SNX3_HUMAN	IF2P_HUMAN
GAS7_HUMAN	OGA_HUMAN	GAS7_HUMAN
BRD4_HUMAN	VINEX_HUMAN	BRD4_HUMAN
N4BP1_HUMAN	GREM1_HUMAN	N4BP1_HUMAN
DEPD5_HUMAN	PLIN3_HUMAN	DEPD5_HUMAN
PHF2_HUMAN	CTND1_HUMAN	PHF2_HUMAN
ZC11A_HUMAN	SNX2_HUMAN	ZC11A_HUMAN
PHAR2_HUMAN	TOM1_HUMAN	PHAR2_HUMAN
H2AY_HUMAN	F262_HUMAN	H2AY_HUMAN
FLNB_HUMAN	IF2P_HUMAN	FLNB_HUMAN
NCOR1_HUMAN	GAS7_HUMAN	NCOR1_HUMAN
VAMP4_HUMAN	BRD4_HUMAN	VAMP4_HUMAN
TRIM3_HUMAN	LIRB5_HUMAN	TRIM3_HUMAN
SC22B_HUMAN	CLAP2_HUMAN	SC22B_HUMAN
GGYF1_HUMAN	DEPD5_HUMAN	GGYF1_HUMAN
MED24_HUMAN	PHF2_HUMAN	MED24_HUMAN
SF3B1_HUMAN	BCAS1_HUMAN	SF3B1_HUMAN
PRKRA_HUMAN	FLNB_HUMAN	PRKRA_HUMAN
MYCB2_HUMAN	NCOR1_HUMAN	MYCB2_HUMAN
TM1L1_HUMAN	VAMP4_HUMAN	TM1L1_HUMAN
UTP20_HUMAN	SC22B_HUMAN	UTP20_HUMAN
GRAP2_HUMAN	MED24_HUMAN	GRAP2_HUMAN
EIF3G_HUMAN	SF3B1_HUMAN	EIF3G_HUMAN
GABR2_HUMAN	PRKRA_HUMAN	GABR2_HUMAN
CCNK_HUMAN	MYCB2_HUMAN	CCNK_HUMAN
TRIO_HUMAN	EIF3G_HUMAN	TRIO_HUMAN
SASH3_HUMAN	TUSC2_HUMAN	SASH3_HUMAN
RL1D1_HUMAN	TRIO_HUMAN	RL1D1_HUMAN
ZFAN5_HUMAN	RL1D1_HUMAN	ZFAN5_HUMAN
SRP72_HUMAN	STC2_HUMAN	SRP72_HUMAN
STK10_HUMAN	ZFAN5_HUMAN	STK10_HUMAN
TOM70_HUMAN	STK10_HUMAN	TOM70_HUMAN
TOX4_HUMAN	TOM70_HUMAN	TOX4_HUMAN
SRBS2_HUMAN	K0754_HUMAN	SRBS2_HUMAN
SASH1_HUMAN	SRBS2_HUMAN	SASH1_HUMAN
PLPHP_HUMAN	TMCC1_HUMAN	PLPHP_HUMAN
ABLM3_HUMAN	PHF14_HUMAN	ABLM3_HUMAN
SLIK3_HUMAN	SASH1_HUMAN	SLIK3_HUMAN
SO2B1_HUMAN	PRP6_HUMAN	SO2B1_HUMAN
SOGA1_HUMAN	SC31A_HUMAN	SOGA1_HUMAN
SC31A_HUMAN	ZO3_HUMAN	SC31A_HUMAN
ZO3_HUMAN	SCAF4_HUMAN	ZO3_HUMAN
UBE4B_HUMAN	STBD1_HUMAN	UBE4B_HUMAN
ZRAB2_HUMAN	ZRAB2_HUMAN	ZRAB2_HUMAN
MTMR5_HUMAN	ZBT7A_HUMAN	MTMR5_HUMAN
ZBT7A_HUMAN	SVIL_HUMAN	ZBT7A_HUMAN
AGM1_HUMAN	ASML_HUMAN	AGM1_HUMAN
CD2B2_HUMAN	OXSR1_HUMAN	CD2B2_HUMAN
SVIL_HUMAN	AP2A1_HUMAN	SVIL_HUMAN
FMNL1_HUMAN	ABHGA_HUMAN	FMNL1_HUMAN
SC24B_HUMAN	NDUBA_HUMAN	SC24B_HUMAN
ASML_HUMAN	PAK4_HUMAN	ASML_HUMAN
AP2A1_HUMAN	EGFR_HUMAN	AP2A1_HUMAN
WIZ_HUMAN	PGK1_HUMAN	WIZ_HUMAN
BAG3_HUMAN	ANT3_HUMAN	BAG3_HUMAN
AIFM1_HUMAN	KNG1_HUMAN	AIFM1_HUMAN
LATS1_HUMAN	CO1A1_HUMAN	LATS1_HUMAN
PAK4_HUMAN	CO3A1_HUMAN	PAK4_HUMAN
ACL6A_HUMAN	K1C14_HUMAN	ACL6A_HUMAN
ABL1_HUMAN	LMNA_HUMAN	ABL1_HUMAN
EGFR_HUMAN	APOE_HUMAN	EGFR_HUMAN
PGK1_HUMAN	APOA2_HUMAN	PGK1_HUMAN
CYTC_HUMAN	FIBA_HUMAN	CYTC_HUMAN
KNG1_HUMAN	MBP_HUMAN	KNG1_HUMAN
CO1A1_HUMAN	FINC_HUMAN	CO1A1_HUMAN
CRYAB_HUMAN	FETUA_HUMAN	CRYAB_HUMAN
LMNA_HUMAN	TTHY_HUMAN	LMNA_HUMAN
SPTA1_HUMAN	ALBU_HUMAN	SPTA1_HUMAN
APOA2_HUMAN	FRIH_HUMAN	APOA2_HUMAN
FIBA_HUMAN	VTNC_HUMAN	FIBA_HUMAN
FINC_HUMAN	ALDOA_HUMAN	FINC_HUMAN
FETUA_HUMAN	ANXA1_HUMAN	FETUA_HUMAN
ALBU_HUMAN	G3P_HUMAN	ALBU_HUMAN
FRIH_HUMAN	HSPB1_HUMAN	FRIH_HUMAN
VTNC_HUMAN	PPBT_HUMAN	VTNC_HUMAN
RAF1_HUMAN	JUN_HUMAN	RAF1_HUMAN
ALDOA_HUMAN	LA_HUMAN	ALDOA_HUMAN
ANXA1_HUMAN	KPCB_HUMAN	ANXA1_HUMAN
K2C1_HUMAN	K1C18_HUMAN	K2C1_HUMAN
G3P_HUMAN	K2C8_HUMAN	G3P_HUMAN
HSPB1_HUMAN	PRGR_HUMAN	HSPB1_HUMAN
PPBT_HUMAN	S10A9_HUMAN	PPBT_HUMAN
RLA1_HUMAN	NPM_HUMAN	RLA1_HUMAN
RLA2_HUMAN	NFM_HUMAN	RLA2_HUMAN
LA_HUMAN	CENPB_HUMAN	LA_HUMAN
K1C18_HUMAN	ANXA2_HUMAN	K1C18_HUMAN
K2C8_HUMAN	APT_HUMAN	K2C8_HUMAN
CDK1_HUMAN	SYEP_HUMAN	CDK1_HUMAN
S10A9_HUMAN	CO1A2_HUMAN	S10A9_HUMAN
S10A6_HUMAN	HS90B_HUMAN	S10A6_HUMAN
ENOA_HUMAN	ODPA_HUMAN	ENOA_HUMAN
G6PI_HUMAN	PTPRC_HUMAN	G6PI_HUMAN
NPM_HUMAN	RU17_HUMAN	NPM_HUMAN
NFM_HUMAN	ITA5_HUMAN	NFM_HUMAN
CENPB_HUMAN	NFIC_HUMAN	CENPB_HUMAN
ANXA2_HUMAN	VIME_HUMAN	ANXA2_HUMAN
TBB5_HUMAN	RS17_HUMAN	TBB5_HUMAN
LAMB1_HUMAN	LEG1_HUMAN	LAMB1_HUMAN
LYN_HUMAN	TPM1_HUMAN	LYN_HUMAN
MGP_HUMAN	ANXA4_HUMAN	MGP_HUMAN
ODPA_HUMAN	ROA1_HUMAN	ODPA_HUMAN
PTPRC_HUMAN	TFPT_HUMAN	PTPRC_HUMAN
ITA5_HUMAN	ATX1L_HUMAN	ITA5_HUMAN
NFIC_HUMAN	H14_HUMAN	NFIC_HUMAN
VIME_HUMAN	OSTP_HUMAN	VIME_HUMAN
RS17_HUMAN	TAU_HUMAN	RS17_HUMAN
K2C7_HUMAN	CH60_HUMAN	K2C7_HUMAN
LEG1_HUMAN	SPTB1_HUMAN	LEG1_HUMAN
TPM1_HUMAN	TOP2A_HUMAN	TPM1_HUMAN
ANXA4_HUMAN	CP2A6_HUMAN	ANXA4_HUMAN
ROA1_HUMAN	MPRI_HUMAN	ROA1_HUMAN
TACD2_HUMAN	SRF_HUMAN	TACD2_HUMAN
PARP1_HUMAN	CO6A3_HUMAN	PARP1_HUMAN
TFPT_HUMAN	ACTN1_HUMAN	TFPT_HUMAN
SRG2B_HUMAN	GP1BB_HUMAN	SRG2B_HUMAN
ADX_HUMAN	ITA4_HUMAN	ADX_HUMAN
H14_HUMAN	K2C5_HUMAN	H14_HUMAN
OSTP_HUMAN	PLSL_HUMAN	OSTP_HUMAN
TAU_HUMAN	HCLS1_HUMAN	TAU_HUMAN
CH60_HUMAN	KPYM_HUMAN	CH60_HUMAN
CLUS_HUMAN	BRAF_HUMAN	CLUS_HUMAN
BCR_HUMAN	B4GT1_HUMAN	BCR_HUMAN
MPRI_HUMAN	ATF2_HUMAN	MPRI_HUMAN
CD20_HUMAN	FOSL2_HUMAN	CD20_HUMAN
CO6A2_HUMAN	RS2_HUMAN	CO6A2_HUMAN
CO6A3_HUMAN	DESP_HUMAN	CO6A3_HUMAN
IMDH2_HUMAN	CREB1_HUMAN	IMDH2_HUMAN
TPR_HUMAN	NCK1_HUMAN	TPR_HUMAN
ODBA_HUMAN	H12_HUMAN	ODBA_HUMAN
GP1BB_HUMAN	AT2A2_HUMAN	GP1BB_HUMAN
CY24A_HUMAN	STMN1_HUMAN	CY24A_HUMAN
PLSL_HUMAN	ZN708_HUMAN	PLSL_HUMAN
GYS1_HUMAN	KPCA_HUMAN	GYS1_HUMAN
KAP2_HUMAN	CXA1_HUMAN	KAP2_HUMAN
HCLS1_HUMAN	VINC_HUMAN	HCLS1_HUMAN
KPYM_HUMAN	PTPRA_HUMAN	KPYM_HUMAN
PLAK_HUMAN	SON_HUMAN	PLAK_HUMAN
BRAF_HUMAN	PGAM1_HUMAN	BRAF_HUMAN
B4GT1_HUMAN	ML12A_HUMAN	B4GT1_HUMAN
ATF2_HUMAN	NUCL_HUMAN	ATF2_HUMAN
UCHL3_HUMAN	TFEB_HUMAN	UCHL3_HUMAN
FOSL2_HUMAN	SL9A1_HUMAN	FOSL2_HUMAN
RS2_HUMAN	ITIH2_HUMAN	RS2_HUMAN
DESP_HUMAN	AT2B1_HUMAN	DESP_HUMAN
MUC1_HUMAN	LMNB1_HUMAN	MUC1_HUMAN
CD44_HUMAN	ICAL_HUMAN	CD44_HUMAN
ITB4_HUMAN	CO5A1_HUMAN	ITB4_HUMAN
LEUK_HUMAN	CD11B_HUMAN	LEUK_HUMAN
ANK1_HUMAN	CSRP1_HUMAN	ANK1_HUMAN
H15_HUMAN	FLNA_HUMAN	H15_HUMAN
AT2A2_HUMAN	NF1_HUMAN	AT2A2_HUMAN
STMN1_HUMAN	MSRE_HUMAN	STMN1_HUMAN
KPCA_HUMAN	VDAC1_HUMAN	KPCA_HUMAN
CXA1_HUMAN	OSBP1_HUMAN	CXA1_HUMAN
DESM_HUMAN	TENX_HUMAN	DESM_HUMAN
PFKAL_HUMAN	ENPP1_HUMAN	PFKAL_HUMAN
VINC_HUMAN	ROA2_HUMAN	VINC_HUMAN
SON_HUMAN	RFX1_HUMAN	SON_HUMAN
PGAM1_HUMAN	CBL_HUMAN	PGAM1_HUMAN
RCC1_HUMAN	KAPCB_HUMAN	RCC1_HUMAN
NUCL_HUMAN	FBLN1_HUMAN	NUCL_HUMAN
TFEB_HUMAN	TCEA1_HUMAN	TFEB_HUMAN
SL9A1_HUMAN	SP100_HUMAN	SL9A1_HUMAN
ITIH2_HUMAN	NFYA_HUMAN	ITIH2_HUMAN
LMNB1_HUMAN	GATA3_HUMAN	LMNB1_HUMAN
ICAL_HUMAN	KPCL_HUMAN	ICAL_HUMAN
CO5A1_HUMAN	TENA_HUMAN	CO5A1_HUMAN
CSRP1_HUMAN	APC_HUMAN	CSRP1_HUMAN
FLNA_HUMAN	BRD2_HUMAN	FLNA_HUMAN
NF1_HUMAN	MOES_HUMAN	NF1_HUMAN
C5AR1_HUMAN	U2AF2_HUMAN	C5AR1_HUMAN
OSBP1_HUMAN	EF1G_HUMAN	OSBP1_HUMAN
UBA1_HUMAN	MAP4_HUMAN	UBA1_HUMAN
GALA_HUMAN	CALX_HUMAN	GALA_HUMAN
ROA2_HUMAN	ERCC5_HUMAN	ROA2_HUMAN
CBL_HUMAN	LMOD1_HUMAN	CBL_HUMAN
KAPCB_HUMAN	PML_HUMAN	KAPCB_HUMAN
SYWC_HUMAN	EF1D_HUMAN	SYWC_HUMAN
RS3_HUMAN	MARCS_HUMAN	RS3_HUMAN
SP100_HUMAN	AQP1_HUMAN	SP100_HUMAN
NFYA_HUMAN	PEBP1_HUMAN	NFYA_HUMAN
COF1_HUMAN	NKTR_HUMAN	COF1_HUMAN
KPCL_HUMAN	AMRP_HUMAN	KPCL_HUMAN
PSA2_HUMAN	ZEP2_HUMAN	PSA2_HUMAN
MOES_HUMAN	AKT1_HUMAN	MOES_HUMAN
U2AF2_HUMAN	HNRH1_HUMAN	U2AF2_HUMAN
MAP4_HUMAN	LSP1_HUMAN	MAP4_HUMAN
CALX_HUMAN	CTNA1_HUMAN	CALX_HUMAN
P85A_HUMAN	CTNB1_HUMAN	P85A_HUMAN
ITPI2_HUMAN	MERL_HUMAN	ITPI2_HUMAN
ERCC5_HUMAN	FBN1_HUMAN	ERCC5_HUMAN
SHC1_HUMAN	IRS1_HUMAN	SHC1_HUMAN
ARI4A_HUMAN	MYH9_HUMAN	ARI4A_HUMAN
TKT_HUMAN	COPB2_HUMAN	TKT_HUMAN
NOS3_HUMAN	ADDA_HUMAN	NOS3_HUMAN
PML_HUMAN	NU214_HUMAN	PML_HUMAN
EF1D_HUMAN	MYH11_HUMAN	EF1D_HUMAN
MARCS_HUMAN	MP2K2_HUMAN	MARCS_HUMAN
AQP1_HUMAN	PGM1_HUMAN	AQP1_HUMAN
PEBP1_HUMAN	TAGL2_HUMAN	PEBP1_HUMAN
FCERG_HUMAN	TALDO_HUMAN	FCERG_HUMAN
NKTR_HUMAN	RBMX_HUMAN	NKTR_HUMAN
AMRP_HUMAN	CUX1_HUMAN	AMRP_HUMAN
HNRH3_HUMAN	CAPG_HUMAN	HNRH3_HUMAN
HNRH1_HUMAN	TXLNA_HUMAN	HNRH1_HUMAN
ELF1_HUMAN	STAT3_HUMAN	ELF1_HUMAN
CSTF2_HUMAN	UBP8_HUMAN	CSTF2_HUMAN
LSP1_HUMAN	CETN2_HUMAN	LSP1_HUMAN
HSP74_HUMAN	M3K8_HUMAN	HSP74_HUMAN
CTNA1_HUMAN	LAP2B_HUMAN	CTNA1_HUMAN
CTNB1_HUMAN	RHG25_HUMAN	CTNB1_HUMAN
SPRE_HUMAN	EPS15_HUMAN	SPRE_HUMAN
MYH9_HUMAN	MATR3_HUMAN	MYH9_HUMAN
MYH10_HUMAN	SSRA_HUMAN	MYH10_HUMAN
COPB2_HUMAN	RANG_HUMAN	COPB2_HUMAN
ADDA_HUMAN	KPB2_HUMAN	ADDA_HUMAN
DDIT3_HUMAN	CRKL_HUMAN	DDIT3_HUMAN
MYH11_HUMAN	RL21_HUMAN	MYH11_HUMAN
PGM1_HUMAN	MAP1B_HUMAN	PGM1_HUMAN
TAGL2_HUMAN	NEDD4_HUMAN	TAGL2_HUMAN
TALDO_HUMAN	YAP1_HUMAN	TALDO_HUMAN
AN32A_HUMAN	UTRO_HUMAN	AN32A_HUMAN
CAPG_HUMAN	NEST_HUMAN	CAPG_HUMAN
IL6RB_HUMAN	PAXI_HUMAN	IL6RB_HUMAN
PSB10_HUMAN	MCM2_HUMAN	PSB10_HUMAN
PBX2_HUMAN	NUMB_HUMAN	PBX2_HUMAN
STAT3_HUMAN	CLK2_HUMAN	STAT3_HUMAN
UBP8_HUMAN	CLK3_HUMAN	UBP8_HUMAN
CETN2_HUMAN	NU153_HUMAN	CETN2_HUMAN
SYIC_HUMAN	RBP2_HUMAN	SYIC_HUMAN
M3K8_HUMAN	GSK3B_HUMAN	M3K8_HUMAN
STAT1_HUMAN	EMD_HUMAN	STAT1_HUMAN
STA5A_HUMAN	PDLI4_HUMAN	STA5A_HUMAN
RHG25_HUMAN	RAB7A_HUMAN	RHG25_HUMAN
MTOR_HUMAN	PLCD1_HUMAN	MTOR_HUMAN
EPS15_HUMAN	DAP1_HUMAN	EPS15_HUMAN
RS27_HUMAN	SMCA2_HUMAN	RS27_HUMAN
HD_HUMAN	MECP2_HUMAN	HD_HUMAN
MATR3_HUMAN	HCFC1_HUMAN	MATR3_HUMAN
SSRA_HUMAN	CAV2_HUMAN	SSRA_HUMAN
CRKL_HUMAN	CLCN7_HUMAN	CRKL_HUMAN
MAP1B_HUMAN	KS6A3_HUMAN	MAP1B_HUMAN
YAP1_HUMAN	HDGF_HUMAN	YAP1_HUMAN
UTRO_HUMAN	CCNH_HUMAN	UTRO_HUMAN
IQGA1_HUMAN	ROA3_HUMAN	IQGA1_HUMAN
NEST_HUMAN	GDIR2_HUMAN	NEST_HUMAN
MRP_HUMAN	NUP98_HUMAN	MRP_HUMAN
PAXI_HUMAN	ACLY_HUMAN	PAXI_HUMAN
SYHM_HUMAN	UBP14_HUMAN	SYHM_HUMAN
MCM2_HUMAN	RD23A_HUMAN	MCM2_HUMAN
NUMB_HUMAN	RD23B_HUMAN	NUMB_HUMAN
NU153_HUMAN	AIF1_HUMAN	NU153_HUMAN
RBP2_HUMAN	MFAP1_HUMAN	RBP2_HUMAN
TSC2_HUMAN	DSRAD_HUMAN	TSC2_HUMAN
GSK3B_HUMAN	CAD11_HUMAN	GSK3B_HUMAN
GDIB_HUMAN	FOXA1_HUMAN	GDIB_HUMAN
SERPH_HUMAN	TPD52_HUMAN	SERPH_HUMAN
PDLI4_HUMAN	EIF3B_HUMAN	PDLI4_HUMAN
RL14_HUMAN	SYMC_HUMAN	RL14_HUMAN
SMCA2_HUMAN	HDAC4_HUMAN	SMCA2_HUMAN
SMCA4_HUMAN	CORO7_HUMAN	SMCA4_HUMAN
TPMT_HUMAN	GSDMD_HUMAN	TPMT_HUMAN
MECP2_HUMAN	EPIPL_HUMAN	MECP2_HUMAN
HCFC1_HUMAN	TPIS_HUMAN	HCFC1_HUMAN
KS6A3_HUMAN	HNRPK_HUMAN	KS6A3_HUMAN
HDGF_HUMAN	RS8_HUMAN	HDGF_HUMAN
ROA3_HUMAN	TYB4_HUMAN	ROA3_HUMAN
HNRPM_HUMAN	ACTA_HUMAN	HNRPM_HUMAN
GDIR2_HUMAN	RL23A_HUMAN	GDIR2_HUMAN
MSH6_HUMAN	H4_HUMAN	MSH6_HUMAN
NUP98_HUMAN	TRA2B_HUMAN	NUP98_HUMAN
ACLY_HUMAN	CSK2B_HUMAN	ACLY_HUMAN
COPA_HUMAN	TBA1B_HUMAN	COPA_HUMAN
TCP4_HUMAN	H31_HUMAN	TCP4_HUMAN
ICLN_HUMAN	HBB_HUMAN	ICLN_HUMAN
ATX1_HUMAN	HBA_HUMAN	ATX1_HUMAN
ATN1_HUMAN	IF4G2_HUMAN	ATN1_HUMAN
RD23B_HUMAN	PRKDC_HUMAN	RD23B_HUMAN
MFAP1_HUMAN	MAP1A_HUMAN	MFAP1_HUMAN
AFAD_HUMAN	RT36_HUMAN	AFAD_HUMAN
NP1L1_HUMAN	RL24_HUMAN	NP1L1_HUMAN
DSRAD_HUMAN	FOXK1_HUMAN	DSRAD_HUMAN
CADH6_HUMAN	PRR5_HUMAN	CADH6_HUMAN
CAD11_HUMAN	CCZ1_HUMAN	CAD11_HUMAN
FOXA1_HUMAN	FGD1_HUMAN	FOXA1_HUMAN
TPD52_HUMAN	RBM10_HUMAN	TPD52_HUMAN
NH2L1_HUMAN	VIGLN_HUMAN	NH2L1_HUMAN
ARP19_HUMAN	CDK16_HUMAN	ARP19_HUMAN
HDAC4_HUMAN	BORG5_HUMAN	HDAC4_HUMAN
BCAR1_HUMAN	HSF1_HUMAN	BCAR1_HUMAN
CORO7_HUMAN	NFKB2_HUMAN	CORO7_HUMAN
EPIPL_HUMAN	PLCB2_HUMAN	EPIPL_HUMAN
TPIS_HUMAN	HNRPU_HUMAN	TPIS_HUMAN
SC61B_HUMAN	PLIN5_HUMAN	SC61B_HUMAN
ARP2_HUMAN	SPTB2_HUMAN	ARP2_HUMAN
HNRPK_HUMAN	SRSF2_HUMAN	HNRPK_HUMAN
RS8_HUMAN	AMPD2_HUMAN	RS8_HUMAN
H4_HUMAN	ANK2_HUMAN	H4_HUMAN
FKB1A_HUMAN	OTUD4_HUMAN	FKB1A_HUMAN
TRA2B_HUMAN	PFKAP_HUMAN	TRA2B_HUMAN
GNAS2_HUMAN	XPC_HUMAN	GNAS2_HUMAN
ACTG_HUMAN	ROR2_HUMAN	ACTG_HUMAN
CSK2B_HUMAN	GCYA1_HUMAN	CSK2B_HUMAN
TBA1B_HUMAN	NUCB1_HUMAN	TBA1B_HUMAN
HBB_HUMAN	TOP2B_HUMAN	HBB_HUMAN
3BP2_HUMAN	AKA12_HUMAN	3BP2_HUMAN
IF4G2_HUMAN	CAV1_HUMAN	IF4G2_HUMAN
PHC1_HUMAN	KPCT_HUMAN	PHC1_HUMAN
IRX1_HUMAN	LIPS_HUMAN	IRX1_HUMAN
PRKDC_HUMAN	SRS11_HUMAN	PRKDC_HUMAN
MAP1A_HUMAN	KPCD_HUMAN	MAP1A_HUMAN
NUCB2_HUMAN	CALD1_HUMAN	NUCB2_HUMAN
TMF1_HUMAN	GFPT1_HUMAN	TMF1_HUMAN
RT36_HUMAN	COGA1_HUMAN	RT36_HUMAN
RL24_HUMAN	ZO1_HUMAN	RL24_HUMAN
FOXK1_HUMAN	KHDR1_HUMAN	FOXK1_HUMAN
CCZ1_HUMAN	PCDH1_HUMAN	CCZ1_HUMAN
DAB2_HUMAN	DHX9_HUMAN	DAB2_HUMAN
LRP2_HUMAN	SSRP1_HUMAN	LRP2_HUMAN
FGD1_HUMAN	CAMP2_HUMAN	FGD1_HUMAN
RBM10_HUMAN	NCBP1_HUMAN	RBM10_HUMAN
VIGLN_HUMAN	AHNK_HUMAN	VIGLN_HUMAN
BORG5_HUMAN	NEXN_HUMAN	BORG5_HUMAN
CLH1_HUMAN	TMM94_HUMAN	CLH1_HUMAN
HSF1_HUMAN	NU160_HUMAN	HSF1_HUMAN
HNRPU_HUMAN	TWF1_HUMAN	HNRPU_HUMAN
SPTB2_HUMAN	AKP13_HUMAN	SPTB2_HUMAN
FOXK2_HUMAN	NFIA_HUMAN	FOXK2_HUMAN
RUNX1_HUMAN	SFSWA_HUMAN	RUNX1_HUMAN
AMPD3_HUMAN	SF3A3_HUMAN	AMPD3_HUMAN
AMPD2_HUMAN	TP53B_HUMAN	AMPD2_HUMAN
HMCS1_HUMAN	ILF3_HUMAN	HMCS1_HUMAN
TFAP4_HUMAN	PTN13_HUMAN	TFAP4_HUMAN
PFKAP_HUMAN	DLG1_HUMAN	PFKAP_HUMAN
AK17A_HUMAN	NFAC3_HUMAN	AK17A_HUMAN
GCYA1_HUMAN	CSTF3_HUMAN	GCYA1_HUMAN
RL18A_HUMAN	STRN3_HUMAN	RL18A_HUMAN
NUCB1_HUMAN	ACACA_HUMAN	NUCB1_HUMAN
TOP2B_HUMAN	RED_HUMAN	TOP2B_HUMAN
AKA12_HUMAN	AAPK1_HUMAN	AKA12_HUMAN
CAV1_HUMAN	PAK1_HUMAN	CAV1_HUMAN
KMT2A_HUMAN	PSMD2_HUMAN	KMT2A_HUMAN
LMNB2_HUMAN	SRSF6_HUMAN	LMNB2_HUMAN
IF4G1_HUMAN	TIF1B_HUMAN	IF4G1_HUMAN
TLE3_HUMAN	G3BP1_HUMAN	TLE3_HUMAN
TLE4_HUMAN	SNTB2_HUMAN	TLE4_HUMAN
KPCT_HUMAN	PPIG_HUMAN	KPCT_HUMAN
PTN12_HUMAN	TCOF_HUMAN	PTN12_HUMAN
LIPS_HUMAN	GOGA4_HUMAN	LIPS_HUMAN
KPCD_HUMAN	MYO9B_HUMAN	KPCD_HUMAN
CALD1_HUMAN	NFAC2_HUMAN	CALD1_HUMAN
PTN11_HUMAN	PRP4B_HUMAN	PTN11_HUMAN
MTG8_HUMAN	4EBP1_HUMAN	MTG8_HUMAN
RING1_HUMAN	HDAC1_HUMAN	RING1_HUMAN
COGA1_HUMAN	DCTN2_HUMAN	COGA1_HUMAN
ZO1_HUMAN	IQGA2_HUMAN	ZO1_HUMAN
KLC1_HUMAN	TRA2A_HUMAN	KLC1_HUMAN
DEMA_HUMAN	SNX1_HUMAN	DEMA_HUMAN
SSRP1_HUMAN	MTMR1_HUMAN	SSRP1_HUMAN
AHNK_HUMAN	RAB31_HUMAN	AHNK_HUMAN
FCHO2_HUMAN	RIN1_HUMAN	FCHO2_HUMAN
NEXN_HUMAN	SPTN1_HUMAN	NEXN_HUMAN
DBP_HUMAN	BYST_HUMAN	DBP_HUMAN
NU160_HUMAN	KGP1_HUMAN	NU160_HUMAN
ARHG5_HUMAN	CDK13_HUMAN	ARHG5_HUMAN
TF3C1_HUMAN	NID2_HUMAN	TF3C1_HUMAN
TWF1_HUMAN	DSG2_HUMAN	TWF1_HUMAN
AKP13_HUMAN	UBP2L_HUMAN	AKP13_HUMAN
NFIA_HUMAN	SCRIB_HUMAN	NFIA_HUMAN
SFSWA_HUMAN	TTL12_HUMAN	SFSWA_HUMAN
TP53B_HUMAN	DPYL3_HUMAN	TP53B_HUMAN
ILF3_HUMAN	DYHC1_HUMAN	ILF3_HUMAN
LRMP_HUMAN	SRC8_HUMAN	LRMP_HUMAN
EPS8_HUMAN	FAK2_HUMAN	EPS8_HUMAN
CSTF3_HUMAN	FLNC_HUMAN	CSTF3_HUMAN
STRN3_HUMAN	RBM39_HUMAN	STRN3_HUMAN
ACACA_HUMAN	SPRL1_HUMAN	ACACA_HUMAN
REST_HUMAN	HIC1_HUMAN	REST_HUMAN
AAPK1_HUMAN	KPRA_HUMAN	AAPK1_HUMAN
EI2BE_HUMAN	ITPR3_HUMAN	EI2BE_HUMAN
PAK1_HUMAN	ITPR1_HUMAN	PAK1_HUMAN
PAK2_HUMAN	IRF3_HUMAN	PAK2_HUMAN
PSMD2_HUMAN	PUM1_HUMAN	PSMD2_HUMAN
SRSF6_HUMAN	EPN4_HUMAN	SRSF6_HUMAN
TIF1B_HUMAN	KANK1_HUMAN	TIF1B_HUMAN
G3BP1_HUMAN	2A5D_HUMAN	G3BP1_HUMAN
CLN3_HUMAN	LTBP1_HUMAN	CLN3_HUMAN
PTK7_HUMAN	MEF2D_HUMAN	PTK7_HUMAN
ATM_HUMAN	CHD4_HUMAN	ATM_HUMAN
MTA1_HUMAN	LASP1_HUMAN	MTA1_HUMAN
SNTA1_HUMAN	NFAC4_HUMAN	SNTA1_HUMAN
SNTB2_HUMAN	NFIX_HUMAN	SNTB2_HUMAN
PPIG_HUMAN	NOLC1_HUMAN	PPIG_HUMAN
TCOF_HUMAN	NUMA1_HUMAN	TCOF_HUMAN
MYO9B_HUMAN	SEPT2_HUMAN	MYO9B_HUMAN
SQSTM_HUMAN	R3HD1_HUMAN	SQSTM_HUMAN
PRP4B_HUMAN	ARHG6_HUMAN	PRP4B_HUMAN
HDAC1_HUMAN	DPOD3_HUMAN	HDAC1_HUMAN
DCTN2_HUMAN	PEA15_HUMAN	DCTN2_HUMAN
IQGA2_HUMAN	PGM5_HUMAN	IQGA2_HUMAN
STIM1_HUMAN	KPCD1_HUMAN	STIM1_HUMAN
TRA2A_HUMAN	PLEC_HUMAN	TRA2A_HUMAN
SNX1_HUMAN	PCM1_HUMAN	SNX1_HUMAN
MTMR3_HUMAN	TEBP_HUMAN	MTMR3_HUMAN
RAB31_HUMAN	RABE1_HUMAN	RAB31_HUMAN
RIN1_HUMAN	PCBP1_HUMAN	RIN1_HUMAN
SPTN1_HUMAN	PCBP2_HUMAN	SPTN1_HUMAN
SNTB1_HUMAN	CNN3_HUMAN	SNTB1_HUMAN
BYST_HUMAN	SAFB1_HUMAN	BYST_HUMAN
RUNX2_HUMAN	SKIV2_HUMAN	RUNX2_HUMAN
KGP1_HUMAN	CIP4_HUMAN	KGP1_HUMAN
HNRPD_HUMAN	NAB2_HUMAN	HNRPD_HUMAN
NID2_HUMAN	ITSN1_HUMAN	NID2_HUMAN
SAFB2_HUMAN	STK11_HUMAN	SAFB2_HUMAN
FA53B_HUMAN	ZYX_HUMAN	FA53B_HUMAN
ARHG7_HUMAN	SEPT7_HUMAN	ARHG7_HUMAN
SCRIB_HUMAN	CCDC6_HUMAN	SCRIB_HUMAN
DPYL3_HUMAN	AINX_HUMAN	DPYL3_HUMAN
ZMYM3_HUMAN	LAMA4_HUMAN	ZMYM3_HUMAN
DYHC1_HUMAN	PKN2_HUMAN	DYHC1_HUMAN
SRC8_HUMAN	TAF12_HUMAN	SRC8_HUMAN
FAK2_HUMAN	CPSF6_HUMAN	FAK2_HUMAN
FLNC_HUMAN	DREB_HUMAN	FLNC_HUMAN
RBM39_HUMAN	IF16_HUMAN	RBM39_HUMAN
HIC1_HUMAN	RTN1_HUMAN	HIC1_HUMAN
KPRA_HUMAN	PTN21_HUMAN	KPRA_HUMAN
DHX8_HUMAN	UGPA_HUMAN	DHX8_HUMAN
ITPR1_HUMAN	TPD53_HUMAN	ITPR1_HUMAN
IRF3_HUMAN	HNRL2_HUMAN	IRF3_HUMAN
KANK1_HUMAN	INF2_HUMAN	KANK1_HUMAN
NCOA6_HUMAN	RHG31_HUMAN	NCOA6_HUMAN
UBP10_HUMAN	AAK1_HUMAN	UBP10_HUMAN
RFTN1_HUMAN	RGPA2_HUMAN	RFTN1_HUMAN
2A5D_HUMAN	ZN800_HUMAN	2A5D_HUMAN
MVP_HUMAN	MST1L_HUMAN	MVP_HUMAN
LASP1_HUMAN	EMAL3_HUMAN	LASP1_HUMAN
ARI5B_HUMAN	TBC25_HUMAN	ARI5B_HUMAN
NFAC4_HUMAN	ZN718_HUMAN	NFAC4_HUMAN
NFIX_HUMAN	TB10B_HUMAN	NFIX_HUMAN
ZN638_HUMAN	TPRN_HUMAN	ZN638_HUMAN
NOLC1_HUMAN	FIL1L_HUMAN	NOLC1_HUMAN
NUMA1_HUMAN	GRAP1_HUMAN	NUMA1_HUMAN
SEPT2_HUMAN	FNDC1_HUMAN	SEPT2_HUMAN
SUZ12_HUMAN	PDCD4_HUMAN	SUZ12_HUMAN
R3HD1_HUMAN	NCBP3_HUMAN	R3HD1_HUMAN
ARHG6_HUMAN	CCD92_HUMAN	ARHG6_HUMAN
K0040_HUMAN	LBH_HUMAN	K0040_HUMAN
DPOD3_HUMAN	COBL1_HUMAN	DPOD3_HUMAN
ACAP2_HUMAN	H1BP3_HUMAN	ACAP2_HUMAN
POSTN_HUMAN	CYBR1_HUMAN	POSTN_HUMAN
PLCL1_HUMAN	ZN326_HUMAN	PLCL1_HUMAN
PEA15_HUMAN	PP6R3_HUMAN	PEA15_HUMAN
PGM5_HUMAN	FA76B_HUMAN	PGM5_HUMAN
KPCD1_HUMAN	NHSL2_HUMAN	KPCD1_HUMAN
PLEC_HUMAN	WDR44_HUMAN	PLEC_HUMAN
TEBP_HUMAN	DOC11_HUMAN	TEBP_HUMAN
RABE1_HUMAN	TJAP1_HUMAN	RABE1_HUMAN
RNPS1_HUMAN	TOIP1_HUMAN	RNPS1_HUMAN
RBP1_HUMAN	HABP4_HUMAN	RBP1_HUMAN
PCBP1_HUMAN	SMAG2_HUMAN	PCBP1_HUMAN
TOM20_HUMAN	HP1B3_HUMAN	TOM20_HUMAN
SAFB1_HUMAN	CE170_HUMAN	SAFB1_HUMAN
SKIV2_HUMAN	NOL9_HUMAN	SKIV2_HUMAN
TERF2_HUMAN	CI129_HUMAN	TERF2_HUMAN
NCOA2_HUMAN	FKB15_HUMAN	NCOA2_HUMAN
DIXC1_HUMAN	STXB5_HUMAN	DIXC1_HUMAN
TRAM1_HUMAN	SKT_HUMAN	TRAM1_HUMAN
CIP4_HUMAN	SPD2A_HUMAN	CIP4_HUMAN
U2AFM_HUMAN	VP13D_HUMAN	U2AFM_HUMAN
NAB2_HUMAN	CROCC_HUMAN	NAB2_HUMAN
HERC1_HUMAN	STRP1_HUMAN	HERC1_HUMAN
MLF2_HUMAN	CE350_HUMAN	MLF2_HUMAN
ITSN1_HUMAN	RPRD2_HUMAN	ITSN1_HUMAN
ZFHX3_HUMAN	BRE1A_HUMAN	ZFHX3_HUMAN
ZYX_HUMAN	ZN318_HUMAN	ZYX_HUMAN
SEPT7_HUMAN	TASO2_HUMAN	SEPT7_HUMAN
CCDC6_HUMAN	DEN4C_HUMAN	CCDC6_HUMAN
TENXA_HUMAN	CARL1_HUMAN	TENXA_HUMAN
PKN2_HUMAN	RN123_HUMAN	PKN2_HUMAN
TAF12_HUMAN	TNS2_HUMAN	TAF12_HUMAN
DPYL2_HUMAN	KANK2_HUMAN	DPYL2_HUMAN
CPSF6_HUMAN	WAC2A_HUMAN	CPSF6_HUMAN
DREB_HUMAN	MAP1S_HUMAN	DREB_HUMAN
IF16_HUMAN	TENS3_HUMAN	IF16_HUMAN
RTN1_HUMAN	ZFY26_HUMAN	RTN1_HUMAN
TPD53_HUMAN	ZN626_HUMAN	TPD53_HUMAN
MIC60_HUMAN	VIR_HUMAN	MIC60_HUMAN
K1109_HUMAN	CYTSA_HUMAN	K1109_HUMAN
RHG31_HUMAN	PDPK2_HUMAN	RHG31_HUMAN
AAK1_HUMAN	IQEC1_HUMAN	AAK1_HUMAN
C19L2_HUMAN	RGPA1_HUMAN	C19L2_HUMAN
MA7D1_HUMAN	ABLM2_HUMAN	MA7D1_HUMAN
TBC25_HUMAN	CPZIP_HUMAN	TBC25_HUMAN
LARP7_HUMAN	NIPBL_HUMAN	LARP7_HUMAN
TB10B_HUMAN	TET2_HUMAN	TB10B_HUMAN
FIL1L_HUMAN	HMBX1_HUMAN	FIL1L_HUMAN
GRAP1_HUMAN	REEP3_HUMAN	GRAP1_HUMAN
SYTL3_HUMAN	K121L_HUMAN	SYTL3_HUMAN
PDCD4_HUMAN	PR40B_HUMAN	PDCD4_HUMAN
CCD92_HUMAN	PPR18_HUMAN	CCD92_HUMAN
H1BP3_HUMAN	CAVN1_HUMAN	H1BP3_HUMAN
CYBR1_HUMAN	EDC4_HUMAN	CYBR1_HUMAN
PP6R3_HUMAN	NFRKB_HUMAN	PP6R3_HUMAN
MTX3_HUMAN	KLC3_HUMAN	MTX3_HUMAN
FA76B_HUMAN	VWA1_HUMAN	FA76B_HUMAN
WDR44_HUMAN	CTR9_HUMAN	WDR44_HUMAN
DOC11_HUMAN	EMSA1_HUMAN	DOC11_HUMAN
TJAP1_HUMAN	ZC3HE_HUMAN	TJAP1_HUMAN
TOIP1_HUMAN	LARP1_HUMAN	TOIP1_HUMAN
MIIP_HUMAN	PXDC2_HUMAN	MIIP_HUMAN
CE170_HUMAN	MPRIP_HUMAN	CE170_HUMAN
ZN362_HUMAN	RFIP1_HUMAN	ZN362_HUMAN
FBP1L_HUMAN	IGS10_HUMAN	FBP1L_HUMAN
FKB15_HUMAN	GGYF2_HUMAN	FKB15_HUMAN
ZEP3_HUMAN	ARHGI_HUMAN	ZEP3_HUMAN
ZC3HD_HUMAN	PKHM3_HUMAN	ZC3HD_HUMAN
UBR4_HUMAN	RAPH1_HUMAN	UBR4_HUMAN
STXB5_HUMAN	MD13L_HUMAN	STXB5_HUMAN
SKT_HUMAN	RS27L_HUMAN	SKT_HUMAN
ZBT37_HUMAN	CEP68_HUMAN	ZBT37_HUMAN
MAGI3_HUMAN	SND1_HUMAN	MAGI3_HUMAN
SPD2A_HUMAN	MEPCE_HUMAN	SPD2A_HUMAN
VP13D_HUMAN	DOK3_HUMAN	VP13D_HUMAN
RAIN_HUMAN	TAOK1_HUMAN	RAIN_HUMAN
STRP1_HUMAN	3BP5L_HUMAN	STRP1_HUMAN
RPRD2_HUMAN	EEPD1_HUMAN	RPRD2_HUMAN
F1711_HUMAN	ZCCHV_HUMAN	F1711_HUMAN
TAF3_HUMAN	KANL1_HUMAN	TAF3_HUMAN
SNX30_HUMAN	LYSM3_HUMAN	SNX30_HUMAN
TASO2_HUMAN	POGZ_HUMAN	TASO2_HUMAN
DEN4C_HUMAN	NUFP2_HUMAN	DEN4C_HUMAN
CARL1_HUMAN	SZRD1_HUMAN	CARL1_HUMAN
FBXW9_HUMAN	MAVS_HUMAN	FBXW9_HUMAN
TNS2_HUMAN	DHX29_HUMAN	TNS2_HUMAN
KANK2_HUMAN	EMSY_HUMAN	KANK2_HUMAN
WAC2A_HUMAN	RAI1_HUMAN	WAC2A_HUMAN
CP135_HUMAN	WAPL_HUMAN	CP135_HUMAN
TBC9B_HUMAN	I2BP2_HUMAN	TBC9B_HUMAN
MAP1S_HUMAN	AB1IP_HUMAN	MAP1S_HUMAN
TENS3_HUMAN	RBBP6_HUMAN	TENS3_HUMAN
ZFY26_HUMAN	HUWE1_HUMAN	ZFY26_HUMAN
RHG17_HUMAN	TARSH_HUMAN	RHG17_HUMAN
VIR_HUMAN	CK096_HUMAN	VIR_HUMAN
PDPK2_HUMAN	PHLB2_HUMAN	PDPK2_HUMAN
IQEC1_HUMAN	DAAM2_HUMAN	IQEC1_HUMAN
RGPA1_HUMAN	K1328_HUMAN	RGPA1_HUMAN
K0930_HUMAN	PABP2_HUMAN	K0930_HUMAN
P4R3A_HUMAN	PB1_HUMAN	P4R3A_HUMAN
PKHA7_HUMAN	KTN1_HUMAN	PKHA7_HUMAN
DEN5A_HUMAN	BCL9L_HUMAN	DEN5A_HUMAN
SDE2_HUMAN	PHLB1_HUMAN	SDE2_HUMAN
CPZIP_HUMAN	URP2_HUMAN	CPZIP_HUMAN
NIPBL_HUMAN	LUZP1_HUMAN	NIPBL_HUMAN
PRR5L_HUMAN	ZCH18_HUMAN	PRR5L_HUMAN
K121L_HUMAN	MON1A_HUMAN	K121L_HUMAN
PPR18_HUMAN	LIPB1_HUMAN	PPR18_HUMAN
CAVN1_HUMAN	NIPA_HUMAN	CAVN1_HUMAN
ZCHC8_HUMAN	PKHL1_HUMAN	ZCHC8_HUMAN
MSD2_HUMAN	CIR1_HUMAN	MSD2_HUMAN
EDC4_HUMAN	DDX42_HUMAN	EDC4_HUMAN
NFRKB_HUMAN	P66A_HUMAN	NFRKB_HUMAN
INT5_HUMAN	C2CD5_HUMAN	INT5_HUMAN
VWA1_HUMAN	RASL3_HUMAN	VWA1_HUMAN
PGM2L_HUMAN	PRAG1_HUMAN	PGM2L_HUMAN
CTR9_HUMAN	I2BP1_HUMAN	CTR9_HUMAN
TTC33_HUMAN	HID1_HUMAN	TTC33_HUMAN
EMSA1_HUMAN	AHNK2_HUMAN	EMSA1_HUMAN
WDR59_HUMAN	KSR1_HUMAN	WDR59_HUMAN
ZC3HE_HUMAN	NXP20_HUMAN	ZC3HE_HUMAN
LARP1_HUMAN	PHF6_HUMAN	LARP1_HUMAN
FIP1_HUMAN	CUL9_HUMAN	FIP1_HUMAN
PXDC2_HUMAN	SUGP1_HUMAN	PXDC2_HUMAN
TMC5_HUMAN	SUGP2_HUMAN	TMC5_HUMAN
MPRIP_HUMAN	GPAM1_HUMAN	MPRIP_HUMAN
RFIP1_HUMAN	RB12B_HUMAN	RFIP1_HUMAN
GGYF2_HUMAN	RAVR1_HUMAN	GGYF2_HUMAN
SRCAP_HUMAN	SRRM1_HUMAN	SRCAP_HUMAN
FA83H_HUMAN	PHAR4_HUMAN	FA83H_HUMAN
YJ005_HUMAN	PELP1_HUMAN	YJ005_HUMAN
ARHGI_HUMAN	ABI1_HUMAN	ARHGI_HUMAN
FGD6_HUMAN	CNTRB_HUMAN	FGD6_HUMAN
GRIN3_HUMAN	ZN687_HUMAN	GRIN3_HUMAN
VP13C_HUMAN	ZCH24_HUMAN	VP13C_HUMAN
RAPH1_HUMAN	CLASR_HUMAN	RAPH1_HUMAN
H32_HUMAN	EH1L1_HUMAN	H32_HUMAN
MD13L_HUMAN	STAG2_HUMAN	MD13L_HUMAN
CEP68_HUMAN	SYNPO_HUMAN	CEP68_HUMAN
SND1_HUMAN	AF1L2_HUMAN	SND1_HUMAN
BZW1_HUMAN	NKAP_HUMAN	BZW1_HUMAN
MIGA2_HUMAN	ATL1_HUMAN	MIGA2_HUMAN
RSRC2_HUMAN	ARFG2_HUMAN	RSRC2_HUMAN
DOK3_HUMAN	ARFG1_HUMAN	DOK3_HUMAN
3BP5L_HUMAN	CCYL1_HUMAN	3BP5L_HUMAN
EEPD1_HUMAN	ENAH_HUMAN	EEPD1_HUMAN
TRM1L_HUMAN	KRI1_HUMAN	TRM1L_HUMAN
PRIC2_HUMAN	DTWD2_HUMAN	PRIC2_HUMAN
POGZ_HUMAN	TM87A_HUMAN	POGZ_HUMAN
MYH14_HUMAN	RETR2_HUMAN	MYH14_HUMAN
NUFP2_HUMAN	PAIRB_HUMAN	NUFP2_HUMAN
SZRD1_HUMAN	LEMD2_HUMAN	SZRD1_HUMAN
MAVS_HUMAN	LIPB2_HUMAN	MAVS_HUMAN
DHX29_HUMAN	CCNY_HUMAN	DHX29_HUMAN
EMSY_HUMAN	EHBP1_HUMAN	EMSY_HUMAN
RBBP6_HUMAN	NAV1_HUMAN	RBBP6_HUMAN
FGD2_HUMAN	PPHLN_HUMAN	FGD2_HUMAN
HUWE1_HUMAN	DOCK8_HUMAN	HUWE1_HUMAN
TARSH_HUMAN	SYNE1_HUMAN	TARSH_HUMAN
PP4P1_HUMAN	RAI3_HUMAN	PP4P1_HUMAN
DAAM2_HUMAN	TET1_HUMAN	DAAM2_HUMAN
TTC7B_HUMAN	ZNRF2_HUMAN	TTC7B_HUMAN
PABP2_HUMAN	SNIP1_HUMAN	PABP2_HUMAN
KTN1_HUMAN	SMRC2_HUMAN	KTN1_HUMAN
BCL9L_HUMAN	GOGA5_HUMAN	BCL9L_HUMAN
PHLB1_HUMAN	CCER1_HUMAN	PHLB1_HUMAN
N4BP2_HUMAN	STT3B_HUMAN	N4BP2_HUMAN
URP2_HUMAN	PREX1_HUMAN	URP2_HUMAN
CASZ1_HUMAN	PKHO2_HUMAN	CASZ1_HUMAN
LUZP1_HUMAN	DTX3L_HUMAN	LUZP1_HUMAN
MYPOP_HUMAN	DLG5_HUMAN	MYPOP_HUMAN
ZCH18_HUMAN	CABL1_HUMAN	ZCH18_HUMAN
LIPB1_HUMAN	MICA1_HUMAN	LIPB1_HUMAN
NIPA_HUMAN	SSH3_HUMAN	NIPA_HUMAN
PRSR2_HUMAN	DEN1A_HUMAN	PRSR2_HUMAN
RGPS2_HUMAN	RPGF6_HUMAN	RGPS2_HUMAN
LSR_HUMAN	PARD3_HUMAN	LSR_HUMAN
CIR1_HUMAN	PAR3L_HUMAN	CIR1_HUMAN
C2CD5_HUMAN	SHRM3_HUMAN	C2CD5_HUMAN
RASL3_HUMAN	PPIL4_HUMAN	RASL3_HUMAN
PRAG1_HUMAN	TF3C2_HUMAN	PRAG1_HUMAN
CC125_HUMAN	CHUR_HUMAN	CC125_HUMAN
I2BP1_HUMAN	HDAC7_HUMAN	I2BP1_HUMAN
PRR15_HUMAN	STAG1_HUMAN	PRR15_HUMAN
AHNK2_HUMAN	LMO7_HUMAN	AHNK2_HUMAN
MA7D3_HUMAN	ATX2L_HUMAN	MA7D3_HUMAN
CUL9_HUMAN	PHIP_HUMAN	CUL9_HUMAN
UBR1_HUMAN	GAB3_HUMAN	UBR1_HUMAN
CCAR1_HUMAN	NELFB_HUMAN	CCAR1_HUMAN
HOMEZ_HUMAN	PALLD_HUMAN	HOMEZ_HUMAN
GPAM1_HUMAN	ATLA1_HUMAN	GPAM1_HUMAN
RB12B_HUMAN	SYNE2_HUMAN	RB12B_HUMAN
RAVR1_HUMAN	CNKR2_HUMAN	RAVR1_HUMAN
SRRM1_HUMAN	DNJC9_HUMAN	SRRM1_HUMAN
SYTL1_HUMAN	AUTS2_HUMAN	SYTL1_HUMAN
PHAR4_HUMAN	BBX_HUMAN	PHAR4_HUMAN
ABI1_HUMAN	SEPT1_HUMAN	ABI1_HUMAN
SPICE_HUMAN	TITIN_HUMAN	SPICE_HUMAN
RPTOR_HUMAN	RFFL_HUMAN	RPTOR_HUMAN
CCAR2_HUMAN	GBF1_HUMAN	CCAR2_HUMAN
ZN687_HUMAN	LPIN2_HUMAN	ZN687_HUMAN
INT1_HUMAN	TM131_HUMAN	INT1_HUMAN
CLASR_HUMAN	DOCK2_HUMAN	CLASR_HUMAN
EH1L1_HUMAN	TBCD5_HUMAN	EH1L1_HUMAN
PLCD3_HUMAN	ZN592_HUMAN	PLCD3_HUMAN
SYNPO_HUMAN	MY18A_HUMAN	SYNPO_HUMAN
FNBP4_HUMAN	HMHA1_HUMAN	FNBP4_HUMAN
MINK1_HUMAN	ANS1A_HUMAN	MINK1_HUMAN
AF1L2_HUMAN	LPAR1_HUMAN	AF1L2_HUMAN
ZN276_HUMAN	PRCC_HUMAN	ZN276_HUMAN
WDTC1_HUMAN	RREB1_HUMAN	WDTC1_HUMAN
NKAP_HUMAN	HDAC2_HUMAN	NKAP_HUMAN
RFLB_HUMAN	REQU_HUMAN	RFLB_HUMAN
F16A2_HUMAN	CBP_HUMAN	F16A2_HUMAN
ARFG2_HUMAN	KAT6A_HUMAN	ARFG2_HUMAN
SIR6_HUMAN	SHIP1_HUMAN	SIR6_HUMAN
CCYL1_HUMAN	OSTF1_HUMAN	CCYL1_HUMAN
KRI1_HUMAN	BAD_HUMAN	KRI1_HUMAN
ZFP62_HUMAN	ARHG2_HUMAN	ZFP62_HUMAN
KDM1B_HUMAN	USP9X_HUMAN	KDM1B_HUMAN
RETR2_HUMAN	UBP7_HUMAN	RETR2_HUMAN
PAIRB_HUMAN	LFG3_HUMAN	PAIRB_HUMAN
LEMD2_HUMAN	SYAP1_HUMAN	LEMD2_HUMAN
RB8NL_HUMAN	TM230_HUMAN	RB8NL_HUMAN
RN169_HUMAN	FERM2_HUMAN	RN169_HUMAN
LS14A_HUMAN	DACT3_HUMAN	LS14A_HUMAN
CCNY_HUMAN	AKTS1_HUMAN	CCNY_HUMAN
RB15B_HUMAN	SH3K1_HUMAN	RB15B_HUMAN
ABCF1_HUMAN	F149B_HUMAN	ABCF1_HUMAN
DDHD1_HUMAN	LENG1_HUMAN	DDHD1_HUMAN
PDZD8_HUMAN	SYTL4_HUMAN	PDZD8_HUMAN
DOCK8_HUMAN	S7A6O_HUMAN	DOCK8_HUMAN
SYNE1_HUMAN	KCD12_HUMAN	SYNE1_HUMAN
BD1L1_HUMAN	REPS1_HUMAN	BD1L1_HUMAN
ARI1B_HUMAN	F122A_HUMAN	ARI1B_HUMAN
FLCN_HUMAN	MCRS1_HUMAN	FLCN_HUMAN
NUP35_HUMAN	CCD97_HUMAN	NUP35_HUMAN
REPS2_HUMAN	SREC2_HUMAN	REPS2_HUMAN
RAI3_HUMAN	BORC6_HUMAN	RAI3_HUMAN
LIRB4_HUMAN	FUBP3_HUMAN	LIRB4_HUMAN
SNIP1_HUMAN	SPF45_HUMAN	SNIP1_HUMAN
SMRC2_HUMAN	LRCH3_HUMAN	SMRC2_HUMAN
POC1B_HUMAN	SIAT2_HUMAN	POC1B_HUMAN
NT5C_HUMAN	VPS50_HUMAN	NT5C_HUMAN
STT3B_HUMAN	CHAP1_HUMAN	STT3B_HUMAN
NEK9_HUMAN	PDLI2_HUMAN	NEK9_HUMAN
DTX3L_HUMAN	SCYL1_HUMAN	DTX3L_HUMAN
DLG5_HUMAN	EXOC2_HUMAN	DLG5_HUMAN
SSH3_HUMAN	ZFR_HUMAN	SSH3_HUMAN
DEN1A_HUMAN	MARK4_HUMAN	DEN1A_HUMAN
PAR3L_HUMAN	TRI47_HUMAN	PAR3L_HUMAN
PNISR_HUMAN	YTDC1_HUMAN	PNISR_HUMAN
SHRM3_HUMAN	DOCK7_HUMAN	SHRM3_HUMAN
TB22A_HUMAN	ZN830_HUMAN	TB22A_HUMAN
CCD12_HUMAN	CLIC6_HUMAN	CCD12_HUMAN
IASPP_HUMAN	ARAP1_HUMAN	IASPP_HUMAN
HDAC7_HUMAN	AGRA2_HUMAN	HDAC7_HUMAN
CATIN_HUMAN	ARHGH_HUMAN	CATIN_HUMAN
TRI41_HUMAN	RBM14_HUMAN	TRI41_HUMAN
CTF18_HUMAN	UHRF2_HUMAN	CTF18_HUMAN
SCFD1_HUMAN	UIF_HUMAN	SCFD1_HUMAN
POF1B_HUMAN	CTGE2_HUMAN	POF1B_HUMAN
LMO7_HUMAN	PKHF1_HUMAN	LMO7_HUMAN
ATX2L_HUMAN	NEB2_HUMAN	ATX2L_HUMAN
PHIP_HUMAN	SIN3A_HUMAN	PHIP_HUMAN
NELFB_HUMAN	RSF1_HUMAN	NELFB_HUMAN
PALLD_HUMAN	RBM15_HUMAN	PALLD_HUMAN
ATLA1_HUMAN	MINT_HUMAN	ATLA1_HUMAN
P66B_HUMAN	NIBL1_HUMAN	P66B_HUMAN
DNJC9_HUMAN	RMD3_HUMAN	DNJC9_HUMAN
BBX_HUMAN	MPP8_HUMAN	BBX_HUMAN
ELYS_HUMAN	EIF3C_HUMAN	ELYS_HUMAN
RFFL_HUMAN	CHP1_HUMAN	RFFL_HUMAN
DDB2_HUMAN	M3K5_HUMAN	DDB2_HUMAN
DDX1_HUMAN	LYST_HUMAN	DDX1_HUMAN
PIEZ1_HUMAN	SEPT5_HUMAN	PIEZ1_HUMAN
GBF1_HUMAN	NP1L4_HUMAN	GBF1_HUMAN
NDRG1_HUMAN	PLCA_HUMAN	NDRG1_HUMAN
HS105_HUMAN	MEP50_HUMAN	HS105_HUMAN
DOCK2_HUMAN	GORS1_HUMAN	DOCK2_HUMAN
ZN592_HUMAN	BUD13_HUMAN	ZN592_HUMAN
MY18A_HUMAN	SH23A_HUMAN	MY18A_HUMAN
HMHA1_HUMAN	CG050_HUMAN	HMHA1_HUMAN
ANS1A_HUMAN	CCM2_HUMAN	ANS1A_HUMAN
LPAR1_HUMAN	DIDO1_HUMAN	LPAR1_HUMAN
HDAC2_HUMAN	PAGR1_HUMAN	HDAC2_HUMAN
REQU_HUMAN	CRDL1_HUMAN	REQU_HUMAN
CBP_HUMAN	PAXX_HUMAN	CBP_HUMAN
GOGA1_HUMAN	HNRL1_HUMAN	GOGA1_HUMAN
SHIP1_HUMAN	TCAB1_HUMAN	SHIP1_HUMAN
OSTF1_HUMAN	SSBP4_HUMAN	OSTF1_HUMAN
BAD_HUMAN	SRBS1_HUMAN	BAD_HUMAN
FUBP2_HUMAN	SGPP1_HUMAN	FUBP2_HUMAN
ARHG2_HUMAN	RFIP5_HUMAN	ARHG2_HUMAN
DVL3_HUMAN	PRAX_HUMAN	DVL3_HUMAN
USP9X_HUMAN	SRRT_HUMAN	USP9X_HUMAN
LPP_HUMAN	TEX15_HUMAN	LPP_HUMAN
CAVN3_HUMAN	EIF2A_HUMAN	CAVN3_HUMAN
CNKR1_HUMAN	SHAN3_HUMAN	CNKR1_HUMAN
C102A_HUMAN	PAR6G_HUMAN	C102A_HUMAN
SYAP1_HUMAN	DOCK9_HUMAN	SYAP1_HUMAN
TM230_HUMAN	KPCD2_HUMAN	TM230_HUMAN
PLPL2_HUMAN	NIBAN_HUMAN	PLPL2_HUMAN
MIB2_HUMAN	TB182_HUMAN	MIB2_HUMAN
TTC28_HUMAN	UBE2O_HUMAN	TTC28_HUMAN
SH3K1_HUMAN	DDX24_HUMAN	SH3K1_HUMAN
AIDA_HUMAN	MFR1L_HUMAN	AIDA_HUMAN
ENTR1_HUMAN	I2BPL_HUMAN	ENTR1_HUMAN
OPTN_HUMAN	NUCKS_HUMAN	OPTN_HUMAN
S7A6O_HUMAN	TARA_HUMAN	S7A6O_HUMAN
KCD12_HUMAN	SLK_HUMAN	KCD12_HUMAN
F122A_HUMAN	IPYR2_HUMAN	F122A_HUMAN
RMXL1_HUMAN	PININ_HUMAN	RMXL1_HUMAN
MCRS1_HUMAN	FOXP1_HUMAN	MCRS1_HUMAN
SIPA1_HUMAN	GCP60_HUMAN	SIPA1_HUMAN
PGM2_HUMAN	BORG4_HUMAN	PGM2_HUMAN
SREC2_HUMAN	WNK1_HUMAN	SREC2_HUMAN
BORC6_HUMAN	SAV1_HUMAN	BORC6_HUMAN
LIN37_HUMAN	E41L1_HUMAN	LIN37_HUMAN
MSD3_HUMAN	OSBL3_HUMAN	MSD3_HUMAN
DOCK6_HUMAN	CAPAM_HUMAN	DOCK6_HUMAN
PGAM5_HUMAN	RABE2_HUMAN	PGAM5_HUMAN
RSRC1_HUMAN	BICC1_HUMAN	RSRC1_HUMAN
COG3_HUMAN	CCD86_HUMAN	COG3_HUMAN
ZN469_HUMAN	REEP4_HUMAN	ZN469_HUMAN
CHAP1_HUMAN	BCAS3_HUMAN	CHAP1_HUMAN
LMBL3_HUMAN	RANB3_HUMAN	LMBL3_HUMAN
PDLI2_HUMAN	SH24A_HUMAN	PDLI2_HUMAN
UBP47_HUMAN	PEAK1_HUMAN	UBP47_HUMAN
ZN521_HUMAN	SYNCI_HUMAN	ZN521_HUMAN
EP400_HUMAN	WDR26_HUMAN	EP400_HUMAN
PRIPO_HUMAN	VISTA_HUMAN	PRIPO_HUMAN
DNHD1_HUMAN	SFR19_HUMAN	DNHD1_HUMAN
YTDC1_HUMAN	PKHF2_HUMAN	YTDC1_HUMAN
F161B_HUMAN	REEP1_HUMAN	F161B_HUMAN
DOCK7_HUMAN	TBC17_HUMAN	DOCK7_HUMAN
FRMD6_HUMAN	SP110_HUMAN	FRMD6_HUMAN
SCLT1_HUMAN	RRAGC_HUMAN	SCLT1_HUMAN
ARAP1_HUMAN	TENS1_HUMAN	ARAP1_HUMAN
ARHGH_HUMAN	TNR6C_HUMAN	ARHGH_HUMAN
RBM14_HUMAN	PALMD_HUMAN	RBM14_HUMAN
NED4L_HUMAN	DMAP1_HUMAN	NED4L_HUMAN
FMNL2_HUMAN	DCP1A_HUMAN	FMNL2_HUMAN
ALS2_HUMAN	SSF1_HUMAN	ALS2_HUMAN
VPS35_HUMAN	A1CF_HUMAN	VPS35_HUMAN
PHF12_HUMAN	RTN4_HUMAN	PHF12_HUMAN
CIC_HUMAN	RPR1B_HUMAN	CIC_HUMAN
UIMC1_HUMAN	S35C2_HUMAN	UIMC1_HUMAN
KKCC2_HUMAN	SAS10_HUMAN	KKCC2_HUMAN
TGS1_HUMAN	PDLI7_HUMAN	TGS1_HUMAN
FNBP1_HUMAN	C163B_HUMAN	FNBP1_HUMAN
UBL7_HUMAN	SIAS_HUMAN	UBL7_HUMAN
SIN3A_HUMAN	4ET_HUMAN	SIN3A_HUMAN
RSF1_HUMAN	SPTN5_HUMAN	RSF1_HUMAN
RBM15_HUMAN	RNC_HUMAN	RBM15_HUMAN
PNKP_HUMAN	RHG35_HUMAN	PNKP_HUMAN
NIBL1_HUMAN	HOME3_HUMAN	NIBL1_HUMAN
RMD3_HUMAN	PDS5B_HUMAN	RMD3_HUMAN
PCY2_HUMAN	WDR70_HUMAN	PCY2_HUMAN
MPP8_HUMAN	ARGL1_HUMAN	MPP8_HUMAN
NUP88_HUMAN	SLTM_HUMAN	NUP88_HUMAN
SCAFB_HUMAN	MIC19_HUMAN	SCAFB_HUMAN
EIF3C_HUMAN	PP4R2_HUMAN	EIF3C_HUMAN
CHP1_HUMAN	ABI2_HUMAN	CHP1_HUMAN
LYST_HUMAN	BCLF1_HUMAN	LYST_HUMAN
ATX2_HUMAN	CP39A_HUMAN	ATX2_HUMAN
SEPT5_HUMAN	TMOD3_HUMAN	SEPT5_HUMAN
NP1L4_HUMAN	BET1L_HUMAN	NP1L4_HUMAN
PKP2_HUMAN	CDK12_HUMAN	PKP2_HUMAN
MEP50_HUMAN	FMN2_HUMAN	MEP50_HUMAN
GORS1_HUMAN	ITSN2_HUMAN	GORS1_HUMAN
FYCO1_HUMAN	EHD2_HUMAN	FYCO1_HUMAN
BUD13_HUMAN	LMCD1_HUMAN	BUD13_HUMAN
SH23A_HUMAN	HACD3_HUMAN	SH23A_HUMAN
CG050_HUMAN	RAI14_HUMAN	CG050_HUMAN
PYGO2_HUMAN	SH3B4_HUMAN	PYGO2_HUMAN
TRI56_HUMAN	PHRF1_HUMAN	TRI56_HUMAN
ESYT1_HUMAN	RHG23_HUMAN	ESYT1_HUMAN
CCM2_HUMAN	JCAD_HUMAN	CCM2_HUMAN
WAC_HUMAN	FPRP_HUMAN	WAC_HUMAN
DIDO1_HUMAN	CT2NL_HUMAN	DIDO1_HUMAN
PAGR1_HUMAN	RRBP1_HUMAN	PAGR1_HUMAN
RAMAC_HUMAN	MYEF2_HUMAN	RAMAC_HUMAN
P4K2A_HUMAN	RHG28_HUMAN	P4K2A_HUMAN
SPNDC_HUMAN	TFP11_HUMAN	SPNDC_HUMAN
PAXX_HUMAN	EP15R_HUMAN	PAXX_HUMAN
HNRL1_HUMAN	PI4KB_HUMAN	HNRL1_HUMAN
TCAB1_HUMAN	ASH2L_HUMAN	TCAB1_HUMAN
MELPH_HUMAN	CTNL1_HUMAN	MELPH_HUMAN
ASHWN_HUMAN	BIN2_HUMAN	ASHWN_HUMAN
PTSS2_HUMAN	CLIP2_HUMAN	PTSS2_HUMAN
SARG_HUMAN	ZO2_HUMAN	SARG_HUMAN
HIRP3_HUMAN	STK39_HUMAN	HIRP3_HUMAN
SRBS1_HUMAN	ADDG_HUMAN	SRBS1_HUMAN
SRRT_HUMAN	LIMD1_HUMAN	SRRT_HUMAN
OSBL1_HUMAN	SUN2_HUMAN	OSBL1_HUMAN
EIF2A_HUMAN	LIMA1_HUMAN	EIF2A_HUMAN
SHAN3_HUMAN	SEPT9_HUMAN	SHAN3_HUMAN
PANK2_HUMAN	TRPS1_HUMAN	PANK2_HUMAN
DOCK9_HUMAN	EVL_HUMAN	DOCK9_HUMAN
ASPC1_HUMAN	MBD1_HUMAN	ASPC1_HUMAN
KPCD2_HUMAN	NAGK_HUMAN	KPCD2_HUMAN
NIBAN_HUMAN	CAD22_HUMAN	NIBAN_HUMAN
IN80B_HUMAN	CDC23_HUMAN	IN80B_HUMAN
TB182_HUMAN	APC4_HUMAN	TB182_HUMAN
UBE2O_HUMAN	CCNL1_HUMAN	UBE2O_HUMAN
DDX24_HUMAN	TASOR_HUMAN	DDX24_HUMAN
WWTR1_HUMAN	JUPI1_HUMAN	WWTR1_HUMAN
MFR1L_HUMAN	DP13A_HUMAN	MFR1L_HUMAN
XRN2_HUMAN	PARP4_HUMAN	XRN2_HUMAN
SIK2_HUMAN	RCOR1_HUMAN	SIK2_HUMAN
OSBL5_HUMAN	RALY_HUMAN	OSBL5_HUMAN
APC1_HUMAN	TF3C4_HUMAN	APC1_HUMAN
I2BPL_HUMAN	PACN3_HUMAN	I2BPL_HUMAN
NUCKS_HUMAN	FBX4_HUMAN	NUCKS_HUMAN
WDR13_HUMAN	ACINU_HUMAN	WDR13_HUMAN
EHD4_HUMAN	MTUS1_HUMAN	EHD4_HUMAN
CA021_HUMAN	WWC3_HUMAN	CA021_HUMAN
SLK_HUMAN	KDIS_HUMAN	SLK_HUMAN
FOXP1_HUMAN	ASAP1_HUMAN	FOXP1_HUMAN
BORG4_HUMAN	MRTFB_HUMAN	BORG4_HUMAN
DNJC5_HUMAN	ODF2L_HUMAN	DNJC5_HUMAN
WNK1_HUMAN	TBC24_HUMAN	WNK1_HUMAN
SAV1_HUMAN	TTC7A_HUMAN	SAV1_HUMAN
E41L1_HUMAN	PKCB1_HUMAN	E41L1_HUMAN
RGCC_HUMAN	NOB1_HUMAN	RGCC_HUMAN
CAPAM_HUMAN	SPAT2_HUMAN	CAPAM_HUMAN
ZN768_HUMAN	SYNP2_HUMAN	ZN768_HUMAN
ZBTB3_HUMAN	SUFU_HUMAN	ZBTB3_HUMAN
RABE2_HUMAN	BOK_HUMAN	RABE2_HUMAN
CCD86_HUMAN	SNX12_HUMAN	CCD86_HUMAN
ES8L2_HUMAN	SYNRG_HUMAN	ES8L2_HUMAN
RANB3_HUMAN	POLI_HUMAN	RANB3_HUMAN
GREM2_HUMAN	NSF1C_HUMAN	GREM2_HUMAN
SH24A_HUMAN	PA24C_HUMAN	SH24A_HUMAN
WDR26_HUMAN	MACF1_HUMAN	WDR26_HUMAN
SFR19_HUMAN	PHF8_HUMAN	SFR19_HUMAN
CAAP1_HUMAN	LIMC1_HUMAN	CAAP1_HUMAN
FBRS_HUMAN	PZRN3_HUMAN	FBRS_HUMAN
KCNKD_HUMAN	TNR6B_HUMAN	KCNKD_HUMAN
SP110_HUMAN	UBP24_HUMAN	SP110_HUMAN
TENS1_HUMAN	SRRM2_HUMAN	TENS1_HUMAN
EMAL4_HUMAN	HDAC5_HUMAN	EMAL4_HUMAN
NCOA5_HUMAN	CNPY2_HUMAN	NCOA5_HUMAN
SYTL2_HUMAN	AKAP2_HUMAN	SYTL2_HUMAN
MSL2_HUMAN	AT11B_HUMAN	MSL2_HUMAN
TNR6C_HUMAN	ST38L_HUMAN	TNR6C_HUMAN
CHD8_HUMAN	PKHA6_HUMAN	CHD8_HUMAN
GPN1_HUMAN	E41L3_HUMAN	GPN1_HUMAN
PALMD_HUMAN	R3HD2_HUMAN	PALMD_HUMAN
DMAP1_HUMAN	FRM4B_HUMAN	DMAP1_HUMAN
DCP1A_HUMAN	LRCH1_HUMAN	DCP1A_HUMAN
RIC8A_HUMAN	M3K2_HUMAN	RIC8A_HUMAN
SSF1_HUMAN	TR150_HUMAN	SSF1_HUMAN
GPC5C_HUMAN	WBP11_HUMAN	GPC5C_HUMAN
RPR1B_HUMAN	GIT1_HUMAN	RPR1B_HUMAN
PFD4_HUMAN	STA10_HUMAN	PFD4_HUMAN
PDLI7_HUMAN	LC7L2_HUMAN	PDLI7_HUMAN
ACSA_HUMAN	UB2J1_HUMAN	ACSA_HUMAN
SIAS_HUMAN	CHMP3_HUMAN	SIAS_HUMAN
4ET_HUMAN	STA13_HUMAN	4ET_HUMAN
PYRG2_HUMAN	SAMH1_HUMAN	PYRG2_HUMAN
RHG35_HUMAN	PKP3_HUMAN	RHG35_HUMAN
KLC4_HUMAN	DYR1B_HUMAN	KLC4_HUMAN
PDS5B_HUMAN	AAKB1_HUMAN	PDS5B_HUMAN
SMC4_HUMAN	DMXL1_HUMAN	SMC4_HUMAN
PARVA_HUMAN	TLN1_HUMAN	PARVA_HUMAN
PNPO_HUMAN	TRRAP_HUMAN	PNPO_HUMAN
SDA1_HUMAN	WAC2C_HUMAN	SDA1_HUMAN
WDR70_HUMAN	FARP1_HUMAN	WDR70_HUMAN
ARGL1_HUMAN	C170B_HUMAN	ARGL1_HUMAN
BCD1_HUMAN	MYO5A_HUMAN	BCD1_HUMAN
MIC19_HUMAN	RIPK3_HUMAN	MIC19_HUMAN
WBP1L_HUMAN	RBM7_HUMAN	WBP1L_HUMAN
PP4R2_HUMAN	MRCKB_HUMAN	PP4R2_HUMAN
TE2IP_HUMAN	SNX9_HUMAN	TE2IP_HUMAN
ABI2_HUMAN	LRRF2_HUMAN	ABI2_HUMAN
BCLF1_HUMAN	NCOR2_HUMAN	BCLF1_HUMAN
BET1L_HUMAN	BIG2_HUMAN	BET1L_HUMAN
MYOF_HUMAN	PARP3_HUMAN	MYOF_HUMAN
ITSN2_HUMAN	MRVI1_HUMAN	ITSN2_HUMAN
EHD2_HUMAN	DC1L1_HUMAN	EHD2_HUMAN
HACD3_HUMAN	EPN1_HUMAN	HACD3_HUMAN
SH3B4_HUMAN	SQOR_HUMAN	SH3B4_HUMAN
GMIP_HUMAN	ROBO1_HUMAN	GMIP_HUMAN
PHRF1_HUMAN	M3K4_HUMAN	PHRF1_HUMAN
JCAD_HUMAN	CCD61_HUMAN	JCAD_HUMAN
FPRP_HUMAN	ESYT2_HUMAN	FPRP_HUMAN
CT2NL_HUMAN	BCLA3_HUMAN	CT2NL_HUMAN
CHPF2_HUMAN	P121C_HUMAN	CHPF2_HUMAN
RRBP1_HUMAN	RN225_HUMAN	RRBP1_HUMAN
AKIB1_HUMAN	BIN1_HUMAN	AKIB1_HUMAN
RHG28_HUMAN	TBX3_HUMAN	RHG28_HUMAN
TFP11_HUMAN	LAMA5_HUMAN	TFP11_HUMAN
EP15R_HUMAN	ZZEF1_HUMAN	EP15R_HUMAN
PI4KB_HUMAN	SGTA_HUMAN	PI4KB_HUMAN
BIN2_HUMAN	CALU_HUMAN	BIN2_HUMAN
CLIP2_HUMAN	DKC1_HUMAN	CLIP2_HUMAN
ADDG_HUMAN	SRS10_HUMAN	ADDG_HUMAN
SUN2_HUMAN	SRP72_HUMAN	SUN2_HUMAN
LIMA1_HUMAN	TOX4_HUMAN	LIMA1_HUMAN
SEPT9_HUMAN	RASL1_HUMAN	SEPT9_HUMAN
TRPS1_HUMAN	FR1OP_HUMAN	TRPS1_HUMAN
EVL_HUMAN	CAVN2_HUMAN	EVL_HUMAN
BAZ2A_HUMAN	BAG3_HUMAN	BAZ2A_HUMAN
PHF11_HUMAN	CDK1_HUMAN	PHF11_HUMAN
NAGK_HUMAN	SRPRA_HUMAN	NAGK_HUMAN
CDC23_HUMAN	ERPG3_HUMAN	CDC23_HUMAN
APC4_HUMAN	KAP0_HUMAN	APC4_HUMAN
STML2_HUMAN	CD20_HUMAN	STML2_HUMAN
TASOR_HUMAN	ODBA_HUMAN	TASOR_HUMAN
JUPI1_HUMAN	CSPG2_HUMAN	JUPI1_HUMAN
AKA11_HUMAN	KAP2_HUMAN	AKA11_HUMAN
RCAN3_HUMAN	CD44_HUMAN	RCAN3_HUMAN
GPTC8_HUMAN	H15_HUMAN	GPTC8_HUMAN
PARP4_HUMAN	H13_HUMAN	PARP4_HUMAN
RCOR1_HUMAN	JUNB_HUMAN	RCOR1_HUMAN
RALY_HUMAN	JUND_HUMAN	RALY_HUMAN
PACN3_HUMAN	DESM_HUMAN	PACN3_HUMAN
FBX4_HUMAN	XRCC1_HUMAN	FBX4_HUMAN
ACINU_HUMAN	RPB1_HUMAN	ACINU_HUMAN
MTUS1_HUMAN	PPLA_HUMAN	MTUS1_HUMAN
PALD_HUMAN	MK03_HUMAN	PALD_HUMAN
ASAP1_HUMAN	CCR1_HUMAN	ASAP1_HUMAN
PRR12_HUMAN	EVI2B_HUMAN	PRR12_HUMAN
TTC7A_HUMAN	MYH10_HUMAN	TTC7A_HUMAN
HECD1_HUMAN	GNL1_HUMAN	HECD1_HUMAN
SPAT2_HUMAN	ETV6_HUMAN	SPAT2_HUMAN
COHA1_HUMAN	LAP2A_HUMAN	COHA1_HUMAN
SYNP2_HUMAN	ATRX_HUMAN	SYNP2_HUMAN
SUFU_HUMAN	TPC10_HUMAN	SUFU_HUMAN
SYNRG_HUMAN	PRC2A_HUMAN	SYNRG_HUMAN
G3BP2_HUMAN	CENPA_HUMAN	G3BP2_HUMAN
NSF1C_HUMAN	TSC2_HUMAN	NSF1C_HUMAN
MACF1_HUMAN	FXR2_HUMAN	MACF1_HUMAN
LIMC1_HUMAN	AGFG1_HUMAN	LIMC1_HUMAN
PZRN3_HUMAN	ATN1_HUMAN	PZRN3_HUMAN
ZC3H4_HUMAN	BPIB4_HUMAN	ZC3H4_HUMAN
UBP24_HUMAN	YBOX1_HUMAN	UBP24_HUMAN
SMAG1_HUMAN	DIAC_HUMAN	SMAG1_HUMAN
SRRM2_HUMAN	CAP1_HUMAN	SRRM2_HUMAN
CD11A_HUMAN	KMT2A_HUMAN	CD11A_HUMAN
ZN148_HUMAN	KLC1_HUMAN	ZN148_HUMAN
CDYL_HUMAN	SRSF1_HUMAN	CDYL_HUMAN
CNPY2_HUMAN	RHG01_HUMAN	CNPY2_HUMAN
AKAP2_HUMAN	FCHO2_HUMAN	AKAP2_HUMAN
AT11B_HUMAN	CC173_HUMAN	AT11B_HUMAN
PKHA6_HUMAN	CHD3_HUMAN	PKHA6_HUMAN
E41L3_HUMAN	PAK2_HUMAN	E41L3_HUMAN
R3HD2_HUMAN	SRSF9_HUMAN	R3HD2_HUMAN
LRCH1_HUMAN	TNK1_HUMAN	LRCH1_HUMAN
PDIP2_HUMAN	KCC2D_HUMAN	PDIP2_HUMAN
M3K2_HUMAN	SNW1_HUMAN	M3K2_HUMAN
CHSP1_HUMAN	ZN638_HUMAN	CHSP1_HUMAN
TR150_HUMAN	SF01_HUMAN	TR150_HUMAN
NOP58_HUMAN	SMN_HUMAN	NOP58_HUMAN
GIT1_HUMAN	MA7D1_HUMAN	GIT1_HUMAN
CHMP3_HUMAN	RABL6_HUMAN	CHMP3_HUMAN
3BP1_HUMAN	LARP7_HUMAN	3BP1_HUMAN
STA13_HUMAN	FBP1L_HUMAN	STA13_HUMAN
RBGP1_HUMAN	ZC3HD_HUMAN	RBGP1_HUMAN
DOP2_HUMAN	TAF3_HUMAN	DOP2_HUMAN
SAMH1_HUMAN	TBC9B_HUMAN	SAMH1_HUMAN
PKP3_HUMAN	OTU7B_HUMAN	PKP3_HUMAN
DYR1B_HUMAN	FIP1_HUMAN	DYR1B_HUMAN
AAKB1_HUMAN	SUSD1_HUMAN	AAKB1_HUMAN
TLN1_HUMAN	CL054_HUMAN	TLN1_HUMAN
MTCL1_HUMAN	TMTC3_HUMAN	MTCL1_HUMAN
WAC2C_HUMAN	UBP49_HUMAN	WAC2C_HUMAN
FARP1_HUMAN	SPT6H_HUMAN	FARP1_HUMAN
MARF1_HUMAN	F122B_HUMAN	MARF1_HUMAN
C170B_HUMAN	RETR3_HUMAN	C170B_HUMAN
IRS2_HUMAN	JAZF1_HUMAN	IRS2_HUMAN
GPSM3_HUMAN	OSTM1_HUMAN	GPSM3_HUMAN
RIPK3_HUMAN	RGPS2_HUMAN	RIPK3_HUMAN
RBM7_HUMAN	RHG12_HUMAN	RBM7_HUMAN
CTDP1_HUMAN	MIER1_HUMAN	CTDP1_HUMAN
TF3C3_HUMAN	CCAR2_HUMAN	TF3C3_HUMAN
MRCKB_HUMAN	PROM2_HUMAN	MRCKB_HUMAN
LRRF2_HUMAN	ASCC3_HUMAN	LRRF2_HUMAN
NCOR2_HUMAN	AFAP1_HUMAN	NCOR2_HUMAN
MD1L1_HUMAN	LS14A_HUMAN	MD1L1_HUMAN
MRVI1_HUMAN	PHC3_HUMAN	MRVI1_HUMAN
DC1L1_HUMAN	ABCF1_HUMAN	DC1L1_HUMAN
NUMBL_HUMAN	WDR20_HUMAN	NUMBL_HUMAN
SH2D7_HUMAN	PRP31_HUMAN	SH2D7_HUMAN
BIN1_HUMAN	CSKI1_HUMAN	BIN1_HUMAN
RPC1_HUMAN	NDRG1_HUMAN	RPC1_HUMAN
SGTA_HUMAN	SYMPK_HUMAN	SGTA_HUMAN
JIP4_HUMAN	CAVN3_HUMAN	JIP4_HUMAN
PR40A_HUMAN	CNKR1_HUMAN	PR40A_HUMAN
SRS10_HUMAN	MRTFA_HUMAN	SRS10_HUMAN
FR1OP_HUMAN	EAF1_HUMAN	FR1OP_HUMAN
KAP0_HUMAN	VCIP1_HUMAN	KAP0_HUMAN
CSPG2_HUMAN	ZN521_HUMAN	CSPG2_HUMAN
H12_HUMAN	HS12B_HUMAN	H12_HUMAN
JUNB_HUMAN	SMG1_HUMAN	JUNB_HUMAN
BRD2_HUMAN	ALS2_HUMAN	BRD2_HUMAN
MK03_HUMAN	CIC_HUMAN	MK03_HUMAN
1A36_HUMAN	KS6C1_HUMAN	1A36_HUMAN
AKT1_HUMAN	RANB9_HUMAN	AKT1_HUMAN
CCR1_HUMAN	SCAFB_HUMAN	CCR1_HUMAN
EVI2B_HUMAN	TRI56_HUMAN	EVI2B_HUMAN
ETV6_HUMAN	P4K2A_HUMAN	ETV6_HUMAN
LAP2B_HUMAN	ASHWN_HUMAN	LAP2B_HUMAN
TPC10_HUMAN	ADNP_HUMAN	TPC10_HUMAN
CENPA_HUMAN	DNJC5_HUMAN	CENPA_HUMAN
CDK7_HUMAN	ESF1_HUMAN	CDK7_HUMAN
RS6_HUMAN	HAUS4_HUMAN	RS6_HUMAN
CAP1_HUMAN	SDS3_HUMAN	CAP1_HUMAN
OTUD4_HUMAN	SP30L_HUMAN	OTUD4_HUMAN
SRSF1_HUMAN	SACA1_HUMAN	SRSF1_HUMAN
S20A2_HUMAN	EMAL4_HUMAN	S20A2_HUMAN
SRSF9_HUMAN	RIC8A_HUMAN	SRSF9_HUMAN
TNK1_HUMAN	PARVA_HUMAN	TNK1_HUMAN
SNW1_HUMAN	THUM1_HUMAN	SNW1_HUMAN
SF01_HUMAN	FA53C_HUMAN	SF01_HUMAN
SMN_HUMAN	K1522_HUMAN	SMN_HUMAN
RGPA2_HUMAN	RCAN3_HUMAN	RGPA2_HUMAN
ZMYM1_HUMAN	GPTC8_HUMAN	ZMYM1_HUMAN
IPP2B_HUMAN	ZN490_HUMAN	IPP2B_HUMAN
RBP10_HUMAN	KMT2B_HUMAN	RBP10_HUMAN
AN13D_HUMAN	NDRG2_HUMAN	AN13D_HUMAN
WAPL_HUMAN	SET1B_HUMAN	WAPL_HUMAN
I2BP2_HUMAN	SMAG1_HUMAN	I2BP2_HUMAN
RETR3_HUMAN	CBPC1_HUMAN	RETR3_HUMAN
P66A_HUMAN	CD11A_HUMAN	P66A_HUMAN
F177A_HUMAN	NOP58_HUMAN	F177A_HUMAN
PHC3_HUMAN	MTAP2_HUMAN	PHC3_HUMAN
NEK7_HUMAN	PCY1A_HUMAN	NEK7_HUMAN
TF3C2_HUMAN	IFIT5_HUMAN	TF3C2_HUMAN
BCL7C_HUMAN	ICAM4_HUMAN	BCL7C_HUMAN
PRP31_HUMAN	P4R3A_HUMAN	PRP31_HUMAN
SMRC1_HUMAN	NEK7_HUMAN	SMRC1_HUMAN
MRTFA_HUMAN	BCL7C_HUMAN	MRTFA_HUMAN
AKTS1_HUMAN	RLA1_HUMAN	AKTS1_HUMAN
REPS1_HUMAN	ITPI2_HUMAN	REPS1_HUMAN
VPS50_HUMAN	MK01_HUMAN	VPS50_HUMAN
KS6C1_HUMAN	BAG6_HUMAN	KS6C1_HUMAN
PSMD1_HUMAN	SNTB1_HUMAN	PSMD1_HUMAN
SMRCD_HUMAN	CHSP1_HUMAN	SMRCD_HUMAN
SDS3_HUMAN	RS6_HUMAN	SDS3_HUMAN
RTN4_HUMAN	SHOT1_HUMAN	RTN4_HUMAN
SLTM_HUMAN	PKHG3_HUMAN	SLTM_HUMAN
NSE4A_HUMAN	MCRI1_HUMAN	NSE4A_HUMAN
PSD3_HUMAN	BCL9_HUMAN	PSD3_HUMAN
CDK12_HUMAN	RGRF2_HUMAN	CDK12_HUMAN
RERE_HUMAN	ZN609_HUMAN	RERE_HUMAN
CCNL1_HUMAN	MCF2L_HUMAN	CCNL1_HUMAN
PKCB1_HUMAN	PGRC2_HUMAN	PKCB1_HUMAN
SET1B_HUMAN	PER1_HUMAN	SET1B_HUMAN
PA2G4_HUMAN	ASAP2_HUMAN	PA2G4_HUMAN
BIG2_HUMAN	SI1L1_HUMAN	BIG2_HUMAN
DCLK1_HUMAN	DC1L2_HUMAN	DCLK1_HUMAN
CHIP_HUMAN	VIP2_HUMAN	CHIP_HUMAN
SHOT1_HUMAN	NCK2_HUMAN	SHOT1_HUMAN
PTPC1_HUMAN	TIM8A_HUMAN	PTPC1_HUMAN
SNP23_HUMAN	SI1L3_HUMAN	SNP23_HUMAN
DNM1L_HUMAN	PEPL_HUMAN	DNM1L_HUMAN
DLGP1_HUMAN	LY75_HUMAN	DLGP1_HUMAN
TRAD1_HUMAN	UGDH_HUMAN	TRAD1_HUMAN
P5I11_HUMAN	CYTIP_HUMAN	P5I11_HUMAN
RGRF2_HUMAN	LDB3_HUMAN	RGRF2_HUMAN
ZN609_HUMAN	CPNE3_HUMAN	ZN609_HUMAN
K0355_HUMAN	TRIM3_HUMAN	K0355_HUMAN
ERC2_HUMAN	ULK1_HUMAN	ERC2_HUMAN
STX7_HUMAN	U520_HUMAN	STX7_HUMAN
CLD3_HUMAN	XRP2_HUMAN	CLD3_HUMAN
ARK72_HUMAN	TCEA3_HUMAN	ARK72_HUMAN
ACTN4_HUMAN	CCNK_HUMAN	ACTN4_HUMAN
KIF1C_HUMAN	PIAS1_HUMAN	KIF1C_HUMAN
TIM8A_HUMAN	MTA2_HUMAN	TIM8A_HUMAN
SI1L3_HUMAN	KPCD3_HUMAN	SI1L3_HUMAN
TBCD4_HUMAN	ZN432_HUMAN	TBCD4_HUMAN
LY75_HUMAN	PCF11_HUMAN	LY75_HUMAN
SNX2_HUMAN	CDK14_HUMAN	SNX2_HUMAN
CPNE3_HUMAN	ABLM3_HUMAN	CPNE3_HUMAN
TCEA3_HUMAN	UBR5_HUMAN	TCEA3_HUMAN
PIAS1_HUMAN	UBE4B_HUMAN	PIAS1_HUMAN
WFS1_HUMAN	MTMR5_HUMAN	WFS1_HUMAN
MTA2_HUMAN	SMC2_HUMAN	MTA2_HUMAN
FRYL_HUMAN	TACC2_HUMAN	FRYL_HUMAN
UBR5_HUMAN	FMNL1_HUMAN	UBR5_HUMAN
STBD1_HUMAN	AGRL2_HUMAN	STBD1_HUMAN
CAVN2_HUMAN	CBX6_HUMAN	CAVN2_HUMAN
NB5R3_HUMAN	CRYAB_HUMAN	NB5R3_HUMAN
PLMN_HUMAN	ERBB2_HUMAN	PLMN_HUMAN
K1C14_HUMAN	S10A6_HUMAN	K1C14_HUMAN
ERBB2_HUMAN	K2C7_HUMAN	ERBB2_HUMAN
KPCB_HUMAN	SRG2B_HUMAN	KPCB_HUMAN
PRGR_HUMAN	CALM3_HUMAN	PRGR_HUMAN
RU17_HUMAN	RO60_HUMAN	RU17_HUMAN
CN37_HUMAN	IMDH2_HUMAN	CN37_HUMAN
GLI3_HUMAN	TPR_HUMAN	GLI3_HUMAN
SRF_HUMAN	CY24A_HUMAN	SRF_HUMAN
SRC_HUMAN	PLAK_HUMAN	SRC_HUMAN
ITA4_HUMAN	TFE2_HUMAN	ITA4_HUMAN
K2C5_HUMAN	ITB4_HUMAN	K2C5_HUMAN
1A11_HUMAN	ANK1_HUMAN	1A11_HUMAN
PLST_HUMAN	ZNF22_HUMAN	PLST_HUMAN
NDKA_HUMAN	PFKAL_HUMAN	NDKA_HUMAN
ZKSC1_HUMAN	NELFE_HUMAN	ZKSC1_HUMAN
IBP3_HUMAN	RL17_HUMAN	IBP3_HUMAN
PTPRA_HUMAN	TFE3_HUMAN	PTPRA_HUMAN
ML12A_HUMAN	UBA1_HUMAN	ML12A_HUMAN
TFE3_HUMAN	RS3_HUMAN	TFE3_HUMAN
MX2_HUMAN	EF1B_HUMAN	MX2_HUMAN
TA2R_HUMAN	MYP0_HUMAN	TA2R_HUMAN
VDAC1_HUMAN	1433T_HUMAN	VDAC1_HUMAN
FBRL_HUMAN	IP3KB_HUMAN	FBRL_HUMAN
KAPCG_HUMAN	SHC1_HUMAN	KAPCG_HUMAN
TCEA1_HUMAN	KDM5A_HUMAN	TCEA1_HUMAN
SRCH_HUMAN	KAP3_HUMAN	SRCH_HUMAN
TENA_HUMAN	TSP2_HUMAN	TENA_HUMAN
CALL3_HUMAN	DDIT3_HUMAN	CALL3_HUMAN
PYR1_HUMAN	COIL_HUMAN	PYR1_HUMAN
PSA5_HUMAN	PBX2_HUMAN	PSA5_HUMAN
KDM5A_HUMAN	KPCI_HUMAN	KDM5A_HUMAN
TSP2_HUMAN	MTOR_HUMAN	TSP2_HUMAN
K22E_HUMAN	GRK6_HUMAN	K22E_HUMAN
MP2K2_HUMAN	VDAC2_HUMAN	MP2K2_HUMAN
GNL1_HUMAN	RPGP1_HUMAN	GNL1_HUMAN
RBMX_HUMAN	GSHB_HUMAN	RBMX_HUMAN
TXLNA_HUMAN	K2C6C_HUMAN	TXLNA_HUMAN
VDAC2_HUMAN	MRP_HUMAN	VDAC2_HUMAN
KPB2_HUMAN	FAS_HUMAN	KPB2_HUMAN
BAG6_HUMAN	RBM25_HUMAN	BAG6_HUMAN
RFX5_HUMAN	DYN2_HUMAN	RFX5_HUMAN
PRC2A_HUMAN	LRBA_HUMAN	PRC2A_HUMAN
PTSS1_HUMAN	RL14_HUMAN	PTSS1_HUMAN
K2C6C_HUMAN	PAPOA_HUMAN	K2C6C_HUMAN
NR2C2_HUMAN	STA5B_HUMAN	NR2C2_HUMAN
PCY1A_HUMAN	HNRPM_HUMAN	PCY1A_HUMAN
PSN2_HUMAN	RBM5_HUMAN	PSN2_HUMAN
GUAA_HUMAN	ICLN_HUMAN	GUAA_HUMAN
EMD_HUMAN	ELL_HUMAN	EMD_HUMAN
RAB7A_HUMAN	NP1L1_HUMAN	RAB7A_HUMAN
DHB4_HUMAN	CADH6_HUMAN	DHB4_HUMAN
STA5B_HUMAN	ARP19_HUMAN	STA5B_HUMAN
CTR2_HUMAN	RWD2B_HUMAN	CTR2_HUMAN
AGFG1_HUMAN	ARP2_HUMAN	AGFG1_HUMAN
UBP14_HUMAN	RL40_HUMAN	UBP14_HUMAN
AIF1_HUMAN	ACTG_HUMAN	AIF1_HUMAN
AF17_HUMAN	EF1A1_HUMAN	AF17_HUMAN
MLF1_HUMAN	3BP2_HUMAN	MLF1_HUMAN
S10AA_HUMAN	ADA17_HUMAN	S10AA_HUMAN
RS3A_HUMAN	NUCB2_HUMAN	RS3A_HUMAN
S61A1_HUMAN	TMF1_HUMAN	S61A1_HUMAN
RS29_HUMAN	ZBED6_HUMAN	RS29_HUMAN
RB11A_HUMAN	DAB2_HUMAN	RB11A_HUMAN
RL23A_HUMAN	PGBM_HUMAN	RL23A_HUMAN
H2B1C_HUMAN	LRP2_HUMAN	H2B1C_HUMAN
H31_HUMAN	CDK17_HUMAN	H31_HUMAN
HBA_HUMAN	CLH1_HUMAN	HBA_HUMAN
ADA17_HUMAN	SET_HUMAN	ADA17_HUMAN
ARF1_HUMAN	SP3_HUMAN	ARF1_HUMAN
ZBED6_HUMAN	RL18A_HUMAN	ZBED6_HUMAN
PGBM_HUMAN	LMNB2_HUMAN	PGBM_HUMAN
CDK16_HUMAN	IF4G1_HUMAN	CDK16_HUMAN
FKBP3_HUMAN	K1C17_HUMAN	FKBP3_HUMAN
PLIN5_HUMAN	PTN12_HUMAN	PLIN5_HUMAN
SET_HUMAN	MEF2C_HUMAN	SET_HUMAN
SRSF2_HUMAN	RING1_HUMAN	SRSF2_HUMAN
ANK2_HUMAN	ZN33A_HUMAN	ANK2_HUMAN
CDR2_HUMAN	CDK18_HUMAN	CDR2_HUMAN
DYST_HUMAN	CKAP4_HUMAN	DYST_HUMAN
PTPS_HUMAN	EPS8_HUMAN	PTPS_HUMAN
K1C17_HUMAN	EI2BE_HUMAN	K1C17_HUMAN
SRS11_HUMAN	CBX3_HUMAN	SRS11_HUMAN
CDK18_HUMAN	STK3_HUMAN	CDK18_HUMAN
RHG01_HUMAN	MTA1_HUMAN	RHG01_HUMAN
MFGM_HUMAN	UB2V1_HUMAN	MFGM_HUMAN
RBL2_HUMAN	SQSTM_HUMAN	RBL2_HUMAN
CHD3_HUMAN	RIPK1_HUMAN	CHD3_HUMAN
TM115_HUMAN	STIM1_HUMAN	TM115_HUMAN
PRDM2_HUMAN	MTMR3_HUMAN	PRDM2_HUMAN
SPP24_HUMAN	IL16_HUMAN	SPP24_HUMAN
CBX3_HUMAN	HNRPD_HUMAN	CBX3_HUMAN
GOGA4_HUMAN	TRI25_HUMAN	GOGA4_HUMAN
KCC2G_HUMAN	TRIPC_HUMAN	KCC2G_HUMAN
PKP1_HUMAN	UBP10_HUMAN	PKP1_HUMAN
RPGF1_HUMAN	POSTN_HUMAN	RPGF1_HUMAN
CDK13_HUMAN	NECT1_HUMAN	CDK13_HUMAN
DSG2_HUMAN	RBP1_HUMAN	DSG2_HUMAN
UBP2L_HUMAN	MTFR1_HUMAN	UBP2L_HUMAN
TRI25_HUMAN	PP1R7_HUMAN	TRI25_HUMAN
PDE3A_HUMAN	SHB_HUMAN	PDE3A_HUMAN
ITPR3_HUMAN	TERF2_HUMAN	ITPR3_HUMAN
TRIPC_HUMAN	ELAV1_HUMAN	TRIPC_HUMAN
PUM1_HUMAN	MYLK_HUMAN	PUM1_HUMAN
GSE1_HUMAN	HERC1_HUMAN	GSE1_HUMAN
BRD3_HUMAN	MLF2_HUMAN	BRD3_HUMAN
PCM1_HUMAN	SRSF7_HUMAN	PCM1_HUMAN
PCBP2_HUMAN	LSM12_HUMAN	PCBP2_HUMAN
KS6A1_HUMAN	RHG29_HUMAN	KS6A1_HUMAN
TRIPB_HUMAN	CRTC2_HUMAN	TRIPB_HUMAN
MYLK_HUMAN	PKHO1_HUMAN	MYLK_HUMAN
NCOA1_HUMAN	KLH22_HUMAN	NCOA1_HUMAN
STK11_HUMAN	ODFP2_HUMAN	STK11_HUMAN
SRSF7_HUMAN	SH319_HUMAN	SRSF7_HUMAN
PCKGM_HUMAN	MIIP_HUMAN	PCKGM_HUMAN
UGPA_HUMAN	RBG1L_HUMAN	UGPA_HUMAN
F110C_HUMAN	TM201_HUMAN	F110C_HUMAN
FA83E_HUMAN	FRY_HUMAN	FA83E_HUMAN
LRRF1_HUMAN	MAGI3_HUMAN	LRRF1_HUMAN
EMAL3_HUMAN	MEX3C_HUMAN	EMAL3_HUMAN
LSM12_HUMAN	MRCKA_HUMAN	LSM12_HUMAN
RIC1_HUMAN	FBXW9_HUMAN	RIC1_HUMAN
ARI4B_HUMAN	AR6P4_HUMAN	ARI4B_HUMAN
GREB1_HUMAN	INT3_HUMAN	GREB1_HUMAN
EPC2_HUMAN	RHG17_HUMAN	EPC2_HUMAN
PAR10_HUMAN	K0930_HUMAN	PAR10_HUMAN
KLH22_HUMAN	SDE2_HUMAN	KLH22_HUMAN
SWAHC_HUMAN	ZCHC8_HUMAN	SWAHC_HUMAN
CF141_HUMAN	PDXD1_HUMAN	CF141_HUMAN
F102B_HUMAN	ANR12_HUMAN	F102B_HUMAN
FRY_HUMAN	CRTC3_HUMAN	FRY_HUMAN
AHDC1_HUMAN	ABRX1_HUMAN	AHDC1_HUMAN
BIG3_HUMAN	MCAF1_HUMAN	BIG3_HUMAN
CROCC_HUMAN	FA83H_HUMAN	CROCC_HUMAN
CE350_HUMAN	RIPR1_HUMAN	CE350_HUMAN
PR38B_HUMAN	YJ005_HUMAN	PR38B_HUMAN
BRE1A_HUMAN	CE128_HUMAN	BRE1A_HUMAN
ZN318_HUMAN	CCD9B_HUMAN	ZN318_HUMAN
RN123_HUMAN	FGD6_HUMAN	RN123_HUMAN
INT3_HUMAN	VP13C_HUMAN	INT3_HUMAN
CYTSA_HUMAN	KCTD1_HUMAN	CYTSA_HUMAN
PR40B_HUMAN	MTSS2_HUMAN	PR40B_HUMAN
KANK3_HUMAN	CCD80_HUMAN	KANK3_HUMAN
KLC3_HUMAN	RSRC2_HUMAN	KLC3_HUMAN
RHDF2_HUMAN	MICA3_HUMAN	RHDF2_HUMAN
GAK1B_HUMAN	PRIC2_HUMAN	GAK1B_HUMAN
CREL2_HUMAN	ZFY16_HUMAN	CREL2_HUMAN
RIPR1_HUMAN	MYCPP_HUMAN	RIPR1_HUMAN
RHG27_HUMAN	RHG30_HUMAN	RHG27_HUMAN
UN13D_HUMAN	FGD2_HUMAN	UN13D_HUMAN
MTSS2_HUMAN	TBCD1_HUMAN	MTSS2_HUMAN
CCD80_HUMAN	TTC7B_HUMAN	CCD80_HUMAN
ZCCHV_HUMAN	LYRIC_HUMAN	ZCCHV_HUMAN
F122B_HUMAN	TAXB1_HUMAN	F122B_HUMAN
KANL1_HUMAN	GPBP1_HUMAN	KANL1_HUMAN
MYCPP_HUMAN	LSR_HUMAN	MYCPP_HUMAN
CK096_HUMAN	PRR15_HUMAN	CK096_HUMAN
RBM23_HUMAN	MA7D3_HUMAN	RBM23_HUMAN
YRDC_HUMAN	UNC5B_HUMAN	YRDC_HUMAN
GLCI1_HUMAN	RPTOR_HUMAN	GLCI1_HUMAN
MON1A_HUMAN	S11IP_HUMAN	MON1A_HUMAN
MET16_HUMAN	INT1_HUMAN	MET16_HUMAN
MEX3D_HUMAN	CMYA5_HUMAN	MEX3D_HUMAN
PTOV1_HUMAN	FNBP4_HUMAN	PTOV1_HUMAN
GPSM1_HUMAN	MINK1_HUMAN	GPSM1_HUMAN
TARG1_HUMAN	F16A2_HUMAN	TARG1_HUMAN
PALM2_HUMAN	DDX51_HUMAN	PALM2_HUMAN
EXOC8_HUMAN	TAC2N_HUMAN	EXOC8_HUMAN
ARM10_HUMAN	RN169_HUMAN	ARM10_HUMAN
LAT4_HUMAN	RB15B_HUMAN	LAT4_HUMAN
AFAP1_HUMAN	NUP35_HUMAN	AFAP1_HUMAN
MINY1_HUMAN	WDR48_HUMAN	MINY1_HUMAN
ARFG1_HUMAN	MPLKI_HUMAN	ARFG1_HUMAN
POC5_HUMAN	PUM2_HUMAN	POC5_HUMAN
ATAD1_HUMAN	TBC15_HUMAN	ATAD1_HUMAN
LIPB2_HUMAN	NEK9_HUMAN	LIPB2_HUMAN
CNNM3_HUMAN	MIPT3_HUMAN	CNNM3_HUMAN
PPHLN_HUMAN	SMAP2_HUMAN	PPHLN_HUMAN
KLDC4_HUMAN	TB22A_HUMAN	KLDC4_HUMAN
WDR20_HUMAN	IASPP_HUMAN	WDR20_HUMAN
TBC15_HUMAN	CHMP7_HUMAN	TBC15_HUMAN
BICD2_HUMAN	PSPC1_HUMAN	BICD2_HUMAN
MICA1_HUMAN	CTBL1_HUMAN	MICA1_HUMAN
PARD3_HUMAN	ING5_HUMAN	PARD3_HUMAN
SMAP2_HUMAN	SSH1_HUMAN	SMAP2_HUMAN
PHF10_HUMAN	ELYS_HUMAN	PHF10_HUMAN
SYNE2_HUMAN	DDB2_HUMAN	SYNE2_HUMAN
CTBL1_HUMAN	DDX1_HUMAN	CTBL1_HUMAN
SEPT1_HUMAN	PIEZ1_HUMAN	SEPT1_HUMAN
PI3R5_HUMAN	H1X_HUMAN	PI3R5_HUMAN
PHF3_HUMAN	HS105_HUMAN	PHF3_HUMAN
LAR4B_HUMAN	LAR4B_HUMAN	LAR4B_HUMAN
AKAP1_HUMAN	NU205_HUMAN	AKAP1_HUMAN
PTPRU_HUMAN	ALG3_HUMAN	PTPRU_HUMAN
RREB1_HUMAN	TFG_HUMAN	RREB1_HUMAN
CELF1_HUMAN	KIFA3_HUMAN	CELF1_HUMAN
TCAL3_HUMAN	FUBP2_HUMAN	TCAL3_HUMAN
DACT3_HUMAN	DVL3_HUMAN	DACT3_HUMAN
SYTL4_HUMAN	LPP_HUMAN	SYTL4_HUMAN
RHDF1_HUMAN	KPBB_HUMAN	RHDF1_HUMAN
RNF31_HUMAN	C102A_HUMAN	RNF31_HUMAN
CCD97_HUMAN	PLPL2_HUMAN	CCD97_HUMAN
CDCA5_HUMAN	ATG2B_HUMAN	CDCA5_HUMAN
FXL20_HUMAN	CSTOS_HUMAN	FXL20_HUMAN
VCIP1_HUMAN	OPTN_HUMAN	VCIP1_HUMAN
MARK4_HUMAN	RNF31_HUMAN	MARK4_HUMAN
TRI47_HUMAN	RBM33_HUMAN	TRI47_HUMAN
LURA1_HUMAN	CDCA5_HUMAN	LURA1_HUMAN
HS12B_HUMAN	IFT43_HUMAN	HS12B_HUMAN
NEK1_HUMAN	PGM2_HUMAN	NEK1_HUMAN
RHG07_HUMAN	AJUBA_HUMAN	RHG07_HUMAN
PP1RA_HUMAN	ANCHR_HUMAN	PP1RA_HUMAN
NEB2_HUMAN	UBP47_HUMAN	NEB2_HUMAN
CDC5L_HUMAN	RPGR1_HUMAN	CDC5L_HUMAN
POP1_HUMAN	EHMT2_HUMAN	POP1_HUMAN
S10AD_HUMAN	PRIPO_HUMAN	S10AD_HUMAN
CTIP_HUMAN	PWP2A_HUMAN	CTIP_HUMAN
JPH2_HUMAN	FRMD6_HUMAN	JPH2_HUMAN
MCMBP_HUMAN	ZN363_HUMAN	MCMBP_HUMAN
TRAF4_HUMAN	NED4L_HUMAN	TRAF4_HUMAN
DDA1_HUMAN	NEK1_HUMAN	DDA1_HUMAN
SSBP4_HUMAN	PP1RA_HUMAN	SSBP4_HUMAN
SGPP1_HUMAN	PRAM_HUMAN	SGPP1_HUMAN
OSB11_HUMAN	PHF12_HUMAN	OSB11_HUMAN
RFIP5_HUMAN	KKCC2_HUMAN	RFIP5_HUMAN
B2L13_HUMAN	ERBIN_HUMAN	B2L13_HUMAN
S26A6_HUMAN	WDR24_HUMAN	S26A6_HUMAN
FUT8_HUMAN	CCNL2_HUMAN	FUT8_HUMAN
UNK_HUMAN	PCY2_HUMAN	UNK_HUMAN
SEM4C_HUMAN	SORT_HUMAN	SEM4C_HUMAN
SRCN1_HUMAN	NUP88_HUMAN	SRCN1_HUMAN
MCLN1_HUMAN	POP1_HUMAN	MCLN1_HUMAN
KLC2_HUMAN	S10AD_HUMAN	KLC2_HUMAN
ISCU_HUMAN	TSNAX_HUMAN	ISCU_HUMAN
ADNP_HUMAN	RAD9A_HUMAN	ADNP_HUMAN
PININ_HUMAN	PKP2_HUMAN	PININ_HUMAN
HIPK3_HUMAN	AKAP9_HUMAN	HIPK3_HUMAN
SENP3_HUMAN	FYCO1_HUMAN	SENP3_HUMAN
OSBL3_HUMAN	ESYT1_HUMAN	OSBL3_HUMAN
ESF1_HUMAN	TRAF4_HUMAN	ESF1_HUMAN
REEP4_HUMAN	MELPH_HUMAN	REEP4_HUMAN
BCAS3_HUMAN	SARG_HUMAN	BCAS3_HUMAN
PEAK1_HUMAN	TB10A_HUMAN	PEAK1_HUMAN
SYNCI_HUMAN	PDIP3_HUMAN	SYNCI_HUMAN
AT133_HUMAN	PANK2_HUMAN	AT133_HUMAN
PKHF2_HUMAN	FRMD8_HUMAN	PKHF2_HUMAN
PKHA5_HUMAN	IN80B_HUMAN	PKHA5_HUMAN
CLK4_HUMAN	BHE41_HUMAN	CLK4_HUMAN
RRAGC_HUMAN	KLC2_HUMAN	RRAGC_HUMAN
TANC2_HUMAN	XRN2_HUMAN	TANC2_HUMAN
CD248_HUMAN	SIK2_HUMAN	CD248_HUMAN
CELR2_HUMAN	CSRN2_HUMAN	CELR2_HUMAN
HM20A_HUMAN	APC1_HUMAN	HM20A_HUMAN
SH2B1_HUMAN	WDR13_HUMAN	SH2B1_HUMAN
ZN446_HUMAN	CA021_HUMAN	ZN446_HUMAN
TOR4A_HUMAN	TAOK3_HUMAN	TOR4A_HUMAN
FA53C_HUMAN	NELFA_HUMAN	FA53C_HUMAN
GGA3_HUMAN	DSN1_HUMAN	GGA3_HUMAN
ADA22_HUMAN	RGCC_HUMAN	ADA22_HUMAN
RAI14_HUMAN	ZN768_HUMAN	RAI14_HUMAN
SENP1_HUMAN	TM134_HUMAN	SENP1_HUMAN
SEP10_HUMAN	GREM2_HUMAN	SEP10_HUMAN
BTBD7_HUMAN	AT133_HUMAN	BTBD7_HUMAN
K1522_HUMAN	CAAP1_HUMAN	K1522_HUMAN
RHG23_HUMAN	GORS2_HUMAN	RHG23_HUMAN
RELCH_HUMAN	CN093_HUMAN	RELCH_HUMAN
CHD7_HUMAN	SPE39_HUMAN	CHD7_HUMAN
MYEF2_HUMAN	UBP42_HUMAN	MYEF2_HUMAN
CING_HUMAN	PKHA5_HUMAN	CING_HUMAN
ASH2L_HUMAN	CHD8_HUMAN	ASH2L_HUMAN
ZO2_HUMAN	GPN1_HUMAN	ZO2_HUMAN
LRWD1_HUMAN	STRN4_HUMAN	LRWD1_HUMAN
LIMD1_HUMAN	KIF15_HUMAN	LIMD1_HUMAN
TCF20_HUMAN	BRWD1_HUMAN	TCF20_HUMAN
HMGX4_HUMAN	KLC4_HUMAN	HMGX4_HUMAN
NDRG3_HUMAN	AT8A2_HUMAN	NDRG3_HUMAN
ZN639_HUMAN	SDA1_HUMAN	ZN639_HUMAN
MBD1_HUMAN	BCD1_HUMAN	MBD1_HUMAN
IKZF2_HUMAN	ZN446_HUMAN	IKZF2_HUMAN
YETS2_HUMAN	OCAD1_HUMAN	YETS2_HUMAN
PPM1H_HUMAN	TE2IP_HUMAN	PPM1H_HUMAN
MYO6_HUMAN	CNOT2_HUMAN	MYO6_HUMAN
SNX12_HUMAN	SENP1_HUMAN	SNX12_HUMAN
SCAF8_HUMAN	RELCH_HUMAN	SCAF8_HUMAN
TBD2B_HUMAN	AKIB1_HUMAN	TBD2B_HUMAN
BAIP2_HUMAN	RERE_HUMAN	BAIP2_HUMAN
MTMR6_HUMAN	SUCO_HUMAN	MTMR6_HUMAN
LZTS1_HUMAN	PPR1B_HUMAN	LZTS1_HUMAN
ZN652_HUMAN	DAXX_HUMAN	ZN652_HUMAN
UB2J1_HUMAN	HMGX4_HUMAN	UB2J1_HUMAN
NOC2L_HUMAN	NRBP_HUMAN	NOC2L_HUMAN
TRRAP_HUMAN	ZN639_HUMAN	TRRAP_HUMAN
CRBG1_HUMAN	BAZ1B_HUMAN	CRBG1_HUMAN
NEMO_HUMAN	PHF11_HUMAN	NEMO_HUMAN
S4A7_HUMAN	AKA11_HUMAN	S4A7_HUMAN
SQOR_HUMAN	ZBT21_HUMAN	SQOR_HUMAN
ESYT2_HUMAN	PRR12_HUMAN	ESYT2_HUMAN
PCF11_HUMAN	G3BP2_HUMAN	PCF11_HUMAN
1A69_HUMAN	SSRG_HUMAN	1A69_HUMAN
RPB1_HUMAN	ZC3H4_HUMAN	RPB1_HUMAN
ST5_HUMAN	DLGP4_HUMAN	ST5_HUMAN
TMM94_HUMAN	GRIP1_HUMAN	TMM94_HUMAN
SHRM2_HUMAN	MARF1_HUMAN	SHRM2_HUMAN
BLMH_HUMAN	RIPR2_HUMAN	BLMH_HUMAN
CHD4_HUMAN	TLN2_HUMAN	CHD4_HUMAN
RPA43_HUMAN	IRS2_HUMAN	RPA43_HUMAN
MILK2_HUMAN	CRBG1_HUMAN	MILK2_HUMAN
MIEAP_HUMAN	M4K5_HUMAN	MIEAP_HUMAN
CLIC6_HUMAN	LAS1L_HUMAN	CLIC6_HUMAN
RBM12_HUMAN	PRC2C_HUMAN	RBM12_HUMAN
BRPF3_HUMAN	MD1L1_HUMAN	BRPF3_HUMAN
NDRG2_HUMAN	NCOA3_HUMAN	NDRG2_HUMAN
PKHG3_HUMAN	MORC2_HUMAN	PKHG3_HUMAN
SPD2B_HUMAN	S23IP_HUMAN	SPD2B_HUMAN
ARG35_HUMAN	SYNJ1_HUMAN	ARG35_HUMAN
CC88B_HUMAN	H2AY_HUMAN	CC88B_HUMAN
DISP2_HUMAN	WIZ_HUMAN	DISP2_HUMAN
MYO9A_HUMAN	RLA2_HUMAN	MYO9A_HUMAN
MCRI1_HUMAN	CRCM_HUMAN	MCRI1_HUMAN
PDLI1_HUMAN	HD_HUMAN	PDLI1_HUMAN
ARVC_HUMAN	AFAD_HUMAN	ARVC_HUMAN
AP3B1_HUMAN	SRPK2_HUMAN	AP3B1_HUMAN
ATOX1_HUMAN	DYN1_HUMAN	ATOX1_HUMAN
DFFA_HUMAN	PRDM2_HUMAN	DFFA_HUMAN
CLIC1_HUMAN	GSE1_HUMAN	CLIC1_HUMAN
EIF3F_HUMAN	AHDC1_HUMAN	EIF3F_HUMAN
EF2K_HUMAN	RBP10_HUMAN	EF2K_HUMAN
STK25_HUMAN	AN13D_HUMAN	STK25_HUMAN
NFIB_HUMAN	S31E1_HUMAN	NFIB_HUMAN
ACACB_HUMAN	ES8L1_HUMAN	ACACB_HUMAN
BORG1_HUMAN	SMRC1_HUMAN	BORG1_HUMAN
AP3D1_HUMAN	HEXI2_HUMAN	AP3D1_HUMAN
EI24_HUMAN	IWS1_HUMAN	EI24_HUMAN
BCKD_HUMAN	SGIP1_HUMAN	BCKD_HUMAN
PLD2_HUMAN	MMTA2_HUMAN	PLD2_HUMAN
ARHGA_HUMAN	NCOA5_HUMAN	ARHGA_HUMAN
MAST4_HUMAN	MID51_HUMAN	MAST4_HUMAN
SET1A_HUMAN	MYOF_HUMAN	SET1A_HUMAN
CE290_HUMAN	GMIP_HUMAN	CE290_HUMAN
CASC3_HUMAN	COHA1_HUMAN	CASC3_HUMAN
PER1_HUMAN	ICK_HUMAN	PER1_HUMAN
SEPT4_HUMAN	GPSM3_HUMAN	SEPT4_HUMAN
DC1L2_HUMAN	MED19_HUMAN	DC1L2_HUMAN
SNUT1_HUMAN	BICL2_HUMAN	SNUT1_HUMAN
VIP2_HUMAN	F234B_HUMAN	VIP2_HUMAN
SYNJ1_HUMAN	CC88B_HUMAN	SYNJ1_HUMAN
TGON2_HUMAN	C2D4D_HUMAN	TGON2_HUMAN
DENR_HUMAN	TM238_HUMAN	DENR_HUMAN
AAKB2_HUMAN	MYO1F_HUMAN	AAKB2_HUMAN
STRN_HUMAN	DFFA_HUMAN	STRN_HUMAN
KALRN_HUMAN	CLIC1_HUMAN	KALRN_HUMAN
DHX16_HUMAN	DNM1L_HUMAN	DHX16_HUMAN
PCDH7_HUMAN	KRIT1_HUMAN	PCDH7_HUMAN
SMCA5_HUMAN	WN10B_HUMAN	SMCA5_HUMAN
MGRN1_HUMAN	C2C2L_HUMAN	MGRN1_HUMAN
GANP_HUMAN	UBFD1_HUMAN	GANP_HUMAN
OGA_HUMAN	COPE_HUMAN	OGA_HUMAN
USO1_HUMAN	TERT_HUMAN	USO1_HUMAN
NOL3_HUMAN	BCKD_HUMAN	NOL3_HUMAN
LIRB3_HUMAN	IRF6_HUMAN	LIRB3_HUMAN
MITF_HUMAN	XPO1_HUMAN	MITF_HUMAN
LIPA3_HUMAN	MAST4_HUMAN	LIPA3_HUMAN
SKAP2_HUMAN	KHNYN_HUMAN	SKAP2_HUMAN
P3C2G_HUMAN	SET1A_HUMAN	P3C2G_HUMAN
BCAR3_HUMAN	ERC2_HUMAN	BCAR3_HUMAN
TUSC2_HUMAN	FYB1_HUMAN	TUSC2_HUMAN
TPPP_HUMAN	ARC1B_HUMAN	TPPP_HUMAN
PKHG5_HUMAN	WDR46_HUMAN	PKHG5_HUMAN
K0754_HUMAN	CASC3_HUMAN	K0754_HUMAN
TMCC1_HUMAN	RER1_HUMAN	TMCC1_HUMAN
PRP6_HUMAN	STX7_HUMAN	PRP6_HUMAN
CDK14_HUMAN	LAT_HUMAN	CDK14_HUMAN
CE152_HUMAN	DENR_HUMAN	CE152_HUMAN
EPN2_HUMAN	ENSA_HUMAN	EPN2_HUMAN
KAT7_HUMAN	DHX16_HUMAN	KAT7_HUMAN
VAPB_HUMAN	BNI3L_HUMAN	VAPB_HUMAN
TACC2_HUMAN	KDM1A_HUMAN	TACC2_HUMAN
NADK_HUMAN	NEMF_HUMAN	NADK_HUMAN
PCNT_HUMAN	JAK2_HUMAN	PCNT_HUMAN
CNOT4_HUMAN	NBN_HUMAN	CNOT4_HUMAN
CDS2_HUMAN	LIRB3_HUMAN	CDS2_HUMAN
PPR3D_HUMAN	SRGP2_HUMAN	PPR3D_HUMAN
OXSR1_HUMAN	CAPON_HUMAN	OXSR1_HUMAN
ABHGA_HUMAN	ZC11A_HUMAN	ABHGA_HUMAN
EOMES_HUMAN	PHAR2_HUMAN	EOMES_HUMAN
PNPH_HUMAN	DEAF1_HUMAN	PNPH_HUMAN
MBP_HUMAN	GGYF1_HUMAN	MBP_HUMAN
B3AT_HUMAN	MPPB_HUMAN	B3AT_HUMAN
SCG1_HUMAN	TM1L1_HUMAN	SCG1_HUMAN
RLA0_HUMAN	KS6A4_HUMAN	RLA0_HUMAN
JUN_HUMAN	NU155_HUMAN	JUN_HUMAN
RB_HUMAN	GRAP2_HUMAN	RB_HUMAN
APT_HUMAN	FRYL_HUMAN	APT_HUMAN
SYEP_HUMAN	WDR47_HUMAN	SYEP_HUMAN
HNRPC_HUMAN	EPN2_HUMAN	HNRPC_HUMAN
RET_HUMAN	KAT7_HUMAN	RET_HUMAN
NEP_HUMAN	SNAPN_HUMAN	NEP_HUMAN
HMOX1_HUMAN	6PGL_HUMAN	HMOX1_HUMAN
ATX1L_HUMAN	SLU7_HUMAN	ATX1L_HUMAN
F200B_HUMAN	AGM1_HUMAN	F200B_HUMAN
CALM3_HUMAN	SC24B_HUMAN	CALM3_HUMAN
CMGA_HUMAN	NADK_HUMAN	CMGA_HUMAN
MTAP2_HUMAN	ACSL3_HUMAN	MTAP2_HUMAN
SPTB1_HUMAN	CDS2_HUMAN	SPTB1_HUMAN
KCRU_HUMAN	LATS1_HUMAN	KCRU_HUMAN
ACTN1_HUMAN	APBA3_HUMAN	ACTN1_HUMAN
SCG2_HUMAN	ABL1_HUMAN	SCG2_HUMAN
CC130_HUMAN	PIGR_HUMAN	CC130_HUMAN
GLNA_HUMAN	RAF1_HUMAN	GLNA_HUMAN
NCK1_HUMAN	HG2A_HUMAN	NCK1_HUMAN
HMGA1_HUMAN	RB_HUMAN	HMGA1_HUMAN
ATF7_HUMAN	ENOA_HUMAN	ATF7_HUMAN
SYN1_HUMAN	G6PI_HUMAN	SYN1_HUMAN
PYRG1_HUMAN	H10_HUMAN	PYRG1_HUMAN
XBP1_HUMAN	FES_HUMAN	XBP1_HUMAN
TCPA_HUMAN	TBB5_HUMAN	TCPA_HUMAN
NELFE_HUMAN	HS90A_HUMAN	NELFE_HUMAN
RL17_HUMAN	HNRPC_HUMAN	RL17_HUMAN
CSK22_HUMAN	PLEK_HUMAN	CSK22_HUMAN
NFKB1_HUMAN	PARP1_HUMAN	NFKB1_HUMAN
AT2B1_HUMAN	GLI3_HUMAN	AT2B1_HUMAN
RAB6A_HUMAN	ADX_HUMAN	RAB6A_HUMAN
CD11B_HUMAN	BCR_HUMAN	CD11B_HUMAN
MSRE_HUMAN	SRC_HUMAN	MSRE_HUMAN
ENPP1_HUMAN	GYS1_HUMAN	ENPP1_HUMAN
RFX1_HUMAN	UCHL3_HUMAN	RFX1_HUMAN
KS6B1_HUMAN	NDKA_HUMAN	KS6B1_HUMAN
GATA3_HUMAN	ITF2_HUMAN	GATA3_HUMAN
EF1B_HUMAN	LEUK_HUMAN	EF1B_HUMAN
APC_HUMAN	MGMT_HUMAN	APC_HUMAN
ARBK1_HUMAN	ZKSC1_HUMAN	ARBK1_HUMAN
TYY1_HUMAN	HMGA1_HUMAN	TYY1_HUMAN
PPLA_HUMAN	ATF7_HUMAN	PPLA_HUMAN
MARK3_HUMAN	CEBPB_HUMAN	MARK3_HUMAN
DCK_HUMAN	TCPA_HUMAN	DCK_HUMAN
SMCA1_HUMAN	PTN1_HUMAN	SMCA1_HUMAN
LMOD1_HUMAN	ITAX_HUMAN	LMOD1_HUMAN
CLIP1_HUMAN	C5AR1_HUMAN	CLIP1_HUMAN
KAP3_HUMAN	SYWC_HUMAN	KAP3_HUMAN
QCR1_HUMAN	CDK2_HUMAN	QCR1_HUMAN
RFC1_HUMAN	MCM3_HUMAN	RFC1_HUMAN
T2FA_HUMAN	TYY1_HUMAN	T2FA_HUMAN
IRS1_HUMAN	PSA3_HUMAN	IRS1_HUMAN
SRBP1_HUMAN	DNMT1_HUMAN	SRBP1_HUMAN
ZEB1_HUMAN	PTBP1_HUMAN	ZEB1_HUMAN
COIL_HUMAN	STOM_HUMAN	COIL_HUMAN
MDHC_HUMAN	PYR1_HUMAN	MDHC_HUMAN
ETV3_HUMAN	P85A_HUMAN	ETV3_HUMAN
VIPR2_HUMAN	ARI4A_HUMAN	VIPR2_HUMAN
KPCI_HUMAN	NOS3_HUMAN	KPCI_HUMAN
GPDM_HUMAN	MPIP2_HUMAN	GPDM_HUMAN
RANG_HUMAN	NMT1_HUMAN	RANG_HUMAN
ATRX_HUMAN	CLIP1_HUMAN	ATRX_HUMAN
RS10_HUMAN	ELF1_HUMAN	RS10_HUMAN
RPGP1_HUMAN	CSTF2_HUMAN	RPGP1_HUMAN
TISD_HUMAN	RFC1_HUMAN	TISD_HUMAN
NRIP1_HUMAN	SPRE_HUMAN	NRIP1_HUMAN
GSHB_HUMAN	MSX2_HUMAN	GSHB_HUMAN
CD97_HUMAN	AN32A_HUMAN	CD97_HUMAN
FAS_HUMAN	IL6RB_HUMAN	FAS_HUMAN
CLK3_HUMAN	MDHC_HUMAN	CLK3_HUMAN
PSN1_HUMAN	ETV3_HUMAN	PSN1_HUMAN
S26A2_HUMAN	STAT1_HUMAN	S26A2_HUMAN
ERF_HUMAN	ABL2_HUMAN	ERF_HUMAN
TOB1_HUMAN	RBM34_HUMAN	TOB1_HUMAN
LRBA_HUMAN	MP2K4_HUMAN	LRBA_HUMAN
PAPOA_HUMAN	RS10_HUMAN	PAPOA_HUMAN
DAP1_HUMAN	IQGA1_HUMAN	DAP1_HUMAN
DNA2_HUMAN	CAPZB_HUMAN	DNA2_HUMAN
CAV2_HUMAN	TISD_HUMAN	CAV2_HUMAN
CLCN7_HUMAN	RFX5_HUMAN	CLCN7_HUMAN
MAT1_HUMAN	NRIP1_HUMAN	MAT1_HUMAN
MP2K6_HUMAN	ARRB1_HUMAN	MP2K6_HUMAN
RBM5_HUMAN	AMPH_HUMAN	RBM5_HUMAN
THOP1_HUMAN	RGS3_HUMAN	THOP1_HUMAN
CRIP2_HUMAN	DNLI3_HUMAN	CRIP2_HUMAN
ARFP1_HUMAN	ERF_HUMAN	ARFP1_HUMAN
MVD1_HUMAN	VASP_HUMAN	MVD1_HUMAN
CACB3_HUMAN	SMCA4_HUMAN	CACB3_HUMAN
AAPK2_HUMAN	TPMT_HUMAN	AAPK2_HUMAN
GEM_HUMAN	GDIR1_HUMAN	GEM_HUMAN
ELL_HUMAN	MSH6_HUMAN	ELL_HUMAN
HNRH2_HUMAN	ZN135_HUMAN	HNRH2_HUMAN
SYMC_HUMAN	ARFP1_HUMAN	SYMC_HUMAN
CLD12_HUMAN	DPOG1_HUMAN	CLD12_HUMAN
RWD2B_HUMAN	ATX1_HUMAN	RWD2B_HUMAN
KLF3_HUMAN	AAPK2_HUMAN	KLF3_HUMAN
GSDMD_HUMAN	AF17_HUMAN	GSDMD_HUMAN
RAB10_HUMAN	BRPF1_HUMAN	RAB10_HUMAN
PP1A_HUMAN	KLF3_HUMAN	PP1A_HUMAN
TYB4_HUMAN	SNX16_HUMAN	TYB4_HUMAN
F193A_HUMAN	MLF1_HUMAN	F193A_HUMAN
GTF2I_HUMAN	SC61B_HUMAN	GTF2I_HUMAN
BASP1_HUMAN	RAB14_HUMAN	BASP1_HUMAN
FBLN2_HUMAN	RS3A_HUMAN	FBLN2_HUMAN
TFAM_HUMAN	PP1A_HUMAN	TFAM_HUMAN
CDK17_HUMAN	PP1B_HUMAN	CDK17_HUMAN
PURA_HUMAN	RAC1_HUMAN	PURA_HUMAN
NFKB2_HUMAN	RBM6_HUMAN	NFKB2_HUMAN
PLCB2_HUMAN	PHC1_HUMAN	PLCB2_HUMAN
XPC_HUMAN	ARF1_HUMAN	XPC_HUMAN
TAGL_HUMAN	TFAM_HUMAN	TAGL_HUMAN
MEF2A_HUMAN	PURA_HUMAN	MEF2A_HUMAN
KPCE_HUMAN	FOXK2_HUMAN	KPCE_HUMAN
SP3_HUMAN	RUNX1_HUMAN	SP3_HUMAN
CTSL2_HUMAN	AMPD3_HUMAN	CTSL2_HUMAN
P2R3A_HUMAN	TFAP4_HUMAN	P2R3A_HUMAN
GFPT1_HUMAN	CENPC_HUMAN	GFPT1_HUMAN
KHDR1_HUMAN	UBXN1_HUMAN	KHDR1_HUMAN
SOS1_HUMAN	TLE3_HUMAN	SOS1_HUMAN
DHX9_HUMAN	TLE4_HUMAN	DHX9_HUMAN
GOGA2_HUMAN	FAK1_HUMAN	GOGA2_HUMAN
CAMP2_HUMAN	TISB_HUMAN	CAMP2_HUMAN
SPIR1_HUMAN	GOGA3_HUMAN	SPIR1_HUMAN
1A80_HUMAN	LG3BP_HUMAN	1A80_HUMAN
NCBP1_HUMAN	RBL2_HUMAN	NCBP1_HUMAN
CGNL1_HUMAN	SPIR1_HUMAN	CGNL1_HUMAN
FP100_HUMAN	NSUN2_HUMAN	FP100_HUMAN
KIF1A_HUMAN	LR74A_HUMAN	KIF1A_HUMAN
BPTF_HUMAN	APOBR_HUMAN	BPTF_HUMAN
DLG1_HUMAN	ARHG5_HUMAN	DLG1_HUMAN
BNIP2_HUMAN	TF3C1_HUMAN	BNIP2_HUMAN
TIAM1_HUMAN	LRMP_HUMAN	TIAM1_HUMAN
RHG05_HUMAN	ANK3_HUMAN	RHG05_HUMAN
LIPA1_HUMAN	TIAM1_HUMAN	LIPA1_HUMAN
STK3_HUMAN	STK4_HUMAN	STK3_HUMAN
KGP2_HUMAN	COASY_HUMAN	KGP2_HUMAN
AP3B2_HUMAN	ZBT17_HUMAN	AP3B2_HUMAN
S39A6_HUMAN	ATM_HUMAN	S39A6_HUMAN
SF3B2_HUMAN	S39A6_HUMAN	SF3B2_HUMAN
GAB1_HUMAN	SF3B2_HUMAN	GAB1_HUMAN
4EBP1_HUMAN	HAP28_HUMAN	4EBP1_HUMAN
KCC2D_HUMAN	GAB1_HUMAN	KCC2D_HUMAN
PWP1_HUMAN	ATR_HUMAN	PWP1_HUMAN
CUL4A_HUMAN	CUL4A_HUMAN	CUL4A_HUMAN
THOC5_HUMAN	NACA_HUMAN	THOC5_HUMAN
PDE7A_HUMAN	THOC5_HUMAN	PDE7A_HUMAN
IL16_HUMAN	RPGF1_HUMAN	IL16_HUMAN
CKAP5_HUMAN	VGLL4_HUMAN	CKAP5_HUMAN
KCC1A_HUMAN	MORC3_HUMAN	KCC1A_HUMAN
SEPT6_HUMAN	FA53B_HUMAN	SEPT6_HUMAN
EFR3A_HUMAN	ARHG7_HUMAN	EFR3A_HUMAN
GIT2_HUMAN	EFR3A_HUMAN	GIT2_HUMAN
SREC_HUMAN	GIT2_HUMAN	SREC_HUMAN
TTL12_HUMAN	ZMYM3_HUMAN	TTL12_HUMAN
SELPL_HUMAN	MAP7_HUMAN	SELPL_HUMAN
MAP7_HUMAN	DHX8_HUMAN	MAP7_HUMAN
MDC1_HUMAN	MDC1_HUMAN	MDC1_HUMAN
EPN4_HUMAN	RRP1B_HUMAN	EPN4_HUMAN
LTBP2_HUMAN	NCOA6_HUMAN	LTBP2_HUMAN
FXYD3_HUMAN	LBR_HUMAN	FXYD3_HUMAN
MEF2D_HUMAN	GOGB1_HUMAN	MEF2D_HUMAN
RB3GP_HUMAN	NAA30_HUMAN	RB3GP_HUMAN
CDK10_HUMAN	ARI5B_HUMAN	CDK10_HUMAN
NONO_HUMAN	UBX2B_HUMAN	NONO_HUMAN
ERBB4_HUMAN	SUZ12_HUMAN	ERBB4_HUMAN
CNN3_HUMAN	RB3GP_HUMAN	CNN3_HUMAN
PP1R7_HUMAN	ACAP2_HUMAN	PP1R7_HUMAN
BGH3_HUMAN	BRD3_HUMAN	BGH3_HUMAN
NHRF2_HUMAN	PDIA6_HUMAN	NHRF2_HUMAN
MED1_HUMAN	NONO_HUMAN	MED1_HUMAN
PTN14_HUMAN	TOM20_HUMAN	PTN14_HUMAN
ELAV1_HUMAN	KS6A1_HUMAN	ELAV1_HUMAN
AINX_HUMAN	TAF7_HUMAN	AINX_HUMAN
LAMA4_HUMAN	BGH3_HUMAN	LAMA4_HUMAN
PKN1_HUMAN	NCOA2_HUMAN	PKN1_HUMAN
M3K11_HUMAN	TRAM1_HUMAN	M3K11_HUMAN
CALRL_HUMAN	TRIPB_HUMAN	CALRL_HUMAN
STX1A_HUMAN	PTN14_HUMAN	STX1A_HUMAN
OCLN_HUMAN	PI5PA_HUMAN	OCLN_HUMAN
HNRL2_HUMAN	ZKSC8_HUMAN	HNRL2_HUMAN
INF2_HUMAN	SSX2_HUMAN	INF2_HUMAN
RFX7_HUMAN	TENXA_HUMAN	RFX7_HUMAN
ZN800_HUMAN	PKN1_HUMAN	ZN800_HUMAN
GLYR1_HUMAN	MIC60_HUMAN	GLYR1_HUMAN
ZBED5_HUMAN	ZN827_HUMAN	ZBED5_HUMAN
MAP9_HUMAN	KNOP1_HUMAN	MAP9_HUMAN
TPRN_HUMAN	PDS5A_HUMAN	TPRN_HUMAN
RHG29_HUMAN	MOONR_HUMAN	RHG29_HUMAN
FND3B_HUMAN	KI26B_HUMAN	FND3B_HUMAN
GPAT3_HUMAN	K1109_HUMAN	GPAT3_HUMAN
NCBP3_HUMAN	LRRF1_HUMAN	NCBP3_HUMAN
PDLI3_HUMAN	RGL3_HUMAN	PDLI3_HUMAN
RHG15_HUMAN	GRDN_HUMAN	RHG15_HUMAN
KCP3_HUMAN	RIC1_HUMAN	KCP3_HUMAN
COBL1_HUMAN	ARI4B_HUMAN	COBL1_HUMAN
RUN3A_HUMAN	AMOT_HUMAN	RUN3A_HUMAN
ZN326_HUMAN	GREB1_HUMAN	ZN326_HUMAN
BCORL_HUMAN	LIN52_HUMAN	BCORL_HUMAN
SH319_HUMAN	GPAT3_HUMAN	SH319_HUMAN
NHSL2_HUMAN	SWAHC_HUMAN	NHSL2_HUMAN
EMC4_HUMAN	TGO1_HUMAN	EMC4_HUMAN
TGO1_HUMAN	FGD3_HUMAN	TGO1_HUMAN
FGD3_HUMAN	PRC2B_HUMAN	FGD3_HUMAN
PRC2B_HUMAN	CI152_HUMAN	PRC2B_HUMAN
IQEC2_HUMAN	LRRK2_HUMAN	IQEC2_HUMAN
HABP4_HUMAN	PHYD1_HUMAN	HABP4_HUMAN
DOP1_HUMAN	EYS_HUMAN	DOP1_HUMAN
SAMD9_HUMAN	ZEP3_HUMAN	SAMD9_HUMAN
CYTSB_HUMAN	UBR4_HUMAN	CYTSB_HUMAN
SMAG2_HUMAN	RHG21_HUMAN	SMAG2_HUMAN
LRRK2_HUMAN	CAMP1_HUMAN	LRRK2_HUMAN
NU188_HUMAN	KANK4_HUMAN	NU188_HUMAN
PHYD1_HUMAN	DDI2_HUMAN	PHYD1_HUMAN
NOL9_HUMAN	THMS2_HUMAN	NOL9_HUMAN
CI129_HUMAN	BIG3_HUMAN	CI129_HUMAN
RHG21_HUMAN	PI3R6_HUMAN	RHG21_HUMAN
CAMP1_HUMAN	EF1A3_HUMAN	CAMP1_HUMAN
KANK4_HUMAN	PR38B_HUMAN	KANK4_HUMAN
DCAF8_HUMAN	ARHGG_HUMAN	DCAF8_HUMAN
ARHGG_HUMAN	MYSM1_HUMAN	ARHGG_HUMAN
DAB2P_HUMAN	DAB2P_HUMAN	DAB2P_HUMAN
PEAR1_HUMAN	ZMYM4_HUMAN	PEAR1_HUMAN
ANO1_HUMAN	RN213_HUMAN	ANO1_HUMAN
CD276_HUMAN	CP135_HUMAN	CD276_HUMAN
RN213_HUMAN	BICRL_HUMAN	RN213_HUMAN
STEA3_HUMAN	CARL2_HUMAN	STEA3_HUMAN
LAR1B_HUMAN	PDE12_HUMAN	LAR1B_HUMAN
BICRL_HUMAN	Z280D_HUMAN	BICRL_HUMAN
CARL2_HUMAN	KANK3_HUMAN	CARL2_HUMAN
XAF1_HUMAN	MAST2_HUMAN	XAF1_HUMAN
OTU7B_HUMAN	C2D1A_HUMAN	OTU7B_HUMAN
ELP2_HUMAN	DEN1B_HUMAN	ELP2_HUMAN
LTOR1_HUMAN	ALKB5_HUMAN	LTOR1_HUMAN
IQCE_HUMAN	VIP1_HUMAN	IQCE_HUMAN
Z280D_HUMAN	TTC33_HUMAN	Z280D_HUMAN
REEP3_HUMAN	ATAD2_HUMAN	REEP3_HUMAN
TAPT1_HUMAN	RICTR_HUMAN	TAPT1_HUMAN
MAST2_HUMAN	SAMD1_HUMAN	MAST2_HUMAN
L2GL2_HUMAN	NHS_HUMAN	L2GL2_HUMAN
C2D1A_HUMAN	GAK1B_HUMAN	C2D1A_HUMAN
FBX42_HUMAN	MIC27_HUMAN	FBX42_HUMAN
RL22L_HUMAN	BCOR_HUMAN	RL22L_HUMAN
ALKB5_HUMAN	NBEL2_HUMAN	ALKB5_HUMAN
VIP1_HUMAN	SRCAP_HUMAN	VIP1_HUMAN
ATAD2_HUMAN	TMM26_HUMAN	ATAD2_HUMAN
RICTR_HUMAN	DEN5B_HUMAN	RICTR_HUMAN
SARM1_HUMAN	TGRM2_HUMAN	SARM1_HUMAN
NHS_HUMAN	UBP34_HUMAN	NHS_HUMAN
ANR12_HUMAN	SSH2_HUMAN	ANR12_HUMAN
CRTC3_HUMAN	MARK2_HUMAN	CRTC3_HUMAN
MCAF1_HUMAN	DDX46_HUMAN	MCAF1_HUMAN
THSD4_HUMAN	MIGA2_HUMAN	THSD4_HUMAN
AEBP2_HUMAN	LRR70_HUMAN	AEBP2_HUMAN
UBN2_HUMAN	TRM1L_HUMAN	UBN2_HUMAN
CC149_HUMAN	SETX_HUMAN	CC149_HUMAN
XIRP1_HUMAN	ATG9A_HUMAN	XIRP1_HUMAN
LARP4_HUMAN	TMC4_HUMAN	LARP4_HUMAN
TAOK1_HUMAN	MYH14_HUMAN	TAOK1_HUMAN
GRIN1_HUMAN	CLAP1_HUMAN	GRIN1_HUMAN
ATG9A_HUMAN	RHG22_HUMAN	ATG9A_HUMAN
BNIPL_HUMAN	SPT19_HUMAN	BNIPL_HUMAN
HAUS6_HUMAN	SRGP1_HUMAN	HAUS6_HUMAN
HDGR2_HUMAN	RAB44_HUMAN	HDGR2_HUMAN
RAI1_HUMAN	RBM23_HUMAN	RAI1_HUMAN
CPEB2_HUMAN	MTA70_HUMAN	CPEB2_HUMAN
AB1IP_HUMAN	YRDC_HUMAN	AB1IP_HUMAN
SRGP1_HUMAN	CASZ1_HUMAN	SRGP1_HUMAN
PHLB2_HUMAN	GLCI1_HUMAN	PHLB2_HUMAN
CLC14_HUMAN	MET16_HUMAN	CLC14_HUMAN
PATL1_HUMAN	RLGPB_HUMAN	PATL1_HUMAN
TBCD1_HUMAN	VRK3_HUMAN	TBCD1_HUMAN
TRPT1_HUMAN	FUND1_HUMAN	TRPT1_HUMAN
PB1_HUMAN	MISP_HUMAN	PB1_HUMAN
LYRIC_HUMAN	MGAP_HUMAN	LYRIC_HUMAN
MAGI2_HUMAN	CCAR1_HUMAN	MAGI2_HUMAN
EST1A_HUMAN	HOMEZ_HUMAN	EST1A_HUMAN
CAPS2_HUMAN	AMOL1_HUMAN	CAPS2_HUMAN
C163A_HUMAN	SYTL1_HUMAN	C163A_HUMAN
PACS2_HUMAN	HACE1_HUMAN	PACS2_HUMAN
ANKL2_HUMAN	RASEF_HUMAN	ANKL2_HUMAN
PA24D_HUMAN	TRM2A_HUMAN	PA24D_HUMAN
DDX42_HUMAN	KMT2E_HUMAN	DDX42_HUMAN
KCC1D_HUMAN	PACE1_HUMAN	KCC1D_HUMAN
HID1_HUMAN	SPICE_HUMAN	HID1_HUMAN
MISP_HUMAN	NUP93_HUMAN	MISP_HUMAN
KSR1_HUMAN	LRC47_HUMAN	KSR1_HUMAN
NNRD_HUMAN	DOCK4_HUMAN	NNRD_HUMAN
CTL2_HUMAN	H2B3B_HUMAN	CTL2_HUMAN
PKHM2_HUMAN	S35F6_HUMAN	PKHM2_HUMAN
MGAP_HUMAN	MILK1_HUMAN	MGAP_HUMAN
BRSK2_HUMAN	NIN_HUMAN	BRSK2_HUMAN
PHF6_HUMAN	OXR1_HUMAN	PHF6_HUMAN
RHG12_HUMAN	KKCC1_HUMAN	RHG12_HUMAN
SUGP1_HUMAN	CA052_HUMAN	SUGP1_HUMAN
SUGP2_HUMAN	SIR6_HUMAN	SUGP2_HUMAN
KIBRA_HUMAN	FADS6_HUMAN	KIBRA_HUMAN
BAP18_HUMAN	CS047_HUMAN	BAP18_HUMAN
SMC5_HUMAN	ZFP62_HUMAN	SMC5_HUMAN
PEX5R_HUMAN	ATAD1_HUMAN	PEX5R_HUMAN
REM2_HUMAN	NECP1_HUMAN	REM2_HUMAN
PELP1_HUMAN	NF2IP_HUMAN	PELP1_HUMAN
CNTRB_HUMAN	RN214_HUMAN	CNTRB_HUMAN
S11IP_HUMAN	CNNM3_HUMAN	S11IP_HUMAN
LRC47_HUMAN	SRFB1_HUMAN	LRC47_HUMAN
H2B3B_HUMAN	PDZD8_HUMAN	H2B3B_HUMAN
RHG24_HUMAN	ARI1B_HUMAN	RHG24_HUMAN
STAG2_HUMAN	FLCN_HUMAN	STAG2_HUMAN
SESQ1_HUMAN	REPS2_HUMAN	SESQ1_HUMAN
NIN_HUMAN	OR7G1_HUMAN	NIN_HUMAN
KKCC1_HUMAN	LIRB1_HUMAN	KKCC1_HUMAN
MS3L1_HUMAN	THOC2_HUMAN	MS3L1_HUMAN
IGSF1_HUMAN	PPR35_HUMAN	IGSF1_HUMAN
ATL1_HUMAN	CX038_HUMAN	ATL1_HUMAN
CA052_HUMAN	BAHD1_HUMAN	CA052_HUMAN
CS047_HUMAN	MDM1_HUMAN	CS047_HUMAN
TAC2N_HUMAN	NT5C_HUMAN	TAC2N_HUMAN
ZN579_HUMAN	BICD2_HUMAN	ZN579_HUMAN
GOLM1_HUMAN	RBCC1_HUMAN	GOLM1_HUMAN
TM87A_HUMAN	TBCK_HUMAN	TM87A_HUMAN
GIMA8_HUMAN	RHBL4_HUMAN	GIMA8_HUMAN
NAV1_HUMAN	PO210_HUMAN	NAV1_HUMAN
ZN397_HUMAN	SMCR8_HUMAN	ZN397_HUMAN
KNL1_HUMAN	PNISR_HUMAN	KNL1_HUMAN
ZNRF2_HUMAN	SCFD1_HUMAN	ZNRF2_HUMAN
DDX55_HUMAN	CSKI2_HUMAN	DDX55_HUMAN
PPR35_HUMAN	MADD_HUMAN	PPR35_HUMAN
PUM2_HUMAN	P66B_HUMAN	PUM2_HUMAN
GOGA5_HUMAN	KAT6B_HUMAN	GOGA5_HUMAN
BAHD1_HUMAN	TSC1_HUMAN	BAHD1_HUMAN
MDM1_HUMAN	PHF3_HUMAN	MDM1_HUMAN
PREX1_HUMAN	JADE3_HUMAN	PREX1_HUMAN
DDX54_HUMAN	DLG3_HUMAN	DDX54_HUMAN
CABL1_HUMAN	GOGA1_HUMAN	CABL1_HUMAN
TBCK_HUMAN	DDX17_HUMAN	TBCK_HUMAN
RHBL4_HUMAN	CELF1_HUMAN	RHBL4_HUMAN
AF1L1_HUMAN	UFD1_HUMAN	AF1L1_HUMAN
SMCR8_HUMAN	FGF13_HUMAN	SMCR8_HUMAN
PPIL4_HUMAN	M4K1_HUMAN	PPIL4_HUMAN
CHMP7_HUMAN	TCAL3_HUMAN	CHMP7_HUMAN
TMM40_HUMAN	ITFG2_HUMAN	TMM40_HUMAN
GAB3_HUMAN	NEIL2_HUMAN	GAB3_HUMAN
ATRIP_HUMAN	FUBP1_HUMAN	ATRIP_HUMAN
STON2_HUMAN	S2546_HUMAN	STON2_HUMAN
MADD_HUMAN	K1143_HUMAN	MADD_HUMAN
RIN2_HUMAN	TTC28_HUMAN	RIN2_HUMAN
H1X_HUMAN	AIDA_HUMAN	H1X_HUMAN
TM131_HUMAN	DOC10_HUMAN	TM131_HUMAN
ELMO1_HUMAN	INT12_HUMAN	ELMO1_HUMAN
TBCD5_HUMAN	RHDF1_HUMAN	TBCD5_HUMAN
TTC9A_HUMAN	RMXL1_HUMAN	TTC9A_HUMAN
PRCC_HUMAN	TCAL4_HUMAN	PRCC_HUMAN
TFG_HUMAN	MISP3_HUMAN	TFG_HUMAN
KAT6A_HUMAN	SIPA1_HUMAN	KAT6A_HUMAN
SYMPK_HUMAN	SCRN2_HUMAN	SYMPK_HUMAN
APBB2_HUMAN	THOC1_HUMAN	APBB2_HUMAN
UBP7_HUMAN	LIN37_HUMAN	UBP7_HUMAN
RNF34_HUMAN	COG3_HUMAN	RNF34_HUMAN
ITFG2_HUMAN	DCAF5_HUMAN	ITFG2_HUMAN
NEIL2_HUMAN	ZFP91_HUMAN	NEIL2_HUMAN
FERM2_HUMAN	DNJC1_HUMAN	FERM2_HUMAN
S2546_HUMAN	EP400_HUMAN	S2546_HUMAN
K1143_HUMAN	FA20A_HUMAN	K1143_HUMAN
DOC10_HUMAN	NOL4L_HUMAN	DOC10_HUMAN
LENG1_HUMAN	TTC14_HUMAN	LENG1_HUMAN
CSTOS_HUMAN	ZN641_HUMAN	CSTOS_HUMAN
GASP2_HUMAN	MIA2_HUMAN	GASP2_HUMAN
RMC1_HUMAN	FMNL2_HUMAN	RMC1_HUMAN
ATG4C_HUMAN	PURB_HUMAN	ATG4C_HUMAN
IFT43_HUMAN	TGS1_HUMAN	IFT43_HUMAN
MED8_HUMAN	WRIP1_HUMAN	MED8_HUMAN
OTUD5_HUMAN	UBL7_HUMAN	OTUD5_HUMAN
TOE1_HUMAN	HTF4_HUMAN	TOE1_HUMAN
CP074_HUMAN	PSMD1_HUMAN	CP074_HUMAN
S41A3_HUMAN	GA2L1_HUMAN	S41A3_HUMAN
PDLI5_HUMAN	PKP4_HUMAN	PDLI5_HUMAN
FUBP3_HUMAN	ELF4_HUMAN	FUBP3_HUMAN
SPF45_HUMAN	ATX2_HUMAN	SPF45_HUMAN
EAF1_HUMAN	CTIP_HUMAN	EAF1_HUMAN
DCAF5_HUMAN	M3K3_HUMAN	DCAF5_HUMAN
ANCHR_HUMAN	ARI3A_HUMAN	ANCHR_HUMAN
SCYL1_HUMAN	H2B1L_HUMAN	SCYL1_HUMAN
LRAT2_HUMAN	SIN1_HUMAN	LRAT2_HUMAN
CNDP2_HUMAN	RNZ2_HUMAN	CNDP2_HUMAN
EHMT2_HUMAN	PYGO2_HUMAN	EHMT2_HUMAN
ZFR_HUMAN	RHG09_HUMAN	ZFR_HUMAN
SNX27_HUMAN	RIOK1_HUMAN	SNX27_HUMAN
HYLS1_HUMAN	THAP7_HUMAN	HYLS1_HUMAN
HEXI2_HUMAN	WAC_HUMAN	HEXI2_HUMAN
PWP2A_HUMAN	MTA3_HUMAN	PWP2A_HUMAN
MIA2_HUMAN	MCMBP_HUMAN	MIA2_HUMAN
AGRA2_HUMAN	LRRC1_HUMAN	AGRA2_HUMAN
ERMAP_HUMAN	PTSS2_HUMAN	ERMAP_HUMAN
SMG1_HUMAN	HIRP3_HUMAN	SMG1_HUMAN
UIF_HUMAN	OSB11_HUMAN	UIF_HUMAN
RAB3I_HUMAN	CAR11_HUMAN	RAB3I_HUMAN
PRAM_HUMAN	OSBL1_HUMAN	PRAM_HUMAN
PURB_HUMAN	DUS16_HUMAN	PURB_HUMAN
TRPM7_HUMAN	K1671_HUMAN	TRPM7_HUMAN
MED15_HUMAN	HYCCI_HUMAN	MED15_HUMAN
WDR24_HUMAN	SETD2_HUMAN	WDR24_HUMAN
WRIP1_HUMAN	WDR11_HUMAN	WRIP1_HUMAN
RANB9_HUMAN	PP12C_HUMAN	RANB9_HUMAN
CCNL2_HUMAN	API5_HUMAN	CCNL2_HUMAN
RUFY1_HUMAN	ZDHC5_HUMAN	RUFY1_HUMAN
MINT_HUMAN	XPO4_HUMAN	MINT_HUMAN
HTF4_HUMAN	MTMRC_HUMAN	HTF4_HUMAN
GA2L1_HUMAN	WWTR1_HUMAN	GA2L1_HUMAN
SORT_HUMAN	NTAL_HUMAN	SORT_HUMAN
PKP4_HUMAN	SHRPN_HUMAN	PKP4_HUMAN
TEAD3_HUMAN	NSRP1_HUMAN	TEAD3_HUMAN
[truncated: 1,809 more rows]

## Sheet: 5. Phosphopeptides
IDC-Phosphopeptides-6557	ILC-Phosphopeptides-11319	BRCA-Phosphopeptides-12552
RKRKKKEKKKKKNRHSPDHPGMGSSQASSSS	SGPSSSQMSMKTRRLSSASTGKPPLSVEDDF	RKRKKKEKKKKKNRHSPDHPGMGSSQASSSS
ASSSTWDKCVEERDATNRSPTQIVKMKTNET	ESWEDGSPPPQARTSSLDNEGPHPDLLSFE_	ASSSTWDKCVEERDATNRSPTQIVKMKTNET
KTDKTQKISKKLSFLSWGTNKNRQKSASTLC	DPDMEEKPSLPPRKESIIKSEGELLERERER	KTDKTQKISKKLSFLSWGTNKNRQKSASTLC
EELLECRRRCRARSFSLPADPILQAAKFLQQ	IEEKLSQDIKESLELSNLYKRPSFEESKTTK	EELLECRRRCRARSFSLPADPILQAAKFLQQ
LVGKINRSLASKDVESPSWRSTTVLGLLDIY	EELLECRRRCRARSFSLPADPILQAAKFLQQ	LVGKINRSLASKDVESPSWRSTTVLGLLDIY
AMDSPVPASMFAPEPSSPGAARAAAAAARLH	LKAGAGWGWRARRAGTGVPGRGWRGDRVRSA	AMDSPVPASMFAPEPSSPGAARAAAAAARLH
MDSPVPASMFAPEPSSPGAARAAAAAARLHG	DNLTLTVARSEHKVWSPLVTEEGKRHPYKMN	MDSPVPASMFAPEPSSPGAARAAAAAARLHG
_MSAARESHPHGVKRSASPDDDLGSSNWEAA	MDSPVPASMFAPEPSSPGAARAAAAAARLHG	_MSAARESHPHGVKRSASPDDDLGSSNWEAA
SAARESHPHGVKRSASPDDDLGSSNWEAADL	SAARESHPHGVKRSASPDDDLGSSNWEAADL	SAARESHPHGVKRSASPDDDLGSSNWEAADL
HVGKLLKEGEEPTVYSDEEEPKDESARKND_	KEGDELEDNGKNFYESDDDQKEKTDKKKKPY	HVGKLLKEGEEPTVYSDEEEPKDESARKND_
IFLLYKIVRGDQPAASGDSDDDEPPPLPRLK	HVGKLLKEGEEPTVYSDEEEPKDESARKND_	IFLLYKIVRGDQPAASGDSDDDEPPPLPRLK
LYKIVRGDQPAASGDSDDDEPPPLPRLKRRD	LYKIVRGDQPAASGDSDDDEPPPLPRLKRRD	LYKIVRGDQPAASGDSDDDEPPPLPRLKRRD
PRDVTNFTVGGFAPMSPRISSPMHPSAGGQR	PRDVTNFTVGGFAPMSPRISSPMHPSAGGQR	PRDVTNFTVGGFAPMSPRISSPMHPSAGGQR
QWLRGDPIKILMPSLSPTMEEGNIVKWLKKE	EQVGQAEHLEEEHDPSPEEQDREWKEQHEQR	QWLRGDPIKILMPSLSPTMEEGNIVKWLKKE
FLKRLICRSGRGRKLSGDQITLPTTVDYSSV	RDEHLLKKRNVPQEESLEDSDVDADFKAQNV	FLKRLICRSGRGRKLSGDQITLPTTVDYSSV
SKPKKKKSFSKEELMSSDLEETAGSTSIPKR	LLKKRNVPQEESLEDSDVDADFKAQNVTLEA	SKPKKKKSFSKEELMSSDLEETAGSTSIPKR
KPKKKKSFSKEELMSSDLEETAGSTSIPKRK	FLKRLICRSGRGRKLSGDQITLPTTVDYSSV	KPKKKKSFSKEELMSSDLEETAGSTSIPKRK
VGSPASVAQSRSGPLSPAAVPGNQMPPRPPS	SANAGTGSRGSSRRGSMNNELLSPEFGPVRD	VGSPASVAQSRSGPLSPAAVPGNQMPPRPPS
VGDPGQRTLLDPGRFSKVSSPAPMEGGEEEE	SKPKKKKSFSKEELMSSDLEETAGSTSIPKR	VGDPGQRTLLDPGRFSKVSSPAPMEGGEEEE
MEIPVPVQPSWLRRASAPLPGLSAPGRLFDQ	KPKKKKSFSKEELMSSDLEETAGSTSIPKRK	MEIPVPVQPSWLRRASAPLPGLSAPGRLFDQ
APAQPPGDPAAQASVSNGEDAGGGAGRELVD	HPGIPGVAHSVISTRTPPPPSPLPFPTQAIL	APAQPPGDPAAQASVSNGEDAGGGAGRELVD
___MAPPAPGPASGGSGEVDELFDVKNAFYI	TGEAETRVPTMRPSMSGLHLVKRGREHKKLD	___MAPPAPGPASGGSGEVDELFDVKNAFYI
VRMFADYLAHESRRDSIVAELDREMSRSVDV	AASGGAQQRSHHAPMSPGSSGGGGQPLARTP	VRMFADYLAHESRRDSIVAELDREMSRSVDV
LPDGHMPAMRMDRGVSMPNMLEPKIFPYEML	VTEGIPRLDSQPQETSPELPRRRVRHQGDLS	LPDGHMPAMRMDRGVSMPNMLEPKIFPYEML
SPINSASHIPSSKTASLPGYGRNGLHRPVST	MEIPVPVQPSWLRRASAPLPGLSAPGRLFDQ	SPINSASHIPSSKTASLPGYGRNGLHRPVST
DKQERQSLGESPRTLSPTPSAEGYQDVRDRM	EKLPIQKHRNTETSKSPEKDVPMVEKKSKKP	DKQERQSLGESPRTLSPTPSAEGYQDVRDRM
SSESIYSRPGSSIPGSPGHTIYAKVDNEILD	LPDGHMPAMRMDRGVSMPNMLEPKIFPYEML	SSESIYSRPGSSIPGSPGHTIYAKVDNEILD
PHLGSGRWEQEDRALSPVIPLIPRASIPVFP	SPINSASHIPSSKTASLPGYGRNGLHRPVST	PHLGSGRWEQEDRALSPVIPLIPRASIPVFP
QKENSREALAEAALESPRPALVRSASSDTSE	__MAAKQPPPLMKKHSQTDLVSRLKTRKILG	QKENSREALAEAALESPRPALVRSASSDTSE
VPHASASRPRVTEPISAESGEQVERVNEPSI	PHLGSGRWEQEDRALSPVIPLIPRASIPVFP	VPHASASRPRVTEPISAESGEQVERVNEPSI
LPPPSAPSLQPSRKLSPTEPKNYGSYSTQAS	PKPQGPTLEPPPGRVSPAAAQLADTLFSKGL	LPPPSAPSLQPSRKLSPTEPKNYGSYSTQAS
DESPATWRLGLRKTGSYGALAEITASKEGQK	PLPVPFTNGEIQKENSREALAEAALESPRPA	DESPATWRLGLRKTGSYGALAEITASKEGQK
WDRADSGPTQPPLSLSPAPETKRPGQAAKKE	LAEAALESPRPALVRSASSDTSEELNSQDSP	WDRADSGPTQPPLSLSPAPETKRPGQAAKKE
LERAQQELVPPQQQASPPQLPKAMFSELSNP	DESPATWRLGLRKTGSYGALAEITASKEGQK	LERAQQELVPPQQQASPPQLPKAMFSELSNP
______MPTWGARPASPDRFAVSAEAENKVR	SFWTQDSDENEQEQQSDTEEGSNKKETQTDS	______MPTWGARPASPDRFAVSAEAENKVR
QRPPPPTGLMVKKSASDASISSGTHGQYSIL	TNNNEEEEGEQFDFDSGDEIPEADRQAPSAP	QRPPPPTGLMVKKSASDASISSGTHGQYSIL
VVRESLSRQRSPAPGSPDEEGGAEAPAAGIR	EKRDNNWRYDPRFTGSFDDDPDPHRDPYGEE	VVRESLSRQRSPAPGSPDEEGGAEAPAAGIR
SYGKAVSSQTNVRTFSPTYGLLRNTEAQVKT	LLPSAPQTLPDGPLASPARVPMFPVPLPPGP	SYGKAVSSQTNVRTFSPTYGLLRNTEAQVKT
GKPKSSSQSTFHIPLSPVEVKPGNVRNIIQH	SRQALQSTPLGSSSKSSPPVLQGPAPAGFSQ	GKPKSSSQSTFHIPLSPVEVKPGNVRNIIQH
TDNPEGKWLGRTARGSYGYIKTTAVEIDYDS	RQALQSTPLGSSSKSSPPVLQGPAPAGFSQH	TDNPEGKWLGRTARGSYGYIKTTAVEIDYDS
LNSRSSTLSSSSMSLSPKLCAEKEAATSELQ	SYGKAVSSQTNVRTFSPTYGLLRNTEAQVKT	LNSRSSTLSSSSMSLSPKLCAEKEAATSELQ
SQGIFSSRTFHRAASSAAQGAFQGN______	SPGSLRKQRSSQHGGSSTSLASTKVCSSMDE	SQGIFSSRTFHRAASSAAQGAFQGN______
LTESLRSKVTAIKSLSIEIGHEVKTQNKLLA	EMKRSRKAENVPRSRSDVDMDAAAEATRLHQ	LTESLRSKVTAIKSLSIEIGHEVKTQNKLLA
NSSNGKSEWLDPSQKSPLHVGETRKEDDPNE	MGLCSLEHLPPRTRNSGIWESPELDRNLAED	NSSNGKSEWLDPSQKSPLHVGETRKEDDPNE
ESPATSLPRMKKRDFSLEQLRQYDGSRNPRI	FSQGIFSSRTFHRAASSAAQGAFQGN_____	ESPATSLPRMKKRDFSLEQLRQYDGSRNPRI
GQGDPAVPAQQPADPSTPERQSSPSGSEQLV	SQGIFSSRTFHRAASSAAQGAFQGN______	GQGDPAVPAQQPADPSTPERQSSPSGSEQLV
RQSSPSGSEQLVRRESCGSSVLTDFEGKDVA	LTESLRSKVTAIKSLSIEIGHEVKTQNKLLA	RQSSPSGSEQLVRRESCGSSVLTDFEGKDVA
QGDPAVPAQQPADPSTPERQSSPSGSEQLVR	NSSNGKSEWLDPSQKSPLHVGETRKEDDPNE	QGDPAVPAQQPADPSTPERQSSPSGSEQLVR
ASGGGYRLGARERALSPGLEESGLGLLARFA	RQSSPSGSEQLVRRESCGSSVLTDFEGKDVA	ASGGGYRLGARERALSPGLEESGLGLLARFA
PDVPLPADGPERLALSPEDKPIRLSPSKITE	QGDPAVPAQQPADPSTPERQSSPSGSEQLVR	PDVPLPADGPERLALSPEDKPIRLSPSKITE
RPPFTRGRLRLLSFRSMEEARLVPTVKEKYP	ASGGGYRLGARERALSPGLEESGLGLLARFA	RPPFTRGRLRLLSFRSMEEARLVPTVKEKYP
LPAADVSPATAEEPLSPSTPTRRPPFTRGRL	EGRYGVYEDENYEVGSDDEEIPFKCFICRQS	LPAADVSPATAEEPLSPSTPTRRPPFTRGRL
HVEYEWRLLHEDLDESDDDMDEKLQPSPNRR	IEHFGIKIYQFPDCDSDEDEDFKLQDQALKE	HVEYEWRLLHEDLDESDDDMDEKLQPSPNRR
FPSTPTSRRALHRTLSDESIYNSQREHFFTS	GDFGSRLRGRGRRRVSEVEEEKEPVPQPLPS	FPSTPTSRRALHRTLSDESIYNSQREHFFTS
SGEQKEDQSEDKKRPSLPSSPSPGLPKASAT	SGDKDHLYSTVCKPRSPKPAAPAAPPFSSSS	SGEQKEDQSEDKKRPSLPSSPSPGLPKASAT
EGRPLCENHFHARRGSLCATCGLPVTGRCVS	EGRPLCENHFHARRGSLCATCGLPVTGRCVS	EGRPLCENHFHARRGSLCATCGLPVTGRCVS
SGPTQPPVVSSTNEGSPSPPEPTGKGSLDTM	SSVESLPPTSEGKRMSADMSEIEARIAATTA	SGPTQPPVVSSTNEGSPSPPEPTGKGSLDTM
PTQPPVVSSTNEGSPSPPEPTGKGSLDTMLG	QDINLNSPNKGLLSDSMTDVPVDTGVAARTP	PTQPPVVSSTNEGSPSPPEPTGKGSLDTMLG
VPEIVISGNGQPRRRSIQDLTVTGTEPGQVS	ISRKLGDMRNSATFKSFEDRVGTIKSKVVGD	VPEIVISGNGQPRRRSIQDLTVTGTEPGQVS
AGQDINLNSPNKGLLSDSMTDVPVDTGVAAR	LGLSTLGELKQNLSRSWHDVQVSSAYVKTSE	AGQDINLNSPNKGLLSDSMTDVPVDTGVAAR
QTEEILDSQNLNSRRSPVPAQIAITVPKTWK	GSAISRKLGDMRNSATFKSFEDRVGTIKSKV	QTEEILDSQNLNSRRSPVPAQIAITVPKTWK
LWKVCVEHHTFYRLVSPEQPPKAKFLTLGSK	QTEEILDSQNLNSRRSPVPAQIAITVPKTWK	LWKVCVEHHTFYRLVSPEQPPKAKFLTLGSK
PAPHFERTSSKRVSRSLDGAPIGVMDQSLMK	AAHDFPLGRQLPSRTTPTLGLEEVLSSRDCH	PAPHFERTSSKRVSRSLDGAPIGVMDQSLMK
KDERVITEEMNGKEISPGSGPGEIRKVEPVT	EDKDGKQPVGRFFGNSWAETYRNRFWKEHHF	KDERVITEEMNGKEISPGSGPGEIRKVEPVT
SAEASLDGSREYVNVSQELHPGAAKTEPAAL	PAPHFERTSSKRVSRSLDGAPIGVMDQSLMK	SAEASLDGSREYVNVSQELHPGAAKTEPAAL
LGKTRRKTSARDASPTPSTDAEYPANGSGAD	SHPEPQTPKDSPSKSSAEAQTPEDTPNKSGA	LGKTRRKTSARDASPTPSTDAEYPANGSGAD
ARLGADESEEEGRRGSLSNAGDPEIVKSPSD	SSGNDETPRLPQRNLSLSSSTPPLPSPGRSG	ARLGADESEEEGRRGSLSNAGDPEIVKSPSD
LGADESEEEGRRGSLSNAGDPEIVKSPSDPK	GMIWTIILRFAIQDISVEETSAKEGLLLWCQ	LGADESEEEGRRGSLSNAGDPEIVKSPSDPK
MFDVEMHTSRDHSSQSEEEVVEGEKEVEALK	KEVEDADEKLFEDDDSNEKLFDEEEDSSEKL	MFDVEMHTSRDHSSQSEEEVVEGEKEVEALK
LTPAPAVSSTKGRAMSLSDALKGVTDNVVDT	KEEEEDTYEKVFDDESDEKEDEEYADEKGLE	LTPAPAVSSTKGRAMSLSDALKGVTDNVVDT
RLGIAVIHGEAQDAESDLVDGRHSPPMVRSV	AGGHAPGKEHKIMVGSTDDPSVFSLPDSKLP	RLGIAVIHGEAQDAESDLVDGRHSPPMVRSV
GEAQDAESDLVDGRHSPPMVRSVAAIHPSLE	SGSFNNWSTKIPLIKSHNDFVAILDLPEGEH	GEAQDAESDLVDGRHSPPMVRSVAAIHPSLE
LMNRAYLQSITPQGYSDSEERESMPRDGESE	ARLGADESEEEGRRGSLSNAGDPEIVKSPSD	LMNRAYLQSITPQGYSDSEERESMPRDGESE
NQSDFSSVAMTRSGLSLEELRIVEGQGQSSE	EEAAPSDRMPSARPPSPPLSSWERVSRLMEE	NQSDFSSVAMTRSGLSLEELRIVEGQGQSSE
EMDESLANLSEDEYYSEEERNAKAEKEKKLP	LTPAPAVSSTKGRAMSLSDALKGVTDNVVDT	EMDESLANLSEDEYYSEEERNAKAEKEKKLP
EGLNVVKTGRVMLGETNPADSKPGTIRGDFC	NVVDTVVHYVPLPRLSLMEPESEFRDIDNPP	EGLNVVKTGRVMLGETNPADSKPGTIRGDFC
VGVTRHKSKELSRKQSQQLELLESELRKEIR	PGFPAVPREKPKRRVSDSFFRPSVMEPILGR	VGVTRHKSKELSRKQSQQLELLESELRKEIR
LPIFKLKESTVRRRYSDFEWLRSELERESKV	GEAQDAESDLVDGRHSPPMVRSVAAIHPSLE	LPIFKLKESTVRRRYSDFEWLRSELERESKV
AELDKDLRAIETRLPSPKSSPAPRRAPEQRP	AGPADAEMEEIFDDASPGKQKEIQEPDPTYE	AELDKDLRAIETRLPSPKSSPAPRRAPEQRP
SHSRGPSHPLDLGTSSPNTSQIHWTPYRAMY	ISLGIFPLPAGDGLLTPDAQKGGETPGSEQW	SHSRGPSHPLDLGTSSPNTSQIHWTPYRAMY
SPRLTAAARSARHPSSPSALRSPADPIDLGG	LMNRAYLQSITPQGYSDSEERESMPRDGESE	SPRLTAAARSARHPSSPSALRSPADPIDLGG
EPRLRLCDDGPQLPTSPRLTAAARSARHPSS	VRGEENLAGWRPRGDSLILEHQWELEKLELL	EPRLRLCDDGPQLPTSPRLTAAARSARHPSS
SSYPHAPYLGSARSLSPHKMADGGSPFLGRR	NQSDFSSVAMTRSGLSLEELRIVEGQGQSSE	SSYPHAPYLGSARSLSPHKMADGGSPFLGRR
STKIPASQHTQNWSATWTKDSKRRDKRWVKY	EFQVQAPARGTLGRVYPGSRSSEKHSPDSAC	STKIPASQHTQNWSATWTKDSKRRDKRWVKY
REPRLRLCDDGPQLPTSPRLTAAARSARHPS	KLDILKNKAKRSLTSSLENIFSRGANRMRGR	REPRLRLCDDGPQLPTSPRLTAAARSARHPS
PRRDASQHPDPAWYQTWPGPGSKPSASTKIP	VGVTRHKSKELSRKQSQQLELLESELRKEIR	PRRDASQHPDPAWYQTWPGPGSKPSASTKIP
QGRGTAMPGEEVLESSQEALHVTERKYLKRD	LPIFKLKESTVRRRYSDFEWLRSELERESKV	QGRGTAMPGEEVLESSQEALHVTERKYLKRD
NDLVGGLMSDGLRRLSGNEYVLSTKNTQMVS	EDSTVSIQIKLENEGSDEDIETDVLYSPQMA	NDLVGGLMSDGLRRLSGNEYVLSTKNTQMVS
DNHLPLTDAELARIATSLDGFDVASVQQQRQ	___MQGPPRSLRAGLSLDDFIPGHLQSHIGS	DNHLPLTDAELARIATSLDGFDVASVQQQRQ
TIGKKVSSKRIPYAPSGEIPKFSLQDPPNKK	LSHSRGPSHPLDLGTSSPNTSQIHWTPYRAM	TIGKKVSSKRIPYAPSGEIPKFSLQDPPNKK
YKELRKPLEKEGWKKSDFQVNLNNASRSQSS	TSPRLTAAARSARHPSSPSALRSPADPIDLG	YKELRKPLEKEGWKKSDFQVNLNNASRSQSS
YYWAPLAQHERGSLASLDSLRKGGPPPPNWR	EPRLRLCDDGPQLPTSPRLTAAARSARHPSS	YYWAPLAQHERGSLASLDSLRKGGPPPPNWR
FQVNLNNASRSQSSHSYDDSTLPLIDRNQKS	GSARSLSPHKMADGGSPFLGRRDFVYPSSTR	FQVNLNNASRSQSSHSYDDSTLPLIDRNQKS
RQDVYGPQPQVRVGGSSVDLHRFHPEPYGLE	PRRDASQHPDPAWYQTWPGPGSKPSASTKIP	RQDVYGPQPQVRVGGSSVDLHRFHPEPYGLE
LEERAKAADRLPNLSSPSAEGPPGPPSGPAP	STKIPASQHTQNWSATWTKDSKRRDKRWVKY	LEERAKAADRLPNLSSPSAEGPPGPPSGPAP
TPLSSSNTIRRPRNYSVGSRPLKPLSPLRAQ	QGRGTAMPGEEVLESSQEALHVTERKYLKRD	TPLSSSNTIRRPRNYSVGSRPLKPLSPLRAQ
KKKKKKKKAKEVELVSE______________	LGQMVLSGVDTVLGKSEEWADNHLPLTDAEL	KKKKKKKKAKEVELVSE______________
GQKKNQKNKPGPNIESGNEDDDASFKIKTVA	ARRTGTPSDPRRRLRSYEDMIGEEVPSDQYY	GQKKNQKNKPGPNIESGNEDDDASFKIKTVA
KSKKTAKPKVEMYSGSDDDDDFNKLPKKAKG	NNASRSQSSHSYDDSTLPLIDRNQKSDKKPD	KSKKTAKPKVEMYSGSDDDDDFNKLPKKAKG
ETTWERPSSSPGIPASPGSHRSSLPPTVNGY	TPTTLIAPRIESKSMSAPVIFDRSREEIEEE	ETTWERPSSSPGIPASPGSHRSSLPPTVNGY
FAKMPDEPEEPVVAVSSPAVPPPTKVVAPPS	LEERAKAADRLPNLSSPSAEGPPGPPSGPAP	FAKMPDEPEEPVVAVSSPAVPPPTKVVAPPS
RRFSDSEERHTKKQFSLENVQEGEILHDAKT	NNFPKNQTPVRMRRNSFTPLSSSNTIRRPRN	RRFSDSEERHTKKQFSLENVQEGEILHDAKT
PPQRDSSAPGRFHVGSAESMLHVRPGGYTPQ	GQKKNQKNKPGPNIESGNEDDDASFKIKTVA	PPQRDSSAPGRFHVGSAESMLHVRPGGYTPQ
DACFKDSDYVYPSLESDEDNPIFKSRSKKRK	ETTWERPSSSPGIPASPGSHRSSLPPTVNGY	DACFKDSDYVYPSLESDEDNPIFKSRSKKRK
LFLPPSKTVLPTVPESPEEEVKASQLSVQQN	IHSPQMSQFQSLTHQSPPQQNVQPKKQELRA	LFLPPSKTVLPTVPESPEEEVKASQLSVQQN
QEAKMELKRRLSRKLSLRPTVAELQARRILR	AAGPEPKDQGLQKRASPVADIQEEILNAAVK	QEAKMELKRRLSRKLSLRPTVAELQARRILR
ARKSKKKQGEVSKAASADSTTEGTPADGFTV	RLSSSVSAMRVLNTGSDVEEAVADALKKPAR	ARKSKKKQGEVSKAASADSTTEGTPADGFTV
GEVSKAASADSTTEGTPADGFTVLSTKSLFL	PPQRDSSAPGRFHVGSAESMLHVRPGGYTPQ	GEVSKAASADSTTEGTPADGFTVLSTKSLFL
EIGDARRAKVYGRGLSEGRTFEMSDFIVDTR	DACFKDSDYVYPSLESDEDNPIFKSRSKKRK	EIGDARRAKVYGRGLSEGRTFEMSDFIVDTR
VGSPFKAKVTGQRLVSPGSANETSSILVESV	KDGGKKKGKKSRESASPTIPNLDLLEAHTKE	VGSPFKAKVTGQRLVSPGSANETSSILVESV
SQRGAEPAEQRNDARSPGSISYLPSFFTKLE	QNGDKLQKRPEKRQQSLGGFFKGLGPKRMLD	SQRGAEPAEQRNDARSPGSISYLPSFFTKLE
SAKSATLPYIKQEEFSPRSQNSQPEGLLVRA	VGSPFKAKVTGQRLVSPGSANETSSILVESV	SAKSATLPYIKQEEFSPRSQNSQPEGLLVRA
SPERSHVSSEPYEPISPPQVPVVHEKQDSLL	SVLRSTLHEAPKAQLSPGIYDDTSARRTPVS	SPERSHVSSEPYEPISPPQVPVVHEKQDSLL
TGSVKSERRNLLEDDSDEEEDFFLRGPSGPR	SQRGAEPAEQRNDARSPGSISYLPSFFTKLE	TGSVKSERRNLLEDDSDEEEDFFLRGPSGPR
_________MAKREDSPGPEVQPMDKQFLVC	TGSVKSERRNLLEDDSDEEEDFFLRGPSGPR	_________MAKREDSPGPEVQPMDKQFLVC
TKKLYIDSCARRNLGSINTELQDVQRIMVAN	TKKLYIDSCARRNLGSINTELQDVQRIMVAN	TKKLYIDSCARRNLGSINTELQDVQRIMVAN
KLLQQQQAVPVPPAPSSPPPLWAGLAKQGLS	FPLDDVQPSKLMRLLSSNEDDANILSSPTDR	KLLQQQQAVPVPPAPSSPPPLWAGLAKQGLS
LLQQQQAVPVPPAPSSPPPLWAGLAKQGLSM	KSRWDETPASQMGGSTPVLTPGKTPIGTPAM	LLQQQQAVPVPPAPSSPPPLWAGLAKQGLSM
FPLDDVQPSKLMRLLSSNEDDANILSSPTDR	QSRHRAEAPPLEREDSGTFSLGKMITAKPGK	FPLDDVQPSKLMRLLSSNEDDANILSSPTDR
MRLLSSNEDDANILSSPTDRSMSSSLSASQL	RHRAEAPPLEREDSGTFSLGKMITAKPGKTP	MRLLSSNEDDANILSSPTDRSMSSSLSASQL
DREDEYKKHRRTMIISPERLDPFADGGKTPD	APVKTKLDPPRERSKSDSYTLDPDTLRKKKM	DREDEYKKHRRTMIISPERLDPFADGGKTPD
AGYVPIRTPARKLTATPTPLGGMTGFHMQTE	TSELLKGIPLATGDTSPEPELLPGAPLPPPK	AGYVPIRTPARKLTATPTPLGGMTGFHMQTE
QSRHRAEAPPLEREDSGTFSLGKMITAKPGK	DKCVTSELLKGIPLATGDTSPEPELLPGAPL	QSRHRAEAPPLEREDSGTFSLGKMITAKPGK
APVKTKLDPPRERSKSDSYTLDPDTLRKKKM	PRGRAVPPFVFTRRGSMFYDEDGDLAHEFYE	APVKTKLDPPRERSKSDSYTLDPDTLRKKKM
LRHEDEQALLDQNSQTPPPSPFSVQAFNKGA	EGLVPCGSLCIAHSRSSMEMEGIFNHKDSLS	LRHEDEQALLDQNSQTPPPSPFSVQAFNKGA
SEPSAPSQDLLDLSPSPRMPRATLGELNTMN	GLVPCGSLCIAHSRSSMEMEGIFNHKDSLSV	SEPSAPSQDLLDLSPSPRMPRATLGELNTMN
KEYTCKSLSDNGQPGTPDPADSGGTSAKESE	KKRGRGKAQVKATNESEDEIPQLVPIGKKTP	KEYTCKSLSDNGQPGTPDPADSGGTSAKESE
GLGSEMNAALMHRRHTDPVQLQAAGRVRWAR	SRAHHGEAGHHLPEPSSRETGRGAKGERGSK	GLGSEMNAALMHRRHTDPVQLQAAGRVRWAR
TSELLKGIPLATGDTSPEPELLPGAPLPPPK	CYKEHLQRQQNSGRMSPMGTASGSNSPTSDS	TSELLKGIPLATGDTSPEPELLPGAPLPPPK
ELDKDLEEVTMQLQDTPEKTTYIKQNHYQEL	GTNLSTDLSLNKEMGSLSIKDPKLYKKTLKR	ELDKDLEEVTMQLQDTPEKTTYIKQNHYQEL
PQPSSPRQVKRAVVVSPKEENKAAEPPPPKI	FGVSAKNLKTLQKRDSFIGTPYWMAPEVVMC	PQPSSPRQVKRAVVVSPKEENKAAEPPPPKI
EGLVPCGSLCIAHSRSSMEMEGIFNHKDSLS	GLKRNSERKTPEGRASPAPGSGHPEGPGAHL	EGLVPCGSLCIAHSRSSMEMEGIFNHKDSLS
GLVPCGSLCIAHSRSSMEMEGIFNHKDSLSV	LNVASSEGGEMERRDSDSFLNIFPEKQVTKA	GLVPCGSLCIAHSRSSMEMEGIFNHKDSLSV
RTMNRKMGKMMVKALSEEMADTLEEGSASPT	KSHSDNSPNAFKDASSPVPPPHVPPPVPPLR	RTMNRKMGKMMVKALSEEMADTLEEGSASPT
KKRGRGKAQVKATNESEDEIPQLVPIGKKTP	MSSASMASDFRKRRKSEPAVGPPRGLGDQSA	KKRGRGKAQVKATNESEDEIPQLVPIGKKTP
HGKKKRGRGKAQVKATNESEDEIPQLVPIGK	SLYQSSIDRSLERPMSSASMASDFRKRRKSE	HGKKKRGRGKAQVKATNESEDEIPQLVPIGK
CYKEHLQRQQNSGRMSPMGTASGSNSPTSDS	YEPGKSSILQHERPASLYQSSIDRSLERPMS	CYKEHLQRQQNSGRMSPMGTASGSNSPTSDS
ATAGASSELDASKTVSSPPTSPRPGSAATVS	VGPPRGLGDQSASRTSPGRVDLPGSSTTLTK	ATAGASSELDASKTVSSPPTSPRPGSAATVS
QVAQEKQVAEQGGDLSPAANRSQKASQSRPN	VDDAGKALGVISNFQSSPKYGSEEDCSSATS	QVAQEKQVAEQGGDLSPAANRSQKASQSRPN
GLKRNSERKTPEGRASPAPGSGHPEGPGAHL	SKPREIASLIRNKFGSADNIPNLKDSLEEGQ	GLKRNSERKTPEGRASPAPGSGHPEGPGAHL
GTILPPAQSPEDRLSTTPSPTSSLHEDGVED	DFVSMEELNDMDDYDSEDDNDWRPTVVKRKG	GTILPPAQSPEDRLSTTPSPTSSLHEDGVED
SKSHSDNSPNAFKDASSPVPPPHVPPPVPPL	PPALAPRPLSGQAPGSPPSTRPPPWLSELPE	SKSHSDNSPNAFKDASSPVPPPHVPPPVPPL
KSHSDNSPNAFKDASSPVPPPHVPPPVPPLR	SDVCERMEELRKRRVSQDLEVEKPDASPTSL	KSHSDNSPNAFKDASSPVPPPHVPPPVPPLR
VGPPRGLGDQSASRTSPGRVDLPGSSTTLTK	CETLEGPQTVDTWPRSHSLDDLQVEPGAEQD	VGPPRGLGDQSASRTSPGRVDLPGSSTTLTK
AVGPPRGLGDQSASRTSPGRVDLPGSSTTLT	EMKKGLGSLSHGRTCSFGGFDLTNRSLHVGS	AVGPPRGLGDQSASRTSPGRVDLPGSSTTLT
SDVCERMEELRKRRVSQDLEVEKPDASPTSL	DSVSGQTVVDPKGYLTDLNSMIPTHGGDIND	SDVCERMEELRKRRVSQDLEVEKPDASPTSL
CETLEGPQTVDTWPRSHSLDDLQVEPGAEQD	DRLCRAQGEPVAGHESPKIPYEKQQLPKGRP	CETLEGPQTVDTWPRSHSLDDLQVEPGAEQD
EMKKGLGSLSHGRTCSFGGFDLTNRSLHVGS	KRLEFLYDKLREQTLSPTITSGLHNIARSIE	EMKKGLGSLSHGRTCSFGGFDLTNRSLHVGS
QHAVEVGSTNVRIGSTIFGERDYSKKPTPDK	PRPGRRGRAGSHGRRSPGGGSEANGLALVSG	QHAVEVGSTNVRIGSTIFGERDYSKKPTPDK
QDIYENLDLRQRRASSPGYIDSPTYSRQGMS	SNAAPVAENVTNNEGSPPPPVKVSSEPPTQA	QDIYENLDLRQRRASSPGYIDSPTYSRQGMS
DSKGFTNISQITEFWSRPFKLYLQRNSMRKL	DRVDHEEWEMVPRHSSWGDVGVGGSLKAPVL	DSKGFTNISQITEFWSRPFKLYLQRNSMRKL
HIHCDSKGFTNISQITEFWSRPFKLYLQRNS	GFNERENVEYIEREESDGEYDEFGRKKKKYR	HIHCDSKGFTNISQITEFWSRPFKLYLQRNS
KRELQFRRKVLAVTDSPARKGKDSPSKQSPG	QMMSSVGRAGAAAGDSDEESRADDKGVMDYY	KRELQFRRKVLAVTDSPARKGKDSPSKQSPG
RSYTAPDKTGIRVYYSPPVARRLGVPVVHDK	FSFSGRDSSFTEVPRSPKHAHSSSLQQAASR	RSYTAPDKTGIRVYYSPPVARRLGVPVVHDK
DRLCRAQGEPVAGHESPKIPYEKQQLPKGRP	LSVAAKRLLFREMEKSFDEQNVPKRRSRNTA	DRLCRAQGEPVAGHESPKIPYEKQQLPKGRP
KRLEFLYDKLREQTLSPTITSGLHNIARSIE	GHNREASKKRKVRTRSLSDFTGPPQLQALKY	KRLEFLYDKLREQTLSPTITSGLHNIARSIE
PRPGRRGRAGSHGRRSPGGGSEANGLALVSG	NREASKKRKVRTRSLSDFTGPPQLQALKYKD	PRPGRRGRAGSHGRRSPGGGSEANGLALVSG
SPRLRRESSVDSRTISEPDEQRSELPRESSY	TFAKFYRSVDYNMPRSPVEMDEDFDVIFDPY	SPRLRRESSVDSRTISEPDEQRSELPRESSY
AHRSQSSEGVSSLSSSPSNSLETQSQSLSRS	KRALTGRDSGMEKYGSFEEAEASYPILNRAR	AHRSQSSEGVSSLSSSPSNSLETQSQSLSRS
GFNERENVEYIEREESDGEYDEFGRKKKKYR	NRIDTRQRRMNARYQTQPVTLGEVEQVQSGK	GFNERENVEYIEREESDGEYDEFGRKKKKYR
VERACCRDYQRLGLGTLSSSLSRAKSEPFRI	YPPRPEDLRRSVKHDSIPAADTFEDLSDVEG	VERACCRDYQRLGLGTLSSSLSRAKSEPFRI
QMMSSVGRAGAAAGDSDEESRADDKGVMDYY	VKHDSIPAADTFEDLSDVEGGGSEPTQRDAG	QMMSSVGRAGAAAGDSDEESRADDKGVMDYY
SVGRAGAAAGDSDEESRADDKGVMDYYLKYF	SSGRLHKTEDGGWEWSDDEFDEESEEGKAAI	SVGRAGAAAGDSDEESRADDKGVMDYYLKYF
SPGATATPGAPAQPSSPDARRNGQEKHFKDE	INGGMEPTPSTVSTPSPSADLLGLRAAPPPA	SPGATATPGAPAQPSSPDARRNGQEKHFKDE
VLRSKQTKSTIGVMVTASHNPEEDNGVKLVD	YRERDSERAPASVPETPTAVTAPHSSSWDTY	VLRSKQTKSTIGVMVTASHNPEEDNGVKLVD
ARGGGKGRKGPGQPSSPQRLDRLSGLADQMV	____________MPDSWDKDVYPEPPRRTPV	ARGGGKGRKGPGQPSSPQRLDRLSGLADQMV
FSFSGRDSSFTEVPRSPKHAHSSSLQQAASR	FGFCAQVSKEVPRRKSLVGTPYWMAPELISR	FSFSGRDSSFTEVPRSPKHAHSSSLQQAASR
RRGQELSATRQAHDLSPAAESSSTFSFSGRD	FDSPAHWAQKGSHQISLDNPDYQQDFFPKEA	RRGQELSATRQAHDLSPAAESSSTFSFSGRD
KRALTGRDSGMEKYGSFEEAEASYPILNRAR	FLMKKELNYFAKALESPERPFLAILGGAKVA	KRALTGRDSGMEKYGSFEEAEASYPILNRAR
NRIDTRQRRMNARYQTQPVTLGEVEQVQSGK	CIYRSPEKKATEDEGSEQKIPEATNRRVWEL	NRIDTRQRRMNARYQTQPVTLGEVEQVQSGK
AGADTPGKGEPPAPKSPPKARRPQMDLISEL	YFIDFVARETTCSKESNEELTESCETKKLGQ	AGADTPGKGEPPAPKSPPKARRPQMDLISEL
RARSFITWLRDSRPLSPILHIVKDESPAKAE	HRGFSGLQGPPGPPGSPGEQGPSGASGPAGP	RARSFITWLRDSRPLSPILHIVKDESPAKAE
VKHDSIPAADTFEDLSDVEGGGSEPTQRDAG	SGPQGPGGPPGPKGNSGEPGAPGSKGDTGAK	VKHDSIPAADTFEDLSDVEGGGSEPTQRDAG
INGGMEPTPSTVSTPSPSADLLGLRAAPPPA	PPGPKGNSGEPGAPGSKGDTGAKGEPGPVGV	INGGMEPTPSTVSTPSPSADLLGLRAAPPPA
PEDKSPQLSLSPRPASPKAQWPQSEDEGPLN	EVGPPGPPGPAGEKGSPGADGPAGAPGTPGP	PEDKSPQLSLSPRPASPKAQWPQSEDEGPLN
VPCPPPSPGPSAVPSSPKSVATEERAAPSTA	PQLSYGYDEKSTGGISVPGPMGPSGPRGLPG	VPCPPPSPGPSAVPSSPKSVATEERAAPSTA
YEKCLIATGGTPRSLSAIDRAGAEVKSRTTL	TGFPGAAGRVGPPGPSGNAGPPGPPGPAGKE	YEKCLIATGGTPRSLSAIDRAGAEVKSRTTL
ENVDSGDKEKKQITTSPITVRKNKKDEERRE	RDGSPGGKGDRGENGSPGAPGAPGHPGPPGP	ENVDSGDKEKKQITTSPITVRKNKKDEERRE
FGFCAQVSKEVPRRKSLVGTPYWMAPELISR	EGEDAHLSSSQFSSGSQSSRDVTSSSRQIRT	FGFCAQVSKEVPRRKSLVGTPYWMAPELISR
VPPYMIASKEAVREGSPANWKRKEKLPQVTR	GAAHEELQQSRIRIDSLSAQLSQLQKQLAAK	VPPYMIASKEAVREGSPANWKRKEKLPQVTR
KGQGESDPLDHEPAVSPLLPRKERGPPEGGL	ELEKTYSAKLDNARQSAERNSNLVGAAHEEL	KGQGESDPLDHEPAVSPLLPRKERGPPEGGL
TLRRLLQERELVEPLTPSGEAPNQALLRILK	LDSVAKERARLQLELSKVREEFKELKARNTK	TLRRLLQERELVEPLTPSGEAPNQALLRILK
FLMKKELNYFAKALESPERPFLAILGGAKVA	LQTMKEELDFQKNIYSEELRETKRRHETRLV	FLMKKELNYFAKALESPERPFLAILGGAKVA
SPGKPPRLVGGPMDASVEEEGVRRALDFAVG	EEVDEEGKFVRLRNKSNEDQSMGNWQIKRQN	SPGKPPRLVGGPMDASVEEEGVRRALDFAVG
PTKICVGCPRDIPTNSPELEETLTHTITKLN	EGKFVRLRNKSNEDQSMGNWQIKRQNGDDPL	PTKICVGCPRDIPTNSPELEETLTHTITKLN
PQLSYGYDEKSTGGISVPGPMGPSGPRGLPG	____METPSQRRATRSGAQASSTPLSPTRIT	PQLSYGYDEKSTGGISVPGPMGPSGPRGLPG
LSPFYLRPPSFLRAPSWFDTGLSEMRLEKDR	RRATRSGAQASSTPLSPTRITRLQEKEDLQE	LSPFYLRPPSFLRAPSWFDTGLSEMRLEKDR
GAAHEELQQSRIRIDSLSAQLSQLQKQLAAK	ASSVTVTRSYRSVGGSGGGSFGDNLVTRSYL	GAAHEELQQSRIRIDSLSAQLSQLQKQLAAK
LQQSRIRIDSLSAQLSQLQKQLAAKEAKLRD	TVTRSYRSVGGSGGGSFGDNLVTRSYLLGNS	LQQSRIRIDSLSAQLSQLQKQLAAKEAKLRD
SVTKKRKLESTESRSSFSQHARTSGRVAVEE	FGDNLVTRSYLLGNSSPRTQSPQNCSIM___	SVTKKRKLESTESRSSFSQHARTSGRVAVEE
ELEKTYSAKLDNARQSAERNSNLVGAAHEEL	RLVQYRGEVQAMLGQSTEELRVRLASHLRKL	ELEKTYSAKLDNARQSAERNSNLVGAAHEEL
YSAKLDNARQSAERNSNLVGAAHEELQQSRI	KSPELQAEAKSYFEKSKEQLTPLIKKAGTEL	YSAKLDNARQSAERNSNLVGAAHEELQQSRI
EEVDEEGKFVRLRNKSNEDQSMGNWQIKRQN	IGPDGHKEVTKEVVTSEDGSDCPEAMDLGTL	EEVDEEGKFVRLRNKSNEDQSMGNWQIKRQN
RRATRSGAQASSTPLSPTRITRLQEKEDLQE	GSPRPGSTGTWNPGSSERGSAGHWTSESSVS	RRATRSGAQASSTPLSPTRITRLQEKEDLQE
ASSVTVTRSYRSVGGSGGGSFGDNLVTRSYL	SPGSGNARPNNPDWGTFEEVSGNVSPGTRRE	ASSVTVTRSYRSVGGSGGGSFGDNLVTRSYL
TVTRSYRSVGGSGGGSFGDNLVTRSYLLGNS	PPSQGKGRGLSLSRFSWGAEGQRPGFGYGGR	TVTRSYRSVGGSGGGSFGDNLVTRSYLLGNS
SFGDNLVTRSYLLGNSSPRTQSPQNCSIM__	SAHKGFKGVDAQGTLSKIFKLGGRDSRSGSP	SFGDNLVTRSYLLGNSSPRTQSPQNCSIM__
FGDNLVTRSYLLGNSSPRTQSPQNCSIM___	ENPVVHFFKNIVTPRTPPPSQGKGRGLSLSR	FGDNLVTRSYLLGNSSPRTQSPQNCSIM___
NTWGCGNSLRTALINSTGEEVAMRKLVRSVT	IECFMPLDVQADREDSRE_____________	NTWGCGNSLRTALINSTGEEVAMRKLVRSVT
AGEQRVMALYDFQARSPREVTMKKGDVLTLL	HYDLRHTFMGVVSLGSPSGEVSHPRKTRTVV	AGEQRVMALYDFQARSPREVTMKKGDVLTLL
KSPELQAEAKSYFEKSKEQLTPLIKKAGTEL	DLRHTFMGVVSLGSPSGEVSHPRKTRTVVQP	KSPELQAEAKSYFEKSKEQLTPLIKKAGTEL
SPGTRREYHTEKLVTSKGDKELRTGKEKVTS	GKFSVVYAKCDSSPDSAEDVRKVCQDCPLLA	SPGTRREYHTEKLVTSKGDKELRTGKEKVTS
PGSPRPGSTGTWNPGSSERGSAGHWTSESSV	ADDTWEPFASGKTSESGELHGLTTEEEFVEG	PGSPRPGSTGTWNPGSSERGSAGHWTSESSV
IECFMPLDVQADREDSRE_____________	VNEVTEFAKTCVADESAENCDKSLHTLFGDK	IECFMPLDVQADREDSRE_____________
HYDLRHTFMGVVSLGSPSGEVSHPRKTRTVV	FAAFVEKCCKADDKETCFAEEGKKLVAASQA	HYDLRHTFMGVVSLGSPSGEVSHPRKTRTVV
DLRHTFMGVVSLGSPSGEVSHPRKTRTVVQP	SGLAEYLFDKHTLGDSDNES___________	DLRHTFMGVVSLGSPSGEVSHPRKTRTVVQP
VNEVTEFAKTCVADESAENCDKSLHTLFGDK	EYLFDKHTLGDSDNES_______________	VNEVTEFAKTCVADESAENCDKSLHTLFGDK
SGLAEYLFDKHTLGDSDNES___________	SLSAVFEHFAMMQRDSWEDIFELLFWGRTSA	SGLAEYLFDKHTLGDSDNES___________
AMAGRIYISGMAPRPSLAKKQRFRHRNRKGY	HRIVAPGKGILAADESTGSIAKRLQSIGTEN	AMAGRIYISGMAPRPSLAKKQRFRHRNRKGY
DAIRSHSESASPSALSSSPNNLSPTGWSQPK	VQTVKSSKGGPGSAVSPYPTFNPSSDVAALH	DAIRSHSESASPSALSSSPNNLSPTGWSQPK
SPSSEGSLSQRQRSTSTPNVHMVSTTLPVDS	VINGNPITIFQERDPSKIKWGDAGAEYVVES	SPSSEGSLSQRQRSTSTPNVHMVSTTLPVDS
IELLQHSLPKINRSASEPSLHRAAHTEDINA	GIVEGLMTTVHAITATQKTVDGPSGKLWRDG	IELLQHSLPKINRSASEPSLHRAAHTEDINA
HRIVAPGKGILAADESTGSIAKRLQSIGTEN	_MTERRVPFSLLRGPSWDPFRDWYPHSRLFD	HRIVAPGKGILAADESTGSIAKRLQSIGTEN
VAPGKGILAADESTGSIAKRLQSIGTENTEE	AVAAPAYSRALSRQLSSGVSEIRHTADRWRV	VAPGKGILAADESTGSIAKRLQSIGTENTEE
VQTVKSSKGGPGSAVSPYPTFNPSSDVAALH	VALSKTYNTNAQVPDSAGTATAYLCGVKANE	VQTVKSSKGGPGSAVSPYPTFNPSSDVAALH
SSRSGYRSGGGFSSGSAGIINYQRRTTSSST	EPQTVPEMPGETPPLSPIDMESQERIKAERK	SSRSGYRSGGGFSSGSAGIINYQRRTTSSST
LWRDGRGALQNIIPASTGAAKAVGKVIPELN	GKGKVQFQGKKTKFASDDEHDEHDENGATGP	LWRDGRGALQNIIPASTGAAKAVGKVIPELN
VINGNPITIFQERDPSKIKWGDAGAEYVVES	FGMCKENIWDGVTTKTFCGTPDYIAPEIIAY	VINGNPITIFQERDPSKIKWGDAGAEYVVES
FGYSNRVVDLMAHMASKE_____________	LEDGEDFNLGDALDSSNSMQTIQKTTTRRIV	FGYSNRVVDLMAHMASKE_____________
_MTERRVPFSLLRGPSWDPFRDWYPHSRLFD	SVVLSMDNSRSLDMDSIIAEVKAQYEDIANR	_MTERRVPFSLLRGPSWDPFRDWYPHSRLFD
AVAAPAYSRALSRQLSSGVSEIRHTADRWRV	KAKGPRAPHVAGGPPSPEVGSPLLCRPAAGP	AVAAPAYSRALSRQLSSGVSEIRHTADRWRV
VALSKTYNTNAQVPDSAGTATAYLCGVKANE	DEGPGHHHKPGLGEGTP______________	VALSKTYNTNAQVPDSAGTATAYLCGVKANE
AAPAEEKKVEAKKEESEESDDDMGFGLFD__;APAAAEEKKDEKKEESEESDDDMGFGLFD__	HISGQHLVAVEEDAESEDEEEEDVKLLSISG	AAPAEEKKVEAKKEESEESDDDMGFGLFD__;APAAAEEKKDEKKEESEESDDDMGFGLFD__
AAEEKKDEKKEESEESDDDMGFGLFD_____;AEEKKVEAKKEESEESDDDMGFGLFD_____	DELHIVEAEAMNYEGSPIKVTLATLKMSVQP	AAEEKKDEKKEESEESDDDMGFGLFD_____;AEEKKVEAKKEESEESDDDMGFGLFD_____
RYVASYLLAALGGNSSPSAKDIKKILDSVGI	GREEEKGVVTNGLDLSPADEKKGGDKSEEKV	RYVASYLLAALGGNSSPSAKDIKKILDSVGI
GKGKVQFQGKKTKFASDDEHDEHDENGATGP	KEEKPKDVPEKKKAESPVKEEAVAEVVTITK	GKGKVQFQGKKTKFASDDEHDEHDENGATGP
IREHLEKKGPQVRDWSHYFKIIEDLRAQIFA	AKVEKPEKAKSPVPKSPVEEKGKSPVPKSPV	IREHLEKKGPQVRDWSHYFKIIEDLRAQIFA
RISVSRSTSFRGGMGSGGLATGIAGGLAGMG	ARARNAAPRTPAAPASPAAVPSEGSGGSTTG	RISVSRSTSFRGGMGSGGLATGIAGGLAGMG
LEDGEDFNLGDALDSSNSMQTIQKTTTRRIV	SELKASMKGLGTDEDSLIEIICSRTNQELQE	LEDGEDFNLGDALDSSNSMQTIQKTTTRRIV
GAAETTLTELRRTVQSLEIDLDSMRNLKASL	EMYKTDLEKDIISDTSGDFRKLMVALAKGRR	GAAETTLTELRRTVQSLEIDLDSMRNLKASL
AQYEDIANRSRAEAESMYQIKYEELQSLAGK	VHEILCKLSLEGDHSTPPSAYGSVKAYTNFD	AQYEDIANRSRAEAESMYQIKYEELQSLAGK
AFSSRSYTSGPGSRISSSSFSRVGSSNFRGG	PHLQKVFDRYKSYSPYDMLESIRKEVKGDLE	AFSSRSYTSGPGSRISSSSFSRVGSSNFRGG
LEGEESRLESGMQNMSIHTKTTSGYAGGLSS	KATHGGRIDYIAGLDSRGFLFGPSLAQELGL	LEGEESRLESGMQNMSIHTKTTSGYAGGLSS
LRRTKTEISEMNRNISRLQAEIEGLKGQRAS	EYIPGQPPLSQSSDSSPTRNSEPAGLETPEA	LRRTKTEISEMNRNISRLQAEIEGLKGQRAS
VRFLEQQNKMLETKWSLLQQQKTARSNMDNM	AGPPGPPGPPGPPGVSGGGYDFGYDGDFYRA	VRFLEQQNKMLETKWSLLQQQKTARSNMDNM
QISDTSVVLSMDNSRSLDMDSIIAEVKAQYE	EDKDDEEKPKIEDVGSDEEDDSGKDKKKKTK	QISDTSVVLSMDNSRSLDMDSIIAEVKAQYE
IIAEVKAQYEDIANRSRAEAESMYQIKYEEL	PCIFICENNRYGMGTSVERAAASTDYYKRGD	IIAEVKAQYEDIANRSRAEAESMYQIKYEEL
_MEDYTKIEKIGEGTYGVVYKGRHKTTGQVV	LPCIFICENNRYGMGTSVERAAASTDYYKRG	_MEDYTKIEKIGEGTYGVVYKGRHKTTGQVV
DEGPGHHHKPGLGEGTP______________	QHIGNQEENKSKNRNSNVIPYDYNRVPLKHE	DEGPGHHHKPGLGEGTP______________
KKELKELIQKELTIGSKLQDAEIARLMEDLD	SGRDDTSRYDERPGPSPLPHRDRDRDRERER	KKELKELIQKELTIGSKLQDAEIARLMEDLD
FTSKGLFRAAVPSGASTGIYEALELRDNDKT	EFDSKGSRLLESSLSSSEGEEPVEYKSLQWF	FTSKGLFRAAVPSGASTGIYEALELRDNDKT
EGRAVLHVALRNRSNTPILVDGKDVMPEVNK	SSSRNWTEDMEGGISSPVKKTEMDKSPFNSP	EGRAVLHVALRNRSNTPILVDGKDVMPEVNK
HISGQHLVAVEEDAESEDEEEEDVKLLSISG	QEEMLQREEAENTLQSFRQDVDNASLARLDL	HISGQHLVAVEEDAESEDEEEEDVKLLSISG
KEEKPKDVPEKKKAESPVKEEAVAEVVTITK	LPNFSSLNLRETNLDSLPLVDTHSKRTLLIK	KEEKPKDVPEKKKAESPVKEEAVAEVVTITK
ARARNAAPRTPAAPASPAAVPSEGSGGSTTG	LEGEESRISLPLPNFSSLNLRETNLDSLPLV	ARARNAAPRTPAAPASPAAVPSEGSGGSTTG
KLMVALAKGRRAEDGSVIDYELIDQDARDLY	EGEESRISLPLPNFSSLNLRETNLDSLPLVD	KLMVALAKGRRAEDGSVIDYELIDQDARDLY
SELKASMKGLGTDEDSLIEIICSRTNQELQE	RQAKQESTEYRRQVQSLTCEVDALKGTNESL	SELKASMKGLGTDEDSLIEIICSRTNQELQE
TVHEILCKLSLEGDHSTPPSAYGSVKAYTNF	GSALRPSTSRSLYASSPGGVYATRSSAVRLR	TVHEILCKLSLEGDHSTPPSAYGSVKAYTNF
LSLEGDHSTPPSAYGSVKAYTNFDAERDALN	PSSSRSYVTTSTRTYSLGSALRPSTSRSLYA	LSLEGDHSTPPSAYGSVKAYTNFDAERDALN
EMYKTDLEKDIISDTSGDFRKLMVALAKGRR	LNLRETNLDSLPLVDTHSKRTLLIKTVETRD	EMYKTDLEKDIISDTSGDFRKLMVALAKGRR
TVILGLLKTPAQYDASELKASMKGLGTDEDS	VDPDTKEMLKLLDFGSLSNLQVTQPTVGMNF	TVILGLLKTPAQYDASELKASMKGLGTDEDS
VHEILCKLSLEGDHSTPPSAYGSVKAYTNFD	GECLRVRGEVAPDAKSFVLNLGKDSNNLCLH	VHEILCKLSLEGDHSTPPSAYGSVKAYTNFD
CKLSLEGDHSTPPSAYGSVKAYTNFDAERDA	DRKYEEVARKLVIIESDLERAEERAELSEGK	CKLSLEGDHSTPPSAYGSVKAYTNFDAERDA
IRSEFKRKYGKSLYYYIQQDTKGDYQKALLY	____MATKGGTVKAASGFNAMEDAQTLRKAM	IRSEFKRKYGKSLYYYIQQDTKGDYQKALLY
SDLQLDRISVYYNEATGGKYVPRAILVDLEP	__________MSKSESPKEPEQLRKLFIGGL	SDLQLDRISVYYNEATGGKYVPRAILVDLEP
LKISGVIGPYRETVDSVERKVSEIKDILAQS	GPDKLLPYPTLASPASD______________	LKISGVIGPYRETVDSVERKVSEIKDILAQS
AKALKISGVIGPYRETVDSVERKVSEIKDIL	SLDVQARATFPDKEPTPPPITSSHLPSHFMK	AKALKISGVIGPYRETVDSVERKVSEIKDIL
___MGCIKSKGKDSLSDDGVDLKTQPVRNTE	KKAKKAGATAGKRKASGPPVSELITKAVAAS;KKKARKSAGAAKRKASGPPVSELITKAVAAS	___MGCIKSKGKDSLSDDGVDLKTQPVRNTE
ELNREACDDYRLCERYAMVYGYNAAYNRYFR	AIPVAQDLNAPSDWDSRGKDSYETSQLDDQS	ELNREACDDYRLCERYAMVYGYNAAYNRYFR
PCIFICENNRYGMGTSVERAAASTDYYKRGD	PLIQPSSPAVCPEPPSSPKYVSSVTSRTGSS	PCIFICENNRYGMGTSVERAAASTDYYKRGD
GPILMELQTYRYHGHSMSDPGVSYRTREEIQ	LIQPSSPAVCPEPPSSPKYVSSVTSRTGSSG	GPILMELQTYRYHGHSMSDPGVSYRTREEIQ
QHIGNQEENKSKNRNSNVIPYDYNRVPLKHE	AVTMGPKGRTVIIEQSWGSPKVTKDGVTVAK	QHIGNQEENKSKNRNSNVIPYDYNRVPLKHE
EFDSKGSRLLESSLSSSEGEEPVEYKSLQWF	AGEAPVSHHAATERTSPVSLWSRLSSSWESL	EFDSKGSRLLESSLSSSEGEEPVEYKSLQWF
PVKKTEMDKSPFNSPSPQDSPRLSSFTQHHR	AKSVRAKKPIKYLEESDEDDLF_________	PVKKTEMDKSPFNSPSPQDSPRLSSFTQHHR
TSSSRNWTEDMEGGISSPVKKTEMDKSPFNS	QATFDWVFKGYGVVFSNGERAKQLRRFSIAT	TSSSRNWTEDMEGGISSPVKKTEMDKSPFNS
SSSRNWTEDMEGGISSPVKKTEMDKSPFNSP	KSVKALSSLHGDDQDSEDEVLTIPEVKVHSG	SSSRNWTEDMEGGISSPVKKTEMDKSPFNSP
AENTLQSFRQDVDNASLARLDLERKVESLQE	QKTVSSTKLVSFHDDSDEDLLHI________	AENTLQSFRQDVDNASLARLDLERKVESLQE
LPNFSSLNLRETNLDSLPLVDTHSKRTLLIK	ETGKALIQTCLNSPDSPPRSDPTTDQRMSAT	LPNFSSLNLRETNLDSLPLVDTHSKRTLLIK
KILLAELEQLKGQGKSRLGDLYEEEMRELRR	VVLTDGHSKDGLALPSAELKSADVNVFAIGV	KILLAELEQLKGQGKSRLGDLYEEEMRELRR
EGEESRISLPLPNFSSLNLRETNLDSLPLVD	KTAPYKNVNIQNFHISWKDGLGFCALIHRHR	EGEESRISLPLPNFSSLNLRETNLDSLPLVD
DNASLARLDLERKVESLQEEIAFLKKLHEEE	RRLRARARARAAARLSLTDPLVAERAGTDES	DNASLARLDLERKVESLQEEIAFLKKLHEEE
RQAKQESTEYRRQVQSLTCEVDALKGTNESL	KRQYKSILQEENRRDSWSYINSKSNDD____	RQAKQESTEYRRQVQSLTCEVDALKGTNESL
LGSALRPSTSRSLYASSPGGVYATRSSAVRL	YGSRSLYNLGGSKRISISTSGGSFRNRFGAG	LGSALRPSTSRSLYASSPGGVYATRSSAVRL
PSSSRSYVTTSTRTYSLGSALRPSTSRSLYA	MSRQSSVSFRSGGSRSFSTASAITPSVSRTS;MSRQSTVSFRSGGGRSFSTASAITPSVSRTS	PSSSRSYVTTSTRTYSLGSALRPSTSRSLYA
LNLRETNLDSLPLVDTHSKRTLLIKTVETRD	LSRNEALIALLREGESLEDLMKLSPEELLLR	LNLRETNLDSLPLVDTHSKRTLLIKTVETRD
VDPDTKEMLKLLDFGSLSNLQVTQPTVGMNF	___________MARGSVSDEEMMELREAFAK	VDPDTKEMLKLLDFGSLSNLQVTQPTVGMNF
QISDTSVVLSMDNSRSLDLDGIIAEVKAQYE	QVARRQQERKAVTKRSPEAPQPVIAMEEPAV	QISDTSVVLSMDNSRSLDLDGIIAEVKAQYE
GECLRVRGEVAPDAKSFVLNLGKDSNNLCLH	KKGDVVIVLTGWRPGSGFTNTMRVVPVP___	GECLRVRGEVAPDAKSFVLNLGKDSNNLCLH
DRKYEEVARKLVIIESDLERAEERAELSEGK	SSEDRNRMKTLGRRDSSDDWEIPDGQITVGQ	DRKYEEVARKLVIIESDLERAEERAELSEGK
____MATKGGTVKAASGFNAMEDAQTLRKAM	SEDRNRMKTLGRRDSSDDWEIPDGQITVGQR	____MATKGGTVKAASGFNAMEDAQTLRKAM
__________MSKSESPKEPEQLRKLFIGGL	DEDHRNQFGQRDRSSSAPNVHINTIEPVNID	__________MSKSESPKEPEQLRKLFIGGL
KKVEIKELGELRKEPSL______________	TPLQGGSNSAAAIGQSSGELRTGGARPPPPL	KKVEIKELGELRKEPSL______________
QDRIFPPETSASVAATPPPSTASAPAAVNSS	KKASEDDIKKMPLDLSPLATPIIRSKIEEPS	QDRIFPPETSASVAATPPPSTASAPAAVNSS
TLSPPRRTPAPPEPGSPAPGEGPSGRKRRRV	VAHGPVCKISPEERRSPPAPGLQPMRSGGGS	TLSPPRRTPAPPEPGSPAPGEGPSGRKRRRV
CFQYSNSMESVKSTVSETFMSKPSIAKRRAN	SYLTPDLWKETVFTKSPYQEFTDHLVKTHTR	CFQYSNSMESVKSTVSETFMSKPSIAKRRAN
EASRSLSVSARARSSSEDKITVHFINRDGET	PHTGLLLLSVQKRSMSFQGIRQPVTVTELVD	EASRSLSVSARARSSSEDKITVHFINRDGET
KKKAAKKAGGTPRKASGPPVSELITKAVAAS;KKKARKSAGAAKRKASGPPVSELITKAVAAS	ISTISSVRNLTIRSSSFSDTLEESSPIAAIF	KKKAAKKAGGTPRKASGPPVSELITKAVAAS;KKKARKSAGAAKRKASGPPVSELITKAVAAS
AIPVAQDLNAPSDWDSRGKDSYETSQLDDQS	TAPTSTIAPGVVMASSPALPTQPAEEAARKR	AIPVAQDLNAPSDWDSRGKDSYETSQLDDQS
ANATRIPAKTPPAPKTPPSSGEPPKSGDRSG	NLKDTLGIGKVKRKPSVPDSASPADDSFVDP	ANATRIPAKTPPAPKTPPSSGEPPKSGDRSG
MGPKGRTVIIEQSWGSPKVTKDGVTVAKSID	KKKAAKKAGGTPRKASGPPVSELITKAVAAS	MGPKGRTVIIEQSWGSPKVTKDGVTVAKSID
ANLTQGEDQYYLRVTTVASHTSDSDVPSGVT	______________MSETAPAAPAAAPPAEK	ANLTQGEDQYYLRVTTVASHTSDSDVPSGVT
EEQRRHQDGLPYIDDSPSSSPHLSSKGRGSR	TSKAFTGREFDELNPSAQRDACLNARCFARV	EEQRRHQDGLPYIDDSPSSSPHLSSKGRGSR
KSVKALSSLHGDDQDSEDEVLTIPEVKVHSG	MASSDIQVKELEKRASGQAFELILSPRSKES	KSVKALSSLHGDDQDSEDEVLTIPEVKVHSG
QKTVSSTKLVSFHDDSDEDLLHI________	ELEKRASGQAFELILSPRSKESVPEFPLSPP	QKTVSSTKLVSFHDDSDEDLLHI________
PIAMQSGPKPLFRRMSSLVGPTQSFFMRESK	ILSPRSKESVPEFPLSPPKKKDLSLEEIQKK	PIAMQSGPKPLFRRMSSLVGPTQSFFMRESK
PHELYRNDYATMLPDSTEIDQDTINRIIKVM	KCEECGKAFKQSSNLTNHKKIHTGEKPYKCG	PHELYRNDYATMLPDSTEIDQDTINRIIKVM
VVLTDGHSKDGLALPSAELKSADVNVFAIGV	KTKTIRSTLNPQWNESFTFKLKPSDKDRRLS	VVLTDGHSKDGLALPSAELKSADVNVFAIGV
QRGVKVFAVGVRNIDSEEVGKIASNSATAFR	FGMCKEHMMDGVTTRTFCGTPDYIAPEIIAY	QRGVKVFAVGVRNIDSEEVGKIASNSATAFR
FFSDGIRLKKYRGMGSLDAMDKHLSSQNRYF	GHELQPLAIVDQRPSSRASSRASSRPRPDDL	FFSDGIRLKKYRGMGSLDAMDKHLSSQNRYF
KRKGAILSEEELAAMSPTAAAVAKIVKPGMK	GESPQARALASQLQDSLKDLKARMQEAMTQE	KRKGAILSEEELAAMSPTAAAVAKIVKPGMK
QPFLIEAMTYRIGHHSTSDDSSAYRSVDEVN	SKLNQAKGWLRDPSASPGDAGEQAIRQILDE	QPFLIEAMTYRIGHHSTSDDSSAYRSVDEVN
RIGHHSTSDDSSAYRSVDEVNYWDKQDHPIS	MTDQVADLRARGQGSSPVAMQKAQQVSQGLD	RIGHHSTSDDSSAYRSVDEVNYWDKQDHPIS
RRLRARARARAAARLSLTDPLVAERAGTDES	VEKMTGLVDEAIDTKSLLDASEEAIKKDLDK	RRLRARARARAAARLSLTDPLVAERAGTDES
SNPPPRPPAEARKKPSEEEAAVAAGGPPGGP	REAVKAASDELSKTISPMVMDAKAVAGNISD	SNPPPRPPAEARKKPSEEEAAVAAGGPPGGP
___________MARGSVSDEEMMELREAFAK	AMANIQPQMLVAGATSIARRANRILLVAKRE	___________MARGSVSDEEMMELREAFAK
RRASCTSSTSGSKRNSVDTATSSSLSTPSEP	FCYKVVQEYIDAFSDYANFK___________	RRASCTSSTSGSKRNSVDTATSSSLSTPSEP
EDLEVPVPSRFNRRVSVCAETYNPDEEEEDT	QSKEDDDVIVNKPHVSDEEEEEPPFYHHPFK	EDLEVPVPSRFNRRVSVCAETYNPDEEEEDT
QVARRQQERKAVTKRSPEAPQPVIAMEEPAV	IAKEMEHNTVCAAGTSPVGEIGEEKILPTSE	QVARRQQERKAVTKRSPEAPQPVIAMEEPAV
KAQQVARRQQERKAVTKRSPEAPQPVIAMEE	PLPVKESDQTLAALLSPKESSGGEKEVPPPP	KAQQVARRQQERKAVTKRSPEAPQPVIAMEE
MADTFLEHMCRLDIDSPPITARNTGIICTIG	LIAKEMEHNTVCAAGTSPVGEIGEEKILPTS	MADTFLEHMCRLDIDSPPITARNTGIICTIG
NQLSKKEASRRALMGSPQLVAAVVRTMQNTS	__MAAYKLVLIRHGESAWNLENRFSGWYDAD	NQLSKKEASRRALMGSPQLVAAVVRTMQNTS
SSEDRNRMKTLGRRDSSDDWEIPDGQITVGQ	TAAKHGEAQVKIWRRSYDVPPPPMEPDHPFY	SSEDRNRMKTLGRRDSSDDWEIPDGQITVGQ
SEDRNRMKTLGRRDSSDDWEIPDGQITVGQR	KRTKTKTKKRPQRATSNVFAMFDQSQIQEFK;RAKAKTTKKRPQRATSNVFAMFDQSQIQEFK	SEDRNRMKTLGRRDSSDDWEIPDGQITVGQR
TPLQGGSNSAAAIGQSSGELRTGGARPPPPL	IEGRAIRLELQGPRGSPNARSQPSKTLFVKG	TPLQGGSNSAAAIGQSSGELRTGGARPPPPL
PLQGGSNSAAAIGQSSGELRTGGARPPPPLG	STMSPEASKASSRRSSFSMEEGDVL______	PLQGGSNSAAAIGQSSGELRTGGARPPPPLG
KKASEDDIKKMPLDLSPLATPIIRSKIEEPS	QELEMQARVHGLPTTSPSGMNMAELAQQVVK	KKASEDDIKKMPLDLSPLATPIIRSKIEEPS
SGSTLKKFLEESVSMSPEERARYLENYDAIR	AHKLDSPTMSRARIGSDPLAYEPKEDLPVIT	SGSTLKKFLEESVSMSPEERARYLENYDAIR
VAHGPVCKISPEERRSPPAPGLQPMRSGGGS	PGKFQLVAENRRYQRSLPGESEEMMEEVDQV	VAHGPVCKISPEERRSPPAPGLQPMRSGGGS
SYLTPDLWKETVFTKSPYQEFTDHLVKTHTR	LVAENRRYQRSLPGESEEMMEEVDQVTLYSY	SYLTPDLWKETVFTKSPYQEFTDHLVKTHTR
SKGLPSPYNMSSAPGSRSGSRSGSRSGSRSG	SIHNFMTHPEFRIEDSEPHIPLIDDTDAEDD	SKGLPSPYNMSSAPGSRSGSRSGSRSGSRSG
DRSPYEKVSAGNGGSSLSYTNPAVAATSANL	GDMANNSVAYSGVKNSLKEANHDGDFGITLA	DRSPYEKVSAGNGGSSLSYTNPAVAATSANL
LVINSGNGAVEDRKPSGLNGEASKSQEMVHL	AAGVVVEEELFHQQGTPRASNRSCAIM____	LVINSGNGAVEDRKPSGLNGEASKSQEMVHL
VEDRKPSGLNGEASKSQEMVHLVNKESSETP	TSQSDKDLDDALDKLSDSLGQRQPDPDENKP	VEDRKPSGLNGEASKSQEMVHLVNKESSETP
SVSSHDSRLTAGVPDTPTRLVFSALGPTSLR	QSDKDLDDALDKLSDSLGQRQPDPDENKPME	SVSSHDSRLTAGVPDTPTRLVFSALGPTSLR
KGSGFPDGEGSSRRPTLTTFFGRRKSRQGSL	TAISGKPGDKKKEKKSLTPAVPVESKPDKPS	KGSGFPDGEGSSRRPTLTTFFGRRKSRQGSL
MGHLPIVKNLLQRGASPNVSNVKVETPLHMA	MLMLPFRFGGGGDAGSKGPMVSAQESQAQAI	MGHLPIVKNLLQRGASPNVSNVKVETPLHMA
SLVSGHQRGQARITHSPTVSQVTERSQDRLQ	RFGGGGDAGSKGPMVSAQESQAQAILQQARL	SLVSGHQRGQARITHSPTVSQVTERSQDRLQ
____________MPYSVGFREADAATSFLRA	EGELRDHRMEITIRNSPYRREDSMEDRGEED	____________MPYSVGFREADAATSFLRA
DGTTPLAIAKRLGYISVTDVLKVVTDETSFV	EKMEERDLLSDLQDISDSERKTSSAESSSAE	DGTTPLAIAKRLGYISVTDVLKVVTDETSFV
PTRITCRLVKPQKLSTPPPLAEEEGLASRII	PKGFGFGQGAGALVHSE______________	PTRITCRLVKPQKLSTPPPLAEEEGLASRII
ETAPAETATPAPVEKSPAKKKATKKAAGAGA	EGRVKESITRRRRAPSVANVGSHCDLSLKIP	ETAPAETATPAPVEKSPAKKKATKKAAGAGA
TSKAFTGREFDELNPSAQRDACLNARCFARV	DVTDASKVKCSGPGLSPGMVRANLPQSFQVD	TSKAFTGREFDELNPSAQRDACLNARCFARV
MASSDIQVKELEKRASGQAFELILSPRSKES	NYIINIKFADQHVPGSPFSVKVTGEGRVKES	MASSDIQVKELEKRASGQAFELILSPRSKES
ELEKRASGQAFELILSPRSKESVPEFPLSPP	KYVICVRFGGEHVPNSPFQVTALAGDQPSVQ	ELEKRASGQAFELILSPRSKESVPEFPLSPP
ILSPRSKESVPEFPLSPPKKKDLSLEEIQKK	KIPEISIQDMTAQVTSPSGKTHEAEIVEGEN	ILSPRSKESVPEFPLSPPKKKDLSLEEIQKK
KTKTIRSTLNPQWNESFTFKLKPSDKDRRLS	PFKAKVTGPRLVSNHSLHETSSVFVDSLTKA	KTKTIRSTLNPQWNESFTFKLKPSDKDRRLS
KTIRSTLNPQWNESFTFKLKPSDKDRRLSVE	ITDNKDGTVTVRYAPSEAGLHEMDIRYDNMH	KTIRSTLNPQWNESFTFKLKPSDKDRRLSVE
AGHELQPLAIVDQRPSSRASSRASSRPRPDD	RYTILIKYGGDEIPFSPYRVRAVPTGDASKC	AGHELQPLAIVDQRPSSRASSRASSRPRPDD
GHELQPLAIVDQRPSSRASSRASSRPRPDDL	QPSQANTKKLLGTRKSFDHLISDTKAPKRQE	GHELQPLAIVDQRPSSRASSRASSRPRPDDL
SYRRTFGGAPGFPLGSPLSSPVFPRAGFGSK	EDTDSCSESVKFDARSMTALLPPNPKNSPSL	SYRRTFGGAPGFPLGSPLSSPVFPRAGFGSK
AYVSGELEHVTRRTLSMDKGF__________	DQLARGLKLTFDSSFSPNTGKKNAKIKTGYK	AYVSGELEHVTRRTLSMDKGF__________
GESPQARALASQLQDSLKDLKARMQEAMTQE	VGSGKDQCCSGKGDMSDEDDENEFFDAPEII	GESPQARALASQLQDSLKDLKARMQEAMTQE
SKLNQAKGWLRDPSASPGDAGEQAIRQILDE	LSAEGTTGLAPAGQTSEESRPRLSQLSVTDV	SKLNQAKGWLRDPSASPGDAGEQAIRQILDE
VEKMTGLVDEAIDTKSLLDASEEAIKKDLDK	CGTYTKNMRPVYPTKTFPNHYSIVTGLYPES	VEKMTGLVDEAIDTKSLLDASEEAIKKDLDK
REAVKAASDELSKTISPMVMDAKAVAGNISD	YNGYGGGPGGGNFGGSPGYGGGRGGYGGGGP	REAVKAASDELSKTISPMVMDAKAVAGNISD
AMANIQPQMLVAGATSIARRANRILLVAKRE	QSSRSGRGGNFGFGDSRGGGGNFGPGPGSNF	AMANIQPQMLVAGATSIARRANRILLVAKRE
PLPVKESDQTLAALLSPKESSGGEKEVPPPP	RLLVQTSVQAKPGHVSPLQLTNIQVPQQALP	PLPVKESDQTLAALLSPKESSGGEKEVPPPP
__MAAYKLVLIRHGESAWNLENRFSGWYDAD	SSSDPWTGRELTNRHSLPFSLPSQMEPRPDV	__MAAYKLVLIRHGESAWNLENRFSGWYDAD
TAAKHGEAQVKIWRRSYDVPPPPMEPDHPFY	VTDFGFAKRVKGRTWTLCGTPEYLAPEIILS	TAAKHGEAQVKIWRRSYDVPPPPMEPDHPFY
_____MSPKRIAKRRSPPADAIPKSKKVKVS	VGYQCGQVFQACCVKSQETGDLDVGGLQETD	_____MSPKRIAKRRSPPADAIPKSKKVKVS
IEGRAIRLELQGPRGSPNARSQPSKTLFVKG	DLDEKKKEPAITSQNSPEAREESTSSGNVSN	IEGRAIRLELQGPRGSPNARSQPSKTLFVKG
STMSPEASKASSRRSSFSMEEGDVL______	KGFENVIHDKLPLQESEEEEREERSGLQLSL	STMSPEASKASSRRSSFSMEEGDVL______
AHKLDSPTMSRARIGSDPLAYEPKEDLPVIT	GGGGDLSTRRLNECISPVANEMNHLPAHSHD	AHKLDSPTMSRARIGSDPLAYEPKEDLPVIT
QKINNYLTVPAHKLDSPTMSRARIGSDPLAY	KRGEGGRFFSPKEKDSPHMQDPNQADEEAMT	QKINNYLTVPAHKLDSPTMSRARIGSDPLAY
SSPGTDDVFTPAPSDSPSSQRIQRCLSDPGP	SPHLFTFPPTPPKDVSPDPSLSTPGSAGSAR	SSPGTDDVFTPAPSDSPSSQRIQRCLSDPGP
PGKFQLVAENRRYQRSLPGESEEMMEEVDQV	EGHLPMINQDEFRNFSYVSPELQP_______	PGKFQLVAENRRYQRSLPGESEEMMEEVDQV
LVAENRRYQRSLPGESEEMMEEVDQVTLYSY	NIKLPVGSQCSVDLESASGEKDLAPPSEPSE	LVAENRRYQRSLPGESEEMMEEVDQVTLYSY
PPRMGSRAGGPTTPLSPTRLSRLQEKEELRE	DAQHLSETFDNIDNLSPKASHRSKQRHKQSL	PPRMGSRAGGPTTPLSPTRLSRLQEKEELRE
NSAREELMESRMRIESLSSQLSNLQKESRAC	KATKTAPPALPTGYDSEEEEESRPMSYDEKR	NSAREELMESRMRIESLSSQLSNLQKESRAC
PDDAIDALSSDFTCGSPTAAGKKTEKEESTE	QIRQGNTKQRIDEFESM______________	PDDAIDALSSDFTCGSPTAAGKKTEKEESTE
GKPLLPEPEEKPKPRSESELIDELSEDFDRS	PLTRGAKEEHGGLIRSPRHEKKKKVRKYWDV	GKPLLPEPEEKPKPRSESELIDELSEDFDRS
PLLPEPEEKPKPRSESELIDELSEDFDRSEC	QVRVLSAPPHFHFGQTNRTPEFLRKFPAGKV	PLLPEPEEKPKPRSESELIDELSEDFDRSEC
MLMLPFRFGGGGDAGSKGPMVSAQESQAQAI	VLSAPPHFHFGQTNRTPEFLRKFPAGKVPAF	MLMLPFRFGGGGDAGSKGPMVSAQESQAQAI
PKGFGFGQGAGALVHSE______________	APAKDVTLLKETERASPIKMDLAPSKDMGPP	PKGFGFGQGAGALVHSE______________
DVTDASKVKCSGPGLSPGMVRANLPQSFQVD	ALATKTEVALAKDMESPTKLDVTLAKDMQPS	DVTDASKVKCSGPGLSPGMVRANLPQSFQVD
KYVICVRFGGEHVPNSPFQVTALAGDQPSVQ	VAPSTVKEVGLLKDMSPLSETEMALGKDVTP	KYVICVRFGGEHVPNSPFQVTALAGDQPSVQ
NEEHIPDSPFVVPVASPSGDARRLTVSSLQE	STVKEVGLLKDMSPLSETEMALGKDVTPPPE	NEEHIPDSPFVVPVASPSGDARRLTVSSLQE
KIPEISIQDMTAQVTSPSGKTHEAEIVEGEN	SQKLNFKEKAQAKVGSLDNVGHLPAGGAVKT	KIPEISIQDMTAQVTSPSGKTHEAEIVEGEN
PFKAKVTGPRLVSNHSLHETSSVFVDSLTKA	MSPLSETEMALGKDVTPPPETEVVLIKNVCL	PFKAKVTGPRLVSNHSLHETSSVFVDSLTKA
EGRVKESITRRRRAPSVANVGSHCDLSLKIP	EDRKPKAEEDEILNRSPRNRKPRRE______	EGRVKESITRRRRAPSVANVGSHCDLSLKIP
YGGDPIPKSPFSVAVSPSLDLSKIKVSGLGE	EEKQKSDAEEDGGTVSQEEEDRKPKAEEDEI	YGGDPIPKSPFSVAVSPSLDLSKIKVSGLGE
VSLNGAKGAIDAKVHSPSGALEECYVTEIDQ	RQARGRNAPAAVDEGSISPRTLSAIKRALDD	VSLNGAKGAIDAKVHSPSGALEECYVTEIDQ
RYTILIKYGGDEIPFSPYRVRAVPTGDASKC	ARGRNAPAAVDEGSISPRTLSAIKRALDDDE	RYTILIKYGGDEIPFSPYRVRAVPTGDASKC
SEGYLAATYPTVGQTSPRARKSMSLDMGQPS	NFCEKETKKLMQREMSMDESKQVETKTDAKN	SEGYLAATYPTVGQTSPRARKSMSLDMGQPS
QPSQANTKKLLGTRKSFDHLISDTKAPKRQE	____MSRVAKYRRQVSEDPDIDSLLETLSPE	QPSQANTKKLLGTRKSFDHLISDTKAPKRQE
RKSLPSLLRNVLTEESVVRESKSFTRSTVDT	IKMESEEGKEARLARSSPEQPRPSTSKAVSP	RKSLPSLLRNVLTEESVVRESKSFTRSTVDT
TCNDLIAKHGTALQRSLSELESLKLPAESNE	KMESEEGKEARLARSSPEQPRPSTSKAVSPP	TCNDLIAKHGTALQRSLSELESLKLPAESNE
NDLIAKHGTALQRSLSELESLKLPAESNEKI	SSPGHRATAPQTQHVSPMRQVEPPAKKPATP	NDLIAKHGTALQRSLSELESLKLPAESNEKI
QVPEFTPKSGVKIHVSDQELQSANASVDDSR	TPAEDDEDDDIDLFGSDNEEEDKEAAQLREE	QVPEFTPKSGVKIHVSDQELQSANASVDDSR
EAGALDRLLDLPAAASSEDIERS________	KKRFSFKKSFKLSGFSFKKNKKEAGEGGEAE	EAGALDRLLDLPAAASSEDIERS________
YNGYGGGPGGGNFGGSPGYGGGRGGYGGGGP	APRSSDLTDRVKVWTSGQVEEYDLDADDINS	YNGYGGGPGGGNFGGSPGYGGGRGGYGGGGP
SSSDPWTGRELTNRHSLPFSLPSQMEPRPDV	SGQVEEYDLDADDINSRVEMKPK________	SSSDPWTGRELTNRHSLPFSLPSQMEPRPDV
IQVTDFGFAKRVKGRTWTLCGTPEYLAPEII	LAPRSSDLTDRVKVWTSGQVEEYDLDADDIN	IQVTDFGFAKRVKGRTWTLCGTPEYLAPEII
VTDFGFAKRVKGRTWTLCGTPEYLAPEIILS	LGKVLTPTQVKNRPTSISWDGLDSGKLYTLV	VTDFGFAKRVKGRTWTLCGTPEYLAPEIILS
VTDEIVKEFMTPRKLSFDFQ___________	QPVVAENIPVIPLSDSPPPSRWKPGQKPWKP	VTDEIVKEFMTPRKLSFDFQ___________
DHVSIVEPKDEILPTTPISEQKGGKPEPPAM	CRRHKQTKKRRILIPSDIESSKSSTRRMKSS	DHVSIVEPKDEILPTTPISEQKGGKPEPPAM
KGGKPEPPAMPQPVPTA______________	NQGLDRLRRVSHQGYSTEAEFEEPRVIDLWD	KGGKPEPPAMPQPVPTA______________
KGFENVIHDKLPLQESEEEEREERSGLQLSL	ESAEQQISPPNTNAKSYEEIIFGKYCRLSPR	KGFENVIHDKLPLQESEEEEREERSGLQLSL
GGGGDLSTRRLNECISPVANEMNHLPAHSHD	ADGLKKQEEEEMDFRSGSPSDNSGAEEMEVS	GGGGDLSTRRLNECISPVANEMNHLPAHSHD
ESEEEEREERSGLQLSLEQGTGENSFRSLTW	NNVEMDWVLKHTGPNSPDTANDGFVRLRGLP;NSVEMDWVLKHTGPNSPDTANDGFVRLRGLP	ESEEEEREERSGLQLSLEQGTGENSFRSLTW
KRGEGGRFFSPKEKDSPHMQDPNQADEEAMT	SPPLSPTTKLIDRTESLNRSIEKSNSVKKSQ	KRGEGGRFFSPKEKDSPHMQDPNQADEEAMT
EEVKDRCTLAEKLGGSAVISLEGKPL_____	AIETAGRTPKLARQASIELPSMAVASTKSRW	EEVKDRCTLAEKLGGSAVISLEGKPL_____
EGHLPMINQDEFRNFSYVSPELQP_______	GAQGALDSGEPPQCRSPEGEQEDRPGLHAYE	EGHLPMINQDEFRNFSYVSPELQP_______
LAKTLAGMGLQPGNISPTSKLVSRSTLRRQG	EQEDRPGLHAYEKEDSDEVHLEELSLSKEGP	LAKTLAGMGLQPGNISPTSKLVSRSTLRRQG
_________MAERGYSFSLTTFSPSGKLVQI	EEQEEHQKCQQPRTPSPLVLEGTIEQSSPPL	_________MAERGYSFSLTTFSPSGKLVQI
QIRQGNTKQRIDEFESM______________	RKAVLMIRTPEELDDSDFETEDFDVRSRTSV	QIRQGNTKQRIDEFESM______________
PLTRGAKEEHGGLIRSPRHEKKKKVRKYWDV	HQLSKKEASRHAIMRSPQMVSAIVRTMQNTN	PLTRGAKEEHGGLIRSPRHEKKKKVRKYWDV
ALATKTEVALAKDMESPTKLDVTLAKDMQPS	FRMSEDKPQDYKKRLSVELTSSLFRTEPMAW	ALATKTEVALAKDMESPTKLDVTLAKDMQPS
VAPSTVKEVGLLKDMSPLSETEMALGKDVTP	VQLLVRAHQDTQRRTSMGGTQQQFVEGVRME	VAPSTVKEVGLLKDMSPLSETEMALGKDVTP
FMISPETVTGTGKKCSLPAEEDSVLEKLGER	LVQLLVRAHQDTQRRTSMGGTQQQFVEGVRM	FMISPETVTGTGKKCSLPAEEDSVLEKLGER
SQKLNFKEKAQAKVGSLDNVGHLPAGGAVKT	DSLSFDFKDTDMKRLSMEIEKEKVEYMEKSK	SQKLNFKEKAQAKVGSLDNVGHLPAGGAVKT
MSPLSETEMALGKDVTPPPETEVVLIKNVCL	VSGMGMGRGNPEPPVSGEMDDNSLSPEACYE	MSPLSETEMALGKDVTPPPETEVVLIKNVCL
ETEVAPAKDVTLLKETERASPIKMDLAPSKD	GSSSSSEDVKRHSSASFENVWLRPGELGGAP	ETEVAPAKDVTLLKETERASPIKMDLAPSKD
TSAPDLKNVRSKVGSTENIKHQPGGGRAKVE	FVVPRRMARKGAGDGSDEEVDGKADGAEAKP	TSAPDLKNVRSKVGSTENIKHQPGGGRAKVE
EDRKPKAEEDEILNRSPRNRKPRRE______	PSRSTAQQELDGKPASPTPVIVASHTANKEE	EDRKPKAEEDEILNRSPRNRKPRRE______
KRMNSIKPDLIQLRKTRDQYLMWLTQKGVRQ	____MNGDSRAAVVTSPPPTTAPHKERYFDR	KRMNSIKPDLIQLRKTRDQYLMWLTQKGVRQ
SIKPDLIQLRKTRDQYLMWLTQKGVRQKKLN	LLNPEKYKAKSRSPGSPVGEGTGSPPKWQIG	SIKPDLIQLRKTRDQYLMWLTQKGVRQKKLN
YNTQFQEKSREYDRLYEEYTRTSQEIQMKRT	VTGYSFASDGDSGTCSPLRHSFQKQQREKTR	YNTQFQEKSREYDRLYEEYTRTSQEIQMKRT
KQRYLFAKAGYPLRRSQSLPTTLLSPVRVVS	FASDGDSGTCSPLRHSFQKQQREKTRWLNSG	KQRYLFAKAGYPLRRSQSLPTTLLSPVRVVS
RYLFAKAGYPLRRSQSLPTTLLSPVRVVSSV	PGKSPSKKKKKFRTPSFLKKSKKKSDS____;PSKSPSKKKKKFRTPSFLKKNKKKEKVEA__	RYLFAKAGYPLRRSQSLPTTLLSPVRVVSSV
ELCPYESKFDSSLLSSDDETKCKPNSASEVI	VQKSPRITPPAAKPGSPQAKSLQPAVAEKQG	ELCPYESKFDSSLLSSDDETKCKPNSASEVI
ARGRNAPAAVDEGSISPRTLSAIKRALDDDE	________MAQKGQLSDDEKFLFVDKNFINS	ARGRNAPAAVDEGSISPRTLSAIKRALDDDE
VEGGQLGGEEWTRHGSFVNKPTRGWLHPNDK	SDDEKFLFVDKNFINSPVAQADWAAKRLVWV	VEGGQLGGEEWTRHGSFVNKPTRGWLHPNDK
PPPPCPGRELFDDPSYVNVQNLDKARQAVGG	LDEEMEAKQNLERHISTLNIQLSDSKKKLQD	PPPPCPGRELFDDPSYVNVQNLDKARQAVGG
QCVKEKKLKRKILGQSSPEKKIRIENGMEMT	SRRSGGRRVIENADGSEEETDTRDADFNGTK	QCVKEKKLKRKILGQSSPEKKIRIENGMEMT
CVKEKKLKRKILGQSSPEKKIRIENGMEMTN	FAGWLCKTLRLNQPGTPTRTAV_________	CVKEKKLKRKILGQSSPEKKIRIENGMEMTN
SKKKILATPPQEDAPSVDIANIRMPSLPSYK	IIRKIKAIGGIILTASHNPGGPNGDFGIKFN	SKKKILATPPQEDAPSVDIANIRMPSLPSYK
CLGSLVFPRKLQGRPSPGPPAPEQLLSQARD	PNWFPKKSKENPRNFSDNQLQEGKNVIGLQM	CLGSLVFPRKLQGRPSPGPPAPEQLLSQARD
IKMESEEGKEARLARSSPEQPRPSTSKAVSP	NYYKKFSYKTIVMGASFRNTGEIKALAGCDF	IKMESEEGKEARLARSSPEQPRPSTSKAVSP
KMESEEGKEARLARSSPEQPRPSTSKAVSPP	PPRREPLPSRRDVYLSPRDDGYSTKDSYSSR	KMESEEGKEARLARSSPEQPRPSTSKAVSPP
SSPGHRATAPQTQHVSPMRQVEPPAKKPATP	AANLNSIIHRLEKAASREEPIEWEF______	SSPGHRATAPQTQHVSPMRQVEPPAKKPATP
VEKEAPAEGEAAEPGSPTAAEGEAASAASST	YAPNTQVEILPQGHESPIFKQFFKDWK____	VEKEAPAEGEAAEPGSPTAAEGEAASAASST
KKRFSFKKSFKLSGFSFKKNKKEAGEGGEAE	SGPERRPEGPGAQAPSSPRVTEAPCYPGAPS	KKRFSFKKSFKLSGFSFKKNKKEAGEGGEAE
KEAPAEGEAAEPGSPTAAEGEAASAASSTSS	GPERRPEGPGAQAPSSPRVTEAPCYPGAPST	KEAPAEGEAAEPGSPTAAEGEAASAASSTSS
APRSSDLTDRVKVWTSGQVEEYDLDADDINS	CVTPTTCSNTIDLPMSPRTLDSLMQFGNNGE	APRSSDLTDRVKVWTSGQVEEYDLDADDINS
SGQVEEYDLDADDINSRVEMKPK________	QIPAERDREPSKLKRSYSSPDITQAIQEEEK	SGQVEEYDLDADDINSRVEMKPK________
LAPRSSDLTDRVKVWTSGQVEEYDLDADDIN	PAERDREPSKLKRSYSSPDITQAIQEEEKRK	LAPRSSDLTDRVKVWTSGQVEEYDLDADDIN
LGKVLTPTQVKNRPTSISWDGLDSGKLYTLV	FKKANMASSSQRKRMSPKPELTEEQKQEIRE	LGKVLTPTQVKNRPTSISWDGLDSGKLYTLV
AITSYEKSDGVYTGLSTRNQETYETLKHEKP	DVLLIPWKLTYRNIGSDFIPRGAFGKVYLAQ	AITSYEKSDGVYTGLSTRNQETYETLKHEKP
QPVVAENIPVIPLSDSPPPSRWKPGQKPWKP	ESLVVNRVTGNFKHASPILPITEFSDIPRRA	QPVVAENIPVIPLSDSPPPSRWKPGQKPWKP
CRRHKQTKKRRILIPSDIESSKSSTRRMKSS	PPAQKNDPKKAPVARSSVGWDATEDLRISRT	CRRHKQTKKRRILIPSDIESSKSSTRRMKSS
NQGLDRLRRVSHQGYSTEAEFEEPRVIDLWD	PAQKNDPKKAPVARSSVGWDATEDLRISRTD	NQGLDRLRRVSHQGYSTEAEFEEPRVIDLWD
GLPFRATENDIANFFSPLNPIRVHIDIGADG	SSLNLAVPPPRFHDTSSPLLISGTSAAELPW	GLPFRATENDIANFFSPLNPIRVHIDIGADG
GLPYKATENDIYNFFSPLNPVRVHIEIGPDG;GLPYRATENDIYNFFSPLNPVRVHIEIGPDG	PPSDRASLQKNIIGSSPVADFSAIKELDTLN	GLPYKATENDIYNFFSPLNPVRVHIEIGPDG;GLPYRATENDIYNFFSPLNPVRVHIEIGPDG
NNVEMDWVLKHTGPNSPDTANDGFVRLRGLP	PCPLPPGKRSINKLDSPDPFKLNDPFQPFPG	NNVEMDWVLKHTGPNSPDTANDGFVRLRGLP
PKRKKGRKTKPPRPDSPATTPNISVKKKNKD	VPRDDWEEKRHFRRDSFDDRGPSLNPVLDYD	PKRKKGRKTKPPRPDSPATTPNISVKKKNKD
MQGASIQGGSQPGGFSPGQNQVTPQDHEKAA	EKRHFRRDSFDDRGPSLNPVLDYDHGSRSQE	MQGASIQGGSQPGGFSPGQNQVTPQDHEKAA
SPPLSPTTKLIDRTESLNRSIEKSNSVKKSQ	MSWIPQETLNQINKASPRRLPRKRAQKRSVG	SPPLSPTTKLIDRTESLNRSIEKSNSVKKSQ
AIETAGRTPKLARQASIELPSMAVASTKSRW	EEELFKMRAKLFRFASENDLPEWKERGTGDV	AIETAGRTPKLARQASIELPSMAVASTKSRW
AEEEQEEHQKCQQPRTPSPLVLEGTIEQSSP	INRLRSEMKQMTRRFSADEQFFSVGQAASSS	AEEEQEEHQKCQQPRTPSPLVLEGTIEQSSP
KNTVQGFKRFHGRAFSDPFVEAEKSNLAYDI	YLDTTTLIEPAPRYPSPPMGSVSAPNLPTAE	KNTVQGFKRFHGRAFSDPFVEAEKSNLAYDI
RKAVLMIRTPEELDDSDFETEDFDVRSRTSV	VKENDQKKKEAKEKGTWVQLKRQPAPPREAH	RKAVLMIRTPEELDDSDFETEDFDVRSRTSV
HQLSKKEASRHAIMRSPQMVSAIVRTMQNTN	PTPVVKQTKLKQRADSRESLKPAAKPLPSKS	HQLSKKEASRHAIMRSPQMVSAIVRTMQNTN
VQLLVRAHQDTQRRTSMGGTQQQFVEGVRME	PRDVMSDETNNEETESPSQEFVNITKYESSL	VQLLVRAHQDTQRRTSMGGTQQQFVEGVRME
RPKGLQRLLLINNAGSLGDVSKGFVDLSDST	SQPALALDERKLGDVSPTQIDVSQFGSFKED	RPKGLQRLLLINNAGSLGDVSKGFVDLSDST
LEDATETADAMNREVSSLKNKLRRGDLPFVV	RGAESPFEEKSGKQGSPDQVSPVSEMTSTSL	LEDATETADAMNREVSSLKNKLRRGDLPFVV
EDATETADAMNREVSSLKNKLRRGDLPFVVP	QESPEQSLAMDFSRQSPDHPTVGAGVLHITE	EDATETADAMNREVSSLKNKLRRGDLPFVVP
AEFTTNLTEEEEKSKSLAKLKNKHEAMITDL	SPVKKSDGKSKPLAASPKPAGLKESSDKVSR	AEFTTNLTEEEEKSKSLAKLKNKHEAMITDL
QAQQERDELADEIANSSGKGALALEEKRRLE	DVGGYYYEKIERTTKSPSDSGYSYETIGKTT	QAQQERDELADEIANSSGKGALALEEKRRLE
AQQERDELADEIANSSGKGALALEEKRRLEA	PDSESPIEKVLSPLRSPPLIGSESAYESFLS	AQQERDELADEIANSSGKGALALEEKRRLEA
SGRRQLHLEGASLELSDDDTESKTSDVNETQ	VSQPASSSNHSSRRGSLQAYTFEEQPTLPVL	SGRRQLHLEGASLELSDDDTESKTSDVNETQ
KNHEAQIQDMRQRHATALEELSEQLEQAKRF	QAPPAGHQIVHVRGDSETDLEALFNAVMNPK	KNHEAQIQDMRQRHATALEELSEQLEQAKRF
PSRSTAQQELDGKPASPTPVIVASHTANKEE	SFFKPPEPKSHSRQASTDAGTAGALTPQHVR	PSRSTAQQELDGKPASPTPVIVASHTANKEE
____MNGDSRAAVVTSPPPTTAPHKERYFDR	VSGPAATPTAQHLRQSSFEIPDDVPLPAGWE	____MNGDSRAAVVTSPPPTTAPHKERYFDR
NLVLLNPEKYKAKSRSPGSPVGEGTGSPPKW	SGPAATPTAQHLRQSSFEIPDDVPLPAGWEM	NLVLLNPEKYKAKSRSPGSPVGEGTGSPPKW
LLNPEKYKAKSRSPGSPVGEGTGSPPKWQIG	LPTLEQDGGTQNPVSSPGMSQELRTMTTNSS	LLNPEKYKAKSRSPGSPVGEGTGSPPKWQIG
GSPGKSPSKKKKKFRTPSFLKKSKKKSDS__;GSPSKSPSKKKKKFRTPSFLKKNKKKEKVEA	DIENMLKFVEKHLESSDEDEKMDEESAQIEE	GSPGKSPSKKKKKFRTPSFLKKSKKKSDS__;GSPSKSPSKKKKKFRTPSFLKKNKKKEKVEA
EEDQGRTRKRKQSGHSPARAGKQRMKEKEQE	ESLTALEKENQEPLRSPEVGDEEALRPLTKE	EEDQGRTRKRKQSGHSPARAGKQRMKEKEQE
________MAQKGQLSDDEKFLFVDKNFINS	NLEEEENLGKGEYQESLRSLEEEGQELPQSA	________MAQKGQLSDDEKFLFVDKNFINS
LDEEMEAKQNLERHISTLNIQLSDSKKKLQD	TGQSPEDHASLAPPLSPDHSSLEAKDGESGG	LDEEMEAKQNLERHISTLNIQLSDSKKKLQD
SRRSGGRRVIENADGSEEETDTRDADFNGTK	ETLRTLEKETQQRRRSLGEQDQMTLRPPEKV	SRRSGGRRVIENADGSEEETDTRDADFNGTK
IIRKIKAIGGIILTASHNPGGPNGDFGIKFN	GLEQSEEVGQGMPLVSEGDRGSPFQEEEGSA	IIRKIKAIGGIILTASHNPGGPNGDFGIKFN
PNWFPKKSKENPRNFSDNQLQEGKNVIGLQM	EVGQGMPLVSEGDRGSPFQEEEGSALKTSWA	PNWFPKKSKENPRNFSDNQLQEGKNVIGLQM
NYYKKFSYKTIVMGASFRNTGEIKALAGCDF	RGSPFQEEEGSALKTSWAGAPVHLGQGQFLK	NYYKKFSYKTIVMGASFRNTGEIKALAGCDF
_MEMGRRIHLELRNRTPSDVKELVLDNSRSN	DRGSPFQEEEGSALKTSWAGAPVHLGQGQFL	_MEMGRRIHLELRNRTPSDVKELVLDNSRSN
YAPNTQVEILPQGHESPIFKQFFKDWK____	QPSSSRFIHQQPQSSSPVYGSSAKTSSVSNP	YAPNTQVEILPQGHESPIFKQFFKDWK____
WPNVPDPSKSHIAQWSPHTPPRHNFNSKDQM	GERCWAAGWPRDGGRSSPGGQDEGGFMAQGK	WPNVPDPSKSHIAQWSPHTPPRHNFNSKDQM
CVITKTGAKLLRTLSSPTEPVKRSGRYHFVP	ERCWAAGWPRDGGRSSPGGQDEGGFMAQGKT	CVITKTGAKLLRTLSSPTEPVKRSGRYHFVP
SAAAAAAAAASGGGVSPDNSIEHSDYRSKLA	QDEGGFMAQGKTGSSSPPGGPPKPGSQLDSM	SAAAAAAAAASGGGVSPDNSIEHSDYRSKLA
ESQEHPEADPGSAAPYLKTKFICVTPTTCSN	AGRGLGRMRRGLLYDSDEEDEERPARKRRQV	ESQEHPEADPGSAAPYLKTKFICVTPTTCSN
QIPAERDREPSKLKRSYSSPDITQAIQEEEK	AASPGLFQAGHRRTPSEADRWLEEVSKSVRA	QIPAERDREPSKLKRSYSSPDITQAIQEEEK
PAERDREPSKLKRSYSSPDITQAIQEEEKRK	TFSRSSSQHSSRRAKSVEDDAEGHLIYHVGD	PAERDREPSKLKRSYSSPDITQAIQEEEKRK
FKKANMASSSQRKRMSPKPELTEEQKQEIRE	AAGAWETMHHCKRYRSPEPDPYLSYRWKRRR	FKKANMASSSQRKRMSPKPELTEEQKQEIRE
FIFTTIKAPLKPYPVSPSDKVLIQEKTQLKG	PAEILKEGSVLDILKSPGFASPKIDSVAAQP	FIFTTIKAPLKPYPVSPSDKVLIQEKTQLKG
DVLLIPWKLTYRNIGSDFIPRGAFGKVYLAQ	PINSSQALTNKVQMTSPSSTGSPMFKFSSPI	DVLLIPWKLTYRNIGSDFIPRGAFGKVYLAQ
DQLNMLGEKLLGPNASPDGLIPWTRFCKENI	GSSTKCAACQNPRKQSLPATSIPTPASFKFG	DQLNMLGEKLLGPNASPDGLIPWTRFCKENI
VHPSRLQTTDNLLPMSPEEFDEVSRIVGSVE	PTLETANKNHETDGGSAHGDDDDDGPHFEPV	VHPSRLQTTDNLLPMSPEEFDEVSRIVGSVE
RHVEELLRRPMDSLDSRLSPPAGLFTSARGS	VGTQSAGKVGEDEDGSDEEVVHNEDIHFEPI	RHVEELLRRPMDSLDSRLSPPAGLFTSARGS
FSKYYTPVLAKAVDGYVKPQIKQVVPEFVNA	VFGTPTLETANKNHETDGGSAHGDDDDDGPH	FSKYYTPVLAKAVDGYVKPQIKQVVPEFVNA
PPAQKNDPKKAPVARSSVGWDATEDLRISRT	FGSAKQLVRGEPNVSYICSRYYRAPELIFGA	PPAQKNDPKKAPVARSSVGWDATEDLRISRT
PAQKNDPKKAPVARSSVGWDATEDLRISRTD	GRDSAYQSITHYRPVSASRSSLDLSYYPTSS	PAQKNDPKKAPVARSSVGWDATEDLRISRTD
DFTDYASRIIHPIVRTLDQSPELRSTAMDTL	YEKKIFEYETQRRRLSPPSSSAASSYSFSDL	DFTDYASRIIHPIVRTLDQSPELRSTAMDTL
PPSDRASLQKNIIGSSPVADFSAIKELDTLN	SSEATLPAQMSTLHVSPPPSADPARGLPRSR	PPSDRASLQKNIIGSSPVADFSAIKELDTLN
PCPLPPGKRSINKLDSPDPFKLNDPFQPFPG	AQAHRIHIDPEIQDGSPTTSRRPSGTGTGPE	PCPLPPGKRSINKLDSPDPFKLNDPFQPFPG
_____MPLAKDLLHPSPEEEKRKHKKKRLVQ	DPEIQDGSPTTSRRPSGTGTGPEDGRPSLGS	_____MPLAKDLLHPSPEEEKRKHKKKRLVQ
PEEEKRKHKKKRLVQSPNSYFMDVKCPGCYK	VTMQIWDTAGQERFQSLGVAFYRGADCCVLV	PEEEKRKHKKKRLVQSPNSYFMDVKCPGCYK
KRHSLSSTKLLSPQMSGEEEDSDLAAKLGMC	LLPPGGEGGPEATVVSDEDEAAEMEDEAVRS	KRHSLSSTKLLSPQMSGEEEDSDLAAKLGMC
VPRDDWEEKRHFRRDSFDDRGPSLNPVLDYD	TKEEKDKDDQEWESPSPPKPTVFISGVIARG	VPRDDWEEKRHFRRDSFDDRGPSLNPVLDYD
EKRHFRRDSFDDRGPSLNPVLDYDHGSRSQE	EKAKKRRGRPPAEKLSPNPPKLTKQMNAIID	EKRHFRRDSFDDRGPSLNPVLDYDHGSRSQE
MSWIPQETLNQINKASPRRLPRKRAQKRSVG	QPSPVLQLQQKQSRISPIQKPQGLDPVEILQ	MSWIPQETLNQINKASPRRLPRKRAQKRSVG
YLDTTTLIEPAPRYPSPPMGSVSAPNLPTAE	SEGSGSAPAVPEASASPKQRRSIIRDRGPMY	YLDTTTLIEPAPRYPSPPMGSVSAPNLPTAE
VSFEFSDAKDENERASVSPMDEPVPDSESPI	EKSPGKLLVKMPFQTSPGGKAEGGGATTSTQ	VSFEFSDAKDENERASVSPMDEPVPDSESPI
RASVSPMDEPVPDSESPIEKVLSPLRSPPLI	SKVELIAYFEKVGDTSLDPNDFDFTVTGRGS	RASVSPMDEPVPDSESPIEKVLSPLRSPPLI
IAELEEEQSQGSTTNSDWMKNLISPDLGVVF	PVPGPSVPPPEELQVSPGPRQQLPPRQLLQS	IAELEEEQSQGSTTNSDWMKNLISPDLGVVF
SQPALALDERKLGDVSPTQIDVSQFGSFKED	TTVVGGVTKTITLVKSPISVPGGSALISNLG	SQPALALDERKLGDVSPTQIDVSQFGSFKED
VQSLEGEKLSPKSDISPLTPRESSPLYSPTF	TEKADVQLFMDDDSYSHHSGLEYADPEKFAD	VQSLEGEKLSPKSDISPLTPRESSPLYSPTF
IGPAKELEAERSLMSSPEDLTKDFEELKAEE	ADVQLFMDDDSYSHHSGLEYADPEKFADSDQ	IGPAKELEAERSLMSSPEDLTKDFEELKAEE
DEPVPDSESPIEKVLSPLRSPPLIGSESAYE	RQSPRSALFRVGHMSSVELDDELLDPDMDPP	DEPVPDSESPIEKVLSPLRSPPLIGSESAYE
PDSESPIEKVLSPLRSPPLIGSESAYESFLS	GIPPSANAHQLFRGFSFVAITSDDESQAMQT	PDSESPIEKVLSPLRSPPLIGSESAYESFLS
AAEAGGAEEQYGFLTTPTKQLGAQSPGREPA	FGLSKEAIDHEKKAYSFCGTVEYMAPEVVNR;FGLSKESIDHEKKAYSFCGTVEYMAPEVVNR	AAEAGGAEEQYGFLTTPTKQLGAQSPGREPA
AGTAGALTPQHVRAHSSPASLQLGAVSPGTL	EKGALKRRAGDLLEDSPKRPKEAENPEGEEK	AGTAGALTPQHVRAHSSPASLQLGAVSPGTL
QAPPAGHQIVHVRGDSETDLEALFNAVMNPK	DDYVSKKSKHEEEEWTDDDLVESL_______	QAPPAGHQIVHVRGDSETDLEALFNAVMNPK
VSGPAATPTAQHLRQSSFEIPDDVPLPAGWE	YGPMKGGSFGGRSSGSPYGGGYGSGGGSGGY	VSGPAATPTAQHLRQSSFEIPDDVPLPAGWE
SGPAATPTAQHLRQSSFEIPDDVPLPAGWEM	YRTGVKVDKATFMVGSYGPRPEEYEFLTPVE	SGPAATPTAQHLRQSSFEIPDDVPLPAGWEM
PPAGHQIVHVRGDSETDLEALFNAVMNPKTA	WVFKVSHFSKYGLQDSDEEEEEHPSKTSTKK	PPAGHQIVHVRGDSETDLEALFNAVMNPKTA
DHCKALRRELKEKEYSVLNAVDQARVFLADQ	PAKKAKPAMPQDSVPSPRSLQGKSTTLFSRH	DHCKALRRELKEKEYSVLNAVDQARVFLADQ
ALEQGDALALFRALQSPALGLRGLQQQNSDW	ELKDALKRYAGALRASGEMASAQYITAALRD	ALEQGDALALFRALQSPALGLRGLQQQNSDW
EALRPLTKENQEPLRSLEDENKEAFRSLEKE	TSGMSHPPPAAREDKSPSEESAPTTSPESVS	EALRPLTKENQEPLRSLEDENKEAFRSLEKE
ESLTALEKENQEPLRSPEVGDEEALRPLTKE	QEKPAEKPAETPVATSPTATDSTSGDSSRSN	ESLTALEKENQEPLRSPEVGDEEALRPLTKE
WNLENLRSPEEVDKESQRNLEEEENLGKGEY	LDEINKQFLDDPKYSSDEDLPSKLEGFKEKY	WNLENLRSPEEVDKESQRNLEEEENLGKGEY
ETLRTLEKETQQRRRSLGEQDQMTLRPPEKV	LARHRKIVEPEVVGESDSEVEGDAWRMERED	ETLRTLEKETQQRRRSLGEQDQMTLRPPEKV
RGSPFQEEEGSALKTSWAGAPVHLGQGQFLK	LEENKRSLAALDALNTDDENDEEEYEAWKVR	RGSPFQEEEGSALKTSWAGAPVHLGQGQFLK
DRGSPFQEEEGSALKTSWAGAPVHLGQGQFL	SSHYSTEKESEKTAESQTPTPSATSFFSGKS	DRGSPFQEEEGSALKTSWAGAPVHLGQGQFL
KKKFSFKKPFKLSGLSFKRNRKEGGGDSSAS	QNWGPRFKKLADLYGSKDTFDDDS_______	KKKFSFKKPFKLSGLSFKRNRKEGGGDSSAS
GERCWAAGWPRDGGRSSPGGQDEGGFMAQGK	EYQYMPRPGLRPAPNSVDVDDFINTRIQEAD	GERCWAAGWPRDGGRSSPGGQDEGGFMAQGK
ERCWAAGWPRDGGRSSPGGQDEGGFMAQGKT	ESRKDPSGASNPSADSPLHRGVHGKTGQLEG	ERCWAAGWPRDGGRSSPGGQDEGGFMAQGKT
KPNFIIKTPKGTRDLSPQHMVVREKILDLVI	KTGQLEGAPAPGPAASPQTLDHSGATATGGA	KPNFIIKTPKGTRDLSPQHMVVREKILDLVI
AGRGLGRMRRGLLYDSDEEDEERPARKRRQV	ITKKLEDVKNSPTFKSFEEKVENLKSKVGGT	AGRGLGRMRRGLLYDSDEEDEERPARKRRQV
AASPGLFQAGHRRTPSEADRWLEEVSKSVRA	EPRALENGDADEPSFSDPEDFVDDVSEEELL	AASPGLFQAGHRRTPSEADRWLEEVSKSVRA
SGAASPGLFQAGHRRTPSEADRWLEEVSKSV	IESLRQRFGGGQAKTSPKPAVVETVTTAKPQ	SGAASPGLFQAGHRRTPSEADRWLEEVSKSV
SSPLADAKRIPSIVSSPLNSPLDRSGIDITD	QIESLRQRFGGGQAKTSPKPAVVETVTTAKP	SSPLADAKRIPSIVSSPLNSPLDRSGIDITD
ADAKRIPSIVSSPLNSPLDRSGIDITDFQAK	IPVSFGGHRPLSRAQSSPASATFPVSVQEPP	ADAKRIPSIVSSPLNSPLDRSGIDITDFQAK
KDITVSKNTSLPPLWSPEAERSHSLSQHTAT	SIHKLRQHRPLGRTQSAPLPQNAQALQHLVI	KDITVSKNTSLPPLWSPEAERSHSLSQHTAT
GSSTKCAACQNPRKQSLPATSIPTPASFKFG	VSKFRHTEARPPRRESWISDIRAGTAPSCRN	GSSTKCAACQNPRKQSLPATSIPTPASFKFG
LPPTFFCYKNRPDYVSEEEEDDEDFETAVKK	QRTFQPPATGHKRSTSEGAWPQLPSGLSMMR	LPPTFFCYKNRPDYVSEEEEDDEDFETAVKK
VDLSFQPSQPLSKSSSSPELQTLQDILGDPG	ERLSKVSFRGLRRQVSASELHTSGILGPETL	VDLSFQPSQPLSKSSSSPELQTLQDILGDPG
FGSAKQLVRGEPNVSYICSRYYRAPELIFGA	KFFVGGNWKMNGRKQSLGELIGTLNAAKVPA	FGSAKQLVRGEPNVSYICSRYYRAPELIFGA
ITPLEDLYKRFKIPGSPPESMGRGRDWNVDL	GGRPMPPSRRDYDDMSPRRGPPPPPPGRGGR	ITPLEDLYKRFKIPGSPPESMGRGRDWNVDL
RNVTWKLGSRLYGPSSVSFADDFVRSSKQHY	QGGSGYDYSYAGGRGSYGDLGGPIITTQVTI	RNVTWKLGSRLYGPSSVSFADDFVRSSKQHY
VTWKLGSRLYGPSSVSFADDFVRSSKQHYNC	LKKIIPTLEEGLQLPSPTATSQLPLESDAVE	VTWKLGSRLYGPSSVSFADDFVRSSKQHYNC
AQAHRIHIDPEIQDGSPTTSRRPSGTGTGPE	IQKKYDERKKNAKISSLLEEQFQQGKLLACI	AQAHRIHIDPEIQDGSPTTSRRPSGTGTGPE
KNEVKKLQKAALLKASPKKAPGTKGTAAAAA	AEIEKFDKSKLKKTETQEKNPLPSKETIEQE	KNEVKKLQKAALLKASPKKAPGTKGTAAAAA
QPSPVLQLQQKQSRISPIQKPQGLDPVEILQ	DSYVGDEAQSKRGILTLKYPIEHGIITNWDD	QPSPVLQLQQKQSRISPIQKPQGLDPVEILQ
FGRGSRHRKEVDYSDSLTEKQWLKAIEEGTL	VLKGVHSHKKKKIRTSPTFRRPKTLRLRRQP	FGRGSRHRKEVDYSDSLTEKQWLKAIEEGTL
__MDGTRTSLDIEEYSDTEVQKNQVLTLEEW	PAIRRLARRGGVKRISGLIYEETRGVLKVFL	__MDGTRTSLDIEEYSDTEVQKNQVLTLEEW
SEGSGSAPAVPEASASPKQRRSIIRDRGPMY	TEHAKRKTVTAMDVVYALKRQGRTLYGFGG_	SEGSGSAPAVPEASASPKQRRSIIRDRGPMY
SKVELIAYFEKVGDTSLDPNDFDFTVTGRGS	GRRIRVDFSITKRPHTPTPGIYMGRPTYGSS	SKVELIAYFEKVGDTSLDPNDFDFTVTGRGS
PVPGPSVPPPEELQVSPGPRQQLPPRQLLQS	PMAYQLQLQAASNFKSPVKTIR_________	PVPGPSVPPPEELQVSPGPRQQLPPRQLLQS
TFYFDPEFTAKTPKDSPGIPPSANAHQLFRG	PKDVNAAIATIKTKRSIQFVDWCPTGFKVGI	TFYFDPEFTAKTPKDSPGIPPSANAHQLFRG
RPEDTFYFDPEFTAKTPKDSPGIPPSANAHQ	LPFQRLVREIAQDFKTDLRFQSAAIGALQEA;LPFQRLVREIAQDFKTDLRFQSSAVMALQEA	RPEDTFYFDPEFTAKTPKDSPGIPPSANAHQ
EKGALKRRAGDLLEDSPKRPKEAENPEGEEK	GRLLVVYPWTQRFFESFGDLSTPDAVMGNPK	EKGALKRRAGDLLEDSPKRPKEAENPEGEEK
YGPMKGGSFGGRSSGSPYGGGYGSGGGSGGY	______MVHLTPEEKSAVTALWGKVNVDEVG	YGPMKGGSFGGRSSGSPYGGGYGSGGGSGGY
YRAFITNIPFDVKWQSLKDLVKEKVGEVTYV	____________MVLSPADKTNVKAAWGKVG	YRAFITNIPFDVKWQSLKDLVKEKVGEVTYV
YRTGVKVDKATFMVGSYGPRPEEYEFLTPVE	GSGIGTGPGVIQDRFSPTMGRHRSNQLFNGH	YRTGVKVDKATFMVGSYGPRPEEYEFLTPVE
EKGKSVRVHVQFFDDSPTRGWVSKRLLKPYT	QITMIPPSAQPPRTQTPPLGQTPQLGLKTNP	EKGKSVRVHVQFFDDSPTRGWVSKRLLKPYT
QMALNGKPAPPPQSQSPEVEQLGRVVELDSD	DWLTGSSTDPLVDHTSPSSDSLLFAHKRSER	QMALNGKPAPPPQSQSPEVEQLGRVVELDSD
PAKKAKPAMPQDSVPSPRSLQGKSTTLFSRH	PAGEQKELAPAWEDTSPEQDNRYWRGREDVA	PAKKAKPAMPQDSVPSPRSLQGKSTTLFSRH
NASGSTSTPAPSRTASFSESRADEVAPAKKA	PQGCATEPRPHRGELSPSFLNPPLPPSIDDR	NASGSTSTPAPSRTASFSESRADEVAPAKKA
TVRVWDISGLRKKNLSPGAVESDVRGITGVD	PSPKESGRSHWDDSTSDSELEKGAREQPEKE	TVRVWDISGLRKKNLSPGAVESDVRGITGVD
ISLNPEQWSQLKEQISDIDDAVRKL______	KPQKDEVLRYPDRSLSPEDAESLSVLSVPSP	ISLNPEQWSQLKEQISDIDDAVRKL______
EEESKEPVADEEEEDSDDDVEPITEFRFVPS	SPVGLPPEEEDKLTRSPFEIISPPASPPEMV	EEESKEPVADEEEEDSDDDVEPITEFRFVPS
QQQHLSRAPGLITPGSPPPAQQNQYVHISSS	EEGTLEKEEKVPPPRSPQAQEAPVNIDEGLT	QQQHLSRAPGLITPGSPPPAQQNQYVHISSS
APKKTKTEQELPRPQSPSDLDSLDGRSLNDD	SSPQKGLEVERWLAESPVGLPPEEEDKLTRS	APKKTKTEQELPRPQSPSDLDSLDGRSLNDD
QEKPAEKPAETPVATSPTATDSTSGDSSRSN	YSAQTDITDDSLDRKSPASSFSHSTPSGNGK	QEKPAEKPAETPVATSPTATDSTSGDSSRSN
LARHRKIVEPEVVGESDSEVEGDAWRMERED	GLPSHSSVISQHSKGSKSPDLLMYQGPPDTA	LARHRKIVEPEVVGESDSEVEGDAWRMERED
RHRKIVEPEVVGESDSEVEGDAWRMEREDSS	PSHSSVISQHSKGSKSPDLLMYQGPPDTAEI	RHRKIVEPEVVGESDSEVEGDAWRMEREDSS
LEENKRSLAALDALNTDDENDEEEYEAWKVR	QKKRTRRAVKFQRAITGASLADIMAKRNQKP	LEENKRSLAALDALNTDDENDEEEYEAWKVR
GLSQERAAELMTRTSSVVTLEVAKQGAIYHG	KIQFTSLYHKEEAPASPLRPLYPQISPLKIH	GLSQERAAELMTRTSSVVTLEVAKQGAIYHG
ERLDGLVETPTGYIESLPRVVKRRVNALKNL	RSGDVLAKNPVVRSKSYNTPLLNPVQEHEAE	ERLDGLVETPTGYIESLPRVVKRRVNALKNL
QILAALQERLDGLVETPTGYIESLPRVVKRR	SLFPRHIEPELAGRDSPIRAEMPGNLQHYGR	QILAALQERLDGLVETPTGYIESLPRVVKRR
TPVTGASLRRTMLLLSRSPEAQPKTLPLTGS	SDPGASEPGLLARRGSGSALGGPLDPQFVGP	TPVTGASLRRTMLLLSRSPEAQPKTLPLTGS
VTGASLRRTMLLLSRSPEAQPKTLPLTGSTF	PGASEPGLLARRGSGSALGGPLDPQFVGPSD	VTGASLRRTMLLLSRSPEAQPKTLPLTGSTF
KKLADMYGGVDSDKDS_______________	PGSETQRRRRRRHRHSPTGPPGFPRDGDYRD	KKLADMYGGVDSDKDS_______________
EYQYMPRPGLRPAPNSVDVDDFINTRIQEAD	HTSMDLPKLASDDRPSPPRGLVAAYSGESDS	EYQYMPRPGLRPAPNSVDVDDFINTRIQEAD
ESRKDPSGASNPSADSPLHRGVHGKTGQLEG	RSGLVPQQIKVATLNSEEESDPPTYKDAFPP	ESRKDPSGASNPSADSPLHRGVHGKTGQLEG
KTGQLEGAPAPGPAASPQTLDHSGATATGGA	SPIFDKPLSRRLRRVSLSEIGFGKLETYIKL	KTGQLEGAPAPGPAASPQTLDHSGATATGGA
GVNKSYLYLSPSGNSSPPGSPTLQKFGLLRT	DARQERVEVLPQARASWESLDEEWRAPQAGS	GVNKSYLYLSPSGNSSPPGSPTLQKFGLLRT
KEGSQLKQQIQSIQQSIERLLV_________	QERVEVLPQARASWESLDEEWRAPQAGSRTP	KEGSQLKQQIQSIQQSIERLLV_________
DFLRKRLQKGQKYFDSGDYNMAKAKMKNKQL	SPAPPAISPIIKNAISLPQLNQAAYDSLVVG	DFLRKRLQKGQKYFDSGDYNMAKAKMKNKQL
IPVSFGGHRPLSRAQSSPASATFPVSVQEPP	RDGSFPSEPGLRRSDSLLSFRLDLDLGPSLL	IPVSFGGHRPLSRAQSSPASATFPVSVQEPP
SIHKLRQHRPLGRTQSAPLPQNAQALQHLVI	LTDARGHTDTEGRPPSPPPTSTPEKCLSVAC	SIHKLRQHRPLGRTQSAPLPQNAQALQHLVI
VLAAPPPDSPPAEDVYDVPPPAPDLYDVPPG	LPLKPVISQPIHDSKSPGASNLKISRMDKTA	VLAAPPPDSPPAEDVYDVPPPAPDLYDVPPG
VSKFRHTEARPPRRESWISDIRAGTAPSCRN	GACKLGPGKGSRKKRSLPREESAGAAPGEGP	VSKFRHTEARPPRRESWISDIRAGTAPSCRN
ERLSKVSFRGLRRQVSASELHTSGILGPETL	PGKGSRKKRSLPREESAGAAPGEGPEGVDGR	ERLSKVSFRGLRRQVSASELHTSGILGPETL
KFFVGGNWKMNGRKQSLGELIGTLNAAKVPA	GYFEYIEENKYSRAKSPQPPVEEEDEHFDDT	KFFVGGNWKMNGRKQSLGELIGTLNAAKVPA
PGPTPSGTNVGSSGRSPSKAVAARAAGSTVR	DEEAGGRPAMEPGNGSLDLGGDSAGRSGAGL	PGPTPSGTNVGSSGRSPSKAVAARAAGSTVR
RKNASCGTRSAGRTTSAGTGGMWRFYTEDSP	LWGEWGQRPPESRRRSQAELETLVLSRSLTQ	RKNASCGTRSAGRTTSAGTGGMWRFYTEDSP
TRNCKILLTEPPMNPTKNREKIVEVMFETYQ	SSRAQTLPTSVVTITSESSPGKREKDKEKDK	TRNCKILLTEPPMNPTKNREKIVEVMFETYQ
PDRVVECIKIILDLISESPIKGRAQPYDPNF	AQTLPTSVVTITSESSPGKREKDKEKDKEKR	PDRVVECIKIILDLISESPIKGRAQPYDPNF
RVVECIKIILDLISESPIKGRAQPYDPNFYD	AESQQQWDTSKGEQVSQNGLPAEQGSPRMAE	RVVECIKIILDLISESPIKGRAQPYDPNFYD
IQKKYDERKKNAKISSLLEEQFQQGKLLACI	EGMTSLKVDNLTYRTSPDTLRRVFEKYGRVG	IQKKYDERKKNAKISSLLEEQFQQGKLLACI
PAIRRLARRGGVKRISGLIYEETRGVLKVFL	IEQLEERRQRLERQISQDVKLEPDILLRAKQ	PAIRRLARRGGVKRISGLIYEETRGVLKVFL
TEHAKRKTVTAMDVVYALKRQGRTLYGFGG_	PEEPSEHREESSPRKTSLVIVESADNQPETC	TEHAKRKTVTAMDVVYALKRQGRTLYGFGG_
_______MGVQVETISPGDGRTFPKRGQTCV	DEKGELDLSLENLDLSKDCGSVSTVDEFPEA	_______MGVQVETISPGDGRTFPKRGQTCV
GRRIRVDFSITKRPHTPTPGIYMGRPTYGSS	MDERRFQDAVRLRGRSFAGNLNTYKRLAIKL	GRRIRVDFSITKRPHTPTPGIYMGRPTYGSS
GWRAAQDRDQIYRRRSPSPYYSRGGYRSRSR;GYDRYEDYDYRYRRRSPSPYYSRYRSRSRSR	TVKSENLKVIKDEALSDGDDLRDFPSDLKKA	GWRAAQDRDQIYRRRSPSPYYSRGGYRSRSR;GYDRYEDYDYRYRRRSPSPYYSRYRSRSRSR
AKYFIRDEFLRISTASGDGRHYCYPHFTCAV	ASASTPQRRQLMASPSQDMEMPLINQHKQAK	AKYFIRDEFLRISTASGDGRHYCYPHFTCAV
GIADRMQKEITALAPSTMKIKIIAPPERKYS	TVPICQDIPEKNIQESLPQRKTSRSRVYLHT	GIADRMQKEITALAPSTMKIKIIAPPERKYS
RPRHQGVMVGMGQKDSYVGDEAQSKRGILTL	LAAREAELNAKAQRLSQETEALGRSQGRLEA	RPRHQGVMVGMGQKDSYVGDEAQSKRGILTL
PMAYQLQLQAASNFKSPVKTIR_________	NLLKQFEHLDPQNQHTFEARDLELLIQTATR	PMAYQLQLQAASNFKSPVKTIR_________
PKDVNAAIATIKTKRSIQFVDWCPTGFKVGI	PSYSQKSEDDSAKFDSNEEDSASVFSPSFGL	PKDVNAAIATIKTKRSIQFVDWCPTGFKVGI
DGQMPSDKTIGGGDDSFNTFFSETGAGKHVP	TSDGEKKREGVTPWASFKKMVTPKKRVRRPS	DGQMPSDKTIGGGDDSFNTFFSETGAGKHVP
GRLLVVYPWTQRFFESFGDLSTPDAVMGNPK	PEQKAATEVSKELSESQVHMMAAAVADGTRA	GRLLVVYPWTQRFFESFGDLSTPDAVMGNPK
______MVHLTPEEKSAVTALWGKVNVDEVG	AHPQEPAESAHEPRLSAEYEKVELPSEEQVS	______MVHLTPEEKSAVTALWGKVNVDEVG
YPWTQRFFESFGDLSTPDAVMGNPKVKAHGK	HEPRLSAEYEKVELPSEEQVSGSQGPSEEKP	YPWTQRFFESFGDLSTPDAVMGNPKVKAHGK
RAEPCPRVPATPRRMSDPPLSTMPTAPGLRK	APVEDAGPTGANEDDSDVPAVVPLSEYDAVE	RAEPCPRVPATPRRMSDPPLSTMPTAPGLRK
QITMIPPSAQPPRTQTPPLGQTPQLGLKTNP	EKQEKEPSKSAESPTSPVTSETGSTFKKFFT	QITMIPPSAQPPRTQTPPLGQTPQLGLKTNP
LPGKPQTLAVKRKADSEEERDDVSTLGSMLP	SKPPEGVVSEVEMLSSQERMKVQGSPLKKLF	LPGKPQTLAVKRKADSEEERDDVSTLGSMLP
PHAPAAPSALARDQGSPLAAADVLKPQDSPL	PDGKQEQAPVEDAGPTGANEDDSDVPAVVPL	PHAPAAPSALARDQGSPLAAADVLKPQDSPL
FDWKNFEQKMLKKGGSWIQEINVAEKNWYPR	GNIYKPNNKAMADELSEKQVYDAHTKEIDLV	FDWKNFEQKMLKKGGSWIQEINVAEKNWYPR
EMMKSYVAWDREKRLSFAVPFREMKPVIFLD	RALINSMDQNMFRNFSFMNPGMERLIS____	EMMKSYVAWDREKRLSFAVPFREMKPVIFLD
VPLPTISGHRELVLSSPEDLTQDFEEMKREE	QKMSEPIAEPMRRSVSEAALAQPQGPLGTDS	VPLPTISGHRELVLSSPEDLTQDFEEMKREE
PQGCATEPRPHRGELSPSFLNPPLPPSIDDR	STVDPKLNHVAAGLVSPSLKSDTSSKEIEEA	PQGCATEPRPHRGELSPSFLNPPLPPSIDDR
PSPKESGRSHWDDSTSDSELEKGAREQPEKE	DFGMCKENIFGESRASTFCGTPDYIAPEILQ	PSPKESGRSHWDDSTSDSELEKGAREQPEKE
KPQKDEVLRYPDRSLSPEDAESLSVLSVPSP	LAEALNQVTQRASRRSDSASSEPVGIYQGFE	KPQKDEVLRYPDRSLSPEDAESLSVLSVPSP
EATQGLDYVPSAGTISPTSSLEEDKGFKSPP	EALNQVTQRASRRSDSASSEPVGIYQGFEKK	EATQGLDYVPSAGTISPTSSLEEDKGFKSPP
EEGTLEKEEKVPPPRSPQAQEAPVNIDEGLT	DKEKEEEEEEKPKRGSIGENQVEVMVEEKTT	EEGTLEKEEKVPPPRSPQAQEAPVNIDEGLT
SSPQKGLEVERWLAESPVGLPPEEEDKLTRS	RGKDKKGSCNLSRVDSTTCLFPVEEKAVEYY	SSPQKGLEVERWLAESPVGLPPEEEDKLTRS
KLQKADIEEIKSGRLSKELDLVSHHVRTKLD	AGCPPETSKARRDTQSNELIEINPQSEGKVY	KLQKADIEEIKSGRLSKELDLVSHHVRTKLD
FSVQSLDSRSVSEINSDDELSGKGYALVPII	YQINNISTVPKAIPVSPSAVEEDEDEDGHTV	FSVQSLDSRSVSEINSDDELSGKGYALVPII
GLPSHSSVISQHSKGSKSPDLLMYQGPPDTA	DKQPYPSRPPFDNQHSQDLDSRQHPEESSER	GLPSHSSVISQHSKGSKSPDLLMYQGPPDTA
RTRRAVKFQRAITGASLADIMAKRNQKPEVR	RRDDPAARMSRSSGRSGSMDPSGAHPSVRQT	RTRRAVKFQRAITGASLADIMAKRNQKPEVR
RSGGLQTPECLSREGSPIPHDPEFGSKLASV	GGGGGSRGGARASPATQPPPLLPPSATGPDA	RSGGLQTPECLSREGSPIPHDPEFGSKLASV
KIQFTSLYHKEEAPASPLRPLYPQISPLKIH	YRSNSPLPSIQLQPQSPSASKKHQVVQDLPP	KIQFTSLYHKEEAPASPLRPLYPQISPLKIH
FRTPFGPLSSRSAPASPTHPGLMSPRSGGLQ	INEIKSEEVPAFGVASPPPLTDTPDTTANAE	FRTPFGPLSSRSAPASPTHPGLMSPRSGGLQ
SLFPRHIEPELAGRDSPIRAEMPGNLQHYGR	KNRGLKEGMNPSYDEYADSDEDQHDAYLERM	SLFPRHIEPELAGRDSPIRAEMPGNLQHYGR
QNGFSVKSSPNPFVGSPPKGLSIQNGVKQDL	PQAHSSASGGIRRSSSMSYVDGFIGTWPKEK	QNGFSVKSSPNPFVGSPPKGLSIQNGVKQDL
YRRTGSLLPALPKLPSLSSLVKPSENGNGVT	SDENDGGQPHKRRKTSDANETEDHLESLICK	YRRTGSLLPALPKLPSLSSLVKPSENGNGVT
MEMGKQPIIFENPMYSARDSAVKVVQPIQVT	STGREGQTPKAGLRVSAPEVSVGHKGGKPGL	MEMGKQPIIFENPMYSARDSAVKVVQPIQVT
SDPGASEPGLLARRGSGSALGGPLDPQFVGP	VDVTGREGAKDIDISSPEFKIKIPRHELTEI	SDPGASEPGLLARRGSGSALGGPLDPQFVGP
PGASEPGLLARRGSGSALGGPLDPQFVGPSD	KPRHRSNSFSDEREFSGPSTPTGTLEFEGGE	PGASEPGLLARRGSGSALGGPLDPQFVGPSD
RPGLHQGNRILVKSLSLDPGQSLEPHPEGPQ	GKHGKLKFGTFGGLGSKSKGHYEVTGSDDET	RPGLHQGNRILVKSLSLDPGQSLEPHPEGPQ
PGSETQRRRRRRHRHSPTGPPGFPRDGDYRD	FDIKSPKFKAEAPLPSPKLEGELQAPDLELS	PGSETQRRRRRRHRHSPTGPPGFPRDGDYRD
RSGLVPQQIKVATLNSEEESDPPTYKDAFPP	GHHTVGLKLHRKGDRSPEPGQTWTREVFSSC	RSGLVPQQIKVATLNSEEESDPPTYKDAFPP
DARQERVEVLPQARASWESLDEEWRAPQAGS	GGLGSKSKGHYEVTGSDDETGKLQGSGVSLA	DARQERVEVLPQARASWESLDEEWRAPQAGS
ALRTSIDAYDNFDNISLAQRLEKHELIEFRR	EGLEGKLKGPQITGPSLEGDLGLKGAKPQGH	ALRTSIDAYDNFDNISLAQRLEKHELIEFRR
EAAKVAANAPKGILRTPDTIRRFQSVPAQPG	VEGDLKGPEIDIKGPSLDIDTPDVNIEGPEG	EAAKVAANAPKGILRTPDTIRRFQSVPAQPG
LTDARGHTDTEGRPPSPPPTSTPEKCLSVAC	LKGPGVDVNLKGPRISAPNVDFNLEGPKVKG	LTDARGHTDTEGRPPSPPPTSTPEKCLSVAC
PLSSSPLVRVKEEPPSPPQSPRVEEASPGRP	PKFKMPEINIKAPKISIPDVDLDLKGPKVKG	PLSSSPLVRVKEEPPSPPQSPRVEEASPGRP
GYFEYIEENKYSRAKSPQPPVEEEDEHFDDT	KAPKISMPDLDLHLKSPKAKGEVDVDVPKLE	GYFEYIEENKYSRAKSPQPPVEEEDEHFDDT
DEEAGGRPAMEPGNGSLDLGGDSAGRSGAGL	QKPKISMQDVDLSLGSPKLKGDIKVSAPGVQ	DEEAGGRPAMEPGNGSLDLGGDSAGRSGAGL
EKEIKAQQDKLNTRWSQFRELVDRKKDALLS	PRLGSPSGKTGTCRISMSEVDLNVAAPKVKG	EKEIKAQQDKLNTRWSQFRELVDRKKDALLS
AESQQQWDTSKGEQVSQNGLPAEQGSPRMAE	LGSPSGKTGTCRISMSEVDLNVAAPKVKGGV	AESQQQWDTSKGEQVSQNGLPAEQGSPRMAE
KGEQVSQNGLPAEQGSPRMAETVDTSEMVNG	EYQRIYTTKIKPRLKSEDGVEGDLGETQSRT	KGEQVSQNGLPAEQGSPRMAETVDTSEMVNG
VRRQQEEEERKRRPPSPEPSTKVSEEAESQQ	PKFKMPEMHFRAPKMSLPDVDLDLKGPKMKG	VRRQQEEEERKRRPPSPEPSTKVSEEAESQQ
HPSEKEIKAQQDKLNTRWSQFRELVDRKKDA	MFGKMYFPDVEFDIKSPKFKAEAPLPSPKLE	HPSEKEIKAQQDKLNTRWSQFRELVDRKKDA
LPAQSAATLPARTQETPSAQMEGFLNRKHEW	KFSLFKSKKPRHRSNSFSDEREFSGPSTPTG	LPAQSAATLPARTQETPSAQMEGFLNRKHEW
HSSGAQTPESLSREGSPAPLEPEPGAAQPKL	FGFGAKSPKADIKSPSLDVTVPEAELNLETP	HSSGAQTPESLSREGSPAPLEPEPGAAQPKL
RLSELEQLRRTAMRVSPHHPAPTPNPRASLN	IDVSGPKVDVEVPDVSLEGPEGKLKGPKFKM	RLSELEQLRRTAMRVSPHHPAPTPNPRASLN
PQQDWKGPPAASPAMSPTTPVVTGATSLPTP	SSPKVSMPDVELNLKSPKVKGDLDIAGPNLE	PQQDWKGPPAASPAMSPTTPVVTGATSLPTP
GPAPCLKHFPLDLRTSMDGKCKEIAEELFTR	VSVGAPDLSLEASEGSIKLPKMKLPQFGIST	GPAPCLKHFPLDLRTSMDGKCKEIAEELFTR
IEQLEERRQRLERQISQDVKLEPDILLRAKQ	ATGGLEGKMKGTKVKTPEMIIQKPKISMQDV	IEQLEERRQRLERQISQDVKLEPDILLRAKQ
PGPAPCLKHFPLDLRTSMDGKCKEIAEELFT	NMVVDDDSPEMYKTISQEFLTPGKLEINFEE	PGPAPCLKHFPLDLRTSMDGKCKEIAEELFT
PRLPATAAEPEAAVISNGEH___________	VLEPGDLFPPFSPPPSPRGEVERGPQSPQQH	PRLPATAAEPEAAVISNGEH___________
QNTQLKRFIQELSGSSPKRRRAEDKDEGIGS	IVQPVSGAVYDRPGASPKRNHDGECTAAPTN	QNTQLKRFIQELSGSSPKRRRAEDKDEGIGS
MDERRFQDAVRLRGRSFAGNLNTYKRLAIKL	EDVSLHGYKKYLLSQSSPAPLTAAEEELRQI	MDERRFQDAVRLRGRSFAGNLNTYKRLAIKL
CKEVQSSCRVVPEDGSPEKRCPGGVLSCIPD	DTINTLNRDEDEGIPSENEEEKKMLDTRARE	CKEVQSSCRVVPEDGSPEKRCPGGVLSCIPD
TVPICQDIPEKNIQESLPQRKTSRSRVYLHT	RVLGDVVRRPPIHRRSFSLEGLTGGAGVGNK	TVPICQDIPEKNIQESLPQRKTSRSRVYLHT
KSSGEIVYCGQVFEKSPLRVKNFGIWLRYDS	LGDVVRRPPIHRRSFSLEGLTGGAGVGNKPS	KSSGEIVYCGQVFEKSPLRVKNFGIWLRYDS
LAAREAELNAKAQRLSQETEALGRSQGRLEA	VLSERALTRSLSRPSSLIEQEKQRSLEKQRQ	LAAREAELNAKAQRLSQETEALGRSQGRLEA
KTTSKKPKKTSFDQDSDVDIFPSDFPTEPPS	EQDVVGPVSLPRRAETFGGFDSHQMNASKGG	KTTSKKPKKTSFDQDSDVDIFPSDFPTEPPS
PKRAPKQKKVVEAVNSDSDSEFGIPKKTTTP	AFTQHHRPVITGPRASPHATPSTLHFPTSPI	PKRAPKQKKVVEAVNSDSDSEFGIPKKTTTP
RAPKQKKVVEAVNSDSDSEFGIPKKTTTPKG	PVESRGSSQERSRGVSQEKEAQISSAIVSSV	RAPKQKKVVEAVNSDSDSEFGIPKKTTTPKG
PSYSQKSEDDSAKFDSNEEDSASVFSPSFGL	FGKIQAEFEKKWENGTFPGWPKETSSALTHA	PSYSQKSEDDSAKFDSNEEDSASVFSPSFGL
VKKRNPWSDDESKSESDLEETEPVVIPRDSL	PPTTPIRGNLLHFPSSQGEEEKEKLEGDHTI	VKKRNPWSDDESKSESDLEETEPVVIPRDSL
DDDDNNDLEELKVKASPITNDGEDEFVPSDG	DEDGENTQIEDTEPMSPVLNSKFVPAENDSI	DDDDNNDLEELKVKASPITNDGEDEFVPSDG
TSDGEKKREGVTPWASFKKMVTPKKRVRRPS	PVSPASQKMVIQGPSSPQGEAMVTDVLEDQK	TSDGEKKREGVTPWASFKKMVTPKKRVRRPS
LAEVQQDGEAEEGATSDGEKKREGVTPWASF	LTVECSKTSEIEPKNSPEDLGLSLTGDSCKL	LAEVQQDGEAEEGATSDGEKKREGVTPWASF
KDDALELQSHAKSPPSPVEREMVVQVEREKT	DSTRRTDVGAGALRRSDSPEIPFQAAAGPSD	KDDALELQSHAKSPPSPVEREMVVQVEREKT
SKPPEGVVSEVEMLSSQERMKVQGSPLKKLF	TRRTDVGAGALRRSDSPEIPFQAAAGPSDGL	SKPPEGVVSEVEMLSSQERMKVQGSPLKKLF
GLAEVQQDGEAEEGATSDGEKKREGVTPWAS	VQDSLSTNSSDLVAPSPDAFRSTPFIVPSSP	GLAEVQQDGEAEEGATSDGEKKREGVTPWAS
GNIYKPNNKAMADELSEKQVYDAHTKEIDLV	LSAQELMESGLQIQKSPEPEVLSTQEDLFDQ	GNIYKPNNKAMADELSEKQVYDAHTKEIDLV
INSTVEHDENRTIAHSPTSFTESSSKESQNT	PSPDAFRSTPFIVPSSPTEQEGRQDKPMDTS	INSTVEHDENRTIAHSPTSFTESSSKESQNT
ATPLPGRAGGPATPLSPTRLSRLQEKEELRE	AEGRDSSKGEDSAEETEAKPAVVAPAPVVEA	ATPLPGRAGGPATPLSPTRLSRLQEKEELRE
EVELAAALSDKRGLESDVAELRAQLAKAEDG	TSTTPRKKEARYSDGSIALDIFGPQKMDPIY	EVELAAALSDKRGLESDVAELRAQLAKAEDG
SAAREELKEARMRLESLSYQLSGLQKQASAA	GLNFKFGDILHVINASDDEWWQARQVTPDGE	SAAREELKEARMRLESLSYQLSGLQKQASAA
ATMATPLPGRAGGPATPLSPTRLSRLQEKEE	HSLSPRQSPCHSPRSSVTDENWLSPRPASGP	ATMATPLPGRAGGPATPLSPTRLSRLQEKEE
RGRDAVKREAALPPVSPLKAALSEEELEKKS	SNAVLTKAVKRPNEDSDEDEEKGAVVPPVHD	RGRDAVKREAALPPVSPLKAALSEEELEKKS
SVTAFFKWLREAEEESDHN____________	SVETKNLEQILNGGESPKQKGQEIKRSSGDV	SVTAFFKWLREAEEESDHN____________
ELDHRERESSANNSVSPSESLRASEKHRGSA	SSLQDGLALHIRSSMSGLHLVKQGRDRKKID	ELDHRERESSANNSVSPSESLRASEKHRGSA
NGLDKTRLLKKDAPISPASIASSSSTPSSKS	PKVDDEPMDVDKGPGSTKELIKSINEKFAGS	NGLDKTRLLKKDAPISPASIASSSSTPSSKS
RALINSMDQNMFRNFSFMNPGMERLIS____	KVDDEPMDVDKGPGSTKELIKSINEKFAGSA	RALINSMDQNMFRNFSFMNPGMERLIS____
NTENMVSSIEPEKQDSPPPKPPRTRSCLVEG	DFGLSNMMSDGEFLRTSCGSPNYAAPEVISG	NTENMVSSIEPEKQDSPPPKPPRTRSCLVEG
ESTIEQIDKKLERNLSFEIKKVPLQEGPKSF	VPPVSEDEDDDDDDATPPPVIAPRPEHTKSV	ESTIEQIDKKLERNLSFEIKKVPLQEGPKSF
GVRAAFPEGFHPRRSSQGATQMPLYSSPIVK	MEEGGRDKAPVQPQQSPAAAPGGTDEKPSGK	GVRAAFPEGFHPRRSSQGATQMPLYSSPIVK
QKLLAEALNQVTQRASRRSDSASSEPVGIYQ	DIKSKSRSRSQSRSNSPLPVPPSKARSVSPP	QKLLAEALNQVTQRASRRSDSASSEPVGIYQ
EALNQVTQRASRRSDSASSEPVGIYQGFEKK	YSSAEPHVSGVKRSRSGEGEVSGLMRKVPRV	EALNQVTQRASRRSDSASSEPVGIYQGFEKK
CGINQKLLAEALNQVTQRASRRSDSASSEPV	APSAAASASASAAASSPAGGGAEALELLEHC	CGINQKLLAEALNQVTQRASRRSDSASSEPV
DKEKEEEEEEKPKRGSIGENQVEVMVEEKTT	PVLEETAPEDAQKSSSPAPADIAQTVQEDLR	DKEKEEEEEEKPKRGSIGENQVEVMVEEKTT
RNGAVTHIKIQNTGDYYDLYGGEKFATLAEL	QDEVFGGFVTEPQEESEEEVEEPEERQQTPE	RNGAVTHIKIQNTGDYYDLYGGEKFATLAEL
GSPMDTPPAATPRSTTPGTPSTIETTPR___	GDSLPGSPSRGLGPPSPPAPPRGPAGEAGAS	GSPMDTPPAATPRSTTPGTPSTIETTPR___
RTPQEAIMDGTEIAVSPRSLHSELMCPICLD	SPPAPPRGPAGEAGASPPVRRVRVVKQEAGG	RTPQEAIMDGTEIAVSPRSLHSELMCPICLD
AGCPPETSKARRDTQSNELIEINPQSEGKVY	EVKFIREVTPYIKKPSLVSDLPWEGAAPQSP	AGCPPETSKARRDTQSNELIEINPQSEGKVY
YQINNISTVPKAIPVSPSAVEEDEDEDGHTV	VATRLVHSGSGCRSPSLGSDLTFATRTGSRQ	YQINNISTVPKAIPVSPSAVEEDEDEDGHTV
INNISTVPKAIPVSPSAVEEDEDEDGHTVVA	KGDKSELNEIKENQRSPVRVKERKITDHRNV	INNISTVPKAIPVSPSAVEEDEDEDGHTVVA
PYSPQAQPQPIHRIDSPGFKPASQQKAEASS	DRSRSKEYHRYREQEYRRRGRSRSRERRTPP	PYSPQAQPQPIHRIDSPGFKPASQQKAEASS
WRFRGLRSSKRNLRKSREDLSAQPVQTKFPA	SPRKSAEPSANTTLVSETEEEGSVPAFGAAA	WRFRGLRSSKRNLRKSREDLSAQPVQTKFPA
VAEVLNDPENMEKRRSRESLNVDVVKYESGP	GKTSQVGAASAPAKESPRKGAAPAPPGKTGP	VAEVLNDPENMEKRRSRESLNVDVVKYESGP
VLNDPENMEKRRSRESLNVDVVKYESGPDGG	GDTQSFAQKLQLRVPSVESLFRSPIKESLFR	VLNDPENMEKRRSRESLNVDVVKYESGPDGG
KLPPGVDRMRLERHLSAEDFSRVFAMSPEEF	KEDITYRLPELDPRGSDEENLDSETSASTES	KLPPGVDRMRLERHLSAEDFSRVFAMSPEEF
TPFHTSLHQGTSKSSSLPAYGRTTLSRLQST	AVEFLGPCEQGERRNSAPESILLVPPTWPKP	TPFHTSLHQGTSKSSSLPAYGRTTLSRLQST
GLKEGMNPSYDEYADSDEDQHDAYLERMKEE	DFGSASHVADNDITPYLVSRFYRAPEIIIGK	GLKEGMNPSYDEYADSDEDQHDAYLERMKEE
TVDVTGREGAKDIDISSPEFKIKIPRHELTE	PGVTSPSSDEPPMEASQSHLRNSPEDKRAGG	TVDVTGREGAKDIDISSPEFKIKIPRHELTE
VDVTGREGAKDIDISSPEFKIKIPRHELTEI	GVQMQAIPEDAIPEESGDEDEDDPDKRISIC	VDVTGREGAKDIDISSPEFKIKIPRHELTEI
FDIKSPKFKAEAPLPSPKLEGELQAPDLELS	TQSKVHQLYETIQRWSPIASTLPELVQRLVT	FDIKSPKFKAEAPLPSPKLEGELQAPDLELS
GGLGSKSKGHYEVTGSDDETGKLQGSGVSLA	ATKNSKGGSGGKTTGTPPDSSLVTYELHSRP	GGLGSKSKGHYEVTGSDDETGKLQGSGVSLA
LKGPGVDVNLKGPRISAPNVDFNLEGPKVKG	MPHEELPSLQRPRYGSIVDDERLSAEEMDER	LKGPGVDVNLKGPRISAPNVDFNLEGPKVKG
VDISGPKIDVTAPDVSIEEPEGKLKGPKFKM	GRRIRVDYSITKRAHTPTPGIYMGRPTHSGG	VDISGPKIDVTAPDVSIEEPEGKLKGPKFKM
KAPKISMPDLDLHLKSPKAKGEVDVDVPKLE	LPLFRSKQFAVKRRFSDFLGLYEKLSEKHSQ	KAPKISMPDLDLHLKSPKAKGEVDVDVPKLE
QKPKISMQDVDLSLGSPKLKGDIKVSAPGVQ	EVATRAVSSSSERGSSPSHSATSVHTSV___	QKPKISMQDVDLSLGSPKLKGDIKVSAPGVQ
GHHTVGLKLHRKGDRSPEPGQTWTREVFSSC	SIVCRFVQDHFDHNISPTIGASFMTKTVPCG	GHHTVGLKLHRKGDRSPEPGQTWTREVFSSC
EGLEGKLKGPQITGPSLEGDLGLKGAKPQGH	TSPHLGRRRPLLRSMSAAFCSLLAPERQVGR	EGLEGKLKGPQITGPSLEGDLGLKGAKPQGH
EYQRIYTTKIKPRLKSEDGVEGDLGETQSRT	FEQFGQQLLAHGHYASPEIKQKLDILDQERA	EYQRIYTTKIKPRLKSEDGVEGDLGETQSRT
SSPKVSMPDVELNLKSPKVKGDLDIAGPNLE	EDLQEKCTELNQAWSSLGKRADQRKAKLGDS	SSPKVSMPDVELNLKSPKVKGDLDIAGPNLE
ATGGLEGKMKGTKVKTPEMIIQKPKISMQDV	VPAAYVKKLDPAQSASRENLLEEQGSIALRQ	ATGGLEGKMKGTKVKTPEMIIQKPKISMQDV
NEIPRPFSPPVTSNTSPPPAAPLARAESSSS	SKAIEARHASLMKRWSQLLANSAARKKKLLE	NEIPRPFSPPVTSNTSPPPAAPLARAESSSS
REWNRRKQEIKEMLASDDEEDVSSKVEKAYV	VATFNSIKELNERWRSLQQLAEERSQLLGSA	REWNRRKQEIKEMLASDDEEDVSSKVEKAYV
KAFAEARRNMVVDDDSPEMYKTISQEFLTPG	RERTTRLGPRMPQDGSDDEDEEWPTLEKAAT	KAFAEARRNMVVDDDSPEMYKTISQEFLTPG
NMVVDDDSPEMYKTISQEFLTPGKLEINFEE	DFGFAKKIGFGKKTWTFCGTPEYVAPEIILN	NMVVDDDSPEMYKTISQEFLTPGKLEINFEE
AGPADAPAGAVVGGGSPRGRPGPVPAPGLLA	PSYSRHSSYERGGDVSPSPYSSSSWRRSRSP	AGPADAPAGAVVGGGSPRGRPGPVPAPGLLA
IVQPVSGAVYDRPGASPKRNHDGECTAAPTN	FGLARLYSSEESRPYTNKVITLWYRPPELLL	IVQPVSGAVYDRPGASPKRNHDGECTAAPTN
_____MEAEEAQRGASPPISAIEEFSIIPEA	PARVGFCRGEADDLKSEGPYFSLTSTEQSVK	_____MEAEEAQRGASPPISAIEEFSIIPEA
QAPPSHSPRGTKRRASWASENGETDAEGTQM	EDKVVPSFLPVDQGGSLVGRNGVGGMAKEAT	QAPPSHSPRGTKRRASWASENGETDAEGTQM
DVSLHGYKKYLLSQSSPAPLTAAEEELRQIK	QRSTQTRRYPSSISSSPQKDLTQAKNGFSSV	DVSLHGYKKYLLSQSSPAPLTAAEEELRQIK
LMRIPSFFPSPEEPPSPSAPSIAKSGSLDSE	GVIANPFAAGIGHRNSLESISSIDRELSPEG	LMRIPSFFPSPEEPPSPSAPSIAKSGSLDSE
EQDVVGPVSLPRRAETFGGFDSHQMNASKGG	_MEAERGPERRPAERSSPGQTPEEGAQALAE	EQDVVGPVSLPRRAETFGGFDSHQMNASKGG
SLPSTSSTSSTKRLKSVEDEMDSPGEEPFYT	MEAERGPERRPAERSSPGQTPEEGAQALAEF	SLPSTSSTSSTKRLKSVEDEMDSPGEEPFYT
MDSPGEEPFYTGQGRSPGSGSQSSGWHEVEP	PNPPVRNLHQSGFSLSGTQVDEGVRSASKRI	MDSPGEEPFYTGQGRSPGSGSQSSGWHEVEP
GSQSSGWHEVEPGMPSPTTLKKSEKSGFSSP	DDLAYAETEKKTRTDSTSDGRPAWMRTLHTT	GSQSSGWHEVEPGMPSPTTLKKSEKSGFSSP
NFSLSDLESSSYYSMSPGAMRRSLPSTSSTS	PVSPAPQPTEERLPSSPVYEDAASFKAELSY	NFSLSDLESSSYYSMSPGAMRRSLPSTSSTS
PVESRGSSQERSRGVSQEKEAQISSAIVSSV	GSLIIHPRKDGEKRNSLPQIPMLNLEARRSH	PVESRGSSQERSRGVSQEKEAQISSAIVSSV
AVPGPLGIEDISPNLSPDDKSFSRVVPRVPD	FPAVFGDFLGRERLGSFGSITRQQEGEASSQ	AVPGPLGIEDISPNLSPDDKSFSRVVPRVPD
ADFALPSSRGGPGKLSPRKGVSQTGTPVCEE	SRRRSRSKSPFRKDKSPVREPIDNLTPEERD	ADFALPSSRGGPGKLSPRKGVSQTGTPVCEE
PPTTPIRGNLLHFPSSQGEEEKEKLEGDHTI	NASNVNKHIQETEWQSQEGKTGLEAISNHKE	PPTTPIRGNLLHFPSSQGEEEKEKLEGDHTI
DEDGENTQIEDTEPMSPVLNSKFVPAENDSI	PERPLAERELPPRPDSPPSAGPAAYKEPPLA	DEDGENTQIEDTEPMSPVLNSKFVPAENDSI
DPVSPASQKMVIQGPSSPQGEAMVTDVLEDQ	SPSERCEERGGDAAVSPGGPPLGLAPPPRYP	DPVSPASQKMVIQGPSSPQGEAMVTDVLEDQ
PVSPASQKMVIQGPSSPQGEAMVTDVLEDQK	KLEEAAPPSDPFRGGSGSPGPEPPGRPDGPS	PVSPASQKMVIQGPSSPQGEAMVTDVLEDQK
DSTRRTDVGAGALRRSDSPEIPFQAAAGPSD	EEAAPPSDPFRGGSGSPGPEPPGRPDGPSLL	DSTRRTDVGAGALRRSDSPEIPFQAAAGPSD
TRRTDVGAGALRRSDSPEIPFQAAAGPSDGL	GEAQCTELDMDDGRHSPPMVKNATVHPGLEL	TRRTDVGAGALRRSDSPEIPFQAAAGPSDGL
KEQNPPPARSEDMPFSPKASVAAMEAKEQLS	GVGHMMSTMVLSRKQSVFSAPSLSAGASAAE	KEQNPPPARSEDMPFSPKASVAAMEAKEQLS
LKSGTAETEPVEQDSSQPSLPLVRADDPLRL	EDREPVDPTTKGRVASFSIPGSSSRYSLGPS	LKSGTAETEPVEQDSSQPSLPLVRADDPLRL
VQDSLSTNSSDLVAPSPDAFRSTPFIVPSSP	VNRYYGNVRPSGRRESLTSFGNGPLSAGGPG	VQDSLSTNSSDLVAPSPDAFRSTPFIVPSSP
PSPDAFRSTPFIVPSSPTEQEGRQDKPMDTS	LAVAPEPCPQPLRSPSLDNPTPFPNLGPSEN	PSPDAFRSTPFIVPSSPTEQEGRQDKPMDTS
LTVECSKTSEIEPKNSPEDLGLSLTGDSCKL	TAVANSNTGSGSRRDSLTGSSDLYKRTSSSL	LTVECSKTSEIEPKNSPEDLGLSLTGDSCKL
VVREEMEKVLAGETLSVNDPPDVLDRQKCLA	TIDLGAAAHYTGDKASPDQNASTHTPQSSVK	VVREEMEKVLAGETLSVNDPPDVLDRQKCLA
DRNSLCKKEEDTRSASPTIEAQGTSPAHDNI	AASQINVCGVRKRSYSAGNASQLEQLSRARR	DRNSLCKKEEDTRSASPTIEAQGTSPAHDNI
RMEYGPRPADTPPAPSPPPTPAPVPVPLPPS	MLKDIKKEKVLLRRKSELPQDVYTIKALEAH	RMEYGPRPADTPPAPSPPPTPAPVPVPLPPS
SNAVLTKAVKRPNEDSDEDEEKGAVVPPVHD	HPPPLPAKEEPVEALTFSREHGPGVAEPEVA	SNAVLTKAVKRPNEDSDEDEEKGAVVPPVHD
SVETKNLEQILNGGESPKQKGQEIKRSSGDV	PVANGNSLNKVIPAKSPPPPTHSTQLGAPSR	SVETKNLEQILNGGESPKQKGQEIKRSSGDV
NQHSRFIIGSVSEDNSEDEISNLVKLDLLEE	HCEKEGIQWEAKEDNSEGEEILEEVGGDLEE	NQHSRFIIGSVSEDNSEDEISNLVKLDLLEE
SSLQDGLALHIRSSMSGLHLVKQGRDRKKID	MGPSGGEGMEPERRDSQDGSSYRRPLEQQQP	SSLQDGLALHIRSSMSGLHLVKQGRDRKKID
WLLKESVSTEDLSPPSPPLPKENLREEASGD	SGTPSSASPALSRRGSLGEEGSEPPPPPPLP	WLLKESVSTEDLSPPSPPLPKENLREEASGD
LLDFRSIDDEITEAKSGTATPQRSGSVSNYR	FTHHPLPVLAGVRPGSPRATASALHFPSTSI	LLDFRSIDDEITEAKSGTATPQRSGSVSNYR
SEQSMDSEEPDSRGGSPQMDDIKVFQNEVLG	SITSPPSTSTTKRPKSIDDSEMESPVDDVFY	SEQSMDSEEPDSRGGSPQMDDIKVFQNEVLG
EFYNSKKTSNSQKYMSFTDKSAEDYNSSNAL	PPSTSTTKRPKSIDDSEMESPVDDVFYPGTG	EFYNSKKTSNSQKYMSFTDKSAEDYNSSNAL
YNSKKTSNSQKYMSFTDKSAEDYNSSNALNV	RGGSISVQVNSIKFDSE______________	YNSKKTSNSQKYMSFTDKSAEDYNSSNALNV
VLKFYDSNTVKQKYLSFTPPEKDGFPSGTPA	PRTQPDGTSVPGEPASPISQRLPPKVESLES	VLKFYDSNTVKQKYLSFTPPEKDGFPSGTPA
MEEGGRDKAPVQPQQSPAAAPGGTDEKPSGK	IEEHNIKIYHLPDAESDEDEDFKEQTRLLKA	MEEGGRDKAPVQPQQSPAAAPGGTDEKPSGK
DIKSKSRSRSQSRSNSPLPVPPSKARSVSPP	DSSLRNLKPAVTKASSFSGISVLTRGDSSGS	DIKSKSRSRSQSRSNSPLPVPPSKARSVSPP
GPPVRTEYRLIVENLSSRCSWQDLKDFMRQA	SANFQQGHGSSTRKDSIPQVLLPEEEKLIIE	GPPVRTEYRLIVENLSSRCSWQDLKDFMRQA
PPVRTEYRLIVENLSSRCSWQDLKDFMRQAG	TMKKFLHKRKTERKPSEEEYVIRKSTAALEE	PPVRTEYRLIVENLSSRCSWQDLKDFMRQAG
YSSAEPHVSGVKRSRSGEGEVSGLMRKVPRV	LFSNVLIMLSASPRMSGFIYQGKIPIAGTVV	YSSAEPHVSGVKRSRSGEGEVSGLMRKVPRV
APSAAASASASAAASSPAGGGAEALELLEHC	KVLQKEKKRGKRVALSDDETKETENMRKKRR	APSAAASASASAAASSPAGGGAEALELLEHC
PVLEETAPEDAQKSSSPAPADIAQTVQEDLR	RIPSAKKYKDIIRQPSEEEIIKLAPPPKKA_	PVLEETAPEDAQKSSSPAPADIAQTVQEDLR
[truncated: 11,798 more rows]

## Sheet: 6. Phosphosites
P1C	2563		P3C	2030		P2C	4352		P4C	3089		P5C	2390	P1N	2326		P3N	534		P2N	2808		P4N	2346		P5N	771			P6C	3239		P7C	2952		P8C	6506		P9C	7835		P10C	8281		P6N	3691		P7N	4020
[truncated: 6,309 more rows]
[truncated: 10 more columns]

[truncated: 2 more sheets: 7. Qualified proteins, 8. Qualified phosphoproteins]
