# Supplementary material for: Comprehensive proteome, phosphoproteome and kinome characterization of luminal A breast cancer
Source: Front Oncol. 2023 Mar 31;13:1127446. doi: 10.3389/fonc.2023.1127446 (PMC10102592; doi:10.3389/fonc.2023.1127446)
Supplement: Supplementary file 3 [file Table_3.xlsx]

## Sheet: README
README for Supplementary Table 3
This supplementary table contains 8 tabs as follows:
Tab 1: BRCA_Protein expression level BCA analysis
Notes:	PCA of 1,259 proteins in 10 paired BRCA tissues. Red, tumors; green, NATs for figure 3B
Tab 2: BRCA-Cancer tissue_Protein expression level BCA analysis.
Notes:	PCA of 1,259 proteins in 10 paired cancer tissues. Red, IDCs; green, ILCs for figure 3C.
Tab 3: The expression and associated clinical information.
Notes:	Heatmap of 1,259 proteins in tumors and NATs and their associated clinical information.
Tab 4: Functional enrichment analysis.
Notes:	GSEA (1,259 proteins) results of 10 paired BRCA tissues revealed KEGG pathways associated with classical cancer functions.
Tab 5 and Tab 6: Differential expression analysis.
Notes:	Expression of proteins in tumors or NATs in IDC or ILC subtype. Red and blue colors, upregulated and downregulated proteins in tumors, respectively
	(P.value < 0.05 from t.test and fold change > 1.5).
Tab 7: Comparative analysis of the two subtypes.
Notes:	Comprehensive analysis of DEPs between IDC and ILC, the second quadrant represents that the proteins are down-regulated in IDC and up-regulated in ILC, and the fourth quadrant is the opposite.
Tab 8: Important differentially expressed (DF) proteins.
Notes:	PCA of selected proteins in 10 paired cancer tissues.

## Sheet: 1. BRCA_BCA
0	P1C	P2C	P3C	P4C	P5C	P6C	P7C	P8C	P9C	P10C	P1N	P2N	P3N	P4N	P5N	P6N	P7N	P8N	P9N	P10N
HV335_HUMAN	0	1.62587	8.92364	2.97893	1.48221	2.36188	0	2.49623	0.959734	1.30886	0	10.2568	9.45733	13.1741	0	5.49859	8.4924	0	8.39594	9.60063
COMT_HUMAN	0	16.7822	9.04125	6.36527	16.5805	6.1709	8.0688	1.22962	18.6901	11.0807	6.96007	20.2523	9.41492	14.8163	28.407	1.22689	1.24995	7.41665	29.2582	19.9414
RL35_HUMAN	24.6882	11.2143	31.3112	28.2244	24.209	33.1963	35.7835	25.383	14.3548	18.4447	9.15652	4.55896	0.832436	13.8879	4.26672	16.9743	10.3626	5.08342	7.24437	11.1198
LSM4_HUMAN	3.90707	0.747491	0.784688	2.9292	2.87938	2.31917	3.24178	1.73199	3.7542	3.19226	1.80048	0.962219	0	1.06773	2.45525	0.646395	0	0	2.20807	0.286508
EHD4_HUMAN	14.7483	15.1236	12.259	5.30411	6.27215	9.5043	11.7414	7.70511	6.21472	14.1066	10.5507	1.34313	13.1628	9.00157	4.23204	6.52952	0	9.20187	8.85598	0.698925
DHB4_HUMAN	9.47299	18.6853	5.31322	20.5598	18.2193	27.0243	24.8241	5.84417	18.5911	17.017	5.61457	1.08315	0.519332	0.354687	0.389582	1.5713	0.815686	1.30275	1.26191	0.552839
GSTP1_HUMAN	152.762	95.8627	64.5082	75.2107	50.7679	78.3475	105.379	62.6912	88.1764	105.531	192.016	41.3985	78.093	149.268	59.5348	48.2574	129.423	59.4879	33.3503	112.889
ABI1_HUMAN	0	1.30077	2.31981	1.47586	1.60677	2.69958	2.80013	0.355723	2.01136	2.86346	0	0	1.25692	1.10136	0.588621	0.795685	0	0	0.422452	0.475725
ADHX_HUMAN	13.1008	21.3116	11.9161	30.7796	15.183	24.2483	24.4649	18.4331	15.9871	17.8135	37.8879	15.8019	54.0539	42.7453	38.3711	23.7007	11.108	7.28335	52.2491	26.0411
MARCS_HUMAN	10.7847	2.7043	32.3712	15.3936	19.2819	27.9053	12.6905	12.2793	31.4596	31.983	2.88445	0	6.40796	2.23729	0	9.64475	4.29587	9.67743	11.8088	6.21768
IGHG3_HUMAN	107.334	200.18	243.171	177.643	152.459	177.473	82.8517	204.531	294.715	119.149	190.702	31.9649	303.426	440.521	419.471	351.663	359.63	519.595	454.711	645.492
ARP2_HUMAN	34.4128	36.1602	24.1567	38.0859	31.9983	33.5032	28.6058	16.8749	39.3652	40.381	14.494	5.04434	19.4163	19.9201	19.4439	5.84063	9.44763	15.1917	26.0773	6.41559
H2AV_HUMAN	38.8055	68.0659	35.4074	66.256	52.522	52.3529	49.9895	21.0773	45.5395	26.6663	46.0949	20.7921	24.0988	47.8198	39.179	38.7402	20.7302	15.1048	50.0693	25.7568
RL18_HUMAN	35.2756	31.049	52.6898	38.859	41.6235	29.109	27.7986	24.8256	33.8731	28.8683	28.8963	6.98908	19.0031	18.1883	11.1629	3.58358	2.30195	8.75028	26.3315	15.0168
PHB2_HUMAN	26.0253	27.5772	21.0044	46.7983	77.4357	55.7142	36.9712	21.6575	19.3584	65.117	35.2834	2.81004	11.3954	8.65068	12.508	7.50023	8.7997	6.93061	17.8289	3.35239
RTCB_HUMAN	25.2362	35.051	43.0172	25.1677	19.9376	28.3688	21.6433	11.3073	27.5039	22.2526	6.01595	6.33817	10.1717	8.01403	14.8935	7.09003	0.905142	4.88852	17.665	8.16029
GANAB_HUMAN	57.3439	73.9342	71.4415	86.2652	49.6951	172.617	78.3553	58.0408	124.114	82.6746	37.3649	21.8266	39.3067	40.6281	68.3581	33.4941	16.1185	19.5822	73.9667	32.0598
RSU1_HUMAN	2.23578	14.8253	9.22265	9.70544	11.038	2.90031	10.351	5.55045	13.2335	12.6256	4.5734	1.9043	5.21709	6.89687	1.86753	9.70688	0.424145	1.94136	2.5272	2.43847
GRP75_HUMAN	68.2805	71.0086	61.2619	46.0921	156.661	108.923	89.4854	40.3685	62.134	126.782	34.2632	12.8342	36.7583	21.6941	20.0044	19.1449	13.0638	25.7064	31.5168	12.9562
CSK2B_HUMAN	2.01282	6.83319	3.68784	7.67798	2.98568	4.38162	0.866193	0	17.3059	3.66526	0	2.49259	4.96614	1.8707	3.77331	0	0	0.786132	3.10377	0.701362
ASSY_HUMAN	0	0	1.19276	1.67307	12.7141	0	1.72613	0	0.479661	9.67168	0	0.399673	2.95955	3.83306	2.6456	0	1.01271	0	2.52225	1.62665
TBA1A_HUMAN	4.84303	327.427	49.5154	0	0	6.43126	0	12.1655	449.492	15.3996	3.84651	6.81427	210.641	11.8562	0	209.707	2.06795	6.14276	204.068	180.715
SCMC1_HUMAN	6.44183	19.8177	8.20524	6.85417	18.3412	31.681	6.02182	5.15025	4.28655	6.53778	1.07132	0	1.52128	0.501577	5.54606	0.395944	0.472937	1.6067	2.57511	0
CO3_HUMAN	407.147	229.572	313.499	324.887	174.336	371.649	156.659	613.638	264.565	233.974	489.113	855.505	531.118	814.195	519.424	653.781	580.734	188.145	616.749	1087.32
RL23A_HUMAN	40.4611	12.3569	37.8168	54.5057	27.7951	41.6381	50.5833	17.1392	50.2034	38.5176	15.3979	3.07838	22.4547	10.8525	5.15402	16.2587	4.38943	20.1476	15.8698	1.25863
MYPT1_HUMAN	0.302037	0.908602	1.09332	2.71129	0.803638	0	3.01758	1.33704	2.16464	4.04382	0	0	3.04999	0.61656	0.549579	0	0.510081	0	4.38221	1.2713
AGRIN_HUMAN	0.853557	26.871	13.2954	19.5958	5.52943	0.804228	6.22557	2.23045	10.3501	1.37688	1.47477	4.48116	16.278	6.6319	13.0489	2.36921	0	2.48638	10.1518	2.19011
CPNE1_HUMAN	3.14367	6.53609	4.65068	9.9689	25.3304	6.24335	3.74743	11.6262	13.3379	2.22145	1.22569	1.31191	4.70496	6.70297	1.89954	6.92454	0.483474	4.20663	6.2541	1.95105
RS20_HUMAN	28.4819	28.2303	56.3491	26.9123	30.363	27.9148	30.2486	10.8752	47.2222	30.4344	16.5977	11.0076	16.7569	14.0986	12.2236	12.654	6.93022	0.163158	33.384	7.95019
RL8_HUMAN	49.7041	49.71	75.4289	79.6004	76.7096	54.936	43.5621	39.4922	94.2888	70.4751	38.5731	23.3218	34.9667	26.8471	11.8838	23.4367	6.23875	24.1224	48.3933	24.483
RL17_HUMAN	30.5739	22.8644	20.1232	51.7249	49.2435	37.2329	48.7111	14.194	46.3096	47.8027	14.7056	16.7803	7.44343	18.731	9.49367	13.2798	21.2522	8.08581	23.7152	16.0273
NID1_HUMAN	71.5888	45.1868	28.9866	38.4265	10.1964	24.1787	64.199	44.1518	43.0229	9.03985	115.706	80.1364	65.0339	56.2717	118.226	84.7214	38.6955	48.2692	86.5757	71.7498
SNX5_HUMAN	0.98595	2.85704	2.73791	4.94434	2.84006	6.51082	4.89085	2.21921	0.423184	5.89306	1.93527	0.503314	2.27363	4.00468	0.170907	0.67832	0	1.78934	1.26762	0
TXND5_HUMAN	46.97	97.7245	76.0575	85.4922	51.9262	50.1084	82.2615	51.4129	112.656	49.1892	21.5105	26.276	44.7595	58.2235	35.5833	49.0288	21.1028	39.1643	86.7759	24.156
CALM3_HUMAN	108.074	260.923	190.798	178.441	137.488	210.168	203.471	140.376	202.204	198.709	77.9849	107.457	134.382	106.478	166.538	86.6439	48.5489	99.667	187.202	84.1228
TFG_HUMAN	2.51296	5.94417	2.03223	4.74815	0.641329	8.47853	8.68362	3.08429	6.55182	12.3194	1.43062	1.08882	1.52249	0.620973	3.95847	0.651624	0	0	3.13121	2.33075
DHPR_HUMAN	17.3367	4.65545	84.6738	43.6978	31.5408	45.8757	9.57883	3.02764	92.0252	6.60106	3.87331	0.384049	4.81575	3.93976	1.21763	5.09599	0	1.21108	4.11699	4.45311
RAB21_HUMAN	2.14382	3.29606	2.09178	0.850555	3.57986	4.16334	3.46598	1.51997	4.38437	2.76584	2.03472	0.195851	0	0.316013	1.27738	0.44416	0	1.61042	1.25703	0.227646
NT5C_HUMAN	0	2.26811	1.14896	2.60515	1.06494	2.03145	0.742304	0.501098	2.12341	1.49695	1.8794	0	0.804562	0.679907	0.365022	0	0	0.548428	1.63379	0.379289
RAB14_HUMAN	17.7279	19.49	13.0268	13.4156	12.0784	20.1231	11.0876	1.77892	23.4415	14.2857	7.68328	1.02834	6.22697	4.74295	4.35872	0.565114	0.780001	2.44332	7.75166	2.36217
COX41_HUMAN	9.88136	22.4576	21.9206	16.4077	16.084	19.2215	20.1142	5.57945	7.46605	5.89386	4.10199	4.21125	10.7041	4.16825	6.72878	11.22	2.59869	9.12848	4.40628	2.88624
UBP5_HUMAN	12.8656	8.19643	10.5162	17.818	23.7476	29.8398	8.51115	4.27894	17.4374	17.8962	4.83926	2.42404	0.955325	4.96401	8.58648	0.776581	0.71523	0	3.77235	2.43248
DRA_HUMAN	1.76579	13.8254	4.6599	15.3967	26.3992	19.8431	7.73578	7.41487	16.8213	3.46175	0.836608	1.58774	0.745696	6.40639	2.89999	3.50731	0.604609	2.09508	4.48434	0
APOD_HUMAN	1.29373	22.938	4.7318	5.23182	11.8736	6.64733	13.8975	122.33	12.9271	4.44591	115.17	42.1605	250.824	127.29	108.322	103.49	183.495	22.6976	495.676	67.6911
PLMN_HUMAN	19.345	58.0099	60.5724	63.6841	29.1384	30.9407	19.5257	30.6834	54.9254	25.5485	22.0575	158.461	99.8141	126.944	59.5486	64.4945	57.5639	12.6982	97.583	147.447
ECI1_HUMAN	3.00376	14.1055	6.29487	3.71624	22.2193	37.9748	6.85817	0.993054	1.85795	2.94518	1.6296	3.64262	2.00318	3.59779	1.90856	3.58255	0.475624	2.28118	5.55088	2.52824
HDGR2_HUMAN	0	1.08884	0.801002	1.91318	1.17513	0.833364	0.694956	0	1.42412	1.54145	2.32031	0	0	0.636926	0.560027	1.47214	0	0	0.974907	0.687106
ANGT_HUMAN	0.735593	3.39639	1.00421	3.34665	4.86088	8.78064	4.66558	9.0937	3.48624	5.90467	3.19159	6.82963	6.49364	7.56258	3.89536	15.9209	17.6603	1.23196	10.6759	7.54046
RS7_HUMAN	133.121	21.9896	34.4635	47.5713	41.7851	53.5124	38.4255	55.4847	54.6687	76.6583	29.9295	11.6102	8.94983	16.0777	11.321	4.86077	7.15994	12.6671	19.5551	16.0872
SERPH_HUMAN	596.671	175.32	215.703	277	297.147	197.15	328.125	283.445	571.89	417.61	105.424	30.9387	15.9696	38.0314	104.642	29.2437	26.2231	43.4312	103.97	100.518
RLA0_HUMAN	42.9242	51.1694	75.7497	52.1992	70.1682	65.0798	53.9117	41.4408	58.1034	63.454	26.1729	6.99356	36.8265	29.5286	22.4489	9.68462	0	18.1066	48.4383	18.3555
RL37A_HUMAN	11.1167	4.49191	9.17288	24.6914	18.5431	18.4369	21.9153	3.32699	5.97843	14.3551	3.77842	0	5.56785	8.64517	1.48635	8.14668	4.93709	0	4.32867	1.88174
HDGF_HUMAN	34.6256	27.6893	32.1592	52.0487	44.8748	70.8073	24.9432	14.5108	22.6976	36.7098	24.9214	9.10607	14.3218	16.8115	11.3729	19.3192	10.1507	10.5915	16.3658	6.8997
PAIRB_HUMAN	6.81756	1.28622	24.7816	19.9088	10.1039	42.2693	30.9136	9.50255	9.07791	39.241	5.42976	1.03951	2.25059	2.63634	0.74085	7.75857	1.92586	3.41578	11.0529	2.13042
RL14_HUMAN	37.8028	37.1069	27.3754	32.4887	31.4902	26.6289	29.1872	7.31084	48.8992	20.4178	22.3818	15.9159	11.6731	6.80374	18.0477	4.98779	1.52652	7.98283	28.2572	4.32273
RL27_HUMAN	61.1653	50.2962	37.1752	34.883	43.8585	47.913	57.9619	34.7446	39.4233	44.0601	45.574	16.6737	15.9769	17.3659	22.3021	17.5607	3.94134	20.7317	26.7792	14.553
RL32_HUMAN	50.9284	33.2599	44.8975	46.9195	61.5904	42.0478	44.1222	29.9742	47.3664	42.4495	17.3104	20.4117	14.0318	14.9264	5.68788	3.41792	6.64215	13.3686	31.1929	29.5741
CK054_HUMAN	2.76999	2.96495	2.86713	8.5699	2.12089	1.12523	2.87694	0	3.52578	0.83247	3.61869	3.61445	4.95786	2.62934	0.491893	0	2.62324	0	4.62202	1.57196
PLST_HUMAN	9.49077	43.4257	15.1984	29.9669	38.016	10.7694	67.8723	34.9238	57.1797	95.7375	7.01497	3.09381	23.0544	8.67805	8.03841	4.11993	31.4612	10.5149	33.9532	5.06801
CFAB_HUMAN	55.1666	54.7396	60.2369	68.291	18.0461	41.8896	45.4948	75.9135	58.0472	29.9145	42.5567	98.62	104.863	75.331	79.0133	62.5048	79.0838	9.72124	86.1753	114.24
ROA3_HUMAN	132.772	141.355	91.2845	239.204	186.07	176.144	151.755	87.3209	150.693	155.031	86.6372	57.2023	60.6938	85.6434	84.3103	60.9137	16.4721	50.5047	95.8148	58.616
PARP1_HUMAN	35.3951	19.4538	24.7687	69.4568	97.9107	129.944	39.6826	16.4253	27.489	26.1066	11.4961	1.82781	7.67426	2.36097	3.11035	9.63405	21.7403	3.9784	7.89766	3.86855
MAT2B_HUMAN	6.99507	13.3263	1.2134	4.83193	9.50021	9.69695	1.60606	0	13.383	0.865954	0.569432	0	1.78843	0.293822	8.3195	25.159	0	0	20.625	39.8717
SRSF2_HUMAN	14.4297	17.201	10.2858	16.0005	15.6186	39.4474	32.2631	10.7048	11.1312	29.7698	8.62243	6.12717	12.2974	5.38724	4.83213	7.27244	9.81305	2.96775	10.2757	6.14886
VATG1_HUMAN	1.36156	2.4235	2.45826	2.20129	3.50646	2.3614	2.86698	1.58558	6.12777	4.70539	0	0	0.95697	1.14525	0.365669	0.71418	0	0.605869	0.851585	0.276355
VATA_HUMAN	14.321	17.5954	13.055	12.5028	23.0214	14.0941	8.34811	5.23986	11.8946	16.6545	5.18444	0	6.66061	5.51007	1.50784	0	5.35485	2.62325	2.09932	0.46818
VIGLN_HUMAN	21.3947	13.6375	28.7617	28.9327	30.7504	15.3675	25.105	21.419	71.9622	52.466	0	1.17385	1.69264	1.85556	0.882701	1.28734	0.216524	0.903	4.47355	2.70884
RBMX_HUMAN	16.0985	24.1592	42.1102	42.3544	29.4733	60.0229	47.9839	19.3262	34.4483	44.5847	15.2183	5.96548	19.3407	11.7232	0	11.3453	6.01506	3.70842	21.8355	9.09643
LGMN_HUMAN	1.55099	1.12523	0.656751	7.18908	2.58891	1.78359	2.82858	3.34719	3.52297	9.88346	2.46815	0.446003	0	2.10436	0.504734	0.764001	0	1.33192	1.22135	1.01324
CTND1_HUMAN	5.65715	14.9855	11.557	14.4828	24.4543	6.9303	6.13134	1.31312	14.6806	7.27264	5.15785	6.09291	12.5436	13.6287	6.87164	4.5215	0	3.21189	8.42969	5.2732
ERAP1_HUMAN	2.33798	5.79081	6.14186	4.54215	1.96534	8.54101	3.95386	3.03508	2.85233	0.453081	0	0	1.59452	3.13913	0.695902	0.79798	0	0.613358	1.72213	0.376275
CO8B_HUMAN	3.45235	7.76635	0.725605	2.37616	3.76753	1.34914	3.55701	3.95925	2.04809	3.68529	6.87858	13.9144	2.14322	3.13743	4.22673	3.25311	5.18511	0.567001	5.6881	5.76799
CFAH_HUMAN	51.0275	96.7228	67.4338	85.3439	80.8602	39.1216	63.3349	103.136	110.865	70.7295	37.6545	248.778	97.9591	240.913	95.5261	91.8624	77.3401	24.0794	176.002	229.954
RECQ1_HUMAN	1.95983	6.93335	8.46204	16.5508	19.2568	8.02994	10.4756	3.44484	7.83576	9.33303	0	0.73227	1.89971	0.756704	1.43595	3.46641	0.778194	0.964579	4.59547	0.471728
ANX11_HUMAN	40.9829	40.4638	22.1768	31.8995	27.0592	26.1923	26.7638	25.9054	15.7562	33.4266	29.2443	7.43348	18.718	25.0163	11.4962	11.1874	4.24817	16.679	11.9078	2.25274
SF3B6_HUMAN	3.86656	3.21734	2.09675	6.25684	5.93165	0.924236	6.06146	0.751298	7.45013	1.88963	1.50138	0	0.911193	1.92957	0.967674	1.96781	0.616372	0	2.05001	0.601762
TCPD_HUMAN	19.387	21.9952	29.2465	22.1299	42.1122	34.4237	25.9015	4.91652	27.2847	32.3868	14.9734	3.64134	9.68427	11.2535	5.33871	10.1204	10.1319	3.08327	17.6762	6.42307
ALDOC_HUMAN	32.865	11.7706	24.0793	21.9105	13.1782	6.87589	9.38112	2.52007	10.0337	32.9147	6.63217	2.86508	23.2055	5.79774	6.85765	2.85672	0.391355	5.64997	7.10557	1.33046
PDIA4_HUMAN	92.5933	58.5702	68.3076	70.8984	51.8075	78.2574	101.787	47.7922	71.9285	67.9789	38.6963	17.7617	51.2215	19.1269	30.8527	36.7608	21.5391	13.3521	34.1556	15.3229
SET_HUMAN	28.8929	28.7605	22.352	34.5362	13.5894	51.7408	28.3782	83.5286	37.6507	37.3744	15.198	12.2876	7.46841	6.68324	4.09138	7.48297	2.91571	9.34622	37.9282	3.92519
IGA2_HUMAN	21.6483	42.9871	45.2865	108.633	14.923	97.6481	23.9724	56.2927	56.8517	14.4068	20.1887	120.911	135.54	729.358	84.4294	1380.09	226.298	117.15	184.744	323.74
RS14_HUMAN	58.3233	27.3944	38.414	53.0955	44.4445	41.6318	48.1919	22.4396	44.1922	43.6133	17.8179	4.4453	25.76	11.2575	9.46234	31.5475	62.5103	8.10958	17.9117	11.4406
IGHG2_HUMAN	321.917	394.995	292.742	246.726	175.899	325.351	169.144	458.695	267.75	123.173	343	1686.68	320.66	746.627	386.184	808.662	502.741	534.723	484.585	1323.79
E41L2_HUMAN	6.46952	7.97969	5.60873	12.4683	4.95316	15.6084	22.0291	10.3187	13.8736	28.1783	6.41408	3.34966	15.3688	9.46935	5.33802	7.708	8.18094	7.36236	12.1541	4.87074
PPIA_HUMAN	269.822	401.18	391.606	342.98	324.15	320.084	251.921	141.8	430.079	300.226	183.396	245.907	286.668	196.233	319.692	192.467	150.063	118.347	334.312	241.368
SF3A1_HUMAN	9.60357	6.90053	11.1008	10.8274	12.6085	16.194	16.2	4.6802	11.3966	11.5182	3.17711	0.999744	4.25621	1.37751	2.81135	5.71292	0	3.225	5.63411	1.08678
PEBP1_HUMAN	106.972	171.653	247.982	190.185	310.444	183.231	135.812	90.3721	153.665	230.746	208.927	119.86	176.869	139.172	122.144	58.0697	86.2278	105.164	169.833	112.675
RBM8A_HUMAN	3.97849	3.90383	3.27399	1.58948	1.74595	11.6537	10.3394	0	4.66713	8.1479	1.72101	0.907181	1.47837	0	0	4.15807	3.09703	0	3.52917	0.942387
GNAS2_HUMAN	5.86207	5.4751	3.36524	0.548484	2.21064	2.65498	2.9621	1.86503	4.32553	2.63562	6.75192	0.63657	4.01489	1.45744	5.77606	1.81785	1.48166	1.09274	4.33925	0
U5S1_HUMAN	4.53668	11.1855	11.4613	9.86047	16.9103	16.8599	6.72536	1.65772	14.5845	12.5162	5.34006	1.18099	2.63304	2.38282	3.0432	3.93235	0	3.34988	9.01818	1.52147
KANK2_HUMAN	90.8036	5.40226	55.3978	97.3699	2.93331	0.839643	100.904	3.21278	6.32939	7.61162	1.42642	1.51545	20.512	1.46943	1.6811	0.416169	214.312	154.392	233.036	0.454929
PP1R7_HUMAN	6.7511	2.58925	6.16711	2.508	2.72675	10.2305	6.91098	2.90356	4.17656	4.3122	2.3737	1.35927	3.16662	1.39314	0	0	0	2.90465	2.04045	0.686529
CRIP2_HUMAN	12.6152	8.12399	32.8615	54.4974	32.8705	15.397	12.3468	1.61505	55.763	21.1142	5.22572	0	22.2548	38.2775	6.77825	0.722671	2.62393	5.05946	34.3873	33.3358
S10AA_HUMAN	277.99	130.665	41.653	110.169	110.935	101.186	122.179	150.699	110.162	221.652	259.179	84.0905	57.2508	202.196	163.602	56.8117	36.2756	168.408	113.683	36.4114
ITA6_HUMAN	1.32906	4.67684	1.57903	1.31486	0	1.10543	0.596759	0.49882	1.05423	0	2.16663	2.25156	9.68732	6.03259	12.5473	2.59062	0	2.86496	6.54497	1.57294
PRAF3_HUMAN	18.4776	12.753	20.8569	19.6023	19.2648	11.6525	15.481	14.2393	14.1668	8.37446	17.1537	4.83079	10.4554	7.6188	7.476	3.96514	1.71001	11.6341	1.89708	3.1596
MECP2_HUMAN	14.2461	5.11875	19.1056	20.813	12.4725	13.8592	15.1944	12.5747	13.6585	21.6548	18.7391	4.96846	21.7685	20.4356	9.39311	26.4619	4.50128	17.9499	19.7436	4.4764
ATP5I_HUMAN	1.79893	6.40763	6.6713	8.30644	10.2139	6.86355	7.82272	0	0	3.43345	1.24112	0.380207	0	2.03756	3.58237	3.48142	0	1.85756	0.974233	0
ECHB_HUMAN	106.346	82.2529	38.9855	74.6028	87.7832	90.043	99.2642	51.6954	59.6606	71.8536	39.1891	13.908	24.005	44.9219	34.0184	26.5412	20.0288	41.5983	24.1629	8.49221
SMC1A_HUMAN	1.0594	10.1799	3.79864	3.47806	3.65715	8.24411	2.49627	0.454913	5.00854	5.35201	0.964955	0.572727	2.35723	3.12873	1.29391	1.41514	0	0.693885	0.873698	0
COR1B_HUMAN	11.2158	8.86702	27.9469	15.5471	11.7786	35.9739	24.4951	10.4849	16.2458	17.9566	14.2108	1.82419	11.0458	9.41738	8.68496	4.44816	4.70784	3.17332	6.41562	6.37114
CPSF6_HUMAN	0.50905	3.87288	4.06446	15.1025	13.038	7.25852	1.24499	3.91687	13.0444	4.02315	0	1.65613	0	3.98389	4.00817	0	3.10259	0	4.82336	2.60475
RUXE_HUMAN	5.29105	8.98246	6.14628	10.6659	11.4311	12.1392	6.70616	6.0246	4.55376	9.3351	5.64137	0.608523	2.03389	2.32767	2.70039	4.03986	1.87024	2.78557	4.04252	3.06641
CKAP4_HUMAN	66.7473	31.6992	48.7466	34.977	59.3028	30.0802	53.1525	45.1678	78.1533	75.2083	23.1901	3.09544	1.55467	7.86701	23.5365	1.90483	4.88082	7.01037	12.2146	5.34223
STAT3_HUMAN	7.28043	13.8633	6.98782	9.35172	18.4008	16.6812	7.68902	2.60315	14.3432	29.6362	1.32907	0.688951	3.59088	3.18113	0.856915	0	0	1.35222	6.06671	0.925182
ELOB_HUMAN	3.00813	6.23221	4.92849	3.06334	6.02646	4.76915	1.53953	0	5.1397	5.14135	0	1.28915	1.82548	0.88344	0.589846	0	0.487596	0	3.48912	3.19957
TEBP_HUMAN	0	6.59891	20.632	13.7668	14.2556	17.8549	9.93833	3.68632	20.8088	14.858	6.23598	7.86284	25.0495	6.77955	4.37814	3.2362	2.30904	2.96494	21.8546	12.2971
LUM_HUMAN	1273.06	1801.58	1376.29	1002.87	1179.15	619.985	847.453	1952.06	969.403	579.735	1453.59	2215.51	1747.24	1347.55	1607.82	1290.53	908.661	1394.32	1643.98	1065.33
NDUA9_HUMAN	1.45405	4.2578	3.92547	3.57668	4.7318	7.20632	5.44006	2.11183	5.09454	2.98223	0.944054	1.05587	1.97454	1.31995	2.66525	1.62426	0	1.64491	2.84214	1.06481
API5_HUMAN	3.50541	3.43555	4.80885	4.88772	3.50743	11.0078	2.73274	0	5.20904	2.99081	1.80024	0	1.01631	1.58469	0.471447	3.30333	1.26183	0	4.35702	1.56328
EMIL1_HUMAN	32.0226	33.0834	66.0236	28.3498	33.3358	10.469	51.4954	25.8189	61.4763	41.7992	4.4757	15.6581	7.78152	8.46696	54.9821	8.00845	0.47222	17.2536	11.3292	6.60004
KPYM_HUMAN	668.872	447.278	480.24	707.062	518.834	527.057	503.966	310.206	462.365	599.911	459.588	141.008	424.987	307.251	365.935	164.977	256.604	250.679	233.643	124.95
RS28_HUMAN	30.125	15.1241	26.6288	21.827	23.4381	13.1374	43.2243	3.12788	21.058	26.3467	7.03853	3.23408	11.1052	3.61115	4.85617	1.98196	0	3.2001	11.4201	9.401
PSME1_HUMAN	19.1156	33.9498	41.8982	30.742	38.6643	70.4198	31.511	30.161	38.1566	58.6985	18.1795	3.15528	12.8179	12.9746	9.37947	12.8749	1.15697	2.61501	23.5578	8.31546
NUCB1_HUMAN	21.372	13.4389	5.66219	5.28427	10.7565	20.1879	13.7457	8.83825	10.7657	28.6553	3.48792	0.685557	1.03537	1.71961	1.75472	11.8864	0	2.86889	2.03525	0.404124
YBOX1_HUMAN	6.70825	7.2129	23.9834	16.9681	1.97235	12.9041	12.9401	3.34612	15.62	27.9891	1.54515	0	4.49667	1.38478	0	0	1.00317	0	5.73332	1.52885
AIP_HUMAN	0	0.814607	1.80005	2.14613	1.15304	2.77551	1.00566	0.734258	2.68706	1.97151	0	0.402107	1.66143	0.650185	0	0	0	0.768589	1.48979	0.460657
BLVRB_HUMAN	25.577	34.6062	11.7607	27.0439	69.3583	55.4532	20.3578	16.4147	36.502	32.32	17.0078	15.3677	28.9752	22.165	9.56752	13.9081	13.3207	19.4473	18.7427	16.7641
ACADV_HUMAN	30.7692	43.171	20.4311	38.7211	39.5521	28.8923	22.7243	17.3396	32.9549	28.2769	26.6679	20.6519	21.1518	31.3106	24.9501	13.8244	4.50336	17.3304	40.5242	15.5569
G3BP1_HUMAN	9.25321	3.83332	9.44774	13.8934	20.2628	20.838	11.2579	7.28411	11.7474	13.8613	4.1262	0.847341	3.18905	1.72912	0.646006	0	4.69255	1.5544	2.40459	1.46907
SRC8_HUMAN	5.08701	1.74211	28.2916	13.0435	14.7797	30.7477	21.405	3.69741	17.5836	20.386	0.991281	0	8.03368	4.03778	0	5.92536	9.54837	5.30847	4.09584	3.72129
CDC37_HUMAN	17.7258	4.96336	13.4801	5.47878	2.70592	13.6531	12.7696	3.68131	9.54243	25.5056	11.3355	1.60686	3.26656	1.43665	7.28726	3.08986	2.22489	2.64871	4.96531	2.00177
ACINU_HUMAN	0.583467	4.12419	6.23717	5.5891	2.19254	6.90658	4.86453	1.59864	4.06451	2.77856	0	0.325425	1.76759	1.06877	1.17579	1.47815	0	0.822286	2.1442	0.404381
CSRP1_HUMAN	23.8138	93.1124	69.1298	82.0595	105.813	14.2753	80.4213	20.3316	94.4668	53.0765	36.563	36.3494	96.6014	73.0737	51.0374	54.4389	28.7704	37.6852	86.0043	87.5339
COR1A_HUMAN	82.1494	25.4942	53.0659	54.4472	20.9792	96.707	31.2105	33.4202	25.3809	50.5136	7.82832	5.40486	13.2968	3.98538	3.34983	4.38707	1.00224	0.683325	12.9044	4.69441
PRP19_HUMAN	12.6837	9.32992	9.59263	10.7054	21.4679	26.6004	10.4785	4.72424	8.03757	15.6228	7.5162	1.7201	2.19209	7.72869	9.8404	0	7.50962	0.964785	5.8476	0.741287
KV315_HUMAN	3.62054	13.4445	14.3851	8.33966	10.4355	10.6526	5.52843	13.6577	9.70864	7.33131	6.16876	27.8779	4.54177	32.382	8.41	22.1183	26.0332	0	7.45584	27.0734
DDAH1_HUMAN	6.10837	7.67864	8.96844	7.13142	2.73356	5.69464	5.87638	0	4.13421	0	3.19288	1.4233	8.67585	2.02455	2.73587	0.749781	0.274898	0	5.14438	0.982505
ARF6_HUMAN	0.443554	6.22145	3.82868	3.71478	1.30265	5.67044	0.869375	0.301048	11.6621	3.87354	1.17883	0.500176	0.670461	3.86212	4.00516	0.635833	0.451864	0	4.30505	1.97497
RL18A_HUMAN	17.3731	18.1047	35.7539	26.672	27.8126	39.7859	32.9867	24.5234	11.1552	25.07	6.3782	2.47732	19.8027	7.09204	7.12395	9.18848	2.62764	8.84951	13.5345	4.58327
NDUA5_HUMAN	6.6689	7.85859	2.06191	7.70034	9.38282	6.58548	7.32098	3.0202	6.69441	2.51367	5.50196	2.28207	3.59941	3.2382	5.68846	0	0	2.29785	4.48884	0.580389
MTAP_HUMAN	3.36549	3.34286	4.12198	8.14807	4.44679	11.9299	4.11192	4.39315	6.82408	10.3331	4.60517	1.25114	4.08741	4.38039	3.75493	0.978661	0	2.20068	5.8386	5.33261
LAP2B_HUMAN	6.07456	18.5557	26.6067	16.0686	8.57234	10.085	4.42875	4.65165	22.9318	5.43262	10.5567	3.69321	7.13886	5.37218	15.7222	3.13594	0	6.72129	12.6504	4.65316
TPM2_HUMAN	209.797	0	117.084	6.05438	2.15963	0	3.24907	1.97939	2.50886	6.9359	18.1114	0	22.4852	8.21663	1.27264	1.17551	2.73207	4.56461	0.741332	0
PSA4_HUMAN	6.06523	12.216	8.7098	15.5227	18.0554	22.0085	10.8241	2.52812	9.24581	17.6848	4.58096	1.89117	4.02415	5.95749	6.41718	1.44746	9.3909	1.42701	8.54869	5.22831
BIEA_HUMAN	4.30174	6.66398	4.5292	8.9021	13.0125	16.5373	5.40184	1.81188	11.1672	7.50764	3.17516	0	3.39929	0	1.21104	0	1.18675	0	1.45898	2.27026
NOP58_HUMAN	2.9577	9.80584	13.4785	5.96872	12.7561	16.5831	7.68191	3.93905	9.94381	23.5325	0	0.728556	5.27913	2.03247	0.213405	2.88054	0	1.54676	7.66617	0.502655
HEBP2_HUMAN	0	6.90958	4.53934	1.80062	0	9.17355	7.97101	0.604784	6.754	3.06602	5.22162	1.77152	8.8655	4.79684	2.17589	5.51205	0.469881	3.82132	4.45353	3.47998
EIF3A_HUMAN	15.0698	1.67777	10.2576	12.0283	11.8972	23.8197	18.306	7.21014	10.8133	18.9503	3.78923	0.349854	3.22817	2.28566	2.38497	2.31071	0	1.13436	6.23566	1.24484
FKBP3_HUMAN	8.15606	9.4199	14.1145	20.4386	27.6627	26.583	19.7995	6.10358	20.5802	14.7486	1.0052	2.5191	4.36955	1.87418	0.73224	2.97838	2.76727	0	4.90772	2.54961
UCRI_HUMAN	8.37496	6.76585	6.2038	6.64733	11.6357	8.90339	12.1908	3.17299	6.42814	9.9822	4.55459	0.30672	0	0.671909	0	0	4.28522	3.77432	1.63089	0
ADDG_HUMAN	2.0824	7.36796	0	1.14028	0	2.93827	9.4341	1.93611	5.29317	0.91521	4.8773	2.8184	7.21381	1.56621	11.7267	3.12438	0.520085	3.90557	9.4393	0.637712
CFAD_HUMAN	5.41318	2.05873	0.997368	3.43293	4.87003	0.437166	6.4976	6.52579	1.82988	3.37414	12.0641	23.0144	23.1921	26.2297	9.5807	16.6873	25.0189	7.38408	17.6146	7.25877
HBB_HUMAN	2064.13	1622.48	2486.64	911.605	1126.07	917.719	1958.79	1611.4	1284.86	1371.06	1751.2	1253.64	934.642	1655.1	1046.04	953.88	2557.01	1629.63	479.794	1494.44
AK1C3_HUMAN	2.02349	4.82035	3.97782	1.31026	0.614521	0.358758	1.29996	0.846646	1.92123	0.524453	0	7.31822	0	11.0674	0.737059	4.82022	0	6.4279	3.41601	3.76489
SRPX_HUMAN	0.981636	0	0	0.219001	1.77603	0	0	0.776024	0.512621	7.0464	6.6553	4.82983	0.584903	0.418543	5.3757	2.93334	0.343258	0	5.52591	2.372
RALA_HUMAN	11.5431	0.896718	0	1.35638	3.16615	1.11702	1.65474	4.19769	0	1.46456	4.40286	0	2.66071	1.45823	2.51003	0	0	1.88744	3.41061	2.68682
AP2A1_HUMAN	5.81893	17.167	17.7571	16.844	22.1181	18.0415	22.0042	11.8513	29.5089	30.6967	2.11002	1.4727	5.08985	3.54708	5.90574	1.39098	0	4.04805	8.47895	1.7875
BTF3_HUMAN	0.403066	0	0	4.12052	3.93671	1.58618	1.70739	0.949162	2.33947	3.14583	0	0.829187	0	1.42492	0.515032	1.01473	2.97777	0	2.35848	2.53743
FKBP4_HUMAN	16.9146	15.7574	24.0111	25.6943	55.6233	27.0828	15.9285	7.14165	13.4372	17.715	10.4696	4.79973	8.20321	4.12751	4.49614	4.13978	49.0467	3.14711	10.677	4.64162
ATPD_HUMAN	10.1376	16.3719	8.58444	15.7529	12.7152	7.50638	10.2491	13.3163	5.97786	4.17912	6.2898	2.23273	0	3.83412	4.93696	7.2695	0.77259	5.68929	7.91138	0
PSMD3_HUMAN	1.59212	1.98488	3.40745	2.5314	5.63086	1.63569	3.40731	0.730719	5.31322	4.603	0	0	1.47362	1.39832	1.53524	1.05085	0	0.654286	1.22682	0.535463
ANGI_HUMAN	7.07581	11.1159	4.14226	1.84515	4.8272	2.4348	5.47438	1.14209	0	14.3561	4.23859	1.96385	5.68413	2.35588	0	4.11786	3.198	4.47849	0.628627	0
CX6B1_HUMAN	10.3349	39.0451	15.1759	30.0275	31.8523	13.089	9.71947	3.48281	14.8487	9.66866	4.93069	5.01169	10.2419	15.9833	16.2758	1.4977	0.583188	2.54461	12.3089	7.30023
ATPG_HUMAN	18.2788	30.7904	23.5318	16.4662	23.0409	26.844	27.7648	9.15931	5.91172	21.1587	6.68124	5.79227	10.7352	6.49888	8.30517	3.32663	3.41289	7.30713	4.67579	0.894041
PSB8_HUMAN	11.5387	3.3003	8.45761	13.5282	17.1749	13.6419	9.36725	3.474	4.89967	13.8732	3.52423	0	2.02378	3.8076	3.09752	0.978557	0.951595	1.01687	5.31557	2.29612
SRSF3_HUMAN	33.5966	20.1957	39.2842	40.0478	34.5935	24.098	53.9224	35.4371	37.3921	15.7501	24.0871	5.81084	20.4961	13.6164	11.1781	23.2987	14.6056	28.262	18.3038	1.53062
ODO1_HUMAN	12.3502	23.3488	6.2486	5.95159	11.2991	22.9544	6.71843	4.81522	15.382	8.03613	10.3373	3.29491	6.16018	5.61869	11.4426	1.05713	0	2.29335	5.04382	2.03524
H2B2E_HUMAN	1416.3	2382.59	1183.11	104.699	127.034	123.341	107.507	62.6122	0	96.1556	2027	824.64	19.1141	83.1825	91.1156	70.7588	41.9838	146.865	1013.31	20.0423
H90B2_HUMAN	18.1642	4.18214	0	5.42258	9.46828	12.3882	6.90262	6.30982	7.19566	11.3115	6.44024	1.99808	0	0	1.70525	3.38409	5.89232	5.08099	5.19837	4.72262
SF3B2_HUMAN	15.5312	6.75509	19.7029	19.7577	23.257	22.7678	18.5549	4.74566	12.0687	12.7065	5.51514	0	5.51435	2.64504	1.88845	3.99275	2.6274	1.33147	4.78534	1.30663
RS27A_HUMAN	22.7706	73.9456	27.8289	54.255	46.6853	166.764	102.854	61.5521	77.653	132.759	19.9828	15.7116	36.1976	36.2197	24.5317	68.1927	0	32.6394	79.2938	40.7245
HBA_HUMAN	1123.33	1058	1160.35	1177.36	993.591	545.294	1155.2	867.438	742.014	770.256	1015.36	838.472	1418.41	1542.2	666.475	1139.27	1543.4	1120.18	309.252	836.376
SBP1_HUMAN	54.5573	24.0828	46.4571	203.826	83.3736	168.773	38.1766	29.2938	77.6549	20.2652	49.9574	44.3313	65.0692	79.5739	25.8481	25.9424	13.0215	36.7584	57.4187	43.2636
FIS1_HUMAN	0	4.1015	4.96979	3.89216	1.26475	1.31322	4.80426	0	1.95252	3.89993	3.12026	0.744469	1.60415	2.25681	1.37019	0	0	2.14151	1.37219	0.305637
RL3_HUMAN	97.2804	41.2057	80.3159	86.2757	68.6087	61.2282	79.4149	35.9991	55.199	85.6748	42.7923	21.0194	39.96	25.5	26.849	38.4468	34.1706	16.2884	40.5287	22.382
U2AF2_HUMAN	0	14.1604	17.5652	19.6595	15.5866	19.9206	8.65748	6.72034	21.0149	19.5259	1.53385	3.04681	7.06256	4.21916	3.96563	7.38064	12.9383	3.27499	12.539	8.06389
ARPC4_HUMAN	6.65899	14.5226	10.0203	12.8605	19.8111	9.02313	27.4377	7.80671	21.8375	17.5941	11.5451	2.71187	7.81979	8.94429	6.85927	3.07295	1.86475	2.41299	13.0756	2.61266
EFHD1_HUMAN	6.46602	2.14373	6.65416	2.42693	10.9364	4.7981	6.10769	2.62046	6.41784	5.32689	6.12877	0	3.20794	0	9.53366	0.587031	1.15246	1.60934	8.90345	1.42717
C1QC_HUMAN	4.89492	4.33493	9.67817	4.2743	7.55979	8.361	3.87669	10.4714	6.51678	2.83118	11.3984	0.931098	6.17273	6.22479	1.53038	1.23201	8.62625	5.11787	6.87522	9.24455
SIAS_HUMAN	50.5378	16.8807	23.3216	54.3261	19.8403	19.6517	26.4633	10.3569	37.5289	26.2529	12.6285	3.26706	8.83234	8.77882	13.8071	5.00642	4.50382	2.40794	10.3682	4.9137
APOE_HUMAN	5.18553	9.87714	15.9553	11.4584	14.6716	8.09274	6.18877	24.2378	7.72145	65.1186	0.735561	4.95726	5.85634	7.93851	0.563702	19.9163	29.039	7.15865	16.9613	23.7264
NDUS3_HUMAN	10.4439	7.88632	8.46167	5.5565	5.98051	7.92017	6.3719	2.23713	2.48675	4.95469	2.92443	0.898537	7.81455	1.76529	3.6293	2.90021	0	4.88515	3.12626	1.20066
2AAA_HUMAN	52.6889	15.806	24.035	42.5528	42.0849	39.8871	27.4412	12.0569	32.8406	26.3451	22.1894	6.39804	18.5875	12.1462	21.4792	3.00893	6.06392	7.22943	24.5521	6.4421
SMRC2_HUMAN	3.15621	2.73294	5.38272	5.62712	1.2189	11.2556	7.58288	2.47345	3.77875	5.89084	4.54119	0	1.2919	2.92783	0.405948	1.94883	0	1.1481	3.79912	0
MYLK_HUMAN	2.53313	20.1221	9.41898	7.76281	3.26953	0.609624	16.1902	1.00493	9.67266	20.1428	11.7321	3.65607	42.3134	25.8542	10.8375	4.41623	6.08314	7.29046	29.247	6.57974
PSB6_HUMAN	9.2089	2.00972	2.75745	4.07748	4.04846	3.09882	3.59079	0	2.55289	2.67839	2.87602	0.546473	0	1.60575	0	0.100063	0	0	2.70154	2.15549
DHE3_HUMAN	73.0958	73.6966	42.9121	57.7755	106.777	167.239	72.7831	46.1383	38.863	95.9155	50.8588	17.6329	53.1764	56.974	35.8457	39.1216	23.3632	34.8712	40.0946	10.5904
CAN2_HUMAN	19.106	21.9279	9.58378	22.203	29.9347	40.2541	21.9633	3.46003	25.8475	14.3138	3.61891	2.86303	32.1184	23.6734	22.7564	5.47926	6.51224	3.06136	23.2361	6.02147
PSMD4_HUMAN	5.44437	8.48164	4.66303	6.80507	10.1226	3.54345	8.59454	1.62158	6.94213	6.25843	0	1.30778	1.61963	0.896975	0	0	2.04466	0	2.82572	1.44575
FRIH_HUMAN	11.8203	6.24352	4.5198	5.04713	10.4382	0.634395	1.3977	0	6.81453	12.234	2.7366	13.3737	4.52409	7.29804	2.63104	2.64722	0	8.63569	1.22205	0
SNTB2_HUMAN	0.952837	6.88016	0.970988	1.29023	1.02846	1.82361	2.45414	1.29305	2.2855	0.460316	1.07653	1.37121	4.19259	3.25071	2.6923	1.50833	0	2.19749	1.21946	0
MYOF_HUMAN	76.1331	18.4176	34.4359	30.0463	21.2381	70.1509	57.4747	22.1389	80.267	38.5971	22.7341	0.574649	9.60822	5.33017	26.2249	8.00154	1.11353	12.7319	16.5249	2.01925
EPIPL_HUMAN	25.4248	11.4271	4.85586	10.3519	85.8636	43.7909	36.4644	22.1647	20.5614	203.876	12.1201	0.77988	21.9282	30.0399	8.69825	0	1.44945	14.6699	3.29611	0.648014
CPXM1_HUMAN	4.92086	0	1.33162	0.337485	7.29872	0	3.81126	9.22568	8.79309	0.912459	5.25058	7.80072	1.55674	0	7.21872	0.217438	0	0	9.57001	12.4473
LIS1_HUMAN	4.49325	12.7049	4.95909	9.53077	10.4783	3.27645	3.07714	0	4.51722	7.82133	2.59568	0.763807	5.77602	4.80808	1.54044	2.65654	1.69128	0	6.29055	2.52076
RAB5B_HUMAN	1.475	1.34378	1.2021	1.22749	1.48274	0	1.41614	3.77381	1.87907	0	5.18098	0.684756	0	4.15637	0.835533	1.1411	0	3.70337	1.1504	0.411391
ASAH1_HUMAN	61.5443	32.1581	19.3987	35.2257	53.5051	95.4558	56.664	15.0316	45.8843	23.6581	29.4799	6.29686	22.601	3.24987	10.5119	2.88623	3.56527	5.16693	14.8255	6.22452
B2MG_HUMAN	16.9423	94.5724	27.5745	13.0909	10.3323	37.0669	4.7639	18.4817	10.7458	65.8548	3.24606	5.15865	20.1866	24.8529	13.2592	24.2927	15.7364	12.6564	10.8532	10.3371
PON1_HUMAN	0	1.22873	1.35517	1.55691	0	1.74025	0.920545	2.7166	2.09531	0	3.34138	12.3104	2.90044	10.8042	1.95953	6.43582	2.94396	1.57024	4.03465	8.85962
TMEDA_HUMAN	11.5749	10.9354	28.7617	18.2438	25.5737	22.4356	17.2991	9.09188	6.74201	22.8759	7.2912	3.26834	13.5747	8.1201	10.5983	7.58151	0	8.21705	3.29026	2.49895
TBB5_HUMAN	204.739	138.616	144.101	104.016	154.266	129.468	166.276	572.556	102.277	654.509	92.9205	44.3249	47.3104	64.5539	67.7166	48.5991	188.536	74.292	29.9534	59.5457
CO6A1_HUMAN	597.37	397.909	402.206	333.244	331.548	416.903	452.53	989.576	558.755	362.297	946.993	1967.98	497.419	719.387	1869.14	1737.61	673.709	1913.09	1228.66	402.863
ACON_HUMAN	50.5378	35.4052	32.6698	43.4095	29.0021	50.4928	28.2253	14.7099	44.284	37.8959	17.9408	12.4439	21.4919	26.2955	17.5588	9.99576	1.23925	8.16407	23.56	12.4257
RM12_HUMAN	4.29271	2.10621	0	4.00018	3.37038	1.00174	3.02184	2.71341	2.192	0.613076	0	0	1.18181	1.28705	1.34731	1.67615	0	0	1.1308	0.381383
ITAV_HUMAN	5.81718	6.49931	3.71033	3.1724	2.16664	2.62777	4.86293	1.04671	17.1278	8.96735	0.823986	0.334038	0.83753	0	5.01255	0.224669	0	1.69514	1.18385	0
IF16_HUMAN	3.687	5.57848	8.92991	5.09623	7.05789	2.80161	6.90049	2.29514	6.38786	12.2488	2.34084	0.555982	0	3.92067	2.43317	2.78044	0	0	2.50965	0.231365
GDIA_HUMAN	9.86766	8.95926	24.9918	17.8433	7.02071	8.82889	14.0607	3.17192	11.8605	13.2088	10.5344	2.19889	13.2322	4.05772	3.99314	4.03209	0.769418	2.42853	12.3336	3.24787
SDHA_HUMAN	12.9833	47.8617	20.1453	17.6339	15.5288	26.2698	9.55109	6.56923	18.0687	24.4912	8.09417	9.92508	13.3529	14.7002	9.42409	7.59842	0	3.99862	16.872	5.08981
ADIRF_HUMAN	2.87924	0	2.15372	3.78498	46.8917	11.7947	8.71687	0	7.642	4.85278	7.32211	3.00676	16.9824	7.62156	5.04456	2.3026	0.954397	0	4.36557	8.21158
RRAS_HUMAN	0.644387	5.0539	0.431075	0	1.16692	2.30193	2.24345	0	2.34752	1.06024	0.606804	0.390933	3.44597	2.74369	3.20998	1.83079	0	3.76178	0	0.46803
TLN2_HUMAN	3.82371	15.5293	4.65216	8.30832	4.76549	6.81183	15.4284	10.6354	15.053	12.2731	1.63286	4.11968	1.08131	2.15243	8.16208	0.924405	0	2.73764	3.13571	2.83644
GSTO1_HUMAN	14.235	20.9161	24.413	23.0367	19.6612	30.3128	8.24428	7.68567	29.7825	16.7912	12.0165	2.88659	8.82991	12.7434	4.29943	6.18162	1.60548	2.539	20.759	10.4414
CALD1_HUMAN	99.4869	44.184	189.268	222.051	193.561	46.8136	294.752	99.8051	119.524	221.699	65.9197	2.71748	135.284	121.835	93.2168	68.524	35.9861	79.4651	30.3201	29.2962
PDC6I_HUMAN	24.602	30.233	27.6906	38.0232	27.8827	69.2793	40.8116	10.1663	26.3928	37.7735	11.0353	4.9659	26.3536	13.9764	5.17078	15.2448	4.66314	7.02273	22.9819	5.35206
PICAL_HUMAN	3.12472	1.03372	3.13868	2.57005	1.23928	4.3571	3.93661	3.26867	6.63764	7.87698	0.621134	0	1.54455	0.722124	0.355776	0.667258	0	1.00118	3.0473	0.0940506
PDCD4_HUMAN	17.5789	4.62133	2.93534	23.5193	17.1303	16.2589	18.5354	15.3607	8.23994	12.772	7.64006	7.60862	8.99871	2.54745	5.99809	2.41132	0.272906	0.425999	23.2406	7.1395
LYOX_HUMAN	4.72411	8.69951	0	1.97	5.48309	1.45909	5.04357	9.30724	5.48524	8.15998	2.27146	1.13876	0	0.783795	2.26731	2.26032	0.769974	0.746365	1.79704	1.74645
LAMB2_HUMAN	28.3607	41.578	10.347	36.5189	7.03122	8.43487	83.538	53.404	34.4521	3.35125	74.3234	60.5641	46.1989	59.036	167.081	52.0936	15.6621	93.2563	43.8401	38.7838
ODP2_HUMAN	2.67968	3.86693	8.56951	4.75442	7.32305	10.9366	5.70871	1.07505	3.71953	5.04977	0	0.524317	0	2.31706	4.15276	2.42081	0.123043	0.373838	3.62815	0.911845
RINI_HUMAN	10.6104	44.6899	56.6035	56.0873	41.5826	23.2882	25.7362	10.9455	59.1172	31.7508	9.55726	13.2286	42.8668	42.3062	30.9324	6.19802	4.79306	7.90663	44.7242	19.4449
ESTD_HUMAN	20.7611	24.4857	16.9781	42.0263	21.8708	41.3977	8.06382	2.14221	37.4764	19.5164	19.0021	7.99859	17.3822	22.9563	24.853	3.61551	12.4722	0	24.1112	19.3013
RL34_HUMAN	23.0848	14.9204	36.6757	20.9494	18.5704	15.4655	16.267	6.58426	5.8229	35.1167	3.20196	1.75158	16.8983	9.66177	0	12.8285	7.15022	0	4.65981	5.06053
HEXA_HUMAN	6.42259	15.9118	5.01495	7.16004	2.11758	6.56286	7.15687	4.18387	3.9294	1.27611	1.48932	0.154679	3.11665	0.3881	0.311185	0.501125	0	0	4.13701	1.62041
MUC18_HUMAN	0.721135	6.80376	1.22837	0	0	0	6.06093	1.99322	0.764425	0.313232	6.75516	4.45618	4.35761	2.24154	11.8029	3.62034	0	5.29499	4.98623	6.24781
GDIB_HUMAN	91.8733	88.8739	100.618	77.908	93.1253	132.279	177.957	73.2967	119.792	125.081	39.6711	11.8128	42.6084	50.251	27.4916	24.9553	14.3852	31.4281	71.3324	42.7678
HNRL2_HUMAN	23.1976	23.767	69.4671	38.9112	21.4386	50.6352	41.0481	18.2068	45.0111	32.1149	19.3808	10.8033	10.9781	11.2217	13.2592	22.4185	3.24801	6.10906	25.3507	9.63974
DCTN2_HUMAN	33.0749	13.2872	11.5379	21.4007	11.2656	17.0434	25.4072	20.2572	19.2104	19.4257	21.2172	2.77229	11.7356	14.4654	7.40446	8.5957	0.309587	7.18037	8.00744	2.27817
AOC3_HUMAN	1.85577	116.857	4.23461	18.2944	1.50376	13.2309	64.1546	19.1424	31.0005	1.67992	52.7155	75.2953	40.6766	41.7949	144.682	58.8998	14.8166	76.5219	75.1388	70.6577
LSM3_HUMAN	2.99472	0.748001	0	5.40774	5.13402	1.82202	1.58401	0	3.71335	1.36559	3.157	1.03231	1.0715	2.33806	1.53304	2.212	0	0.359739	1.41727	1.33488
RS2_HUMAN	54.1551	50.4875	66.8365	85.4086	62.9609	57.8954	98.009	42.9656	77.312	54.3644	12.9475	5.43303	35.4749	22.9903	20.973	23.7076	73.6697	28.2358	30.2143	15.8722
UBP7_HUMAN	2.80669	5.70875	6.08969	3.04203	15.9752	11.8973	2.54606	1.91303	2.22404	3.05441	0.953737	0	0	2.84191	1.63198	2.55231	0	0.961471	1.06975	0.529179
EIF3H_HUMAN	35.7536	3.49961	4.52348	2.37867	4.0543	15.7734	11.909	5.41619	6.98055	9.76851	4.63478	1.54673	0.964332	0.512715	2.56932	3.77117	10.7243	3.40155	3.4907	0.731476
DPYL2_HUMAN	85.1575	81.5625	32.5813	74.1473	29.4733	62.2832	77.0467	90.325	63.2977	64.2633	141.488	61.2653	76.711	100.054	162.932	67.0779	35.2219	97.7591	95.6978	55.955
OST48_HUMAN	7.58183	14.8938	8.66758	8.29203	11.7502	4.18691	10.4036	6.50529	25.7032	5.02274	8.56969	7.37425	3.60148	6.26573	15.6471	2.24254	0.183018	4.987	12.2585	4.35671
HIBCH_HUMAN	1.52473	1.53312	0.575602	0.817001	2.13725	5.01322	1.22035	0	1.24742	1.95943	0.902965	0.476387	1.70555	1.11525	0	0.364071	0	0	1.80683	1.23219
TMED2_HUMAN	0	7.18687	2.67302	7.74505	11.5055	5.08661	5.07078	4.17688	5.17268	14.4232	0	1.40227	2.08667	2.99868	1.42601	2.553	0	0	4.27243	3.11108
ADDA_HUMAN	6.46632	8.56935	7.08829	6.65485	1.89387	4.43888	7.55674	4.75097	13.419	4.74704	11.3733	4.13921	7.46634	11.8876	8.26136	3.96289	0	6.90122	12.2342	2.97686
MRC2_HUMAN	3.31798	4.21383	4.83226	5.63151	4.51921	0.822038	3.9231	4.76692	18.5467	7.13607	1.0558	0	2.16272	6.8345	5.80357	0.434462	0	2.40007	3.71701	1.32183
RBM3_HUMAN	2.77104	3.27699	8.03196	12.0524	29.5862	8.53057	11.1891	13.3767	12.272	17.7309	1.33886	0.643998	0	2.70571	0.743254	2.34833	19.2943	6.73327	1.63386	5.03681
AT2A2_HUMAN	4.08109	8.10306	20.0993	5.46645	9.95811	3.26443	7.60883	0	8.63981	2.82228	1.09389	0.687926	3.18673	0	3.13728	3.10626	19.8139	0	2.04234	0
CATA_HUMAN	13.306	12.4774	18.4954	7.80271	7.43188	14.981	11.5335	12.1648	9.68503	10.367	16.7555	8.31652	21.2993	10.0252	7.02883	9.85771	2.78742	9.47597	16.0455	13.3414
RS10_HUMAN	33.5442	13.8599	36.6074	26.413	32.0918	60.9071	47.9199	23.7397	25.0118	44.5863	20.2378	3.78254	5.62075	10.3529	9.76447	12.0863	6.48167	9.23407	10.3659	4.37082
PRS6B_HUMAN	20.5104	8.28584	5.27691	17.3406	27.3902	17.0656	8.02879	7.66759	14.6908	15.9772	5.68546	1.03131	1.74346	4.09527	5.77953	3.30575	10.4865	2.29822	3.66774	2.20336
DEK_HUMAN	1.05938	0.952742	7.64852	7.10488	6.58325	15.8139	8.32571	1.59576	4.30023	13.4842	0.988882	0	5.81246	3.56724	0.875361	5.34345	2.6633	1.9717	2.44216	3.65097
ARL8B_HUMAN	0	2.49764	4.17618	3.95045	6.219	4.2826	0	3.46125	2.63628	2.64468	0	0.504755	0	2.07606	2.17543	1.70951	0	1.35253	2.41539	0.957519
DECR_HUMAN	16.0381	18.5585	20.5306	12.3835	65.5483	25.6039	18.7327	8.22057	12.0301	19.8232	8.38359	1.31672	14.0732	6.58608	8.88341	3.9553	0	5.59961	7.54447	1.60374
RS18_HUMAN	54.3329	29.6937	61.7486	50.8495	47.7483	40.3632	39.0283	55.3222	38.7825	47.5945	26.2896	10.7246	14.2414	13.8307	16.3579	28.2807	4.65365	24.5793	22.4897	10.5785
VINC_HUMAN	134.381	209.053	200.181	204.062	193.162	133.109	277.702	186.853	198.4	240.938	160.219	59.6773	240.964	217.556	214.11	156.735	55.6025	109.369	162.137	90.757
RAB2A_HUMAN	5.25199	15.1179	8.69726	9.92732	16.3837	4.17299	9.56478	1.64527	13.2768	11.6465	7.02815	0.685365	3.06644	1.2111	2.52563	2.27551	1.16844	3.80316	3.29296	1.98063
TFAM_HUMAN	7.04929	1.51807	2.22672	6.05647	4.04749	12.6487	9.50006	3.51121	0.560554	3.25061	6.98773	0	7.68109	2.13546	1.19867	5.16657	0.347912	4.39461	5.64761	0
FHR1_HUMAN	0	24.5819	1.63224	6.16888	7.32305	0	1.64333	4.14742	1.96695	24.8744	0	22.4573	1.11202	10.8163	0	2.43272	0	0	6.21968	9.36424
SC23A_HUMAN	24.128	12.1571	14.94	13.0782	12.6364	12.0854	21.469	11.1162	18.7738	33.2358	2.30583	1.7097	1.16488	0.812583	5.61321	3.76616	0.774026	3.40099	6.16749	3.49302
TERA_HUMAN	211.012	110.576	137.583	179.799	125.988	190.475	170.088	104.044	172.763	189.758	140.083	50.9493	98.878	54.564	82.8436	66.253	30.9217	52.4013	100.926	43.8685
CIRBP_HUMAN	0	11.765	1.79914	8.34238	5.88823	4.65716	6.29669	3.27945	8.21952	1.77817	0	1.51471	1.27594	2.79142	1.83147	1.12519	6.76488	2.03966	3.44256	3.62639
CMA1_HUMAN	75.5647	104.464	47.7217	160.855	35.2009	104.364	71.679	67.3766	60.6219	5.58891	137.144	58.3293	137.6	249.993	133.309	73.6632	52.7773	117.124	128.812	57.1348
VPS29_HUMAN	2.45784	3.10292	2.74196	9.24642	6.70162	9.22084	7.21928	0.63926	7.58598	2.31382	0	0.480805	3.27948	0.638708	0	1.92674	0	0	3.21872	1.79067
ACSL1_HUMAN	0.342962	16.3295	0.308411	0.243237	1.51663	0.594946	10.2545	0	5.47381	1.29816	5.30462	1.85695	4.61099	6.75622	2.30141	3.36684	0	3.14674	3.17935	1.47862
OLA1_HUMAN	6.11129	5.6963	2.83469	9.62626	9.34602	18.7074	13.7247	5.6923	14.7142	10.5371	3.98484	0.583517	2.0852	1.9338	2.86671	0	0	0.470522	3.84366	1.26668
TRYB1_HUMAN	238.068	286.92	47.2811	76.6649	53.3533	150.033	223.936	90.8034	124.699	59.3806	223.537	37.6941	139.343	119.09	168.769	82.5626	84.6276	38.3068	126.112	49.6863
FBN1_HUMAN	30.1163	594.7	745.403	400.603	466.172	44.9092	146.67	111.872	402.478	198.661	69.3089	154.923	500.49	549.225	793.797	26.1512	51.0498	161.772	234.093	39.1621
CO9_HUMAN	14.8454	11.8742	24.024	5.06155	2.45633	10.2362	7.98985	28.5283	6.22483	18.9694	9.36381	39.7272	27.147	8.33395	13.0604	31.9427	22.8783	10.8229	25.1595	25.7782
GPX3_HUMAN	22.4094	46.271	40.7497	25.8489	23.294	18.5144	27.3434	38.6493	18.9425	48.9062	22.4639	11.542	23.9355	16.9952	11.9567	25.1382	16.58	10.2256	19.2026	11.7719
NAMPT_HUMAN	21.0587	2.04616	3.27196	6.96072	14.6105	53.8619	10.5085	6.83045	10.5584	29.1847	3.37704	0	5.31155	4.78156	4.75515	0	0	1.29681	4.08639	1.98869
UB2L3_HUMAN	13.678	10.378	9.918	18.313	9.88101	18.1886	16.0062	1.2316	26.8762	21.5372	0	1.46457	7.44416	5.51983	7.57424	5.0808	5.41181	6.86134	9.88383	2.88987
ECH1_HUMAN	6.49167	22.6545	8.38369	16.8124	25.8307	42.0889	12.8044	2.92558	8.41046	6.62189	2.74828	2.93123	5.94507	5.2364	8.73697	3.69489	3.50066	1.47652	12.9752	6.70926
STT3A_HUMAN	0.577637	2.53459	6.11771	2.78692	3.00787	4.38621	10.3346	2.95869	5.1131	5.68892	1.10471	1.27449	1.54979	1.89807	2.19149	1.72949	0	2.31657	2.75688	0.471236
PRS8_HUMAN	15.2549	5.95775	8.87571	17.0961	20.033	14.2825	13.817	1.46691	6.28911	24.1605	5.88604	0	1.60232	7.2817	5.36426	0	8.17909	1.06463	2.85204	2.01861
KAP0_HUMAN	4.9468	1.84001	21.5132	6.14986	4.51687	7.97331	5.77112	3.60705	10.262	17.5989	4.63349	3.58179	4.64853	4.76883	2.91144	2.03253	3.91772	2.84399	7.42119	1.6511
MGMT_HUMAN	0.474334	0	0	0.951991	0.73032	2.23154	0.693854	0	0.346526	0.874237	0	0.455832	1.06298	0.56433	0	0	0.43232	1.08025	0	0.223371
OAT_HUMAN	0	12.7202	11.1904	2.21842	16.9037	0	6.25669	0.487961	3.18493	5.24771	2.00165	4.47699	0.438637	0.432778	1.10937	0.239924	1.85331	0.261688	2.34295	3.05252
RS3_HUMAN	50.0247	55.9676	56.1739	42.2206	63.9986	69.0721	70.0077	35.5495	71.6699	80.5139	31.8056	16.0093	32.4158	14.9533	26.8872	17.4054	5.42617	10.4205	67.4676	27.2765
RS30_HUMAN	7.08397	3.93676	7.86973	9.75872	7.82768	7.7177	30.0193	3.67524	8.79609	12.9778	2.72255	1.69452	14.1061	3.32327	4.49822	11.2616	2.89556	2.7266	6.45184	2.82618
ENOG_HUMAN	0	3.98854	10.3544	23.6551	3.64897	3.25035	1.03288	2.08009	5.88567	0.468567	0	0	1.42645	0.712196	1.3087	0.752456	0.792552	1.01301	0	0.223329
IQGA2_HUMAN	39.3884	9.23598	2.40314	12.9622	2.77562	42.9826	9.33845	0.466061	5.11872	1.01123	0.421525	0.104495	17.3676	2.78421	3.4268	0	0.398765	2.63542	3.69924	0.370718
PSB1_HUMAN	18.1785	17.3611	7.94403	13.6321	23.6678	24.3306	4.51072	6.91763	15.4347	17.6132	10.6844	0.468287	6.74751	4.52953	0.622139	4.09284	0	1.04344	16.1795	3.66251
SYIC_HUMAN	8.10184	5.96793	4.51187	5.47732	6.4682	6.91907	4.23815	1.07818	5.66194	3.10036	1.42108	0	1.05463	0.53866	1.28755	0.715751	2.8694	1.15027	3.50285	0.259492
S10A9_HUMAN	77.8879	17.2004	15.4421	9.90183	12.0107	52.5491	20.644	42.0969	0	45.8646	0	2.48234	5.71569	13.9936	2.92346	7.64467	1.50308	7.01318	3.46528	4.61939
TRFL_HUMAN	268.429	14.2617	3.31012	729.919	0.340659	5.89204	11.869	16.436	8.72451	24.5532	42.9414	106.035	309.289	619.403	74.9738	139.341	5.05195	14.7534	122.502	38.1277
TAGL_HUMAN	88.9235	281.454	190.208	239.977	301.021	97.7683	378.886	205.746	292.522	479.204	138.216	76.4896	395.944	211.696	173.923	249.484	269.688	221.94	307.407	173.753
CAV1_HUMAN	7.20348	23.2674	18.4733	11.2455	6.32432	9.72764	49.5023	17.9654	21.7007	8.80072	28.5916	24.2935	40.5608	28.4785	77.0473	20.289	13.1104	87.9165	15.4986	17.4905
HSP7C_HUMAN	360.509	284.385	321.112	331.238	403.367	626.091	514.332	212.535	469.298	443.256	163.786	92.4823	207.009	98.6458	161.568	122.525	154.027	102.397	197.623	180.439
AK1A1_HUMAN	49.7857	37.9948	58.0875	51.2945	9.55122	58.1327	27.4537	15.9469	55.5307	46.278	26.575	9.4589	50.4561	26.0621	13.2315	10.4548	8.81151	11.0552	29.6519	14.6374
SC22B_HUMAN	28.6968	10.7707	16.2143	15.3668	5.47803	27.3027	19.3995	10.8696	19.1561	4.97679	12.7545	2.40368	8.69011	2.8697	3.25066	3.38737	0	6.66849	3.96289	2.57697
RL23_HUMAN	28.4309	18.5936	47.6811	44.0174	36.443	46.4245	46.7927	31.0555	37.9973	54.9018	7.5871	17.2663	10.9351	23.4209	11.5787	23.7577	16.6676	26.6725	16.8234	11.8134
PRDX6_HUMAN	20.1078	46.2823	37.743	79.4332	124.008	141.317	65.625	74.7304	65.966	72.3687	45.3946	47.6419	48.6633	42.5862	44.1997	21.2848	29.9236	41.5721	87.1494	36.0993
NDUS7_HUMAN	0.855772	2.94611	0	0.863969	0.852737	1.83294	1.29724	1.19248	2.18075	0	0.466958	0	0.703148	0.80047	0	0.670158	0.324454	0.430287	0.84938	0
MET7A_HUMAN	2.83636	5.64933	2.82898	3.22421	5.44104	2.54362	3.85909	4.09274	5.39923	1.68294	5.04243	1.6674	4.95018	6.35547	10.5599	3.33301	2.2407	7.78755	8.51067	2.0782
NP1L1_HUMAN	19.1416	6.97183	6.72015	12.8354	20.4789	21.8298	20.8894	18.1613	16.2492	29.6458	7.27823	4.67806	3.97857	5.04399	3.40623	1.96488	6.20355	4.32946	0.829494	5.28581
DLDH_HUMAN	13.404	27.4895	15.3428	18.5781	49.3447	46.3502	19.4332	11.8876	23.3253	23.17	7.04242	10.3682	13.3029	11.7166	11.3878	5.98662	2.29144	2.51615	16.9095	5.46213
B3AT_HUMAN	11.2091	1.20592	12.2859	0	0	0.345788	2.57557	0.929205	0.513127	0.779637	1.79396	5.58896	2.33859	16.4842	1.70306	2.04461	0.573254	7.93509	0	0.732844
NUDT5_HUMAN	0.731716	1.66056	0	4.85366	0.739587	5.79603	3.70956	0	3.14071	1.21229	0	0.622258	0	0.860974	0.853205	0.498433	0	0	4.07762	0.515457
CD81_HUMAN	3.35121	14.5418	6.48124	6.49502	4.39675	2.26507	3.0318	2.06824	2.67825	2.3488	4.85331	11.5397	7.5391	13.1412	66.1124	2.02476	0.586546	2.75637	16.7977	13.4132
AT1A1_HUMAN	8.46124	22.4129	34.8801	15.7393	6.91208	16.0121	14.882	3.43269	15.8611	10.9724	14.2478	11.9918	25.8478	26.915	17.7564	7.10401	10.7451	12.2863	19.8165	5.82014
IF6_HUMAN	10.6812	4.43804	7.13604	8.46063	6.81785	0	2.48401	0	4.29367	2.92912	2.99641	1.13694	1.66192	4.929	2.50541	0	1.94513	0	5.17947	2.98242
DX39B_HUMAN	14.9902	39.7796	53.3442	48.1375	47.4796	76.4431	30.2522	23.8505	47.9286	34.3504	15.7723	9.62027	28.8704	17.6081	8.36134	15.8505	3.3425	12.6017	37.5728	18.9285
RL22_HUMAN	14.9859	21.9845	17.4517	32.0395	17.5148	20.6656	22.2549	20.0278	33.3147	15.7447	3.82748	8.03605	5.01258	13.6953	7.52524	6.87052	2.15199	14.0011	18.7445	12.3603
UBC9_HUMAN	9.35873	5.53893	13.552	9.8191	17.1554	11.5742	5.86518	5.13917	11.3911	7.7784	1.9006	3.26706	11.8264	4.12624	3.99626	3.82277	0.758511	5.29424	5.98887	3.02538
TPD52_HUMAN	8.98067	1.03202	7.97739	6.45992	34.646	13.6146	5.10669	0	1.04484	18.6642	0.589966	1.02129	1.93225	0.754858	0	1.96799	0.720209	1.55056	1.408	0
TKT_HUMAN	159.055	115.89	165.2	125.078	333.105	122.105	115.191	44.574	106.439	130.768	155.957	81.6412	153.505	114.243	120.364	65.1813	86.8947	46.4568	150.811	120.6
LSM2_HUMAN	6.53161	5.98491	5.96636	6.76892	2.13004	6.72056	2.3039	4.59166	0.321379	4.13238	1.15015	0	2.17954	1.99587	0	1.67163	0	1.21337	1.16446	0
RCN1_HUMAN	37.351	8.73912	7.19945	17.1703	28.385	22.7093	32.1653	6.13684	18.4894	35.0706	37.3476	8.46188	8.19151	10.3549	7.87683	12.6426	3.3858	6.17664	15.5186	10.3803
MIC60_HUMAN	14.3711	22.9799	17.8373	15.1322	24.7561	14.8551	19.1008	12.0296	14.3285	27.9239	2.58249	3.40249	2.82939	3.67543	7.56384	2.748	0.314497	9.97737	4.72798	0.883825
ARPC3_HUMAN	24.8229	20.6688	19.6107	13.5326	19.521	16.8758	15.9424	3.10297	22.5646	33.0609	16.5711	1.82602	15.6162	5.35626	9.37705	2.34781	0.606716	0.729084	10.2516	2.59748
ADH1B_HUMAN	3.05506	29.5511	2.64555	0	0	36.7948	39.9599	22.8178	27.3709	0	27.6319	28.971	75.6884	102.982	37.6117	16.3493	15.1042	19.2358	28.1312	39.0146
CO4A2_HUMAN	13.8158	16.9882	29.6429	18.4277	13.8837	5.59562	12.5036	32.7915	29.6008	3.24297	11.3982	33.7944	21.7905	24.3438	69.3313	17.8523	5.08067	33.6523	9.93759	10.6218
TOLIP_HUMAN	4.11432	2.07553	3.0878	3.12581	1.67098	7.59322	6.13632	2.84812	1.82711	2.61781	1.37734	0.737777	2.34785	0.856158	0.691082	1.81561	0	2.78857	0.549734	0.69542
AQP1_HUMAN	1.05771	2.0495	1.17111	1.71588	0	0.826594	1.91274	1.85972	1.79817	0	3.79939	1.99398	1.72359	4.4207	7.73132	0	0	2.5081	3.97616	2.20101
RAD50_HUMAN	4.82175	0.799271	1.07509	2.55919	5.16556	8.2604	0.971787	0	1.82173	5.01781	1.06687	0.0926008	0.639406	0.414915	0	0.41365	0	0	2.8093	1.46133
AATC_HUMAN	5.8985	1.78002	0	6.06775	3.2888	18.7327	3.90443	0.914959	3.32416	4.51174	1.9418	0	3.98296	1.48074	1.92162	1.4433	0.267603	1.10266	3.41084	1.58087
SNR40_HUMAN	1.64203	2.9933	2.09841	1.4506	5.43968	2.46738	7.97687	0	1.0731	1.40759	1.44384	0	0.207192	1.69462	1.21011	3.07571	2.236	0	0.644667	0
PSMD5_HUMAN	7.34135	0.798365	3.40174	11.4339	5.2191	39.971	8.01759	4.20331	7.88785	8.29385	4.03282	0	2.25449	1.46474	1.09717	3.18754	1.18168	2.68934	4.12059	1.35179
TPM1_HUMAN	180.948	143.07	111.507	92.086	89.1713	178.327	499.166	76.1595	133.148	500.732	296.853	101.566	175.504	106.779	136.996	396.583	82.9557	165.846	278.05	204.452
PDLI1_HUMAN	19.8187	27.1121	19.1738	39.6738	12.2793	13.9288	24.0773	24.8909	25.439	24.6073	6.37107	4.48084	29.9965	28.6058	7.84354	8.05504	8.4227	12.9034	12.7098	9.72887
GRHPR_HUMAN	0.421576	15.7534	9.40147	23.2623	12.8542	27.6127	6.28193	6.84898	21.2266	17.0233	8.18755	0.417507	7.70936	7.49724	3.16386	3.84244	1.71654	4.91379	16.4859	3.2904
ATPA_HUMAN	275.961	255.977	148.909	231.119	294.83	312.286	214.477	217.364	162.751	224.498	193.57	88.1824	87.2351	149.19	127.911	107.202	69.726	120.784	153.355	79.9272
ODB2_HUMAN	2.50928	2.01261	0.564062	2.83895	1.62645	7.74412	1.52244	0	1.24946	0	0	0.600999	0.740833	1.49115	0.285226	0	0	1.29376	1.18788	0.323548
SEPT7_HUMAN	68.2921	57.6195	62.6721	67.0332	51.6323	41.8501	47.7279	31.2985	47.8555	53.544	60.9678	13.1873	47.4091	26.8725	26.5658	27.1401	17.6346	27.9831	31.5731	14.3446
F10A1_HUMAN	22.1287	27.0362	23.5963	32.6704	27.5946	29.6563	42.9309	0	35.0311	25.353	16.5532	0	19.3724	18.2013	8.81995	0	9.1195	0	31.4696	33.6607
RAB10_HUMAN	8.07969	1.60907	9.82933	5.9238	1.30394	13.2724	3.33441	2.20736	5.39342	3.89278	4.65056	0.665002	1.64608	3.05427	1.9868	1.41531	0.308244	4.05161	1.15573	0.555703
RL35A_HUMAN	31.9993	28.6626	39.5902	32.286	25.3732	22.8184	21.4637	7.41715	22.6845	16.1791	19.226	3.39289	15.2883	7.64596	6.23907	4.42607	6.26932	3.35587	10.9778	9.18513
HSP72_HUMAN	94.0274	10.4945	3.73964	20.8521	0.28714	42.5445	7.23208	6.8385	5.17531	5.5711	8.62178	0.313105	9.81919	2.81327	1.99062	5.72207	0	1.84923	5.70857	0
SQOR_HUMAN	40.2571	50.582	10.443	20.8439	32.0782	27.6697	14.1223	10.133	20.8125	32.1277	8.41688	0	4.68973	7.28085	8.55586	0.641235	0	0	8.19483	1.07475
FUS_HUMAN	14.3358	19.1069	20.7574	16.2228	24.4543	40.2968	50.258	14.2058	16.5768	26.8221	8.60406	6.90744	14.2182	5.37705	2.72466	20.9206	1.11765	14.1351	12.8279	9.72587
PCOC1_HUMAN	9.63535	21.1792	48.7098	30.3722	36.2288	9.31006	20.5374	23.8673	70.8585	37.942	13.6707	32.312	14.6143	14.2656	24	13.73	7.41282	13.3718	47.8714	35.9796
PSMD6_HUMAN	5.80843	2.96948	2.49476	4.34053	4.40357	3.62918	2.85382	0	5.4665	8.03613	3.60983	0	2.07887	0	0.64114	0.847801	0	0.36618	3.91722	1.58888
SYVC_HUMAN	7.48273	1.01765	9.89478	8.92049	11.567	17.1968	8.66015	2.49714	16.7868	10.1728	5.02211	0.22904	4.22537	2.23666	2.37527	1.48306	0	3.60657	8.21035	1.25625
SRBS1_HUMAN	0	2.73429	1.4588	3.95087	3.02987	1.43672	19.6039	5.39037	1.95271	0.760335	0	1.60907	4.22025	5.45746	3.73921	7.95616	0	10.7911	3.22975	4.11626
K2C7_HUMAN	55.0587	182.954	144.892	128.172	503.765	695.245	53.0031	21.2823	125.554	69.1125	548.315	140.941	30.4938	634.487	258.331	208.999	8.39908	649.231	257.534	96.9232
STML2_HUMAN	6.46457	4.70355	2.97184	5.41631	3.71399	7.09022	7.42179	2.19977	4.42053	10.5379	2.2827	0.941664	0	3.04918	2.58874	1.6618	0	0.633785	0.806053	0.91441
ACTN4_HUMAN	431.573	222.329	471.981	268.705	188.715	427.865	885.466	223.014	276.482	631.217	234.992	58.2045	411.983	186.922	188.775	253.143	111.946	314.767	320.455	75.3876
NDUS1_HUMAN	16.0813	41.7953	20.4679	21.4843	19.0043	36.3329	18.146	12.6114	13.1177	23.4164	13.8449	4.14241	11.2599	7.87041	12.6848	5.48479	0.443829	8.08599	11.3578	3.64178
AMPN_HUMAN	32.9175	2.56685	0.320578	7.13163	1.19464	3.29685	5.06989	0.806186	3.57525	1.92015	14.3663	2.77293	13.2688	6.45454	24.126	4.84421	0.411224	5.23732	11.3364	6.35789
EEA1_HUMAN	15.036	4.17891	4.26761	4.46275	5.3252	14.0582	17.5294	3.10145	6.50965	12.3871	1.52998	0	1.06164	3.75902	0.56576	1.55437	0	1.67726	0.464497	0.497354
QCR1_HUMAN	22.3202	52.2599	31.5306	27.42	67.3725	40.5151	18.2242	12.6165	27.2866	18.777	3.564	5.33314	6.738	14.3578	9.66646	5.62888	0	8.50239	9.30973	1.47255
RSSA_HUMAN	72.2097	47.2738	64.6059	59.8314	68.0013	46.9702	48.592	38.8528	77.7711	57.196	47.0719	9.46627	24.1244	35.1675	43.9998	13.9409	12.2082	4.07932	45.1224	19.7217
PDIA6_HUMAN	61.5996	56.4707	45.7068	76.8299	71.0442	69.6763	75.9159	60.8945	99.0502	109.433	46.5856	13.4662	36.712	35.0868	43.4855	44.0346	8.14204	31.5647	45.3699	21.1409
EF1G_HUMAN	44.9004	27.6864	57.6727	52.8782	74.459	67.0997	70.9962	32.6806	75.6068	55.2086	21.0998	7.27884	21.0824	28.3809	13.5216	19.8973	51.4134	12.568	31.6833	16.0739
RPR1B_HUMAN	2.6814	2.28045	1.18264	3.50982	3.11261	5.92605	2.31403	0.438905	4.57437	3.77719	3.08222	1.01191	1.13029	1.90528	0.249616	1.05314	0	0	1.38087	0.604434
GSTM2_HUMAN	0.512956	1.45531	0	1.95139	0.958743	1.72554	0.528129	1.03485	3.86082	3.62138	4.99034	0.627797	1.29641	5.11102	1.37192	1.5251	0.41516	0.999291	6.88736	5.42217
HV551_HUMAN	0	3.20585	2.33124	0.675952	0.751287	2.49285	1.26842	1.50823	0.626906	0	1.53039	4.55224	0.81558	2.75302	0	29.1419	10.697	1.54334	5.41073	1.4718
SYNC_HUMAN	11.9588	1.62548	14.3145	8.23979	10.8299	19.6312	7.54767	7.43082	9.79709	12.0879	3.1851	0.336119	6.53654	4.41455	5.09496	1.95487	0.730954	3.81346	7.104	1.86787
PDIA5_HUMAN	1.07821	1.48491	4.50966	6.07089	5.49283	5.39205	14.0118	6.13623	8.77623	13.6371	0.51879	0	1.17113	1.08839	0.703414	0.902212	0	0	1.2155	2.30211
CD44_HUMAN	5.40531	3.4652	12.3818	2.50675	3.33572	8.25613	8.05084	7.39877	5.63852	10.3767	2.25828	5.52749	2.51263	5.47252	8.85093	2.61685	1.40719	8.67426	11.7328	0.573635
TBB8_HUMAN	13.1821	43.6934	43.9739	75.5241	62.3321	20.3825	10.4628	14.2719	70.1353	40.629	10.3918	34.3611	16.7374	38.1969	55.0723	2.17593	20.2407	5.44515	50.8364	35.2701
PXL2A_HUMAN	1.79616	3.12108	0.470193	0.456325	2.47697	2.48747	6.28229	2.01296	1.15306	0.756376	4.98083	2.20683	0	1.39378	4.31618	3.6892	0	7.47507	1.14342	2.17943
FBLN2_HUMAN	35.2552	145.175	102.05	56.3924	138.863	29.1344	67.0242	51.2808	151.339	86.1645	19.9972	0.297077	110.614	124.528	31.1139	11.631	12.4713	15.9999	15.4864	2.59877
HSP74_HUMAN	14.4868	24.7941	30.4263	31.8347	51.42	43.3417	21.4175	18.7506	14.1406	38.2298	14.4147	4.6675	12.9726	6.15245	6.16429	5.60489	0.636519	3.83105	12.3237	5.25759
SORCN_HUMAN	14.404	81.3362	21.9777	79.6254	36.3982	35.9438	25.8926	5.40419	33.384	46.3448	14.1985	5.04402	26.1464	34.7389	21.5312	11.5223	2.70382	3.96867	21.674	7.5473
TBA1B_HUMAN	251.552	35.0516	315.011	368.532	37.2762	302.859	359.417	268.896	36.2041	492.051	191.936	147.546	0.311982	171.611	213.59	10.5121	334.296	183.639	0	0
PARK7_HUMAN	95.9395	88.1778	154.229	124.74	123.636	168.9	90.065	32.8887	116.865	89.2792	107.218	43.1851	89.3899	50.268	39.6055	38.0085	31.6233	33.4801	81.1632	48.483
TCPA_HUMAN	23.8354	27.6989	43.8946	18.4958	32.5941	33.5047	46.2717	12.6101	29.5914	34.1023	18.575	7.29132	14.4596	14.0844	10.9629	5.24526	90.4123	12.3941	27.4653	7.96344
SEP10_HUMAN	0.478794	2.01023	0.557923	0.200446	1.05021	0.501148	1.80482	0.454154	0.528343	0.741637	2.26001	1.39199	2.02938	1.74991	4.04642	0.763673	0.198806	2.12335	4.35297	1.20169
COCA1_HUMAN	172.443	488.124	546.365	213.464	985.084	83.6923	266.803	204.273	480.148	1560.51	13.2209	65.2035	8.93972	30.6933	20.6262	80.3468	26.2023	40.9673	38.2071	37.8648
PLEC_HUMAN	625.645	791.914	710.617	398.472	668.293	415.511	603.462	418.721	605.994	1253.88	430.646	89.796	487.535	433.011	291.305	208.24	74.2486	313.026	244.779	81.481
IF5_HUMAN	0.935406	2.89823	4.22816	5.2101	4.05683	7.23511	5.56612	3.7896	4.49567	7.21779	0	0.45548	2.04279	3.23353	1.13113	2.17628	0	1.53607	1.45542	0.689542
FINC_HUMAN	729.763	818.341	1763.55	282.725	1838.66	289.556	1060.79	727.211	1528.18	2230.03	95.7671	168.143	145.973	94.509	117.209	153.142	51.3115	87.2032	234.003	246.583
TPM3_HUMAN	83.5718	65.0044	20.9233	91.5178	89.9286	73.8838	92.9542	54.736	114.813	99.2035	54.2825	9.76755	20.7119	22.6678	25.6505	86.2073	14.9551	7.4908	23.2946	22.9185
DDAH2_HUMAN	16.7913	22.2544	5.84838	14.6512	8.62647	26.3315	34.2082	13.7665	32.6251	20.3717	21.5401	9.21621	30.8009	16.118	14.2867	22.0199	5.66029	2.95782	25.1752	9.23472
RAB7A_HUMAN	36.5377	24.8558	19.1867	12.8801	18.9611	42.8925	27.0359	15.0061	48.9686	23.2479	26.2162	6.87318	12.713	17.0001	12.612	7.73855	7.02841	22.2464	24.4351	5.30119
CBR3_HUMAN	2.91448	2.89139	1.33872	1.51368	3.7724	1.41904	0.586998	1.03938	3.07813	2.8916	0.385213	0	0.369825	1.17631	0.433491	0	0	5.89636	2.12029	0.654832
CNDP2_HUMAN	65.7562	35.5422	66.1471	56.2043	90.4134	143.087	45.349	27.9254	45.8843	74.3593	41.396	5.28223	41.8674	26.2764	19.4913	16.9308	10.9533	15.3692	34.9542	17.5337
PSPC1_HUMAN	4.57749	1.33133	4.74101	11.5365	6.37124	8.00653	4.12792	1.0092	6.95806	3.54792	1.58998	2.32357	2.07789	1.42165	3.23806	1.32408	0	0	4.32147	0.572289
LAMB1_HUMAN	19.3211	30.0541	27.9008	29.2022	7.89329	7.43599	31.6266	12.3277	36.9199	20.2843	22.466	27.5161	3.84	2.9378	47.11	21.1139	1.60013	4.60187	24.4644	29.23
SRSF1_HUMAN	54.295	50.3251	41.2106	61.3064	43.0798	58.3779	54.9109	17.8105	45.5863	46.2287	36.0464	10.6243	25.2384	18.605	8.79487	14.0223	9.57986	10.0137	24.1134	8.58561
RL38_HUMAN	8.3053	7.1184	6.30998	22.506	22.0266	19.8463	15.0456	9.99083	10.6512	19.6356	14.5364	2.97909	2.85218	7.23736	0	4.54911	1.14757	3.2821	10.1005	2.15527
EZRI_HUMAN	112.216	21.9992	39.7045	83.4927	70.8632	87.6198	32.2595	12.5036	46.8174	89.6766	25.6996	1.78497	13.6052	3.58994	6.97034	0.716078	3.18966	1.96215	6.02734	0.216382
XPP1_HUMAN	4.9025	1.98748	2.50195	4.23523	2.21492	1.79782	3.90389	3.12803	9.70414	3.69785	3.13042	0	1.73663	1.65898	1.35066	0.768039	0	1.48925	3.53367	0.246882
PYGL_HUMAN	24.5029	1.1413	0.855624	2.8799	9.05205	3.4294	5.49731	1.34597	3.82559	9.95946	1.19999	0.493228	1.24717	2.15583	1.11071	0	0.642401	0.487522	0.882607	2.26599
RS27L_HUMAN	5.54376	17.9966	3.32044	1.07152	1.78461	0	3.54225	6.13289	12.1034	3.46525	5.59166	0	0	4.06684	4.19356	5.0242	2.44701	1.12956	0	2.45685
CTBP1_HUMAN	0	0.55722	1.99647	0.625266	2.37359	1.59488	3.04816	2.13507	3.10492	3.44871	0	0	0.967074	4.25947	0.896304	1.07494	0	0.945463	0.227389	0.363024
OLFL3_HUMAN	19.3275	13.7479	20.5564	33.8948	35.7616	10.4371	20.7116	23.9979	28.4577	18.1268	22.5114	39.5895	18.5936	29.9932	32.8025	40.6385	10.0421	12.3304	48.6408	31.2369
CO8G_HUMAN	1.06914	6.30011	0.915371	1.56223	1.59051	0.580441	2.46303	6.59657	1.20659	2.73467	4.76598	14.9659	0.658309	4.30466	1.943	7.21394	6.02455	0.486568	5.14595	10.2433
APOC3_HUMAN	7.62526	6.51289	10.2804	9.93505	3.93126	2.62287	5.27756	10.4334	6.88536	7.79684	6.61034	5.77338	12.3535	25.4151	0.477815	9.78747	28.5689	4.26411	2.09878	4.04124
SPON1_HUMAN	5.85332	5.94756	4.89365	2.49672	2.90489	1.32651	6.43057	13.3813	22.1692	13.2013	0	1.16329	0.650838	0	4.92979	2.81461	0	2.19019	11.6871	3.9643
NACA_HUMAN	4.52648	8.37865	5.13054	9.72278	0	20.131	22.5589	7.64527	23.8069	22.4132	9.18095	8.79999	6.03855	6.21461	5.75514	4.59881	3.30614	3.97447	10.5601	8.14298
TCPQ_HUMAN	43.6354	21.5765	65.0981	38.1193	51.0657	77.6658	50.802	22.2483	31.5327	42.6021	30.5455	6.7957	22.5498	21.3971	14.9374	7.22947	5.18233	9.13222	25.9468	10.5951
MAP4_HUMAN	29.3992	4.5704	37.0333	36.5607	28.2448	13.2304	19.7586	8.30684	51.2321	46.809	6.60797	0.811417	9.03673	8.21451	2.82429	0.713507	0	1.78716	13.5066	6.14864
PHB_HUMAN	55.3648	50.8814	18.6614	38.065	70.2674	64.8631	45.2654	25.2341	48.7793	47.7694	32.4584	4.03291	11.2238	16.4297	20.5372	11.7047	15.6806	14.5877	12.9413	5.8678
QCR2_HUMAN	25.4199	42.7523	36.2498	21.0748	54.8056	45.1987	26.2624	12.5563	16.2593	29.2515	11.4889	10.4294	6.93069	14.3368	13.9007	7.17079	4.09348	15.1039	13.1469	2.66032
ECHD1_HUMAN	0.730288	0.430233	2.93332	0	0	1.02824	0.386211	0.737219	2.2008	3.02643	0.883598	0	3.86827	0.95296	0.495314	0.331593	0	2.92562	3.70081	0.334127
S10AG_HUMAN	8.64313	6.81451	5.17883	3.80859	24.0649	5.34459	8.95956	2.22194	22.8737	15.345	6.98903	0	1.0412	0.970059	2.16526	0	1.18597	0	0.936957	0.989045
AMBP_HUMAN	7.52557	25.0867	14.5921	19.8427	13.6258	13.3809	20.6174	19.7104	17.8837	34.5141	8.08531	54.9931	31.5553	34.4122	20.3974	11.0733	9.91842	25.9179	25.8861	50.0667
SRP14_HUMAN	110.281	24.6402	27.8787	36.9828	34.8427	41.5511	21.1152	19.0741	33.5583	19.7024	26.4064	5.09973	11.6502	9.51942	16.9277	19.0914	3.59097	10.883	22.7097	5.87378
KNG1_HUMAN	26.9143	28.5585	49.1614	30.7232	22.9105	32.6063	18.3451	34.2723	41.893	16.2809	48.7514	97.6531	58.2745	75.9716	65.9587	77.7807	98.3621	20.039	77.4063	99.1909
PYGB_HUMAN	15.0657	18.9501	35.1198	22.6501	23.8605	17.1557	19.0279	8.97934	11.1586	20.8296	21.9084	19.4394	46.974	57.3198	24.7547	13.3574	4.45959	20.1906	52.8385	10.6586
SAMH1_HUMAN	52.036	38.9461	63.9349	44.1428	33.7777	91.4508	39.199	47.8515	20.3572	46.2605	13.6515	6.26773	20.2195	14.5176	8.36723	7.89714	0.331239	5.81417	8.227	7.26582
CAPG_HUMAN	55.528	51.3607	67.7361	93.0158	76.9899	95.6757	46.6807	35.3506	56.4657	134.622	50.7766	16.0494	32.6266	35.0444	22.9355	9.92811	8.92938	15.4976	25.5802	8.92865
CYB5_HUMAN	6.20223	13.4734	10.3977	6.95007	37.7259	10.0608	9.27462	9.16144	18.4834	9.5456	7.4479	2.98399	11.7286	4.59424	5.0129	3.9163	0	3.31861	9.10839	5.58182
TSN_HUMAN	2.01338	2.10428	2.83727	3.47347	1.91544	16.1039	3.84095	1.41929	2.14609	12.1927	4.1718	0	2.64669	4.54184	0.654559	1.83131	0.351687	0.406958	5.99922	1.12449
MZB1_HUMAN	3.68117	29.5188	11.5148	10.8968	0	12.8777	9.00525	6.12803	20.4378	0.810672	1.60113	10.8155	1.17728	12.7421	8.26645	9.43629	6.03474	5.37568	12.9143	7.95446
SFRP4_HUMAN	0	29.1329	7.11834	2.4683	4.61285	0	0	8.62927	5.16125	2.95806	0	12.9037	0.966379	0.961913	1.06289	2.00198	1.1331	0	3.40611	6.00288
SF3B3_HUMAN	5.94222	10.49	12.2056	12.512	13.8608	8.6106	13.2109	2.27677	17.0218	15.2406	1.49306	0.704223	4.24195	2.91765	3.63103	1.53969	4.36789	0	7.37305	2.66417
RL28_HUMAN	34.7422	9.97278	26.7597	22.1592	22.56	29.2293	35.6608	12.3719	11.5367	41.1346	29.8171	0	3.78747	4.80405	3.23009	5.97092	1.2126	0	5.24043	2.49511
ODO2_HUMAN	24.4877	20.8068	8.18589	16.4328	20.3192	20.1658	21.3019	8.15268	12.3625	8.77179	7.64568	7.51225	9.07171	11.9633	4.97071	7.8043	5.4484	7.7883	8.14489	2.52204
ARK72_HUMAN	22.5324	21.2601	40.6575	22.3493	13.9799	36.1257	16.5691	5.09755	24.3484	10.2867	8.09785	3.68584	7.88438	3.83284	3.49985	6.75887	5.97222	5.1175	7.85559	3.90595
ZA2G_HUMAN	223.966	18.8969	110.851	171.024	17.1589	272.22	65.5627	68.1982	50.1397	42.397	512.003	148.036	2993.31	94.8548	352.851	185.288	512.629	43.8787	1252.17	1032.11
ILK_HUMAN	18.2143	20.6903	19.1849	10.7497	16.6685	16.3886	39.4443	14.1468	11.5292	26.8682	15.4107	4.67582	14.167	8.43917	7.33511	8.17498	1.79491	14.5165	12.7685	1.88364
PRDX2_HUMAN	229.685	68.1282	109.448	120.091	87.2809	108.214	70.7295	39.1869	74.4544	122.93	92.9118	41.5938	78.7061	56.7979	37.4361	45.8363	29.2613	33.2348	75.9869	40.8335
HNRL1_HUMAN	4.55096	13.5153	16.8531	24.0688	15.223	13.3366	5.54656	6.4538	25.4053	13.3654	3.44642	1.12999	1.96381	3.52587	8.27789	1.57905	1.72673	2.76891	9.3509	0
HEBP1_HUMAN	2.64482	0	1.72452	2.84124	12.6699	15.9979	0	0.443371	5.74589	1.17944	1.55605	0	0.477114	2.88943	1.54529	4.61883	1.68477	0	1.23962	0.462644
PLPHP_HUMAN	1.44093	0	2.86345	3.15255	7.21578	1.63221	2.23047	1.09135	2.37544	15.0498	0	0.97016	1.08817	1.28454	1.69058	0	0.709094	1.56397	0.73933	0.389206
KCC2D_HUMAN	4.68738	4.27523	7.87324	4.92825	9.95032	5.96306	5.76241	3.81922	4.74283	8.51136	6.50681	0	5.85646	3.21486	7.79916	0.638077	0	0	1.88361	1.79535
IF4A1_HUMAN	47.3606	41.3726	60.9338	49.3619	79.3884	85.8435	63.3812	40.2288	65.0703	88.3554	25.8876	0.485192	30.2403	21.6347	16.9196	18.5064	26.5149	24.5343	39.008	10.0469
PRS4_HUMAN	6.45028	6.46932	3.56175	8.93679	11.2572	8.77337	5.65431	4.24356	5.87911	9.55785	7.77406	1.0283	3.21684	1.50774	1.07996	0.999335	0.735145	0	1.38458	2.67144
FBLN3_HUMAN	2.4899	78.8858	52.3432	34.0076	101.012	3.98998	25.6473	10.6324	35.4152	20.165	0	10.2411	46.7169	74.6733	19.8946	0.562871	0	4.42082	21.5399	10.7635
FHL1_HUMAN	4.03562	28.7928	5.81483	7.31152	0.909176	3.68185	13.2695	5.93515	27.4121	6.50821	13.0584	32.9939	40.623	54.5406	22.2074	9.66771	4.89865	19.9154	26.2505	38.3029
GLU2B_HUMAN	71.5218	42.2622	53.7424	53.482	39.6222	78.3175	77.8503	29.5307	50.8855	72.7773	70.3291	10.5036	26.0769	23.667	27.0085	26.3583	15.8165	17.2656	22.8064	22.709
SAMP_HUMAN	2.86338	43.862	26.5403	74.2183	46.7243	13.2652	24.9716	39.5666	24.118	324.281	15.6785	7.27179	18.4791	70.3943	12.0572	15.2905	10.0342	22.6078	6.30044	4.90216
LSM8_HUMAN	3.38473	2.89422	0.874261	4.347	3.77318	5.30347	5.88456	1.65636	3.95845	4.21426	4.50294	1.52918	0	0.779807	1.43884	2.97562	0	1.79332	2.93595	0.609799
DREB_HUMAN	6.59369	13.2618	9.13767	5.4044	6.40006	4.55071	26.9114	4.35989	20.5333	27.1305	1.51632	0	2.49166	1.74437	4.65321	0.597696	1.75174	1.42076	1.22009	0.807886
ARPC5_HUMAN	30.297	20.2019	9.72942	11.4611	11.663	21.4407	14.6695	4.6805	14.0559	15.2423	17.1988	4.24711	11.7194	1.07844	3.68813	4.6744	0	5.44496	5.70498	2.06566
TENS1_HUMAN	4.73139	11.9427	6.88828	12.0331	7.52903	0.261828	11.8993	4.58254	9.5578	7.6148	5.15807	2.86751	14.6412	16.8221	2.78742	6.32658	3.50529	8.1753	7.46056	6.69879
MFAP5_HUMAN	7.23059	21.2697	27.615	17.8491	15.3014	8.92173	11.5312	15.4913	4.32159	15.9152	13.9871	2.47178	47.8589	67.4073	50.1301	9.97712	3.2677	30.2261	11.5215	4.37018
PTPA_HUMAN	4.77803	1.97877	6.42907	8.82981	2.74953	14.4535	8.19094	5.67286	6.60747	5.4393	0.983046	0.577914	3.12433	0	1.12234	2.0893	2.25837	1.04911	4.14938	1.34578
MYH9_HUMAN	1896	1467.37	1837.51	1249.67	1190.9	935.751	1611.06	869.412	1358.8	2614.63	1708.36	324.881	1083.86	723.142	1289.75	814.788	300.232	812.119	800.811	423.189
XRCC6_HUMAN	69.6971	61.8411	83.4903	93.9622	61.421	115.822	82.0339	44.7805	89.0121	95.7995	64.0004	26.7928	48.5182	47.0455	74.8143	32.9712	15.5782	30.6192	74.0432	21.7387
TIM13_HUMAN	1.57583	1.31022	1.70653	2.37261	2.49469	1.51915	1.17755	0	0.968803	0.950061	0	1.88746	1.64888	1.90083	0.88047	0.877759	0	0	2.70446	1.26322
EIF3I_HUMAN	7.84533	6.68096	4.88407	6.63876	8.41932	7.71138	12.0056	2.06748	7.63395	15.4051	1.61894	2.77309	2.88435	3.23883	0.765954	0.40195	0.408815	0	1.47875	1.33384
EIF3B_HUMAN	6.53511	8.52125	8.50352	8.45792	7.59211	10.1092	8.99974	3.86858	11.022	10.5446	4.22195	0	6.11521	1.67349	2.05245	0.913153	5.62926	0	6.75621	2.21298
PP1B_HUMAN	7.54714	25.5706	1.65915	29.6326	35.9076	11.2045	2.8444	8.27752	36.309	10.1391	3.80501	4.20741	0	8.76312	6.7868	0	1.40369	4.40566	5.59362	7.70953
ROAA_HUMAN	15.3782	5.7727	5.70551	13.6645	17.8744	19.5078	13.1954	7.09836	16.5382	17.5019	7.09451	2.23837	0.845952	5.35096	4.91015	2.5775	12.4546	1.69471	9.17745	2.91295
THUM1_HUMAN	1.63503	2.90599	3.12854	0	3.22826	5.83478	0	0.487718	0.861358	1.05786	0.45239	0.28466	1.22194	0	1.43041	0.589067	0.27154	0.946081	2.66307	0.183376
CERU_HUMAN	66.9484	24.9334	26.4094	35.1442	27.3162	80.3579	23.2345	110.602	57.7961	23.9491	166.319	165.431	128.471	142.074	151.686	139.015	141.967	19.1122	151.578	370.569
HPRT_HUMAN	2.16886	5.53231	3.76195	5.80868	3.91627	14.9335	1.61406	0	4.59892	3.88085	1.75289	0.629078	1.67923	1.50091	0.965605	0.845057	0.425373	0	2.74586	0.577824
ANXA2_HUMAN	1574.75	1640.87	849.061	885.99	1224.92	796.936	1198.85	1286.8	1070.63	1340.28	1171.91	528.415	930.169	1385.02	925.742	782.621	597.963	911.949	909.534	491.733
HDGR3_HUMAN	9.29052	18.7051	3.47714	9.09265	6.29376	8.95448	7.77241	4.84574	10.422	4.15019	16.2152	3.26866	16.061	2.85676	8.20068	3.57703	1.13491	2.82864	8.0729	4.55869
VAMP3_HUMAN	0.941382	1.98205	6.69822	0.956525	1.3362	4.51354	3.54492	0.833159	4.94464	2.4744	2.57341	0	2.72994	1.2014	0	3.22947	1.20417	1.86692	1.98106	0.371594
RS17_HUMAN	29.1806	17.0584	33.9713	19.4355	19.8481	39.1817	24.6018	25.4984	32.2672	45.6834	15.8027	9.04716	3.28241	12.2758	9.42709	3.98274	3.85404	8.6737	15.2876	16.3909
IF4G1_HUMAN	2.38109	0.69707	4.67686	17.1768	20.584	13.1018	4.74363	2.35438	32.0067	15.4345	3.74643	0	0.907439	6.95563	0	0	11.6765	0.614425	1.38004	0
K2C8_HUMAN	2520.71	898.189	1032.06	792.013	2759.46	1444.08	1277.12	679.37	794.725	1565.57	962.664	245.25	537.626	503.889	467.39	396.048	159.513	565.69	474.575	191.547
IQGA1_HUMAN	155.927	207.831	133.284	146.084	123.796	238.908	140.645	120.527	169.931	240.174	96.2664	31.4504	102.28	84.0014	65.8211	47.3514	21.1818	59.2276	89.0997	32.5514
PSD13_HUMAN	1.12239	1.41853	2.41512	1.5301	4.75731	9.87379	4.93636	2.07675	2.65951	7.89971	0	0	2.47948	0.605613	1.8139	1.1679	0.14476	1.64066	1.49855	0.392604
BGH3_HUMAN	86.338	77.0127	156.611	101.837	142.02	98.1558	60.6555	114.778	26.865	156.179	64.9146	130.423	47.4798	90.2576	150.23	195.763	47.7986	60.7966	107.189	62.7688
EIF3C_HUMAN	8.21843	4.10008	6.54429	9.74702	34.8057	8.40877	5.65129	1.24635	17.8435	26.714	4.94971	1.60462	2.83536	2.94735	1.56806	1.92208	0.200443	0	5.05912	0.888377
RBBP4_HUMAN	4.04174	14.8146	4.11903	10.2673	6.1421	23.8687	13.6447	7.41183	34.6151	7.3364	0	2.96789	7.67195	7.69687	10.7061	0	21.3812	0	14.4537	6.47138
PA2G4_HUMAN	27.1606	25.8303	31.9177	24.4992	25.3421	40.1386	44.5169	9.52458	37.126	30.1895	8.93368	2.55902	17.0702	3.91219	15.2761	17.1686	42.5928	7.822	23.1708	6.00459
LEG1_HUMAN	233.116	249.39	170.415	133.087	113.081	133.457	237.662	116.923	234.846	266.201	250.166	46.8543	71.1277	55.3489	101.63	173.001	118.877	134.628	48.9602	73.6606
PGRC2_HUMAN	1.35803	3.79857	5.82552	0.443246	1.23479	2.09345	1.50625	2.07675	7.80072	2.20666	0	3.43707	4.06681	1.08803	2.47258	2.62599	0.515292	3.26282	2.82527	0
CH10_HUMAN	96.2019	96.1173	62.3569	47.2391	174.221	197.767	101.391	34.1599	69.1946	80.188	27.5562	27.7341	35.2007	32.7893	31.9299	24.762	12.4495	15.5478	52.6473	24.7395
ACSL3_HUMAN	0	2.85766	2.98622	1.02961	2.46412	2.6806	2.7379	0	4.7254	0	4.54876	0.582365	9.73704	0	1.27611	0	2.51787	0	2.77443	1.14676
ALDH2_HUMAN	5.5461	8.25811	18.1583	32.9713	24.9819	5.67123	13.3364	25.7065	27.5864	14.1987	5.47688	5.49547	15.8892	15.3208	3.33087	1.77592	0	18.3453	24.4486	1.12312
COPG1_HUMAN	25.2123	13.9267	22.6801	32.9692	21.8416	33.8005	16.7938	6.18863	41.1885	13.7346	5.03443	0.669356	8.10023	5.65051	2.87503	2.49053	2.86314	0	6.94	4.29195
SKP1_HUMAN	5.95068	5.80382	21.2717	5.68667	7.34077	9.04574	9.6423	0.812322	11.3955	8.7101	15.7999	1.43451	10.996	6.92593	6.63355	0	9.02363	1.52864	7.2149	1.77214
TPP1_HUMAN	23.5669	61.7279	29.276	41.0841	100.555	49.5469	30.0282	18.7946	51.9348	39.3364	17.3575	4.96846	28.9386	15.293	21.3683	8.3541	0	6.44475	18.7263	11.2838
CISY_HUMAN	43.7724	29.5686	27.6703	25.2054	47.3122	52.0777	26.1718	7.9759	27.8993	25.2544	5.47559	3.32533	17.8575	17.1117	9.5718	13.0737	2.73346	5.74284	17.4965	8.05535
F13A_HUMAN	23.5791	60.0528	50.5071	35.3134	74.2896	19.7973	48.1173	82.6629	45.5807	126.615	28.075	5.80316	21.9855	63.7966	21.6433	13.6863	7.14234	3.81551	19.4435	32.9831
DCLK1_HUMAN	2.25589	0.233115	46.8976	0.504692	0.0852387	0.775392	2.96086	0	2.34677	0	1.34723	1.95393	1.66887	0.987307	1.39735	0	0	3.23867	3.39037	1.38447
IGHA1_HUMAN	241.985	188.013	409.967	337.966	76.3864	935.782	431.692	475.143	261.679	224.291	481.678	862.453	1212.5	851.194	350.771	3251.22	2935.63	652.208	936.147	1564.69
LEG3_HUMAN	63.1824	46.2223	34.3621	77.3335	72.4343	22.9038	41.3876	37.5269	43.304	37.3903	34.6825	36.9545	82.2491	73.7993	82.9846	47.1443	15.1376	52.0999	40.9944	34.787
CATB_HUMAN	24.3863	51.8683	67.7601	35.537	48.3051	10.9935	29.5428	31.0525	25.6995	37.0532	9.97787	3.17936	8.62308	5.48334	7.88966	1.49093	0	12.6321	4.8499	2.83109
ECHA_HUMAN	124.01	108.443	91.4135	122.949	132.533	102.781	95.6443	81.2185	73.4594	95.3972	92.9334	27.0589	57.4531	57.6846	53.9708	32.6985	14.8782	59.2632	36.9451	12.8679
RCC1_HUMAN	5.85099	14.3636	1.79719	4.63387	15.0497	4.01197	1.65869	1.7291	11.9705	9.84165	1.56884	0.205321	0.500746	2.10182	3.45512	0.606876	3.4291	0	4.40448	0
PSD11_HUMAN	5.80756	5.42711	2.80612	5.79949	7.99394	7.65728	5.30334	1.59166	4.87737	11.5308	1.93056	0	3.02854	1.60478	1.13904	1.00757	2.4961	0	3.4835	0.348918
HEMO_HUMAN	122.724	253.233	189.729	199.1	142.468	229.797	118.601	222.437	237.9	96.9744	257.017	794.192	400.453	667.199	313.728	540.005	747.418	247.178	410.371	773.795
HBD_HUMAN	41.1286	44.0233	92.3482	43.8566	46.5101	5.23593	52.0466	38.947	43.0642	33.0403	29.709	14.9195	58.0881	94.5196	26.4121	29.2074	26.0772	24.6616	10.8305	32.483
G3P_HUMAN	367.651	346.73	292.244	285.441	468.781	483.479	424.918	218.868	284.446	511.368	343.561	144.706	276.248	200.595	178.13	194.969	261.86	198.181	276.7	174.478
AN32B_HUMAN	10.6179	14.5045	19.996	16.906	14.227	14.292	3.41762	5.68334	7.34669	8.08382	3.45507	1.38302	2.29837	5.08981	9.73268	7.20237	3.64122	3.14618	6.79356	4.78931
IGLC3_HUMAN	347.043	92.7616	133.164	385.832	72.9619	163.712	110.377	542.333	402.984	248.919	230.021	1062.4	287.022	1032.96	179.379	544.147	571.772	184.007	149.006	426.609
GSTK1_HUMAN	12.4007	16.9723	17.3468	8.77904	24.5419	53.5377	7.24026	6.62421	8.28585	16.1584	8.50766	0	14.8788	5.83423	2.54574	2.3661	1.08009	1.45716	7.73411	2.25274
LRP1_HUMAN	27.627	30.1164	22.328	12.3204	15.0115	2.76997	32.6151	17.0177	21.7813	58.1102	12.2595	5.06772	11.1308	12.7014	19.215	3.78359	1.11291	8.89632	5.97245	2.73727
XRCC5_HUMAN	60.3025	54.6502	78.9296	83.6682	68.7878	97.7794	57.9619	38.2438	118.675	66.9073	106.985	32.5585	63.0107	42.1068	75.0675	14.798	17.9917	24.276	88.7331	28.1314
H2A2B_HUMAN	9.91692	14.1321	6.63849	20.7589	19.1453	19.8131	15.3693	21.8306	34.6113	7.7935	14.3474	17.2084	3.75188	7.65699	17.6859	15.0503	7.55523	23.0814	12.5145	16.9765
HNRPK_HUMAN	74.7398	110.038	203.463	131.724	126.107	162.494	159.778	80.8647	168.434	125.995	64.7439	28.1612	74.9315	49.4385	44.8863	64.265	72.8291	42.8471	80.99	51.9005
GSHR_HUMAN	18.6667	8.05439	8.33226	22.8632	34.2684	17.5401	16.033	3.72384	19.321	8.49991	3.56919	2.46598	5.83026	5.71246	4.80508	0	1.70969	0	9.96414	3.03136
1433E_HUMAN	59.2269	125.81	209.97	112.639	82.2289	284.7	185.691	124.293	91.6505	177.261	52.7587	4.34092	65.9065	40.6217	66.8509	107.858	43.5608	28.0617	124.193	30.8009
1433B_HUMAN	70.9534	46.8494	93.9059	77.1705	73.8672	83.8315	72.4879	35.7409	48.4982	53.8079	59.859	7.95697	38.3744	37.2125	14.9189	17.4192	14.7518	12.3827	32.167	13.5735
A2MG_HUMAN	92.054	90.9734	64.534	45.5886	138.713	126.305	68.9871	397.428	113.919	251.352	96.1756	183.517	218.429	241.613	156.714	278.252	316.511	179.428	193.033	502.484
LMNA_HUMAN	1489	1707.48	1022.83	1345.2	1266.01	953.277	1395.14	1044.27	1473.7	1242.27	2063.68	710.402	1153.8	1602.42	1254.5	1050.71	602.988	1379.49	1195.14	518.364
ERP44_HUMAN	4.30553	16.8014	13.4031	16.3264	13.0466	11.3708	10.8529	3.59353	15.0745	10.93	5.49893	2.11264	3.58418	7.79234	12.5727	1.79576	0.997214	2.44763	5.67911	4.08378
RL12_HUMAN	61.9261	41.6414	44.8182	53.8727	49.9813	42.641	70.3206	22.5626	60.59	44.642	37.3454	11.5071	33.4761	25.2772	15.6459	17.7954	2.63343	13.9421	33.0061	21.8349
KTN1_HUMAN	81.1554	15.6968	19.0632	19.5937	33.0243	20.5676	32.1546	3.42753	17.2382	21.305	13.6342	2.35123	12.7265	6.66372	6.44342	4.7845	0	1.66891	5.40128	2.12187
MK01_HUMAN	7.91587	10.1674	7.2684	11.1358	6.5887	14.8911	6.33705	0.272024	16.4122	11.2273	8.38964	2.62988	7.59127	5.76274	5.09623	2.57923	0	1.65947	15.8048	1.7952
RL15_HUMAN	41.9448	16.755	32.15	29.0956	34.4436	33.3466	19.6181	14.3721	28.1242	35.193	24.0547	8.70521	24.356	17.1809	14.0926	9.95124	4.10089	8.48947	22.0928	4.86219
RUVB2_HUMAN	14.4422	17.7584	17.3348	15.2803	15.968	23.8228	16.1029	1.51189	6.36706	7.77617	11.1245	2.25271	5.3035	7.03667	3.36139	4.03969	7.1347	2.59498	6.61314	0.713908
DDX5_HUMAN	4.42417	12.5963	10.5916	11.6314	18.797	15.2869	11.0266	3.64866	15.9655	10.0604	1.14187	0.195268	1.42901	2.91086	0	1.00684	8.58133	0.607798	2.50358	1.11953
PRS6A_HUMAN	15.9055	11.7276	10.9308	15.052	15.4453	17.026	30.83	1.26023	11.3228	17.4383	4.04817	2.03247	4.36639	7.13787	4.46066	0.834427	0.318688	4.33189	3.77707	4.20197
CYTB_HUMAN	6.06611	61.0941	9.54323	24.144	16.3438	45.6083	22.6887	28.4235	16.0577	29.3628	1.15358	11.9002	22.696	13.204	4.26221	15.2488	10.9473	24.495	32.7631	10.9651
ELAV1_HUMAN	9.31238	11.5154	18.4641	10.3686	5.87188	17.6571	15.8883	5.42226	15.8638	15.7969	7.8549	0.888163	4.08924	0.368434	1.60528	3.94115	1.10443	1.87883	2.511	7.02409
MYL6_HUMAN	255.344	213.173	389.026	198.365	258.599	257.526	252.241	191.287	228.419	452.938	304.785	87.9582	260.087	137.534	176.247	181.44	81.1633	160.954	167.388	92.048
AMPL_HUMAN	40.6622	42.1445	46.3409	67.2965	118.647	79.0735	56.36	23.5726	47.2559	71.6485	19.6698	2.85749	15.5589	27.5196	8.13191	3.97963	1.57714	5.75613	16.4	12.6303
CO5A2_HUMAN	65.4094	10.9552	71.0378	59.4302	66.9286	229.544	48.5635	67.1397	28.5833	44.8614	179.303	44.3729	117.831	9.84973	251.928	424.125	686.191	111.09	22.3776	19.4785
PLSL_HUMAN	63.812	56.2936	60.6554	86.1294	51.8776	110.821	42.1113	37.8489	115.274	64.7355	18.1395	5.4007	18.3657	17.5702	13.9943	17.9283	6.12992	5.65896	28.6599	32.6689
TBB6_HUMAN	11.1193	10.5534	8.34092	7.71078	8.50479	2.74261	10.5448	21.1274	18.7607	29.1481	4.33715	1.72571	2.65108	2.86037	3.49869	1.09157	19.6219	6.35863	13.8559	4.57109
MCTS1_HUMAN	3.99015	4.82301	7.81462	6.20607	7.56816	9.82381	4.20295	0.772379	10.4814	8.48751	1.2882	0.561649	1.21113	0.287797	1.66399	0	0	0.548278	3.26844	1.56401
GDIR2_HUMAN	48.6169	17.4839	25.401	60.3307	37.0426	141.937	43.8324	37.0561	49.5326	68.8581	14.5634	10.2545	28.1817	17.5042	14.2682	13.5053	3.88854	6.51497	21.7549	19.3434
TETN_HUMAN	5.55134	16.0346	19.0522	7.2386	14.4637	6.53471	8.38652	11.4033	17.0119	2.78492	12.8703	18.7456	23.977	23.5228	14.4624	18.0974	16.964	26.1089	25.9378	11.5685
C1QA_HUMAN	2.0787	0	4.80166	2.49714	2.45964	2.96927	0	5.60193	2.36589	3.25697	2.31988	2.37909	0	4.57069	3.09636	0	0	1.55148	3.47158	4.41763
RTRAF_HUMAN	12.7542	7.45963	4.4468	14.7647	7.18639	6.10653	8.74176	3.86766	8.53001	15.0226	3.3805	1.70723	2.78917	1.96558	4.71586	1.17449	1.38097	1.90354	5.77696	2.39615
MOES_HUMAN	362.695	127.049	208.532	285.629	213.355	296.722	279.497	245.492	190.736	418.675	188.636	21.9294	109.051	128.875	86.9085	99.2173	46.3443	92.6291	82.7851	61.1231
LMCD1_HUMAN	9.66712	11.5465	10.3988	7.08817	5.01858	2.87168	14.1285	1.98015	11.9823	19.3192	1.82525	0	1.79818	1.51209	0	0	0	0.83835	0.992094	0.98772
VASP_HUMAN	7.66024	3.98679	6.21836	8.22684	5.75526	10.8611	14.0451	3.26062	3.63278	14.5122	6.29953	1.25457	3.70496	4.00001	1.11742	2.12727	0.508576	5.24594	2.73236	0.716964
APMAP_HUMAN	8.98854	9.10639	7.08497	9.44741	9.55453	6.96906	11.8249	5.20554	10.4464	11.6575	8.66393	5.21083	2.73006	4.12157	18.8637	1.62266	0.524578	3.72078	4.4668	1.24777
PGK1_HUMAN	351.823	176.231	297.221	267.285	295.979	345.361	237.377	136.999	248.562	309.384	285.116	70.576	192.262	180.012	148.08	91.4068	65.1039	99.7531	162.101	116.845
FUBP1_HUMAN	19.2567	18.8834	11.6866	36.2452	26.8898	31.991	20.5996	4.07999	11.812	39.586	15.378	0.366535	3.14261	2.37773	0.51101	2.01182	0.68288	2.86964	10.3322	2.4545
RL26_HUMAN	43.3905	0	38.4177	47.2015	38.0043	69.5561	72.9075	12.0503	20.1248	32.1642	26.8062	0	23.6881	13.3094	0	36.6866	3.60811	8.13991	0	0
DSG2_HUMAN	1.65301	5.60978	0	2.7865	4.40649	5.3495	0.498561	0	2.4118	2.96617	2.09154	1.96337	3.79515	4.13579	3.24881	1.72225	0	2.33248	5.04787	0.961345
ENOA_HUMAN	591.045	276.932	340.082	448.782	357.869	542.416	408.791	215.481	444.152	450.14	689.133	229.981	321.842	397.222	306.03	302.222	298.426	252.851	518.419	210.772
DHX15_HUMAN	4.23091	12.6342	10.5228	12.208	28.3869	12.9234	9.15603	1.65696	9.73206	8.90264	5.00915	1.53504	4.85938	3.53966	3.51626	4.1893	0.404879	1.45884	6.13667	2.42329
LYAG_HUMAN	29.1305	46.9569	17.6117	35.8921	36.4391	36.8328	31.9662	7.28456	25.171	56.0195	26.8667	4.40688	14.7374	4.14576	14.9513	3.49592	1.10895	1.92208	15.6498	8.15195
SRP09_HUMAN	24.3586	40.7484	27.7496	36.8678	21.7852	23.9715	25.946	9.97595	23.5652	0	13.8672	5.12887	14.5729	6.75431	16.915	6.45584	4.35539	8.25581	9.11581	9.85262
RL24_HUMAN	14.4586	10.6168	27.0675	24.6851	17.8913	27.7614	28.2733	18.5729	15.6198	31.6761	8.49318	2.39333	8.43003	8.0974	5.22995	12.5793	8.21938	12.4535	8.90435	3.96644
K1C10_HUMAN	59.2444	114.724	45.2846	51.9568	37.4047	46.6128	35.2145	39.802	177.985	162.316	81.2033	204.495	18.6363	19.8825	1.89099	151.577	4.53022	49.3514	30.6845	10.1264
NHP2_HUMAN	2.34337	3.54415	4.47242	11.1673	4.00096	2.5365	3.0238	1.97499	3.62566	4.34861	1.00328	1.0129	1.87484	0.627698	3.35145	1.75089	0	1.13351	1.62851	0
RFA1_HUMAN	6.8502	9.22693	3.54498	7.99179	2.57334	7.91795	2.83249	1.22597	4.27063	0.837955	2.12731	4.0787	2.67168	2.82069	0.710962	0.302532	1.66828	1.52857	5.10186	0.282639
SMD1_HUMAN	12.0838	15.6238	4.24125	20.3066	16.1524	12.1454	8.47453	5.05351	34.1448	13.3153	20.8041	7.91022	0.951632	7.43296	11.364	2.56801	1.10096	0	12.9111	8.3394
RL7A_HUMAN	62.6577	68.3658	59.0534	68.1635	71.457	64.8979	89.8783	39.0518	52.452	64.5781	52.7803	16.5668	43.5529	35.9906	35.5348	36.1189	12.8957	25.7139	41.5163	22.7689
FABP4_HUMAN	12.2695	45.8992	1.21989	10.8729	0	8.27764	28.5311	2.24791	20.5783	0	40.7648	26.6154	8.4037	14.2866	22.5449	8.17429	25.8642	6.33466	34.2996	77.9395
1433G_HUMAN	21.2327	30.6512	34.2589	30.6689	26.0955	44.1753	28.1613	21.0712	17.3282	21.8027	17.1351	8.33797	38.016	24.575	7.41162	11.3725	12.9721	7.6241	27.706	10.0037
CSN8_HUMAN	0.955869	0	1.30263	3.44631	1.74017	0.526503	3.55257	1.12904	1.58685	0.93006	0.430711	0	2.10044	0.335764	0	0.893808	7.94427	0	0.079701	0
CMC1_HUMAN	0	0.544856	1.31513	0.686712	1.61105	2.63536	2.56259	1.78955	1.83245	1.23552	0.499013	0	1.66765	0.699721	1.71103	0.875136	0	2.65976	1.31541	0
RUVB1_HUMAN	16.4622	11.5296	15.149	21.4258	17.1396	29.3084	16.0859	7.01362	5.27087	20.0378	9.99257	1.94221	4.82989	7.16205	10.5029	8.03761	0.771432	5.30004	4.48434	2.07166
CO5A1_HUMAN	53.6887	10.0011	55.0236	10.4016	28.9359	29.7813	76.2128	96.3301	47.4658	51.0526	43.9919	44.6771	12.2536	3.63088	68.1628	79.4184	53.956	102.039	19.2212	16.7679
AP2A2_HUMAN	8.5175	6.09073	6.28657	5.85862	6.4096	11.8831	7.66982	3.34202	16.532	8.60866	6.38447	0.650882	0.626938	8.24527	0	1.02484	0.438086	2.15836	2.56296	1.12957
WDR1_HUMAN	89.2121	80.6684	69.9077	112.018	73.8438	129.967	105.553	62.1126	93.3332	120.136	49.6376	7.29068	40.6584	48.2378	45.6098	34.828	22.2739	23.7349	62.2891	23.5469
LEMD2_HUMAN	1.54773	3.49633	4.74452	5.16601	1.65667	3.02811	3.7965	2.69746	14.4642	4.0532	1.84847	1.3008	1.73846	2.67813	5.46597	1.63453	1.44419	3.38489	0	0.329511
SF01_HUMAN	3.19585	5.06471	4.70193	13.1457	6.78884	16.4487	4.55108	0	13.0705	10.7115	3.64657	1.18442	1.34663	4.23189	2.78615	0	0.415786	0	5.89597	2.50473
SYLC_HUMAN	7.06852	4.04842	8.92548	6.16846	13.1342	7.8724	3.3401	3.40961	7.547	6.371	0.797875	0.640796	1.91336	1.48827	1.41399	0	0	1.29711	4.80401	1.43382
TPD54_HUMAN	5.37995	4.35202	3.87883	10.0966	11.2234	6.28969	7.93545	6.73006	7.81252	14.7257	1.19943	0	3.02951	2.96092	0	5.32982	1.21306	4.25045	4.46387	2.44253
ILF3_HUMAN	80.2256	73.3344	82.8359	68.1301	57.6577	93.8329	94.1081	14.9675	93.706	83.9068	55.9965	14.4645	25.509	17.9787	14.3156	32.966	40.1637	12.408	52.951	20.8231
CO8A_HUMAN	3.45265	6.29219	4.19904	3.42855	4.17929	0	1.80162	3.48372	3.29193	0	5.38956	27.6826	1.68593	10.3203	6.70162	4.56602	7.81344	0	12.0846	8.04744
HS90A_HUMAN	110.569	103.774	152.235	198.028	368.401	181.348	135.768	137.35	98.8441	115.939	131.308	48.5608	125.217	113.642	99.7759	122.909	17.6881	74.4886	78.8911	41.184
DHB12_HUMAN	0	2.30778	0.642667	1.90584	2.80793	1.25876	1.36632	1.61398	3.08037	0	0.437109	1.42871	3.66766	1.84047	3.68038	1.08785	0	1.44083	3.9089	1.69487
CD59_HUMAN	9.9073	14.801	16.7582	25.4247	11.8333	4.33828	12.6649	3.03129	21.2398	3.8958	14.226	5.29696	50.4671	16.0624	25.9383	6.31088	0.780672	10.2998	19.7033	17.3031
CLCB_HUMAN	13.8511	7.74541	19.5167	4.50433	10.1329	9.54732	6.97107	0	6.21397	11.5281	3.46069	0	8.50486	0.869056	0.509345	1.33864	0	0	2.73528	1.68532
PACN2_HUMAN	10.6031	0	4.02686	5.15556	2.86965	10.5079	9.08153	1.70496	1.91392	6.97358	3.79031	0	5.09399	2.43841	0	2.75887	0.841992	0.763122	1.66283	0.420902
TARSH_HUMAN	17.7063	19.0526	15.4642	16.6332	5.28724	10.1767	18.1104	15.3182	7.02214	0.490556	22.8465	23.7652	39.9771	26.1873	40.3313	7.90059	6.7716	27.7472	14.3216	6.19075
CLH1_HUMAN	90.7773	195.941	142.042	168.13	151.986	154.273	102.806	87.2556	312.947	161.616	77.8293	25.9306	69.6908	77.6497	92.9672	25.3488	17.652	43.2758	119.523	63.192
1433Z_HUMAN	118.431	100.407	142.184	297.705	344.105	233.072	176.716	107.99	141.552	345.428	133.888	65.085	146.716	141.841	72.9292	75.948	76.4763	134.718	115.816	90.0325
FHL2_HUMAN	7.65937	31.0597	22.669	11.7874	32.2047	0	5.29676	1.32577	19.8138	7.79144	2.68451	0.566068	8.52107	10.5148	3.93963	0	0	0.663161	3.13369	2.47288
EHD2_HUMAN	69.6505	116.252	21.2606	40.2191	11.7015	39.7812	99.2784	74.0242	64.6281	22.5627	75.1339	69.0584	102.489	108.432	86.3214	76.9454	35.1895	124.733	81.6041	52.5439
EIF3F_HUMAN	3.65465	1.21181	4.26061	2.25185	3.78797	3.94316	3.96399	2.94715	5.34395	5.45106	2.49452	0.640252	2.48935	0.842093	1.10165	0.758272	0.926423	0.777576	2.1757	1.45229
CO3A1_HUMAN	97.6651	36.6055	372.674	520.028	436.502	539.679	959.821	1164.35	239.418	233.528	282.695	75.9805	243.731	383.178	22.9193	754.147	589.325	2400.63	341.826	149.796
LDHB_HUMAN	29.9443	31.0122	50.6085	13.3197	12.467	33.6076	36.5036	21.4539	25.9524	42.4765	30.7811	4.61083	43.6736	17.0368	39.9649	42.0225	24.176	11.5709	71.9241	20.5503
MGN_HUMAN	5.57145	2.63973	3.89855	3.95171	5.01332	1.90301	0.76259	0.774672	3.43247	2.34689	3.04396	0.392181	2.54237	1.28616	2.60076	0	0	1.30404	0.61306	0.791321
HS71B_HUMAN	406.622	327.518	305.314	485.784	584.715	716.298	447.605	182.706	298.5	353.202	377.172	214.373	471.105	326.556	328.742	363.95	608.823	339.987	363.917	137.953
HNRPQ_HUMAN	15.3616	48.199	68.8275	34.7597	48.1727	50.7744	37.4174	19.3915	86.4975	84.1167	36.2409	5.0421	7.48864	11.5893	8.72391	10.6479	1.62197	10.2629	20.9948	20.6239
PCCB_HUMAN	0	0.657571	1.66356	0.191228	0.707152	5.97461	3.24587	0.315901	0.853938	1.80314	0	0.44898	0.846318	0.961467	1.09934	0	0	0.560391	0.854059	0.34896
LAMA4_HUMAN	25.9664	32.2577	10.3748	15.4046	4.89884	2.4851	35.435	10.2016	16.609	13.9147	59.2214	30.268	6.28949	13.7806	75.0906	20.4254	1.00094	22.9167	36.8574	38.2858
RL6_HUMAN	79.0596	40.3455	36.6628	44.9305	44.5535	77.5899	65.3174	38.7495	61.8642	59.573	34.635	6.16623	27.8844	19.7188	8.90398	26.2306	2.69155	12.7339	35.0892	12.1203
SYTC_HUMAN	6.23371	1.39776	12.0299	3.55725	9.45641	7.39645	8.58263	2.37913	5.18992	9.49377	0.975243	0.127766	3.88826	1.03837	0.935243	0	0	1.03938	5.9981	0.139514
FA12_HUMAN	2.27248	1.53443	0	3.4415	0	0	2.13214	1.88614	1.56957	0	1.13428	1.78122	0.368472	7.203	2.42057	5.57262	13.7593	0	3.01243	24.4638
PARVA_HUMAN	9.47619	4.1857	5.05883	2.04397	2.55368	0	14.5052	1.22951	5.98011	5.1229	0	0.855537	6.00576	3.06424	4.38634	3.06432	0	4.02727	6.2496	1.67215
YAP1_HUMAN	0	0	0.319951	0.419072	0.235198	1.93401	0.355648	0.430674	0.70169	1.54663	0	0	0.236869	0.396883	0.941993	0.786366	0.427735	1.02947	0.583658	0
ATP5J_HUMAN	7.53636	19.2535	13.6282	9.84313	16.2266	22.2268	7.71658	7.99534	12.9312	9.91367	9.65668	8.3828	5.92825	10.0988	3.34902	7.02894	2.07261	4.76644	9.81814	6.44402
PPT1_HUMAN	8.07327	25.6147	11.4374	3.2754	16.6718	11.1167	12.861	6.63772	11.9353	38.7497	5.29121	0.835366	4.67364	3.66779	0.610674	4.20449	1.69978	5.77766	3.34785	1.46834
PTGR1_HUMAN	11.256	4.24784	1.8689	4.22938	0.218124	18.7928	8.97432	0	6.48248	9.86979	3.75983	0.486889	0.956471	0.658586	1.33864	1.25139	2.64176	0	4.88882	2.49874
APOA2_HUMAN	95.8987	60.4546	70.8811	92.9343	50.7231	60.7552	46.1917	138.837	66.084	41.6609	126.821	271.447	185.351	215.052	150.865	302.222	292.683	26.5115	63.3959	237.82
DHX9_HUMAN	36.7738	34.5349	61.9274	66.981	64.351	78.5452	48.0853	19.9322	38.9005	49.6232	22.7924	8.24544	21.8758	28.5803	22.9505	13.8681	13.2607	13.0076	42.0877	14.1903
MATR3_HUMAN	17.1869	28.8799	58.1391	58.8285	46.8566	73.0803	50.1744	21.9901	41.9586	55.1943	20.6485	8.32004	11.6723	18.4646	14.504	10.0282	20.5054	3.06904	18.8271	13.4149
PEA15_HUMAN	1.16195	6.06583	1.60475	5.29032	6.22406	28.886	9.8425	6.53764	12.9863	8.64093	0.670912	3.07041	3.62098	3.08482	1.33956	4.84783	1.50567	4.84152	8.85351	6.62954
HCD2_HUMAN	29.7578	31.8141	27.9542	42.3335	39.8305	26.3837	20.2636	8.85192	22.2947	19.1189	6.65811	3.08824	4.54579	8.83758	11.3571	2.97355	12.5616	1.13282	11.0277	3.0756
AP2M1_HUMAN	7.40606	13.8543	6.63849	13.6711	8.91032	7.29585	7.65773	6.33094	12.5657	9.25799	3.58627	0.707041	1.79684	2.72035	3.61381	1.16775	0.657754	1.55315	5.48564	0.25603
HV307_HUMAN	0.495001	2.40257	0.958968	3.61742	1.78218	7.21186	2.97473	2.35635	9.76504	2.40317	2.03422	0	19.4578	16.488	6.34367	25.3643	14.5517	4.2701	12.1438	24.9382
IGK_HUMAN	97.1113	319.838	10.5975	324.782	6.76392	190.127	84.9978	286.058	283.64	122.944	146.399	1121.19	460.843	723.397	820.473	406.626	286.199	431.747	505.237	1430.25
RAC1_HUMAN	23.067	29.5047	29.158	22.8632	24.7931	9.51932	1.74154	6.09067	25.6301	10.3751	17.82	5.80668	10.3425	17.595	2.64688	3.2752	1.40879	3.37927	13.608	6.86358
FBLN1_HUMAN	201.621	220.003	186.245	177.229	197.06	81.3718	153.839	145.887	267.881	171.537	31.088	43.8991	64.6049	94.5217	56.4454	44.6939	34.1544	28.1946	55.3851	62.2473
CAH2_HUMAN	8.69093	5.86437	0.657747	41.6294	0.923739	123.734	0.195737	0.739482	3.1231	1.46493	16.6345	2.86505	90.1504	2.9274	20.7811	0.781586	39.9854	3.74062	6.27975	4.12204
DNJB1_HUMAN	3.04427	1.96683	5.3488	2.19147	5.84151	5.29603	2.72261	0.84818	6.07886	10.9991	0.756268	0.242	2.42975	0	0	0.444212	0	0.988076	1.16147	1.01623
COX5A_HUMAN	27.2055	13.3761	21.6938	34.7012	32.8452	32.3105	20.7934	10.6062	35.8799	19.7405	9.85316	7.08577	5.2539	10.323	9.76632	4.9707	3.52243	11.0594	9.58013	6.85866
HYEP_HUMAN	8.87632	20.439	3.23841	15.7899	15.9285	11.6939	16.3913	10.598	26.6738	8.30053	13.959	18.2509	6.14604	20.6796	33.6104	7.68678	3.93022	17.2485	27.4451	21.8477
KV401_HUMAN	0.786049	4.85476	14.473	5.6992	4.2743	5.96369	0	7.5101	7.17411	3.3646	4.2414	26.2905	2.86461	21.9486	9.72956	13.5823	22.3665	15.8685	13.548	28.685
CTNB1_HUMAN	10.137	24.3035	17.0205	20.7869	11.2512	0	2.08912	0.922979	22.0286	6.5974	14.9455	3.7201	9.48402	18.4633	11.3085	10.2836	2.20643	2.56034	18.1896	2.00431
C1S_HUMAN	20.3451	6.28031	11.0711	8.39315	17.9666	4.80253	15.9417	19.7909	6.61909	17.1299	3.67424	8.49422	7.5491	11.3144	1.96091	11.0396	5.61467	6.49287	8.3775	3.22372
K2C1_HUMAN	86.2331	170.98	108.407	90.4146	71.2428	107.349	90.1432	66.8556	167.726	218.917	269.791	180.729	39.9917	43.2884	5.22833	336.045	31.9522	86.1341	61.027	31.2284
H4_HUMAN	1093.74	1859.53	1696.08	1640.65	1178.54	1255.41	1590.4	1607	976.148	1295.82	1121.72	557.007	828.706	1354.3	2082.85	1279.97	960.811	1636.41	515.922	646.753
S10AD_HUMAN	17.7008	37.5392	37.5089	56.3234	110.162	13.1713	12.6789	9.8177	52.1428	19.6038	39.5544	9.54055	20.863	21.5625	20.8435	8.50493	5.48592	4.32983	19.7112	4.74784
DERM_HUMAN	127.102	208.487	73.0564	72.5218	124.503	44.5596	91.9123	129.415	138.811	25.2735	246.534	561.009	254.87	122.835	138.048	230.363	135.052	233.548	368.529	313.951
C1QBP_HUMAN	0	19.8431	7.68281	10.4634	22.1784	23.5539	11.7865	7.41958	18.9125	15.1531	1.11814	7.95409	8.80017	8.1305	4.34612	7.68229	0	7.95737	18.7205	7.70824
NCKP1_HUMAN	1.8953	1.88121	2.83709	0.830937	0.896892	3.87451	4.36723	0.288017	5.67618	3.34886	1.29079	0	1.99063	1.90927	4.1746	1.21216	0	2.80018	2.24379	0
TCPH_HUMAN	28.0555	25.2559	39.2897	30.6166	78.6934	33.3545	49.3707	5.54042	27.8337	31.0354	19.6395	5.2611	9.83174	27.5684	29.134	9.13239	59.787	4.76476	17.0702	10.8516
SF3A3_HUMAN	7.21835	24.7262	6.69121	7.76719	3.52009	15.3622	15.6305	2.53556	8.33719	8.78943	0.802674	0.713796	0.33052	0.482505	2.60723	3.9358	12.588	1.16424	2.03775	2.91359
ZO1_HUMAN	3.35471	3.26641	0	1.89222	0.973325	2.33103	1.02008	0.520311	3.5775	0	0	0.106346	0	1.03451	1.33078	0	0	1.97226	1.50601	0.124971
G6PI_HUMAN	87.0638	37.4651	64.8235	85.9539	40.8156	155.971	60.5826	44.9932	45.7156	58.7017	36.228	12.1842	35.7296	25.8479	31.8016	17.4037	23.7916	10.8586	44.7152	31.5212
ATPK_HUMAN	3.47159	4.46989	5.34677	4.14998	4.78067	7.77512	5.34192	6.44894	1.23755	8.80295	4.32483	2.26482	1.18703	2.05727	4.50111	2.69036	1.17027	10.2601	3.73613	1.71016
G6PD_HUMAN	8.0861	5.82533	6.85049	8.7943	18.4526	13.0035	9.70933	2.35757	4.77731	4.09454	7.16605	1.11942	10.1173	0.918147	1.17475	1.02339	0	1.45307	5.07284	1.99476
HMGN2_HUMAN	4.01288	0	70.4608	3.19496	5.2337	38.753	34.9834	17.8393	5.18112	39.0375	6.34643	2.44927	89.4337	2.7055	9.2246	76.5502	44.9572	70.5718	26.516	20.633
PSA7_HUMAN	22.9912	22.5079	19.9057	26.2813	28.0832	49.4014	20.1373	6.82332	13.0489	42.9646	6.55696	3.29523	6.72654	7.30483	6.36217	6.17973	3.48561	2.08085	13.9365	10.4233
PML_HUMAN	22.0739	41.1491	22.8479	21.2022	28.9729	14.446	12.1697	4.63297	17.916	21.3956	8.20009	1.52662	6.48437	8.60889	4.17668	1.8446	0	0	5.95108	0.853795
PSA3_HUMAN	15.6939	11.933	7.37716	9.36656	8.86087	24.6406	6.6233	8.17592	7.1758	15.7603	6.25327	0	0.948134	3.612	1.3554	0.931808	0.671023	0.808712	5.36146	20.0083
PIP_HUMAN	11.5656	0	112.984	69.9436	3.04253	5.12758	19.6342	78.3298	3.24602	0	105.803	29.7567	1167.54	14.641	168.63	8.41727	135.265	2.64235	686.824	404.68
GBB1_HUMAN	3.63745	82.4793	82.0082	19.9821	13.1831	64.8267	81.152	47.4232	23.316	45.704	0	3.94871	9.01382	29.1149	46.0224	33.4147	16.7736	22.5272	12.8767	5.31744
DDB1_HUMAN	4.4367	14.5243	9.17804	13.9277	15.648	9.74757	4.81404	0.100654	11.4254	10.645	13.1617	2.45183	9.29438	3.94316	6.50907	0.230812	0.360695	0	15.6808	2.04922
NENF_HUMAN	0	0.538495	0.93198	2.71839	9.74181	6.00466	6.35198	2.63428	4.51422	2.54865	0.820376	0	0.956714	0.442112	0.394113	0.571085	0.378155	1.41653	0	0.339342
F16P1_HUMAN	45.428	7.68146	28.9257	24.9964	15.2134	77.998	14.5499	0	18.6048	27.0669	21.1847	2.87936	19.0129	0.834752	8.33695	0.614832	1.16288	1.07785	7.66325	0.963376
PUF60_HUMAN	8.81481	10.1363	11.353	14.8499	14.9769	20.0772	10.0322	4.42049	6.87936	18.0759	9.87693	2.85855	3.24426	2.37646	4.85305	1.12659	0	2.72061	5.25776	1.80157
TB182_HUMAN	6.28822	4.87377	1.92033	4.81835	3.58453	4.35157	4.59481	1.51832	11.6739	4.76358	1.3958	0.198655	1.34029	1.82711	0	1.34049	0	3.13981	2.05786	3.47806
UGPA_HUMAN	32.2033	17.6209	13.9227	13.3962	13.8242	15.0455	14.3644	9.06864	8.42507	19.5036	23.242	4.32235	4.7013	10.1506	7.83106	4.0088	1.07018	3.91812	9.41478	7.21025
ANM1_HUMAN	0.573848	0.737928	3.64249	1.88334	6.96581	1.69849	2.8348	0	2.49349	2.20952	0.838338	0	1.55796	0.321444	1.01582	0	0.495354	0.521317	1.98556	0.52172
PTBP1_HUMAN	31.2152	42.3137	53.9526	47.4648	44.3141	98.8645	73.5565	38.4093	65.9641	75.9142	18.2445	12.5387	25.3908	18.9654	34.0588	29.1004	17.7108	9.04778	45.5026	24.1966
IMDH2_HUMAN	25.5414	16.0918	2.98825	14.8286	20.109	13.9476	21.565	10.046	22.9018	14.3434	5.93187	1.33964	3.09142	0	3.28349	1.3394	14.5834	3.96754	5.716	1.61744
SRPX2_HUMAN	0	3.82047	1.58556	0	10.7036	0	1.13451	3.62284	1.39648	3.55476	1.17509	5.48042	0	0	1.25091	0	1.62491	1.13825	2.53844	0.936467
EF1B_HUMAN	22.4295	21.594	20.4255	28.6673	24.2226	25.6134	22.0202	25.8842	51.4514	28.3484	9.63766	9.55368	18.5473	16.9121	23.006	7.64519	8.54404	12.222	14.2849	19.9989
ANXA3_HUMAN	11.3265	15.7851	0	18.7147	0.344514	15.5963	12.838	5.90599	3.06819	27.2625	59.4311	7.22697	29.3262	44.3046	26.5416	18.5254	18.8353	14.8427	32.3559	10.3286
RNPS1_HUMAN	2.38584	7.25082	2.84723	7.21332	5.3254	1.18516	3.02878	0	3.64083	1.66799	1.61341	0.99334	0.534104	1.48388	1.99097	0	1.01208	0	1.61838	0.501907
SPTC3_HUMAN	17.9925	0	52.3008	4.78555	8.00017	10.3567	15.9374	28.7409	0	7.51161	8.67885	10.2821	0	15.6243	11.5741	33.639	28.0826	0	3.99753	26.1672
HNRPF_HUMAN	37.762	32.6601	29.7535	43.2381	59.3982	82.6325	25.8162	18.7232	50.1303	37.2377	9.01992	1.24653	4.77553	1.75426	1.35967	11.7743	41.516	6.30415	14.0067	7.2126
AKA12_HUMAN	7.16734	0.883306	6.77933	5.9284	8.38798	0	21.9793	3.64517	22.3903	7.75089	17.1238	0.438446	7.67134	10.1654	2.94935	0	0	5.46593	9.75672	3.85017
ECHM_HUMAN	22.4321	31.7382	38.2205	25.6629	42.7138	54.5785	45.6566	12.5417	27.6595	35.7066	14.5926	8.88931	36.3756	11.8887	36.1809	18.1388	0	9.38592	20.6855	9.6765
AOFB_HUMAN	7.64975	14.1978	0.659424	0.954018	30.8244	0	5.7537	10.0446	6.09292	10.4694	20.0269	13.0154	6.6951	3.17646	16.7474	5.33189	2.33725	5.91808	25.8704	5.07913
RAB5A_HUMAN	0.639315	2.23551	0	0.825964	0.798284	1.65721	2.53699	0	0.858416	1.90553	0.645364	1.7113	0	0.494555	0	0	0.471525	1.008	1.02375	0
A2GL_HUMAN	2.0311	1.69389	1.83035	0.987969	0.807317	5.22644	1.71155	8.92968	4.8487	0	7.05884	9.24695	5.61612	2.58818	2.96183	7.65192	23.3354	3.4624	4.7183	18.9396
IGJ_HUMAN	1.98102	9.36217	13.9355	27.8212	5.70094	37.9954	22.6994	10.1887	12.6129	3.1417	5.22032	124.849	114.729	206.891	18.0673	134.353	176.622	16.6837	110.577	130.883
SPRE_HUMAN	0.963797	1.19676	7.27043	5.17082	7.73345	10.6813	0	0	7.1565	1.35247	0	0	5.67121	3.11006	1.03072	0	0	1.03451	1.67237	0.188283
PRELP_HUMAN	158.306	434.268	258.674	223.054	190.397	157.616	275.319	461.899	145.395	265.82	152.14	258.483	327.241	300.717	279.135	306.329	271.864	356.575	244.509	208.59
PPIB_HUMAN	143.017	134.683	234.12	142.564	154.43	120.663	145.305	155.247	297.057	175.862	69.9573	30.5209	63.0339	58.2235	47.9295	76.8125	32.9502	60.7236	58.1363	47.8439
A1AG1_HUMAN	52.6102	115.329	52.4723	63.9974	37.0426	99.6269	45.4148	92.5211	130.313	74.0667	91.6279	388.403	192.25	272.799	149.744	206.152	257.183	88.5718	304.325	727.608
TCPB_HUMAN	114.321	45.5133	33.7464	64.9188	64.4464	78.2922	61.7774	19.5266	33.7625	53.3897	48.8465	10.9768	8.04307	26.7495	18.362	20.1613	99.1402	7.33015	29.9714	15.9861
LMAN1_HUMAN	16.8514	19.6071	23.0801	18.7709	23.7145	21.8994	26.634	5.78433	17.1509	21.3146	7.18421	4.57369	12.0784	11.6895	16.596	0.633952	0	4.61142	2.91165	2.61843
TMM43_HUMAN	13.7258	16.6153	9.62342	4.8639	7.574	1.82313	5.32769	7.03078	15.8064	6.52617	21.0574	5.27743	6.90205	16.3015	12.7449	2.05841	0	8.29588	7.48306	1.35203
RL11_HUMAN	45.9818	24.3035	23.3972	33.4477	32.3332	34.2197	43.2296	20.3179	26.9718	21.0777	18.0107	3.78894	20.5985	12.5983	0	10.6916	0.353794	10.6894	8.3298	6.1993
ACTG_HUMAN	2154.05	6390.09	4775.12	4718.9	4910.53	3544.87	5520.43	2902.04	4214.41	4953.42	865.464	497.166	584.049	651.649	3108.04	573.967	1485	2652.83	1180.52	607.64
FIBB_HUMAN	337.19	201.634	992.04	92.0296	126.888	144.024	187.363	479.851	199.225	125.394	229.48	451.638	277.978	419.116	310.156	360.757	209.616	236.712	233.666	660.069
TCPG_HUMAN	64.0481	37.7831	38.8897	53.2647	59.2444	54.085	43.1301	22.7692	33.1929	38.5987	39.3469	11.5714	27.0483	15.5484	19.7282	8.85887	5.09225	7.54266	22.8356	11.7895
AIFM1_HUMAN	18.4437	11.6971	13.3616	5.84086	7.88472	36.1668	15.7607	4.74748	6.95131	11.3117	6.59954	0.418436	10.6409	1.46362	1.8948	1.27876	0	4.60281	2.69659	0
COX2_HUMAN	4.32244	13.0303	23.5889	7.26764	13.0824	21.7808	8.31167	12.8607	22.3303	10.65	7.85706	8.3479	5.69729	5.2574	16.574	3.45416	0.925659	7.30956	10.8093	5.3542
LMNB2_HUMAN	190.97	149.645	109.194	83.2943	36.8577	87.4236	181.087	94.1037	135.934	69.9298	168.061	45.8938	125.522	67.2609	99.19	74.3862	41.6017	114.675	108.759	32.2778
AFAM_HUMAN	3.1734	0.981998	3.35123	4.31943	0.6153	4.74637	2.22762	6.64501	3.13996	0.366971	2.63091	20.3788	10.622	17.3665	4.35583	26.6292	40.8931	1.63978	8.40472	22.3222
LAMP2_HUMAN	1.67697	0.53549	2.93774	2.39351	4.94343	5.71077	3.43309	0.660203	5.44176	4.70841	2.07365	0.558031	1.66704	1.25612	4.88564	0.97074	0.357823	0	1.84129	1.2887
TXTP_HUMAN	0	2.02194	1.7142	1.16261	4.54588	3.49267	4.35621	1.90452	2.80417	1.59947	0.672404	1.26411	0.963162	0.699552	1.23912	1.05102	0	2.14114	3.42344	0.252845
CPNS1_HUMAN	15.9	28.5596	7.11871	16.3116	24.2187	19.0127	6.54152	11.5049	26.7432	8.28765	5.87502	5.65459	7.39358	10.6818	12.1474	2.80823	2.18191	4.07295	13.4445	3.72834
BCAM_HUMAN	12.7706	23.5265	8.53357	21.3234	9.38768	3.3209	9.65048	5.96598	14.6321	0.556999	21.1158	5.78587	19.615	12.7351	26.8155	3.57875	0	7.49679	18.4775	3.87496
CFAI_HUMAN	1.15466	4.00977	2.88926	5.20968	0	1.25234	0.208307	3.99023	2.95464	0	2.16103	17.0057	7.18675	12.328	2.63	14.598	10.2563	1.21035	9.06565	14.7516
PLIN1_HUMAN	0.684321	42.8734	0	4.4404	1.25554	0.742302	14.7534	0.787916	10.1904	0	30.1435	62.4948	25.5236	22.5193	32.569	29.9029	5.55794	46.234	26.4575	119.22
PALLD_HUMAN	27.2626	71.6084	66.7241	42.8662	78.4578	6.8789	85.5987	19.9154	116.415	104.438	5.80088	2.96158	20.0525	14.913	11.4356	3.76288	1.27232	1.68821	15.7753	2.83451
DKC1_HUMAN	7.27286	5.52563	11.2757	14.2879	13.39	12.289	4.25024	0.959155	6.5327	13.8173	3.05715	0.479045	3.56431	5.80686	1.81621	1.82786	0	0.770985	7.05586	1.70244
KAD3_HUMAN	1.51578	4.31037	6.28546	5.75958	0.845067	9.73824	11.4149	6.97686	8.36436	3.5519	0.781232	0.607819	3.91264	5.22622	0	0.676577	0	4.16039	1.51427	1.23732
KINH_HUMAN	12.1013	6.28597	4.84111	8.26946	4.82	13.2146	12.4188	0	12.4551	16.1441	3.25967	0.151919	0.912924	1.3222	0	0	3.53146	1.31821	0.316946	1.24118
MOGS_HUMAN	1.64345	1.84273	5.9553	1.2315	3.31723	4.52857	2.74252	4.10656	6.11072	2.9827	0.626214	0.243233	1.03743	0.315886	4.61056	1.80059	0.366808	1.85284	0.890278	0.88049
TPM4_HUMAN	750.08	135.096	537.516	526.86	473.414	99.7835	250.623	181.537	601.515	358.449	164.129	32.741	108.547	72.2294	89.1854	55.4381	41.5554	86.43	134.866	54.9932
NNTM_HUMAN	4.08663	1.99608	9.07886	5.90458	28.5719	8.67751	2.04645	0.595869	4.67012	2.89748	0.460452	0	0	1.13778	2.30014	0.421053	0	1.22645	0.341196	0
TMOD3_HUMAN	8.01235	7.57564	16.8756	19.5062	14.2063	13.1934	14.7264	4.75766	11.8767	19.4321	4.05163	1.28243	8.04782	6.48467	13.4638	4.58932	1.36398	2.0728	7.70329	0.892737
6PGD_HUMAN	11.2003	17.2061	42.4346	24.401	21.7657	27.6554	14.9887	5.88108	35.1435	12.6027	10.4912	2.86594	14.2889	12.5991	5.24244	3.3853	2.3296	9.05602	15.0284	12.5129
IDHC_HUMAN	40.5194	31.5204	37.6988	92.9865	34.6013	124.006	49.0223	13.7125	31.913	40.7196	45.8118	12.667	42.8692	31.1643	19.1411	23.8664	20.614	23.909	20.515	18.8886
HP1B3_HUMAN	70.6299	57.495	68.6689	98.0259	45.3965	57.1868	69.8779	59.148	56.2221	72.4959	66.4817	19.6424	65.2484	47.9408	45.0955	72.5328	13.8625	73.5038	81.8605	23.8397
SSRA_HUMAN	2.08001	3.77492	5.73335	1.33732	1.91834	3.24655	2.97508	2.84038	8.34656	5.3641	2.31231	1.83037	0	2.68725	1.16908	0.868837	0.29039	1.52536	2.33396	0
QOR_HUMAN	14.0417	25.274	12.7116	37.6095	13.9304	413.692	2.82413	7.93565	11.153	22.065	11.313	3.84945	7.2299	4.75016	5.65135	4.85076	3.93763	2.28736	17.523	4.31546
CZIB_HUMAN	5.5324	4.95357	6.14905	8.55403	6.21219	3.81962	7.35618	2.6355	5.66925	9.67884	3.53223	0	0	5.28859	2.85538	2.0774	3.20934	1.60812	4.59255	2.03753
CAZA1_HUMAN	33.5616	35.4251	18.4881	44.2786	19.8286	31.8645	17.9842	2.77082	32.6607	41.575	10.4977	7.25995	5.60551	14.5144	5.82183	4.68251	0	0	14.8489	5.85369
THRB_HUMAN	12.2054	41.3488	36.1079	38.9404	32.9133	19.1851	12.105	35.911	57.813	11.8815	19.0745	161.032	56.3842	108.924	66.2592	46.7647	70.1405	11.3597	86.0066	108.559
DNPH1_HUMAN	1.23278	2.27111	0	3.86939	4.51824	3.54661	7.46464	1.0535	8.54462	2.3965	0	0.656101	0.405487	1.95925	0.251824	0	20.6193	1.37217	4.79389	1.06575
ACBP_HUMAN	6.76509	33.999	10.0308	48.7079	39.4801	59.6812	78.6717	28.5481	41.2971	74.1924	9.01884	45.7657	63.4519	18.0165	27.9586	46.1279	28.3281	55.9549	69.4135	40.2692
CBR1_HUMAN	17.708	24.0042	21.3915	22.3973	19.9707	30.8395	11.5211	11.6726	23.1042	20.6659	16.5744	7.96049	27.0763	20.7417	16.9462	8.58017	13.7773	1.67938	26.1268	11.0474
PRP8_HUMAN	15.0567	10.5319	14.2334	12.0881	8.20147	17.4341	10.8581	4.91819	12.3798	13.2964	7.93704	0.971152	4.12348	2.40383	4.73088	1.25091	0	3.12989	6.45634	0.724081
SEPT9_HUMAN	27.5291	19.8607	25.355	23.2163	13.6898	15.7323	18.0695	12.8104	22.1842	22.41	8.4359	6.51618	9.9084	11.9979	7.12013	1.06206	3.32721	3.45211	14.6728	5.58567
NDKA_HUMAN	6.23662	12.474	12.1373	6.57713	8.64905	12.3445	11.2485	4.88447	15.4133	16.6529	2.25158	0	4.42684	1.25758	0	1.17796	0.77002	0	6.20776	1.77549
FGL2_HUMAN	0	0	5.06214	1.66352	4.45068	7.19651	2.50943	0.817364	0.308525	1.95784	0.580477	2.34467	1.42231	3.08312	0	14.3789	0	2.29242	4.56218	3.43617
NUMA1_HUMAN	44.9733	45.7442	59.4037	50.5841	16.5088	78.7461	56.2373	15.8816	28.2853	64.365	40.981	4.03547	36.2086	19.4082	16.4261	26.8777	4.08885	24.7946	29.8229	10.2965
ANXA5_HUMAN	370.332	398.226	313.222	284.563	256.516	595.199	540.504	534.481	340.886	693.908	358.756	167.281	264.73	274.156	329.377	202.614	189.536	526.297	306.44	153.383
CRYAB_HUMAN	0	9.1477	1.2872	4.51352	0	1.064	7.52847	5.25611	6.56287	1.42345	11.1688	15.3303	26.7838	20.5281	3.50551	21.2451	14.6846	8.9639	2.91008	2.35982
EIF3L_HUMAN	4.56204	2.70198	3.27694	4.19302	5.1054	9.00082	4.72372	1.24186	3.24527	4.39583	2.88034	0.331092	0.930547	0.916407	1.19266	0.661823	0.752606	0	2.08151	0.252824
PDLI3_HUMAN	0	5.29876	22.1621	3.75469	4.93369	0	7.69258	2.74181	9.35805	21.8679	1.28016	0.60292	17.8575	4.69055	1.34684	1.81716	0.442648	3.64308	3.02143	0.457408
NOP56_HUMAN	13.5016	13.0993	18.0993	11.0503	17.1877	7.88236	7.72902	0.866617	11.5523	9.96216	7.0543	5.27615	5.76079	4.27984	6.65816	3.6219	0	1.79512	10.5713	2.56778
KAD2_HUMAN	27.0035	18.8749	16.7878	24.4762	19.3094	32.3643	10.4294	3.0202	26.0442	20.1094	6.35745	5.39397	5.16712	9.98466	5.14477	1.793	0	2.26583	12.7703	6.30744
C4BPA_HUMAN	6.31037	9.72322	26.3486	11.0733	19.6339	0.871184	3.69089	8.48301	12.4268	5.19636	5.47731	25.4907	20.4145	56.3248	18.7851	2.32797	4.64369	1.83738	21.6434	59.6996
CAP1_HUMAN	152.432	108.629	108.652	196.624	177.073	178.897	198.297	115.072	141.097	217.693	111.461	32.6353	111.177	93.514	91.5872	43.1683	38.9711	45.6368	61.7829	38.273
GELS_HUMAN	548.692	417.874	389.228	501.495	381.192	449.092	501.282	338.288	519.592	529.764	571.053	288.515	432.958	465.894	309.428	355.304	306.716	281.254	391.925	260.881
UACA_HUMAN	1.96362	0.340618	0	0.920881	0.365793	0.330413	1.25863	0.453652	0.737461	0.65222	1.20669	0	0	0.478496	0.808776	0.269399	0	0.651365	0.496711	0.199367
S10AB_HUMAN	138.077	55.4951	166.772	192.625	216.275	227.33	160.887	129.255	106.752	254.547	29.2551	6.0641	89.764	105.731	45.0562	41.2718	36.0996	54.4346	28.3022	25.7761
SODC_HUMAN	39.1844	119.359	158.025	78.6539	77.5895	71.4352	68.6209	16.8764	9.43619	57.7764	45.1201	52.7359	85.179	52.3343	54.7567	18.4322	23.3238	9.84369	125.46	73.3015
TCPZ_HUMAN	47.3139	26.274	27.8381	43.5808	44.8806	62.2611	62.0744	26.885	28.9618	48.3862	42.4508	7.66209	12.8203	10.2318	20.1096	20.9034	19.0729	13.1464	19.7438	15.1141
RS29_HUMAN	12.526	6.41839	7.45274	15.2241	17.4194	25.1452	38.9074	0	13.9358	17.2221	4.98991	0	9.70755	1.17247	4.75053	0	1.13701	0	1.33016	2.4436
RS11_HUMAN	23.9601	17.1297	35.3299	34.1685	52.4811	27.7519	25.93	15.792	39.3409	36.0198	16.8532	5.82301	10.0898	5.5018	8.87878	4.02864	2.55284	3.612	17.2546	13.9922
CD14_HUMAN	2.28446	2.36641	1.84278	1.16867	1.42885	2.33657	0	7.89951	0.185488	0.579958	0	0.208296	1.36576	1.17083	1.17313	0.769661	0	16.7054	2.90918	0.900346
BASP1_HUMAN	49.8615	7.24742	34.8414	12.5862	10.8303	18.1079	22.4345	10.0741	41.7412	18.8979	6.29088	0	9.87757	4.84457	0	2.54471	1.82114	0	4.17907	0
TSP1_HUMAN	29.3672	308.339	235.133	38.7002	344.786	4.8174	29.4663	61.1132	17.2905	153.271	10.4151	10.6234	6.45464	2.21502	3.07094	20.3632	6.5618	10.1985	11.5386	10.9305
PFKAM_HUMAN	0.366048	2.45661	1.27361	2.89118	0	0.83077	1.44734	0.871007	2.189	0	3.32084	1.15231	2.13871	2.63188	2.34845	1.41264	1.20192	0.8813	4.85643	0.833854
GSTM3_HUMAN	5.95301	6.72906	2.50231	8.84841	17.3472	66.467	26.9754	0	14.2798	18.4209	3.8344	6.86005	49.7589	3.56024	18.9168	6.06462	6.46384	7.01205	31.2019	9.36082
MDHM_HUMAN	219.046	163.153	170.008	207.207	307.348	266.162	166.603	100.669	130.633	172.014	68.146	51.1382	97.8287	103.759	105.319	90.2799	43.6465	53.4367	119.429	84.3536
CNN2_HUMAN	42.0206	51.5644	17.3379	38.4098	43.621	12.8405	45.8966	15.3668	81.663	40.3667	3.88109	4.14273	10.26	5.59387	6.33212	2.46067	0	1.96421	9.34797	3.80464
SMD2_HUMAN	13.5643	15.9645	13.3465	21.7016	18.4987	6.49516	17.8651	4.28077	21.3503	13.1821	8.9045	2.66519	7.85537	9.32085	2.51847	1.23432	0	1.86176	18.233	3.80315
FBLN5_HUMAN	16.9344	24.2628	14.9106	13.7228	8.06909	13.7456	37.5472	10.5745	9.82145	5.05629	13.7226	4.81734	19.632	28.4255	14.8727	5.87721	6.02802	3.14318	10.846	6.14415
ESYT2_HUMAN	0	2.96597	3.42552	1.12707	1.70853	0.630314	2.97864	1.22286	3.65582	0	0.622301	0	1.93334	1.38973	1.13585	0.465628	0	2.03535	1.24065	0
TYPH_HUMAN	29.5421	49.7456	72.9365	65.6396	91.3109	85.176	26.1309	17.4217	43.4164	125.863	6.01141	1.06519	16.0732	2.66434	2.0098	6.42633	1.09913	4.36671	2.32451	3.42997
EIF3G_HUMAN	5.9842	0.908545	2.53716	5.88181	3.14435	3.59169	8.12498	0	4.61635	4.41872	2.25093	0.562834	0.742832	0	1.1729	1.77143	2.24283	2.67642	1.99393	1.45686
LRC59_HUMAN	22.0605	12.7134	19.6531	13.8552	23.7904	7.57471	9.35569	8.21191	26.2129	16.947	4.29414	0.634969	2.342	3.05596	3.52921	1.84356	0	0	3.35662	1.73627
ANXA7_HUMAN	26.4698	21.6738	19.9665	22.5666	15.3604	30.123	21.6788	11.2828	16.522	21.1667	12.6751	4.19876	16.8349	12.6034	7.43578	8.83333	2.57785	11.1288	12.7487	1.53864
RHG01_HUMAN	25.976	34.9327	20.2523	21.758	41.898	45.6669	46.8638	12.6761	41.6494	64.4588	9.3664	0.0567605	7.17213	7.30567	5.64153	4.19207	1.63396	2.47141	8.13746	2.74346
RO60_HUMAN	2.17323	5.75233	4.07626	8.63781	8.68546	9.77003	10.1682	7.49445	3.53197	6.53953	5.97596	1.64531	4.50971	4.07214	1.92555	1.91087	0	6.12516	3.57303	1.60521
CYFP1_HUMAN	3.07605	2.42758	6.72034	6.04832	3.48407	33.7468	4.87378	4.97848	7.77879	11.3638	3.95198	0.806647	3.98125	5.18273	3.44264	1.76711	0.864501	4.03476	4.38266	0.516505
RS26_HUMAN	26.3745	20.6835	25.9762	34.8266	30.3026	15.0638	40.4578	20.8343	28.1673	37.3363	14.5811	3.94935	0	0	6.88689	16.8917	11.0645	3.1458	7.82499	5.0227
FLOT1_HUMAN	0.28969	10.4374	1.82099	3.60509	3.02462	4.24923	4.18001	0.394208	0.796842	0.884015	1.16031	1.37694	0	1.95779	4.83433	0.80773	0	2.43565	0.113524	1.52284
DDX6_HUMAN	3.57216	0	6.55572	3.44547	3.55338	8.96618	8.22899	0.430355	4.04839	7.38124	0.957412	0.762495	0.951973	0.77026	0	0	0	0.548521	2.14481	0.206283
PFKAL_HUMAN	16.5395	7.78389	11.1041	16.1564	14.8667	31.3615	9.33258	6.47901	15.8117	18.8025	4.40416	3.12669	6.75287	14.8774	10.7235	3.21273	0.728453	6.34477	15.5409	7.81383
IGHM_HUMAN	54.8022	72.2366	107.326	82.7928	152.208	65.9118	207.596	66.5762	50.4208	89.9597	52.4431	160.615	208.874	306.657	121.312	238.871	739.962	51.555	58.9417	297.237
RHOA_HUMAN	7.59582	34.8631	40.3239	28.847	38.1231	40.7808	11.8498	18.5683	45.2509	24.3338	5.33596	8.10649	20.4986	19.8997	19.0393	7.23602	5.06423	7.33203	6.49391	9.16996
MK03_HUMAN	7.92637	1.86253	1.35417	1.38101	2.77931	7.07235	0	1.9557	1.13306	3.67671	2.31815	0	2.98064	3.58612	1.25762	0	0	1.80529	2.03291	1.08561
HV349_HUMAN	1.2496	4.60888	0.531986	0	0	1.68267	1.93746	3.16084	0.957598	0.712001	0	1.86453	1.27228	5.96343	1.67694	3.13283	11.8069	1.96308	3.74468	4.47256
APOH_HUMAN	68.3825	153.55	160.639	130.519	70.137	49.9819	72.6177	43.1539	167.156	51.7712	68.4551	281.66	168.362	173.871	234.822	86.4092	70.4856	17.6082	240.684	231.643
ADT3_HUMAN	15.1243	44.1998	24.1696	4.02588	16.5219	46.4831	4.15103	2.3767	55.8605	30.3135	8.02328	10.3596	0	12.701	21.2261	17.1966	2.56673	12.2132	29.7239	6.62804
TSTD1_HUMAN	1.31279	2.88742	1.63421	25.1761	17.1971	29.0268	3.39468	0	6.258	0	2.77205	5.36836	2.47619	0.382754	0.57956	0	0	0.52905	2.04383	3.68645
PLGT3_HUMAN	3.78057	2.26766	0	1.2689	1.35724	0.971261	1.36438	3.53065	3.56776	1.62332	0.825801	0.653219	0	0.958412	0.437062	0.34331	0	1.16106	1.65087	0.203274
PGM2_HUMAN	18.9294	4.08927	9.74066	25.1907	15.1809	22.5068	13.5663	1.87627	11.1297	17.0663	13.7928	0.863285	7.26281	6.09029	6.3706	0.74702	0	0	7.46753	1.42698
ODBA_HUMAN	5.66182	1.95274	0.435352	0.720434	1.07141	4.47178	4.88605	0	0.384827	4.25973	0.70636	0	1.28946	0	0.433237	0.967116	0	0.760519	0.440763	0
KAP2_HUMAN	11.4635	9.13468	3.99552	13.6093	10.6214	15.4629	8.09938	6.81861	6.3798	18.0393	2.0583	4.7152	9.52717	9.09407	7.77292	1.95142	0	4.34743	2.21291	1.34476
CTNA1_HUMAN	21.0152	44.9134	24.0719	51.9902	61.2107	2.66716	10.7614	5.44596	29.2354	14.0494	38.3591	15.1545	20.4937	25.5891	28.0568	8.8335	1.7142	11.094	48.769	12.666
PGAM1_HUMAN	107.211	50.4303	113.85	97.3344	56.4663	168.758	56.0968	48.4316	66.4832	102.142	64.4629	16.6206	109.466	44.1179	42.1898	36.7332	63.6728	24.6991	51.8172	37.4159
SERA_HUMAN	0.674294	2.77062	1.1067	5.66535	0.148558	1.27092	3.90763	2.01812	4.36956	0.344839	3.68332	11.3467	16.3048	8.35749	6.5123	1.76435	0.488661	4.53765	12.2493	7.06662
HEM2_HUMAN	6.84641	2.037	2.06228	4.26197	4.25424	2.85111	2.60509	2.62775	6.02583	5.95094	9.37375	1.55906	1.72932	1.54313	4.76324	1.42232	0.825412	0	4.1811	3.84055
SODM_HUMAN	55.2861	35.0572	25.2978	34.5153	76.2715	67.5141	63.6301	59.1221	69.0334	113.424	27.2839	10.2148	58.3574	72.1445	34.9893	34.1188	9.9513	37.3987	10.5852	10.8845
ALBU_HUMAN	8746.9	10525.7	8994.8	12944.7	8409.78	11093.5	6696.91	12171.3	11954.8	6060.32	12194	29903.3	22636.3	25472.4	19319	0	32380.6	13407.9	21222.5	35518
ARC1B_HUMAN	29.7315	27.5885	25.4471	36.1993	35.526	16.2541	18.5123	10.4009	37.5027	25.5295	7.41332	1.22745	4.8177	12.8049	6.98051	2.14453	0.616349	2.31919	11.9685	1.12972
RL27A_HUMAN	25.1972	15.2033	39.1883	32.3173	39.6631	24.6153	39.1652	18.0762	26.5858	24.2766	10.1238	8.55153	35.3043	10.7745	4.84958	15.8612	7.81992	12.3286	19.5454	11.5661
PDLI7_HUMAN	4.58827	23.1559	36.3236	31.9622	33.437	2.11212	47.6781	8.16742	39.7138	63.4476	13.1303	3.23312	19.047	19.1922	13.3517	4.91651	2.04903	3.90108	13.9405	3.79353
SAHH_HUMAN	34.9375	19.1629	8.94982	21.0059	60.6286	60.9878	45.861	16.1565	27.7157	52.9764	22.2737	7.26795	11.1759	8.00936	18.3123	4.85888	4.57839	7.74749	25.2787	10.7069
CAH1_HUMAN	22.863	14.17	37.2527	7.81358	10.2073	11.2967	24.9378	12.5909	8.28641	15.505	11.5758	6.32056	25.5931	33.7206	9.07827	21.6679	27.0081	4.48429	4.14016	24.1603
H2A1J_HUMAN	996.181	1736.96	560.357	0	718.989	974.551	566.035	443.036	0	0	595.154	2.06554	0	666.117	0	0	458.788	0	852.214	3.5347
STOM_HUMAN	8.37817	12.3388	2.59707	2.6507	12.8408	14.8274	7.76938	0.838581	4.78312	8.65763	1.45999	1.48269	2.14078	4.01274	13.799	1.54126	0.691494	2.89623	3.96334	1.86481
IGKC_HUMAN	176.369	163.448	469.235	113.706	211.778	357.224	90.0063	479.304	100.991	176.132	250.36	295.767	248.789	335.721	125.727	951.412	586.222	353.224	196.45	694.501
HNRH2_HUMAN	3.65698	18.1726	34.5815	112.799	18.715	39.5012	10.2902	43.766	26.0667	18.149	18.7507	4.59578	7.64075	5.88769	5.54352	0	1.09012	1.58031	5.50454	0.639016
PGS1_HUMAN	309.878	271.573	391.256	390.762	513.266	206.862	494.792	471.255	266.907	274.072	298.171	444.882	180.501	305.618	199.952	313.214	324.477	230.59	221.878	199.801
CDC5L_HUMAN	0	3.81312	4.00381	4.35682	3.37388	8.06284	3.18595	5.28573	5.20866	4.88219	3.4555	7.81097	5.60612	6.49803	2.95235	13.1236	1.91162	0	4.97026	11.2126
AL7A1_HUMAN	18.8241	7.95196	6.45082	18.2074	32.0626	18.9463	10.8791	6.33139	6.85669	14.1014	73.4675	22.8185	21.1945	15.4682	43.4127	11.942	7.62031	11.2779	77.9935	23.7649
TYB4_HUMAN	34.2962	24.8734	110.322	84.855	78.4111	62.1962	35.5186	50.1205	91.1239	38.6146	39.2778	6.94458	67.391	27.7763	15.6783	4.27352	36.2154	11.4787	30.2571	20.8286
AP2B1_HUMAN	7.64158	30.0994	21.1648	18.2528	12.4105	26.0515	26.7389	12.9366	28.7313	30.9273	4.56756	2.19162	8.50596	7.68542	6.63863	4.77363	0.423705	5.89805	13.9277	5.2001
PA1B2_HUMAN	3.09295	6.25484	8.55642	15.2929	6.10881	17.3898	6.48924	6.12317	16.0986	8.65159	2.44675	1.88663	2.22037	4.09378	5.74347	1.91173	12.0125	1.78288	9.7196	2.35811
BAP31_HUMAN	17.0612	9.82112	26.5348	18.0758	28.7529	4.22297	7.48046	2.00051	3.882	0.433732	8.65377	0	11.0503	2.29351	4.81109	2.44462	0	2.14526	5.16687	1.75386
PHS_HUMAN	10.3556	1.86881	0	6.50233	6.61246	5.04944	5.62782	0	10.1844	0	1.19154	0	2.57247	2.10513	0.198784	0.627412	7.02887	0.181901	0.989912	0
BGLR_HUMAN	2.99122	6.69737	8.01223	48.0435	8.72011	38.9887	96.0496	11.307	31.6507	7.36931	5.76457	0	64.6439	2.25936	8.95067	2.56266	0.373663	0.343132	2.09622	0
HEXB_HUMAN	14.0496	9.61739	12.796	29.5198	10.2825	11.0913	15.3663	7.60623	12.7472	18.7548	8.94016	1.48321	8.85319	6.03937	7.90515	4.17878	0	3.79267	10.1286	4.34603
TACD2_HUMAN	2.32635	4.7529	2.70104	7.38214	0.914355	0.725741	1.02865	0	1.25743	0	2.30215	2.3163	3.50825	4.31802	3.5863	0.851097	0.448321	1.20056	3.48057	0.725364
RAB5C_HUMAN	8.85096	17.927	7.47431	11.4053	22.3887	15.67	15.644	4.08986	12.3236	14.3216	4.47786	0	5.78687	3.1894	7.9857	5.12343	2.9435	3.99432	8.33115	3.77771
RAB1B_HUMAN	6.96709	28.4838	0	0	2.96855	19.696	9.19976	15.9834	7.51927	7.21239	25.7169	9.80629	5.7809	2.4976	2.13174	17.2622	13.5263	8.05828	0.637086	10.3275
VTDB_HUMAN	62.3779	106.739	92.2284	143.644	100.198	75.8483	35.0883	72.2973	160.899	56.5458	126.466	389.524	242.475	352.672	175.287	151.801	250.421	52.9424	276.453	485.706
TKFC_HUMAN	5.42513	3.27025	3.51732	5.85235	4.2597	9.56503	1.32294	0.600698	8.3415	3.21706	7.00027	0.0849678	1.37734	1.99192	2.93155	0.231433	0	0	3.3321	0.973549
ROA2_HUMAN	216.043	251.937	286.511	449.994	322.047	443.113	314.577	169.736	307.344	316.857	145.897	85.4769	215.796	143.687	141.573	129.156	118.65	102.056	197.404	108.713
PGFRB_HUMAN	0	0.281465	0	0.350272	0.307387	0	12.2476	0	0.987354	11.1738	0	0.241379	0	0.450344	1.73669	0	2.51926	0	0.345898	0.173559
HRG_HUMAN	20.5646	16.4636	26.2804	22.4078	7.91353	43.6549	23.944	40.1271	22.8681	23.9984	38.8757	32.725	14.6034	35.0996	37.3921	106.291	68.5844	21.4788	33.447	95.2903
RS12_HUMAN	32.5531	44.97	38.3864	60.4247	46.6873	24.049	19.8955	9.29858	81.3744	29.4009	9.993	13.8504	16.8496	29.4459	37.636	4.55567	1.97116	7.5537	45.1989	21.4459
CLUS_HUMAN	46.5532	53.8636	25.7144	53.9521	98.8082	15.5441	17.6282	53.2871	20.5839	205.864	69.8968	65.0818	156.174	53.9042	32.3598	56.8652	34.2355	23.3417	77.7798	38.4205
SH3G1_HUMAN	1.1261	3.85618	4.1736	1.71484	1.70882	2.18962	9.1034	1.30987	4.59892	8.09289	0	0.0907982	2.1303	0.266859	0	0.572431	0	0.903898	0.897836	0.236174
RU1C_HUMAN	0	6.78395	14.1237	3.41225	3.65267	5.62282	3.65871	0	7.39016	4.58296	0	1.07223	5.25304	1.6422	0	0	0	2.20536	5.45685	2.68704
RAN_HUMAN	65.7883	28.1652	42.7757	40.5764	73.6355	48.0917	38.8771	20.1524	22.9243	36.9435	18.5231	7.94448	26.6595	6.62957	11.7602	11.4711	4.33871	10.7933	13.0297	14.8685
AT5F1_HUMAN	3.10316	9.86469	19.5905	8.25275	13.2781	12.5784	4.96054	0.713269	4.4462	5.42785	7.01302	0	5.57504	1.84828	5.58443	6.24754	0	2.35495	5.85322	0
PLAK_HUMAN	8.60494	36.9926	3.65798	21.3318	20.5781	8.27891	2.20789	0.649101	4.27419	7.13337	4.63392	9.83671	21.9172	16.9657	20.5453	3.34009	0.381976	5.92389	31.7216	7.13352
VWF_HUMAN	10.1967	18.6655	11.8501	16.3127	3.05635	0.431962	6.05898	2.5222	11.1228	0	8.86603	2.58336	17.9099	30.4981	38.7675	3.05449	0	8.02908	10.5466	7.08329
ARF4_HUMAN	5.7239	41.655	20.3389	11.0827	9.45524	20.4442	25.1601	11.4195	22.8475	42.2046	0	0.592674	7.47036	1.04836	2.13821	7.47383	1.20116	1.85724	21.9151	1.88259
RS16_HUMAN	57.9619	44.742	49.0158	47.9683	63.5937	34.7876	76.7106	32.9373	30.7813	50.097	39.2669	9.94685	31.7357	18.4809	25.113	18.1405	8.23513	15.6749	14.5943	11.4114
SFPQ_HUMAN	145.314	73.9569	104.992	135.013	90.9449	158.539	120.955	68.6949	120.607	120.966	88.8634	17.1559	30.0964	23.9301	18.043	38.4969	12.3321	25.6745	48.868	22.6342
FLNA_HUMAN	1049	1574.49	1316.71	1091.06	1294.11	540.866	1747.87	887.819	1648.51	1676.74	1146.19	365.127	1323.71	1039.13	1227.8	598.231	296.179	607.723	967.619	579.256
H33_HUMAN	0	1720.94	0	1796.4	165.967	13.2056	8.25104	583.886	1249.99	8.51215	1034.99	2031.95	661.844	37.0407	931.036	0	788.545	4.17275	2187.24	743.232
TAGL2_HUMAN	84.9709	118.64	235.76	127.579	146.79	117.57	176.039	169.387	147.532	235.548	108.567	24.9227	162.585	96.3546	49.6574	56.0317	53.3076	75.6681	68.8309	57.6521
VDAC2_HUMAN	9.15235	54.3735	11.3214	18.8766	27.1234	23.7627	16.0437	10.0921	33.1816	13.2683	10.5973	10.5382	4.52044	11.7921	107.951	9.06337	0	7.56662	20.3987	7.05743
DCTN1_HUMAN	14.9733	6.7268	6.91464	2.06603	4.99366	3.80396	5.18795	0.775644	6.95	7.02668	4.65899	0.669804	5.3308	5.79923	3.30556	0	0.456635	1.37689	2.92268	1.90593
ALDR_HUMAN	5.36479	25.7516	10.6395	13.55	5.99959	5.8778	2.62962	2.3076	3.19112	3.1258	8.82647	2.17744	12.4254	8.42135	8.30771	1.22388	0	0	14.3284	4.64461
AMPB_HUMAN	6.29813	7.18404	10.2673	31.4127	16.4491	36.5449	11.9588	1.18256	16.3586	6.22409	5.35649	1.49704	13.3115	6.7664	7.90688	0	0	2.86327	32.4054	2.04501
TRI25_HUMAN	0	9.43178	3.97948	20.05	10.7559	6.26518	4.36386	1.05133	9.22876	8.78419	0	0.271319	1.64669	4.35239	1.48588	0.982285	0.228528	0	3.33053	1.4795
APEX1_HUMAN	25.3555	16.9559	52.476	29.7141	28.054	66.149	10.8693	11.0442	37.512	37.1502	21.1644	5.42983	18.0976	10.7011	14.5676	6.10932	0	0	28.6329	11.1827
GLOD4_HUMAN	9.37971	13.0818	24.3908	13.5293	15.9468	26.7127	7.27778	3.69437	22.1298	5.76635	4.94646	2.55217	11.4882	5.46149	3.71991	2.74783	1.81422	2.75131	7.35235	2.89201
UGDH_HUMAN	72.5974	10.6377	11.5635	35.9506	162.158	102.466	83.4811	16.6972	107.291	27.8253	15.7973	3.00035	38.361	3.94316	10.0471	7.74994	2.0564	1.03123	19.1814	10.3968
GPDM_HUMAN	1.95161	10.8754	7.43081	1.24922	12.2813	6.12867	2.61398	0	2.7459	1.6478	1.28811	0.725803	76.8852	0	3.46194	0.718494	0	0.892328	2.74968	0.21401
HNRPD_HUMAN	106.089	108.137	99.8492	177.133	117.778	146.346	115.094	61.1299	169.969	132.207	72.5662	41.1072	45.9198	52.067	41.2744	40.1432	40.1752	36.3222	85.4622	59.0071
MYH14_HUMAN	9.04596	39.5816	3.50847	6.12082	13.5014	3.6624	7.45113	2.27753	0	49.5437	8.93584	0.130753	2.06436	6.61005	6.76057	3.65434	0	3.75523	6.77713	0
MYL9_HUMAN	39.1873	49.7388	25.7218	35.1734	21.5827	4.81676	153.291	120.352	21.845	26.229	145.517	62.8534	29.8953	33.5021	16.4561	189.585	64.5898	136.375	20.865	13.1137
NID2_HUMAN	77.1999	77.9012	57.4883	53.9395	13.418	13.9041	82.6526	22.5581	75.0072	24.4276	86.2611	43.5085	43.5773	61.4842	70.7448	34.8677	15.2503	26.9383	71.8656	41.2781
SMD3_HUMAN	19.6522	43.2372	11.5043	29.3213	38.4249	12.897	20.7134	8.42272	21.7813	13.9376	14.9898	4.48628	6.26597	10.1514	7.88342	5.40109	1.7403	7.71566	20.0898	15.9983
DNJA1_HUMAN	2.42566	3.84424	3.61245	8.63384	2.53907	2.79069	3.8342	1.0111	7.03714	2.76743	0	0.586207	0	0.181298	2.3392	0.552292	0	0	1.55341	2.13559
GAL3A_HUMAN	22.4907	11.4475	12.1211	23.7303	24.5711	30.6022	13.5085	9.08216	9.73637	13.1725	5.923	6.15022	6.55031	9.16832	9.27869	1.59044	0	2.48245	6.32069	54.3649
FUBP2_HUMAN	32.1421	22.2431	28.1865	21.7225	18.6901	42.0541	28.4618	8.09831	21.0037	17.9773	17.7375	6.60775	22.3402	7.97584	7.12129	6.33849	3.66345	2.39764	17.2668	6.58166
PPCE_HUMAN	2.2642	1.59396	1.60342	1.81523	2.68372	0.837888	0	8.50974	1.79868	6.86038	0.78013	0.484904	2.70714	2.62403	1.85204	0	0	0.17808	1.3514	0.512679
IDHP_HUMAN	85.1837	54.7249	79.5011	87.9826	141.571	197.435	113.193	40.4187	72.2302	85.4824	17.0477	4.03932	49.4786	17.7312	19.3491	16.0198	1.54627	11.674	24.5521	10.1811
RL9_HUMAN	30.4398	17.3571	11.8946	12.6685	20.033	26.9199	21.357	15.1253	20.1698	23.1191	7.50194	2.33439	3.9843	7.57977	2.46495	2.99598	52.2887	2.89398	12.6664	2.60347
RL31_HUMAN	25.1176	11.1238	21.8321	39.3311	29.2163	49.8696	28.5578	49.6664	27.414	60.1708	10.8193	1.8596	20.7411	17.177	4.9996	18.4287	4.53949	14.2031	13.9704	8.44605
CO6A2_HUMAN	346.168	293.519	191.904	182.496	285.388	208.175	265.842	526.811	452.903	212.398	555.232	1416.77	334.054	525.804	905.192	1058.8	453.694	983.863	618.166	467.004
CAVN2_HUMAN	6.00839	2.48428	0.332376	1.16656	0	1.19799	8.38723	1.648	1.19055	0	12.855	4.17443	12.3291	16.2218	11.1277	18.3028	5.32636	10.1698	8.28369	3.53491
DNJA2_HUMAN	7.94007	2.311	279.321	3.55537	1.18255	1.96881	1.92714	0	6.92283	1.50983	0	0.515833	2.36028	0.381714	0.927349	0.38647	0	0.430062	3.58631	0.888463
CALX_HUMAN	83.5077	44.4262	71.0304	47.5149	97.0093	66.3119	56.8969	48.4954	57.8186	57.6571	67.5386	31.9204	37.2165	31.561	56.3656	35.4769	11.8384	41.3848	34.0229	18.4808
PP2AA_HUMAN	0	12.7836	17.2937	26.5864	25.529	16.6322	18.4962	3.35918	1.80631	10.3918	3.85558	1.10793	13.4017	5.43667	6.99831	4.5077	2.2335	3.88647	5.32299	5.36702
PDIA3_HUMAN	447.547	389.359	305.554	339.491	343.443	359.612	339.717	180.565	390.242	341.516	238.256	134.502	175.638	138.374	226.292	124.773	82.8584	101.049	178.674	117.593
LIMS1_HUMAN	7.07231	12.7366	8.42517	13.934	5.97798	1.74499	5.32769	0	16.6281	15.9231	3.96149	0.227641	7.04111	5.21243	3.59613	1.7214	0.685566	0	4.4632	5.62543
ASPN_HUMAN	154.126	832.602	188.604	336.545	389.077	239.082	468.531	376.196	248.694	734.721	94.7296	215.653	382.135	152.669	135.748	339.324	319.244	198.499	155.627	165.099
1433T_HUMAN	26.7307	34.5043	21.5832	18.3875	13.1945	35.6417	43.683	19.8653	32.0911	45.8122	18.2986	5.71031	114.209	15.0986	10.2544	7.84244	4.76573	2.21603	30.0254	7.76959
VWA1_HUMAN	16.0256	10.6473	11.63	8.03546	5.12332	2.31822	6.23499	4.55521	13.2792	5.36648	2.46534	2.42935	2.43706	8.18757	20.6505	6.07687	0	0.775104	10.2921	3.69949
IPYR2_HUMAN	10.4366	14.6873	8.62703	14.9609	6.45145	34.2592	12.5683	3.86265	6.51734	6.67245	3.70904	0.232213	9.13728	3.63194	2.91918	1.87204	0	0.563181	3.72691	0.790702
NIBL1_HUMAN	2.31486	2.56356	4.23111	2.67765	6.61557	3.41422	6.47449	1.59044	8.57517	5.68955	2.23688	0.406301	2.63511	6.66818	1.52275	1.91811	0.321282	3.16452	4.60785	1.15712
RAP1B_HUMAN	33.4596	27.6463	5.2417	17.8514	17.2167	35.1593	27.1639	4.10611	27.5152	6.54096	23.4862	7.78952	10.6609	11.8172	2.2917	10.6286	5.26847	2.41561	21.0645	1.97054
NH2L1_HUMAN	8.94394	14.5401	18.2674	12.3582	12.0835	13.8828	17.5472	5.38384	14.5527	12.7426	3.34894	2.84443	9.04868	7.49003	7.26299	6.08481	2.07129	1.03018	9.00671	3.68816
EF2_HUMAN	165.197	131.576	210.689	178.748	172.732	226.523	207.525	113.226	273.109	157.786	69.4429	36.0772	94.3674	88.8362	64.4989	60.8688	136.016	49.6097	120.155	70.6491
DLRB1_HUMAN	4.66348	5.76761	6.26906	7.76636	6.60214	5.3941	4.87591	3.11072	4.54383	4.24828	7.5817	2.73534	4.28924	3.49002	1.37123	2.26325	1.81288	1.87921	3.82431	0.824428
FETUA_HUMAN	13.5547	56.353	10.092	40.1689	27.6569	29.6152	17.4673	21.293	82.4819	8.78005	4.67715	168.364	31.6882	122.026	107.675	58.9706	84.8754	6.37679	133.813	249.361
MMSA_HUMAN	3.70245	16.0216	8.96512	11.1638	12.4625	32.785	14.4579	1.0992	6.81527	1.56077	3.31501	2.06157	5.26048	5.18909	4.85155	2.42357	0	0	9.44335	1.31809
RAB1A_HUMAN	39.3593	2.62247	21.9335	21.1814	30.4097	49.3128	37.8744	0	30.4908	35.9864	3.20175	0.417987	17.0019	12.4275	12.308	0.586599	0	19.848	15.4702	1.05246
DC1I2_HUMAN	4.26997	3.28333	2.7038	5.37369	3.35616	6.97238	5.11363	0.92632	6.91983	3.16332	0	0.913905	0	2.97195	2.16144	1.26442	4.69232	0	4.49942	0
NIT2_HUMAN	2.91719	1.66917	16.4426	16.5947	7.89757	15.3457	3.44713	2.37382	10.7891	3.5484	1.3484	0	5.22757	4.10312	2.06309	1.2747	0	0	3.71701	0.46491
RADI_HUMAN	4.52269	0.789311	1.46964	3.98263	4.45185	0.271872	4.47907	1.66273	0	3.3363	1.22085	0.927256	0.914033	0.801955	1.1067	0.375943	0	0.805023	0.911019	0.928495
ICAL_HUMAN	11.5274	6.95146	7.36205	11.3965	15.5625	8.38394	7.18176	4.80337	6.37024	32.762	1.19067	1.97861	8.60529	15.3785	3.21183	2.68553	0.245303	4.49815	3.95501	1.91378
TECR_HUMAN	0	3.70305	3.80767	4.0428	7.54675	4.10988	2.9237	0.746514	1.15493	4.31284	2.70289	1.79201	2.44048	4.75377	2.73865	0	0	3.56575	3.60183	1.53782
NPM_HUMAN	172.315	102.936	99.545	164.658	178.746	261.496	157.976	92.752	106.386	269.938	58.9447	61.2973	41.4835	61.1787	59.2481	76.6607	51.0707	55.5823	99.4209	66.3445
NDUS5_HUMAN	3.91582	7.37192	1.82877	6.5437	5.04077	3.59565	4.25931	1.10919	7.45968	2.01269	0.971872	2.17068	0	1.75122	2.91363	1.47961	0	1.06514	2.83157	1.72672
HSPB1_HUMAN	189.81	174.488	120.1	176.987	700.319	195.458	103.263	138.514	160.922	219.458	239.704	69.2505	110.547	85.3145	97.5441	78.2656	85.7669	60.7629	72.6417	54.9804
RL36L_HUMAN	2.93817	8.1438	2.72408	7.72854	3.3916	23.8908	25.5317	6.09249	1.46229	23.1525	0	0	13.3773	5.45152	1.67266	4.48647	0	0	3.41894	3.11472
NIBAN_HUMAN	2.66782	9.8811	0	14.7856	1.66895	10.8964	1.03236	1.04697	4.16963	0.956691	5.13516	1.24378	7.85525	3.05703	2.81932	0.800431	0	1.34433	4.86025	1.24375
UBE2N_HUMAN	16.0247	15.3397	22.7096	15.5609	16.1804	13.0427	5.59937	7.99868	32.6907	15.8471	4.72773	1.90254	10.2243	3.66525	2.09961	1.42108	1.51503	0	8.14601	5.04643
THIO_HUMAN	35.465	51.0766	37.1218	33.3495	22.0285	54.6845	42.1451	6.93996	88.2101	38.9246	32.6681	18.1382	61.124	14.8617	30.8665	16.3917	15.6257	15.9323	40.4342	36.0523
SYMC_HUMAN	5.71166	3.02041	11.6582	2.4401	0.43952	7.99087	2.54712	0	2.7577	3.94095	2.78264	0.405757	3.74018	0.47351	1.95941	1.293	0	1.14473	1.76683	0
RABP2_HUMAN	19.1217	11.2449	7.24167	6.5648	78.5084	2.95931	9.98954	2.5503	16.0345	11.1934	0	2.05757	7.26281	7.472	4.61126	0	0	1.63789	10.8705	10.0005
RU2A_HUMAN	2.22368	2.70068	2.55965	3.29086	4.22524	9.21009	1.68607	0.972885	6.55744	5.89752	0.987456	0.0801204	0.222037	0.310794	0.339109	0	0.242849	0.487279	1.24308	0.42522
A1AT_HUMAN	245.206	367.045	360.157	301.842	291.832	555.955	352.465	667.964	317.032	552.007	458.269	562.322	683.294	584.802	372.037	856.257	1321.9	495.48	588.697	1626.86
ERP29_HUMAN	39.2689	10.9506	28.7137	24.2276	21.9565	33.3387	29.9037	5.58037	23.3272	14.6394	20.3357	5.26622	9.62138	6.39323	11.2498	7.87557	4.13007	4.559	4.96171	3.93139
H2AW_HUMAN	29.5304	10.9133	13.2528	26.8914	2.06755	25.664	10.9991	3.50605	15.6914	12.0515	24.6794	1.37464	7.98627	7.62474	11.9879	9.84545	1.61599	5.15794	28.4664	6.65775
NDKB_HUMAN	103.154	63.2615	87.3063	133.105	226.184	161.877	122.563	87.3695	102.805	163.206	48.7427	8.7891	61.9857	51.9885	30.2586	32.8193	19.8218	25.6933	25.272	20.9744
MIF_HUMAN	2.09059	40.9703	66.9969	62.6248	47.4991	74.643	73.224	30.0152	73.4969	69.1857	13.2053	18.3018	44.6011	41.0778	32.25	15.4293	11.9146	15.7148	32.3717	19.8142
PDIA1_HUMAN	178.955	255.473	202.983	288.303	285.213	229.149	398.408	178.773	297.432	383.109	75.5533	39.3782	112.576	92.659	90.332	89.7449	167.84	77.7651	139.196	67.6205
MMP2_HUMAN	5.99149	11.2619	7.28849	7.81734	29.0294	1.27809	9.925	12.144	13.8831	47.1588	2.13185	3.07572	2.49739	0.727597	1.54945	2.58561	1.6109	3.83517	4.99883	3.52102
ARC1A_HUMAN	1.51042	0.990147	1.90614	1.30065	1.09442	0.928933	7.16452	0	0	0.534406	3.2065	0	3.39539	0.947699	1.16145	1.0972	0.422663	0.636481	0	0
KV229_HUMAN	3.36491	27.9739	8.01942	6.00737	14.5305	31.1748	19.956	24.2819	17.6471	9.50522	0	20.4114	4.44097	101.028	13.9319	110.816	28.0178	39.4601	36.115	53.604
K1C14_HUMAN	2.25557	80.3968	25.3918	152.757	4.07844	2.77282	3.70654	2.96917	20.8107	10.2836	11.0837	5.25758	175.296	148.5	3.64617	33.3422	9.68059	91.5881	11.2212	1.51109
GRB2_HUMAN	7.56959	8.84098	5.30843	5.87617	5.97545	10.2882	3.90709	2.58492	4.47581	7.69843	1.93153	0	2.78819	1.90301	0.515656	2.85034	1.0989	0.413736	1.8466	0
PRDX4_HUMAN	10.0723	34.0697	12.5689	16.6446	15.1093	18.3389	17.1672	21.296	24.4852	20.2716	3.99867	11.1446	4.80661	11.2066	7.71444	6.69674	1.76149	3.0769	11.0273	6.37862
CD166_HUMAN	0	9.0266	7.09751	3.63413	0	10.4513	2.09178	0	2.22947	2.56567	3.13085	1.56466	9.33923	5.90487	6.60153	0.7664	0	1.51106	7.41512	1.63977
SART3_HUMAN	1.07619	0.713707	2.73736	2.27567	1.43393	5.75996	3.60751	0.708378	4.65157	4.03539	0	0	0.906416	0.376899	1.64931	2.16558	0	0.519276	3.27496	0.212475
PDXK_HUMAN	14.2577	9.91845	3.3315	8.19843	2.70164	20.5407	6.27802	3.41887	22.3809	21.4004	8.12508	4.91307	2.71994	0.521667	8.56949	2.37318	0	2.02599	11.7555	5.11589
HNRPR_HUMAN	43.0437	31.2533	28.4538	90.8387	40.5002	97.1214	60.147	32.0047	59.8086	49.4276	39.0703	26.537	29.9246	36.7119	23.4521	38.2794	10.9637	20.1832	59.7358	11.0585
RS19_HUMAN	107.829	47.6461	93.8948	67.8334	68.9358	86.0649	117.334	42.9322	65.4882	84.7479	57.9051	15.1292	20.4157	42.6032	19.5791	30.8192	14.5783	25.8674	42.1529	22.7261
SYWC_HUMAN	19.2383	7.5315	18.7056	15.1247	14.3591	15.0449	27.4697	6.42981	6.8951	13.4244	11.5685	0.354497	6.95287	15.3532	9.07099	3.07347	0.201302	5.30922	3.95209	2.05403
EF1A1_HUMAN	0	404.479	0	571.696	668.858	0	0	365.671	538.555	605.651	0	164.915	0	161.034	188.694	0	132.741	0	254.024	184.566
A1BG_HUMAN	28.2925	26.9553	12.6425	33.3286	19.7507	36.4294	9.37187	42.5054	55.9167	22.1827	51.9676	102.232	46.4914	63.455	76.926	44.687	66.3682	10.9779	69.1638	122.541
REEP5_HUMAN	10.2221	1.2302	10.6499	8.78531	18.1841	9.18304	11.4461	3.46869	3.8211	13.784	4.42145	0	10.3253	8.13623	6.25595	3.64726	0	4.34986	5.44222	3.12498
RL10_HUMAN	50.5203	36.5699	66.0272	58.7324	47.9294	48.8541	26.7816	31.4686	50.9248	34.1008	22.8854	10.025	20.0671	17.8148	12.4617	12.5734	4.0071	15.6747	23.578	8.64225
HXK1_HUMAN	28.0896	32.0042	22.5713	12.2744	38.528	20.3224	21.7055	6.7495	22.529	21.8822	2.4327	1.84132	5.28912	2.8767	6.64441	0.817411	0	1.87527	10.1918	1.50596
COPE_HUMAN	16.9834	13.689	11.8728	35.2988	25.2116	19.6802	13.3883	5.43958	18.5977	18.8104	3.43043	0.843018	3.40684	3.74162	5.17702	3.12265	8.22656	1.84837	3.71746	4.0235
PSMD2_HUMAN	11.4621	9.81093	13.6871	8.25129	15.258	19.8526	9.90722	3.22265	12.8812	19.4814	4.49775	1.09474	3.40867	0.371256	0	2.16506	5.44609	2.20798	7.27519	2.18455
LASP1_HUMAN	27.3405	36.3067	68.6044	48.7476	48.3577	39.2354	49.849	8.04743	23.3178	40.8325	10.8409	1.74869	27.0714	13.6998	7.13943	13.4686	7.75716	13.1945	6.01137	7.64177
H12_HUMAN	296.995	173.753	468.073	539.73	369.336	36.2001	688.751	53.7184	283.097	363.584	564.547	276.128	663.258	325.941	25.6377	41.7308	260.355	369.251	461.977	227.133
HNRDL_HUMAN	4.53668	6.91807	13.2019	20.5193	12.7127	19.5236	43.0643	4.8582	28.6395	14.7914	2.98236	2.82605	3.72555	5.65284	1.65717	7.08175	89.8773	3.95519	10.4773	3.60908
GNAI2_HUMAN	7.1959	27.6191	21.2569	18.4851	20.6716	20.18	14.2099	9.76879	21.89	10.4843	2.67133	1.91861	17.9148	23.2215	30.5776	4.40019	1.42703	6.83307	19.095	13.4125
AHNK_HUMAN	794.939	800.855	831.954	1027.52	723.058	1016.44	1107.84	624.087	1322.69	1129.33	822.732	355.777	927.22	1085.25	605.796	619.871	238.31	860.349	989.395	428.062
RS5_HUMAN	18.2432	4.25831	52.8963	29.9042	32.1677	20.8428	15.1161	15.6614	40.5963	39.5001	12.1049	6.8402	28.4413	12.2213	9.48442	7.35631	0	7.86244	14.2654	6.45492
HNRPC_HUMAN	90.1448	85.105	109.542	157.095	96.3182	119.525	155.192	55.4938	124.688	132.126	64.4153	33.01	66.6012	34.4631	48.6519	59.7799	33.7746	42.5962	48.6138	44.5888
SNAA_HUMAN	5.57116	9.67059	15.1372	7.70159	12.4945	18.3737	14.6446	7.59879	13.9958	19.9122	0.701821	0.432395	4.94238	2.62722	4.44402	1.7647	0.58995	4.01285	5.23211	1.53859
PODN_HUMAN	16.6969	18.9903	7.46288	16.3267	19.852	17.0118	40.7725	26.1697	9.99065	11.1513	7.80195	0.540614	8.52497	17.1913	4.74464	1.19242	2.31219	4.11489	2.14391	1.355
THIM_HUMAN	13.7922	19.0107	4.95873	10.6924	9.2331	12.4095	8.29193	4.08378	22.0211	4.26148	17.7273	4.63228	3.92153	8.4693	7.3684	4.07092	0	5.52116	15.0691	6.11615
OLFL1_HUMAN	7.29676	17.9604	9.67909	18.3903	18.0605	12.9277	15.0255	24.086	8.09153	10.3474	32.0067	62.0658	30.0672	74.9703	46.4339	63.4539	47.8032	30.666	63.3104	30.2751
SYDC_HUMAN	6.30396	11.0616	20.6523	9.16912	28.3928	20.0646	7.33307	1.12236	5.57762	11.2864	8.22818	1.63638	4.37272	5.22579	1.38013	0	0	0.500591	8.39144	1.22595
ATLA3_HUMAN	6.68901	6.4795	11.7082	5.45663	5.72859	1.3778	5.22688	3.90457	16.4737	3.12468	0	3.80335	2.49118	2.75217	7.81754	0	0	2.85934	6.07818	2.6708
PLIN3_HUMAN	38.6918	7.09124	26.1329	32.6078	27.6861	49.2859	37.3321	22.6841	52.1335	46.3623	12.4153	0.627221	11.1392	20.5315	2.377	2.39095	1.09156	5.94804	5.36056	6.54789
FUMH_HUMAN	27.6401	10.1901	14.0188	54.98	63.8448	123.358	46.9047	16.9858	13.8612	26.2211	5.27046	1.55054	7.19919	4.84754	4.89662	2.47569	1.62655	1.65783	11.4156	4.83804
S10A4_HUMAN	65.3977	34.8128	26.5846	34.0995	35.637	37.7201	19.8155	20.5503	32.3553	51.3705	28.5138	11.1203	58.0783	44.8625	11.3905	22.1683	18.4393	34.5473	21.546	0
KV311_HUMAN	4.45098	8.12852	3.61318	2.91604	3.92581	0	8.70371	18.544	7.69353	4.89841	5.12716	19.7448	0	12.7678	8.53632	51.2515	45.9854	21.0613	14.2001	5.45551
PIMT_HUMAN	32.9962	17.8251	19.3047	12.6505	11.9435	17.1114	4.33559	8.31868	14.479	18.9249	14.6488	6.42942	11.3947	9.42417	3.14618	0.922403	0	3.81832	9.09579	1.93479
TES_HUMAN	4.30757	13.1469	2.6673	6.26958	1.04456	0.869365	6.6217	0.984184	6.50478	5.77827	1.86773	0.95588	14.7582	2.37349	1.25184	0	0.83347	0	4.45353	1.67468
COPB2_HUMAN	20.6264	17.6939	26.9219	34.2917	32.0022	37.3358	28.9223	5.72814	34.394	26.3896	4.4422	1.15461	8.53435	9.32064	4.82485	1.71276	0	3.63428	8.61055	2.07538
TENA_HUMAN	307.605	520.007	495.633	145.652	201.459	5.83541	134.235	164.132	560.816	784.2	29.6982	5.78298	8.12619	26.9447	24.6784	2.30225	0	2.45156	15.0293	93.7877
MFAP4_HUMAN	1.3385	64.3649	114.263	8.89333	11.1963	6.59181	12.9991	25.8264	52.1541	26.6027	0	7.68258	53.6139	20.1085	0	0	0	4.33357	23.1933	24.7138
CAVN3_HUMAN	23.0416	30.0417	7.06525	9.89661	5.75156	9.7743	34.514	20.2192	16.5308	14.0069	39.6647	14.4837	22.6241	40.5517	27.6072	20.2097	14.9305	28.5054	26.4418	15.8472
SRSF7_HUMAN	31.2589	17.4845	20.2062	22.5707	23.8294	32.8626	19.1488	8.79041	15.4765	28.1083	18.3463	6.8466	6.96847	2.15562	7.0435	3.0305	1.27132	0	7.4916	7.51781
ENPL_HUMAN	400.472	271.013	346.773	263.064	280.268	267.681	388.825	214.129	220.717	267.537	217.225	92.3478	173.541	141.938	159.777	165.372	121.475	126.547	156.545	104.239
UFL1_HUMAN	0.575451	0.368392	2.2422	1.32017	4.81104	6.4039	4.34785	1.69022	2.63984	4.08293	0	0	1.08461	1.28974	0.322281	0.383485	0	0	0.950162	0.187744
CO6A3_HUMAN	2336.02	1124.77	1252.13	1227.97	1423.24	1688.21	1807.49	3407.33	2121.35	1370.42	3365.58	5780.1	2037.67	2547.45	4664.19	4968.63	1894.27	4651.67	3138.86	1752.77
RB11B_HUMAN	12.6645	12.6217	12.3958	10.2345	10.2955	17.0624	19.035	1.7045	15.4661	13.6015	13.0197	1.34047	6.29778	5.63227	5.05323	6.45549	2.88236	2.36169	5.05709	3.40796
SYQ_HUMAN	4.58011	3.71822	5.90995	7.40616	10.799	12.2743	2.25376	2.03422	5.34789	3.93507	1.56865	0.277264	2.54529	2.24366	1.9519	3.90629	0	0.646366	1.40948	0
ADT1_HUMAN	0	2.94435	0	0.354576	39.1744	0.555702	0.835523	0.718402	0.55956	0.503148	0	0.551404	0.50868	0.390964	0.364941	0.643289	2.51556	1.4711	1.16196	0
GPX1_HUMAN	31.0316	36.2569	33.1381	20.1175	26.4693	43.9633	19.8422	4.20316	29.1567	15.9247	18.1803	13.2491	15.5577	4.83884	10.6149	7.70662	2.26166	4.2658	14.5578	4.02393
CSN3_HUMAN	1.86594	0	1.22338	0.710133	0.468352	7.0559	0.584171	0	1.81875	1.16009	0	0.335382	0	0.800342	2.61868	0	0	0.573947	1.53179	0.171533
CH60_HUMAN	175.996	128.419	89.135	119.89	247.97	297.512	437.968	82.5748	151.365	137.855	121.452	46.1819	35.3725	59.4094	96.4299	142.612	540.186	122.703	118.32	57.7824
HNRPU_HUMAN	82.6245	63.1256	175.468	253.328	230.662	211.845	136.499	102.937	111.871	169.295	77.036	48.8137	92.2479	77.8406	51.5806	64.7465	32.2787	65.6009	98.4558	56.2008
APOA1_HUMAN	605.911	204.079	304.743	233.563	159.435	426.315	387.865	942.753	457.887	518.602	871.84	286.626	633.641	554.55	276.812	1534.01	2075.04	339.8	329.566	572.481
FERM2_HUMAN	12.131	13.8412	5.99291	4.31295	4.26807	4.40804	19.5257	8.75578	11.2802	10.8753	8.66026	3.01018	6.44257	3.07548	4.71181	3.70456	0	5.04017	9.1662	3.72663
RL7_HUMAN	30.5652	48.5335	51.239	22.7776	33.256	40.156	37.7784	21.7653	39.5076	28.1481	15.2922	6.84852	19.7685	21.1406	16.0886	11.6076	3.27488	9.9798	25.6926	8.48623
THY1_HUMAN	6.60448	8.92247	7.77166	6.75869	6.72343	8.42032	16.7457	13.4553	36.1554	3.18605	3.28302	0	0	1.4647	14.6184	1.87152	0	1.18774	2.3452	4.41463
EF1D_HUMAN	59.9761	23.9945	27.7533	45.6074	46.0253	31.7015	19.8795	10.2603	40.9392	17.9757	13.1852	3.55265	18.0269	14.1315	7.42156	5.95763	6.03242	9.24531	12.7788	4.86005
DNJC8_HUMAN	9.29985	2.10128	2.84538	8.37205	1.22332	2.72695	0.350705	0	4.25638	0.86457	0	1.46425	0.728426	0.540591	0	0.669381	0	0	2.14933	0.926485
HNRPL_HUMAN	51.6746	50.2713	79.0255	83.077	56.2949	84.9593	55.1314	35.6482	84.0184	80.0067	51.0187	19.1762	28.1391	27.7211	27.2466	28.3549	16.8987	22.7145	40.1193	17.0507
PA1B3_HUMAN	6.61148	5.36435	10.6139	33.3077	7.96668	27.1667	7.71	5.3562	15.0026	3.28177	1.48426	0.126952	1.41049	2.29457	0.495048	0.351283	0	2.98479	2.71481	1.68641
RL19_HUMAN	17.5084	12.8753	7.45551	16.0663	27.8652	64.2035	35.803	21.9035	9.41127	37.0532	0.651416	3.22671	18.5339	10.3587	1.31818	6.54298	9.50529	9.82178	2.58726	2.47459
FSCN1_HUMAN	31.6874	17.6141	26.0094	13.1407	16.028	17.7663	24.8312	19.5631	47.9998	38.6813	13.5255	6.38971	23.9563	12.0635	12.6293	13.672	21.9467	7.29496	27.6408	19.4321
ITIH1_HUMAN	179.135	134.225	163.45	126.11	147.818	115.09	162.103	110.348	86.4825	35.9816	99.9452	121.82	15.7222	27.3329	65.3681	53.098	38.2903	8.39979	85.2709	55.6387
ACTZ_HUMAN	14.9383	18.8805	12.2334	14.2589	9.91411	10.4719	14.3409	4.34577	18.0854	13.9328	6.74803	2.55451	10.0065	10.0341	4.14363	0.818844	8.60101	2.88443	8.85621	1.57999
POSTN_HUMAN	2075.41	1246.21	1705.13	1481.71	2787.3	574.778	1502.83	1230.22	1661.1	2369.95	577.992	373.067	149.483	62.0442	573.758	558.85	204.067	643.446	648.626	529.243
NDUS2_HUMAN	0	6.74774	0.689159	0	4.31888	9.62261	5.6223	0.394618	2.20474	2.79334	0	0	0.361404	3.74735	4.00909	0	0	0.667991	4.20719	2.50024
RS24_HUMAN	33.4684	13.1401	21.7252	21.9314	19.1455	25.2812	35.723	15.7222	21.9275	25.4182	14.3453	7.26475	4.44085	11.3252	7.088	12.4066	4.19769	15.2265	5.16867	6.73897
PSA5_HUMAN	20.9499	18.5568	20.4864	22.9405	27.2811	35.9312	22.6709	8.14494	12.0005	32.6778	12.4413	2.38859	10.3071	8.81128	3.67726	2.02511	3.67341	0.74805	10.5502	7.17776
GPX4_HUMAN	0	8.32432	6.0637	9.44177	5.67641	10.0633	3.27449	0	5.42565	0	1.38462	0.470976	3.18905	1.76397	1.87388	2.95301	1.5088	0	1.4886	0.953373
RRBP1_HUMAN	102.938	62.9502	86.2961	68.4017	48.9787	80.6078	120.984	65.305	138.419	169.009	24.4719	5.48682	28.2342	11.2469	2.43433	5.86548	0	0.837264	11.8569	9.21078
PSA_HUMAN	5.05436	3.65953	13.5325	13.2921	33.7116	25.1926	16.3065	2.51855	12.8053	13.3517	0.53057	0.63545	5.7614	3.28551	4.32474	1.78196	2.13583	1.77587	8.86701	3.27266
COPA_HUMAN	38.0155	24.0511	53.9673	48.7811	48.0442	62.7688	23.7946	18.1962	43.5682	63.7418	8.38835	1.48189	13.2054	4.07787	3.22627	3.92631	0.321513	5.44926	14.237	3.55821
R39L5_HUMAN	10.3676	2.73503	6.63517	6.73821	4.54218	3.72013	6.76003	8.57171	12.7202	5.07457	1.54158	1.1006	2.73944	1.48048	0	7.38633	0	0	6.15107	0.683857
HPT_HUMAN	170.831	186.01	255.024	264.318	120.218	78.9249	48.752	150.293	205.24	45.6023	179.499	763.615	515.627	617.642	295.813	194.417	188.492	44.6239	327.676	965.299
IGHG4_HUMAN	65.5172	40.8112	35.0829	46.1255	11.7484	109.457	9.53082	52.1465	24.0992	6.89345	92.3996	190.222	53.8284	58.2299	131.413	160.455	46.0919	46.8182	39.0935	203.862
NAGK_HUMAN	5.59506	6.14732	6.22408	16.942	18.7847	10.0815	2.66536	4.43477	10.8157	12.1461	0	0.205814	0	1.97877	2.2479	1.65531	0	0	7.37283	4.19791
HV374_HUMAN	0	3.49282	5.66606	1.01064	1.15423	3.08727	3.05669	2.64507	1.20635	3.52042	4.5533	9.13169	3.20928	3.83836	0	7.94356	12.0338	4.94487	5.36439	12.7908
PSB4_HUMAN	12.7644	6.54571	8.18036	15.1487	18.4746	20.0377	11.123	7.86944	5.39173	17.5528	2.51592	0.69449	1.28788	2.84467	2.15382	3.1922	5.92289	2.61445	2.89905	4.29152
ATPO_HUMAN	36.2491	45.4833	40.8769	48.2587	53.9081	54.8442	58.4064	24.2242	36.3053	35.7384	24.219	9.21877	15.6674	27.7805	21.9785	15.1803	3.16581	15.1853	18.4822	7.97242
CO4B_HUMAN	0	7.73805	80.2237	198.751	2.08001	236.393	174.48	188.554	13.7349	93.9281	0	250.786	172.018	114.631	84.0607	104.179	119.755	14.7043	12.2697	16.5069
3HIDH_HUMAN	5.28026	4.32542	7.69037	13.8874	15.6221	13.9788	9.38449	9.53095	7.33994	10.8102	4.94257	6.4371	10.4286	9.28966	13.599	3.96807	2.33539	6.28074	7.20771	4.73224
PURA_HUMAN	12.0611	9.78829	7.89978	10.6066	3.49536	16.5974	11.6274	8.46221	9.44331	13.1897	8.58374	2.13825	3.21952	4.22234	5.97232	8.5498	1.80255	7.23355	8.14444	4.11327
APT_HUMAN	11.7923	10.3729	26.9625	28.1137	21.5827	18.013	1.29559	9.18908	19.9993	17.0536	7.23673	3.86994	8.89645	11.8793	5.02087	0	5.45141	4.81906	9.72703	4.98594
VATB2_HUMAN	4.84915	14.286	7.05622	10.5393	18.46	4.00026	7.10602	2.76079	5.70466	8.9683	1.13108	0.559664	3.29801	3.37185	1.1774	1.44532	2.17665	0	1.89277	2.26791
CAZA2_HUMAN	14.0922	18.2513	10.6087	14.4001	17.3396	7.8077	11.1315	9.03918	5.82252	15.3423	8.45384	1.6115	9.60103	3.00653	10.2334	1.19979	2.61119	5.4502	9.16103	3.7604
ACOC_HUMAN	6.29259	3.97757	8.24156	13.0774	2.05431	10.2026	6.66918	4.24994	16.561	6.58882	3.90141	0.514072	4.20965	3.64297	3.26499	0.523974	0.480371	3.67566	3.93567	2.13463
ESYT1_HUMAN	6.81522	15.892	11.1177	7.81462	9.984	5.84142	30.999	4.7083	8.97617	7.59429	14.1231	2.73166	6.15104	7.07804	11.6966	2.88985	1.31377	6.71043	6.10968	9.39844
GBB2_HUMAN	47.1099	40.6743	13.4327	66.6446	48.7626	5.10243	2.20806	0.931954	51.3315	0.999635	51.103	20.4937	46.1672	15.5675	15.5292	0.626808	0	0	37.0958	21.9738
AP2S1_HUMAN	2.05649	3.21117	0	1.46042	1.91657	3.22061	2.11508	0.764997	1.82915	5.1202	0.886084	0	0.953229	0	0.798247	0.1905	0.713679	0.430081	0.89345	0
RBM39_HUMAN	1.34521	3.56418	3.00281	7.26994	4.41019	10.5576	7.055	2.65767	6.68692	6.6928	1.15393	0	0.716421	0.727576	0.696422	0.401501	0	0.689972	1.95467	0.587507
LRC47_HUMAN	4.19477	3.69066	6.6654	10.0199	16.5009	8.53895	5.95728	3.84868	9.65336	4.22968	4.75388	0.669004	3.12494	1.8182	0	4.79054	0	3.49442	4.82201	1.4933
K1C9_HUMAN	24.9873	70.8671	30.5627	38.0587	14.2371	48.4618	13.9582	10.5543	71.3214	122.801	116.134	158.31	4.93799	24.9335	2.53846	110.443	6.95246	19.1141	19.1877	12.4881
NDUV2_HUMAN	10.0329	10.2008	8.07989	6.07298	12.8396	7.61252	7.66911	4.20483	3.37625	5.73312	5.9457	1.61121	1.80915	0.344843	4.77342	2.34091	0	4.76139	3.23177	1.06381
CO4A1_HUMAN	1.43618	45.9473	32.0762	49.3702	9.45154	4.20067	12.4775	12.4038	32.5089	1.59247	17.531	36.7336	43.2324	44.3003	98.7843	1.68703	1.47835	8.82405	6.34791	17.2182
PROF1_HUMAN	131.667	179.361	146.813	180.338	120.408	176.666	108.042	111.932	248.712	185.481	162.206	73.8834	119.503	94.9036	104.912	58.7704	35.3447	50.3362	75.6382	56.1324
MTPN_HUMAN	6.0629	20.6591	7.37366	19.4577	11.9678	12.176	9.0481	6.37802	22.8325	11.5847	0	7.90766	3.82001	7.42999	5.28254	3.26606	2.79437	7.49023	14.9486	7.98246
EWS_HUMAN	2.98744	9.41084	4.71852	12.7909	9.43888	12.5753	10.389	3.06029	16.2625	9.11616	5.83374	0	4.60563	5.96237	1.87053	1.74296	0	1.6817	5.50476	3.64413
RTN4_HUMAN	19.3054	18.4386	17.5881	10.9195	6.55405	8.49071	16.7113	4.11932	18.7185	23.3592	16.1596	3.67816	13.2225	8.40777	15.2807	3.39272	0	18.8726	4.99635	12.3456
LBP_HUMAN	0	2.18532	0	0.605982	1.47497	1.30273	2.26798	4.77254	1.07599	0.7659	0.614477	4.20229	0	0.384451	2.35793	3.62241	0.724192	0.458465	2.12353	1.32922
COPD_HUMAN	14.734	11.3762	29.6502	20.5358	21.9604	37.5762	26.6927	11.0086	23.9643	32.2517	6.53513	0.831076	10.1548	1.91388	2.91618	2.49018	3.52914	2.11642	4.43215	3.89933
TOP2B_HUMAN	3.00813	0.803685	3.53355	2.86799	1.78611	7.28541	5.61893	2.65767	2.81054	5.79004	0.299922	0	1.1092	0.55945	0.845611	0.813511	0	0.756045	0.700592	0.233545
TXNL1_HUMAN	5.36712	5.5215	6.60936	13.3231	16.034	12.8867	9.98598	2.4619	6.18192	9.4917	5.01088	2.67691	2.83694	2.30773	3.94622	2.88744	0.493686	3.31599	6.46534	2.74881
TENX_HUMAN	46.078	20.2194	4.85955	13.7493	2.94811	6.7454	35.4048	68.8634	13.4979	1.0545	184.069	31.2026	300.16	347.729	205.685	61.0932	64.3443	255.435	87.4958	19.0948
CUTA_HUMAN	8.32454	4.73275	9.99285	9.15804	7.54538	15.3392	2.85276	0	11.6795	3.27938	8.57121	2.31819	2.63146	3.1421	11.9925	1.36594	0	0	6.29662	3.79845
DHSO_HUMAN	11.7332	1.95053	13.2373	10.2963	45.4316	59.4345	5.74676	0	30.2791	5.66634	7.67788	0.534915	13.7295	0.525465	2.93097	1.3691	3.7225	0	2.54002	0.436719
LA_HUMAN	9.68198	12.4146	10.0861	22.0839	22.453	45.6242	16.0322	14.9271	16.3453	40.1457	13.139	2.75606	6.28291	5.73982	8.14971	7.33025	10.6673	2.40719	21.0438	4.95773
ALDOA_HUMAN	315.533	191.618	247.503	264.067	591.101	297.955	181.478	86.3565	299.868	221.62	237.478	76.131	177.332	148.598	77.2762	97.7487	77.8565	46.3782	181.416	78.9889
CNN3_HUMAN	3.02795	13.2912	22.3501	17.3011	43.5295	7.87097	15.7792	4.4937	44.0948	44.669	0.724991	1.3608	5.85792	4.04754	2.56528	0.0346917	0	0	6.07503	5.84386
ATP5H_HUMAN	19.4027	30.8453	18.2753	28.5148	38.0744	22.7093	19.6128	3.06288	16.5627	16.9661	10.4348	9.87705	5.51862	13.0169	13.7481	7.99395	1.92401	13.2709	5.92386	2.86636
H2A1C_HUMAN	87.4894	2.25266	0	901.263	9.01953	3.77407	5.40237	0	5.36737	0	72.9703	712.035	647.767	44.067	864.797	0	0	726.968	3.90395	472.818
NTF2_HUMAN	0	15.6034	11.6544	25.968	20.3465	11.8948	7.58501	7.49142	19.5945	11.2998	3.26356	2.6139	8.66878	10.2965	5.20938	2.49829	6.40456	1.97544	9.46338	4.21052
H2AY_HUMAN	80.6307	117.52	97.1596	131.488	159.404	106.941	64.3751	45.7738	126.693	93.1443	124.281	35.8083	98.0578	58.9618	69.3856	28.7381	16.6351	29.6925	57.7224	42.9901
RFA2_HUMAN	1.64809	2.06427	8.74243	4.26427	4.54724	8.99133	6.61335	0	2.8454	0.644127	0	0.406301	3.15127	1.71439	0	1.25246	0	0.296438	1.61154	0.380977
RLA2_HUMAN	58.7431	45.5959	67.2292	64.7245	49.9054	62.0475	79.8932	55.9343	47.3496	81.0751	33.7272	13.9545	39.6419	31.614	29.3663	39.4615	14.2291	31.3232	35.1724	18.6804
PADI2_HUMAN	0	0.538455	0	0.666258	8.64827	1.36289	1.73779	0	0	0.822374	0	2.72715	1.63121	1.66414	0.943518	1.73778	0	0	7.20321	1.98668
PUR9_HUMAN	22.3814	11.4503	20.9749	46.3115	36.7	54.028	13.0203	5.97706	24.3615	26.6901	18.4358	1.78952	16.6265	8.56222	7.51599	5.17623	2.58155	4.0151	8.22655	7.33293
ABHEB_HUMAN	11.4143	4.68754	15.7959	15.4909	6.739	33.7135	4.29949	6.24345	9.10433	15.4383	9.48485	2.43166	16.1134	11.1756	11.1159	3.9943	6.6183	4.19278	9.22199	3.18311
RAP1A_HUMAN	0	4.77089	9.40257	1.07582	1.66673	1.16288	0	15.6204	7.45481	11.8394	0	0.225249	0	2.84191	16.0666	0.922213	0	11.7583	2.87543	6.72209
VP26A_HUMAN	1.26761	4.95798	4.89605	6.11205	3.24578	4.66982	9.77032	2.84007	6.57749	4.7065	5.14056	1.71597	5.93056	1.93439	1.88116	1.25541	2.09586	1.60001	4.65509	2.47074
RS3A_HUMAN	112.07	68.3828	94.3852	84.552	88.1161	81.1741	93.3418	32.0063	77.0609	68.9074	48.5158	16.2533	52.801	41.5403	38.7213	17.3157	16.7451	6.20042	40.387	23.1664
ACTN1_HUMAN	366.893	522.276	239.613	536.533	451.765	116.863	350.029	412.251	580.622	459.95	499.92	105.104	132.53	412.454	350.239	96.004	36.7318	150.829	178.303	153.958
RL21_HUMAN	24.0855	22.131	27.3496	42.7806	46.3602	52.4827	54.5926	23.5741	41.1116	45.8789	16.7877	6.24948	13.0238	13.5436	7.63053	16.9612	0	13.8464	15.7343	4.72433
RL10A_HUMAN	42.4724	36.85	51.5376	42.252	41.752	36.6746	37.5508	32.8993	54.0485	43.0123	26.8473	12.198	30.6949	18.9232	13.1899	9.08097	3.60301	17.6303	34.3716	19.8974
TINAL_HUMAN	10.7692	10.4498	7.52021	11.1786	2.2379	1.38859	4.7703	8.02526	5.25982	0.430902	14.6001	22.1141	31.169	26.2467	49.9094	4.85301	2.42872	27.5412	18.3857	5.77226
SND1_HUMAN	53.9423	41.5961	47.7217	47.2559	45.562	34.7164	41.0783	20.1372	53.1847	71.7932	22.2434	8.26401	17.8307	16.7916	20.9568	8.999	19.3033	6.59379	24.6826	9.38155
RALY_HUMAN	20.1565	9.84715	13.3655	13.2063	20.5081	16.5752	18.1478	5.21116	16.9768	20.7136	11.4057	1.86674	4.46791	1.43653	2.24663	2.93196	4.38595	2.33548	5.64716	1.07644
GDIR1_HUMAN	46.7455	72.91	67.4688	57.3159	47.0942	64.3363	50.29	20.5564	74.5781	72.4562	48.0165	6.64105	30.7278	38.7103	20.298	11.1597	7.42532	12.9	37.4535	24.5685
CAVN1_HUMAN	71.1137	80.6175	46.9695	45.177	19.259	43.2531	92.2732	85.1339	70.7611	43.0473	159.307	81.7949	121.759	99.8147	156.956	125.822	91.3385	162.81	73.6293	58.212
K2C5_HUMAN	17.5466	184.142	133.833	130.853	26.5511	1.22725	44.4404	1.4771	25.439	30.8048	56.7206	17.5657	702.453	645.433	15.3339	45.0114	35.2914	415.627	30.3133	15.2425
S10A8_HUMAN	32.7892	10.0192	7.81683	7.39676	5.81172	15.3274	8.285	6.50833	0	13.7406	1.83779	0	1.64291	10.1624	2.49397	2.10777	0	0	2.96069	1.06601
COX5B_HUMAN	20.6996	22.9323	21.3325	26.4694	30.7329	21.6194	12.6167	6.20275	20.4003	8.78641	14.8597	2.6188	7.9831	7.41663	5.6643	8.26747	0	0	9.34595	6.97408
PDLI4_HUMAN	1.0367	19.464	13.1356	5.46311	19.4398	0	6.24513	0.773639	15.4146	12.3326	1.93843	0.794608	9.09109	10.1639	0.979879	2.76163	1.78652	2.76816	5.46989	0
COR1C_HUMAN	26.9744	5.68159	20.6191	29.2774	20.3523	9.54273	25.2863	12.1718	14.2356	37.6685	14.191	1.20997	19.5114	12.9963	6.66279	4.60848	1.8594	4.5208	9.36259	2.36174
DNPEP_HUMAN	7.55268	19.6134	5.99623	26.5738	20.1459	15.8966	1.64299	0	14.5023	8.36143	3.74103	1.91403	6.63818	8.54291	6.72277	0	1.83115	1.40191	9.22694	2.40171
NDUA8_HUMAN	8.16713	9.86695	6.64936	7.01337	6.47384	6.4659	3.61711	0.38546	9.90165	7.86473	4.19731	1.70922	1.79416	0.950245	3.96344	1.08281	0	1.43269	4.58175	2.02396
DYHC1_HUMAN	70.0994	62.9163	70.046	64.9627	31.8114	72.6564	56.0506	23.7366	93.4025	52.2466	44.2275	9.89754	38.1647	42.7856	31.1613	14.1493	14.2078	14.5689	57.2522	19.4757
NIPS2_HUMAN	5.25723	2.90785	7.49957	12.9518	18.2941	20.0045	6.6978	1.53045	2.98144	5.05183	9.76713	0.27495	6.07499	7.13914	2.88092	0	0.437113	0	3.81149	1.36821
CBX1_HUMAN	3.54709	1.64059	2.66878	8.17231	7.39314	2.49047	7.07722	0.321293	4.91203	5.72167	0	1.10127	0	0.755367	2.49061	0	3.08962	5.02145	1.65642	1.49756
SF3A2_HUMAN	5.32311	2.3067	3.09075	4.34512	4.44309	2.81268	4.15246	0	3.95395	5.38174	0	0.826465	1.62512	0	0.843057	0.852098	0	0	1.63813	0.426673
AL1A1_HUMAN	32.4423	36.2094	17.0045	32.6266	9.38282	31.1748	50.8465	72.4021	41.4189	26.1304	58.8626	24.5481	60.9193	85.7622	42.592	29.5802	46.1544	64.1648	44.5982	55.0189
TCTP_HUMAN	28.6938	10.4544	25.237	32.0583	38.0822	28.2169	25.5832	13.5213	27.667	37.5096	13.1915	2.38498	8.11558	11.3577	6.40424	4.25937	1.90027	5.02594	6.45747	4.27485
TCPE_HUMAN	46.9379	31.547	53.0954	50.5779	64.3296	62.4192	34.2935	15.0664	41.685	50.4595	14.2193	7.80136	13.632	15.2807	26.6028	8.61434	67.7044	8.79147	25.8771	12.2669
DPYL3_HUMAN	131.014	101.142	108.825	132.566	134.077	42.0098	129.78	79.5479	201.698	230.937	50.9885	13.0433	44.7071	53.5457	36.7669	28.1289	9.70746	29.6438	46.2314	18.525
NDUAA_HUMAN	4.50491	3.03756	1.99241	4.30647	4.85757	8.2256	0.445169	3.63165	2.7845	3.26348	2.20921	0.494797	0	0	1.51258	0	0	1.99398	0.597403	0.497931
RS25_HUMAN	13.7249	25.4562	7.97205	21.8499	31.3987	21.7855	37.3428	21.6468	28.7632	41.5353	17.7452	10.6919	22.6814	15.3017	7.46722	22.8759	5.51394	8.57953	20.4403	11.7435
HNRH1_HUMAN	39.3039	50.7953	52.8447	8.20825	63.5314	51.1287	45.5392	16.4679	61.2421	62.4301	3.03921	18.8842	35.7906	34.6053	13.8082	27.5577	24.9379	32.4597	41.3611	18.8454
KCD12_HUMAN	36.3074	14.9345	28.216	18.9673	10.8099	43.5315	25.153	29.4274	15.6449	30.614	29.5469	6.49921	30.5425	25.6082	20.2818	15.539	1.24696	15.7874	20.8421	6.84049
TPIS_HUMAN	314.688	243.839	411.424	383.847	339.802	353.617	232.079	108.665	318.887	254.484	219.408	162.453	395.298	285.124	259.267	184.356	101.965	107.289	261.223	199.367
CLIC4_HUMAN	7.96572	19.1788	17.3982	5.56883	11.3468	6.06793	5.82553	4.8301	15.2602	16.3365	4.74394	0	7.13154	5.45173	0.907851	1.93088	0	0	8.27514	2.71504
CO6_HUMAN	2.55679	3.97117	1.42306	1.83017	0.783099	2.20085	0.579406	5.36409	2.7221	1.04229	0	10.1883	1.3682	1.9374	1.67844	7.41498	1.46786	0	4.07244	3.51183
ISOC1_HUMAN	2.59859	2.23783	0	0.622612	0	4.45517	5.01673	0	2.68256	4.65594	2.56434	0.592546	0	0.564839	0	3.13628	0.329688	0	1.43911	1.64279
CAPZB_HUMAN	35.8469	58.4457	29.9968	52.5063	15.9339	42.1601	51.2803	10.8568	43.8006	36.9579	19.2297	4.50677	15.6954	14.9217	15.9545	12.1396	6.97144	2.9655	24.6623	5.72096
PGRP2_HUMAN	2.13749	4.26696	4.22484	1.81377	1.24339	5.05149	0	6.79628	5.14458	2.61686	1.69449	13.3052	13.6881	5.36602	9.07134	7.13559	17.469	0.513322	14.2345	15.7463
RS15A_HUMAN	27.3419	21.9109	22.5806	21.1082	22.56	14.4256	11.6802	7.13375	30.5377	17.2078	7.81167	2.7623	3.43719	5.21222	3.49222	2.42961	9.37654	2.3323	8.24274	2.18306
TBA4A_HUMAN	1.58577	2.84951	5.99106	1.76517	20.1907	2.3372	0	1.42108	3.96707	0.756217	4.07324	2.78206	6.51496	5.0896	0.514593	1.96005	0	1.49086	3.73613	0.629526
NDUV1_HUMAN	6.65403	15.5989	2.5602	7.64831	6.22406	10.3444	5.60737	2.10454	7.48423	4.25751	3.43475	1.37262	1.92128	2.34443	0.992905	2.83135	0	1.79164	4.01148	0.296981
MYO1C_HUMAN	48.5119	38.847	28.8502	21.173	13.9375	31.2428	48.6844	28.0454	28.8587	14.44	64.9946	20.9269	50.1587	39.02	64.2076	21.5333	10.0286	51.8602	31.0669	28.7363
ODPA_HUMAN	9.06141	16.9531	11.0106	6.99854	7.76109	15.2652	14.0993	4.98395	4.49961	10.9517	0	1.22582	3.15248	8.21727	4.04111	4.33927	0	1.58479	3.42411	1.60156
ROA1_HUMAN	150.208	165.909	84.9725	194.383	200.7	211.924	159.376	118.966	187.738	181.57	101.586	37.9246	35.5444	73.2243	69.8502	50.368	43.3779	68.2015	90.3775	88.3247
ARL3_HUMAN	2.89034	5.55953	2.90087	7.10259	4.73726	4.55641	3.2288	1.61383	8.16424	5.18952	0.493674	0.261105	1.64693	0.435515	0.557542	0	2.64385	0.393478	1.25156	0.584942
PGM1_HUMAN	7.79986	6.48063	8.07823	12.2005	4.22154	11.4867	13.4898	2.76307	23.9362	18.3175	15.8447	2.57983	17.654	6.26234	13.1252	2.43996	1.27126	0.749098	28.9186	5.93085
DAZP1_HUMAN	0	5.57198	6.65913	11.6587	7.71554	8.5951	3.70049	3.65033	11.1614	6.78676	2.22261	0	1.08213	4.01974	4.77295	0.911893	1.30974	2.56764	6.55622	1.44517
CO5_HUMAN	0	0.59719	1.13771	0.158127	0.224627	0	0	0.40812	0.622427	2.03733	0	5.24637	4.00697	5.58878	3.13901	3.51887	4.44037	0	5.89394	13.7261
HINT1_HUMAN	8.91304	17.3085	4.5386	25.9011	65.5016	20.4916	5.33107	7.10763	29.6401	13.5063	10.8362	11.8596	8.36482	14.3733	10.3784	7.88765	4.05319	0	15.8518	10.3446
NIPS1_HUMAN	5.64374	9.16581	5.16151	8.04486	12.5836	59.8869	17.9415	6.24968	10.389	19.13	0.380933	0.655973	2.17881	3.32942	4.44182	1.85668	0	1.92002	1.857	0.461982
H1X_HUMAN	9.9758	5.00727	41.1497	25.6211	17.6277	9.37617	5.62053	7.73639	11.6074	6.60742	1.94089	3.71978	24.4328	11.0901	4.06896	30.0306	14.5742	11.7742	18.0519	3.94464
SNX1_HUMAN	7.09009	6.96334	3.63678	5.657	6.92473	11.9435	9.57385	2.90022	10.0918	12.7682	1.70196	0	5.44476	2.86546	0	1.87532	0	0.811913	2.98116	1.67951
TPR_HUMAN	6.76072	3.84781	5.58403	8.48382	9.57049	8.84059	8.21957	1.32841	7.36974	10.0825	8.28698	1.63795	3.59234	2.14416	1.12358	3.42085	2.13874	0.685553	3.54694	0.653272
KCRB_HUMAN	1.48929	9.26767	19.867	17.462	2.29747	22.8532	13.0333	0	3.54995	0.692509	5.39302	3.05155	7.70949	9.56503	3.88843	3.5508	52.6847	4.96191	1.63021	2.7845
RNT2_HUMAN	0.917567	0.844033	1.77629	2.26292	2.91073	1.67366	2.43778	1.08394	7.92458	3.12198	1.07832	0.176387	1.75272	0.108623	0	0	0.24924	0	2.89838	0.753127
KV320_HUMAN	4.163	28.2902	24.5696	24.098	21.7443	30.4535	19.4439	38.6463	44.878	10.5719	22.7341	98.143	32.1379	92.5509	3.45096	70.0444	92.2394	36.4626	67.5284	130.079
EHD1_HUMAN	6.20777	3.69722	0.794771	2.59053	2.15107	7.19746	5.43953	3.67691	1.3095	10.5126	6.77526	3.81487	3.5481	3.47686	1.78443	0	0	2.49724	2.85676	0.747784
APOA4_HUMAN	18.1709	9.6587	21.2422	5.13112	6.42984	10.6576	9.42148	62.8264	33.2828	58.0355	39.6149	24.1968	52.305	28.6249	6.74623	45.9536	104.663	38.1963	31.7508	72.8591
CDC42_HUMAN	13.5019	9.91958	19.2715	19.4746	18.4557	33.7183	11.8685	12.7159	22.8082	26.8745	10.911	2.90891	26.0684	19.3248	9.82688	6.31571	0	11.1925	9.81881	1.16059
CRK_HUMAN	0.777887	5.3283	5.27396	4.47612	6.22776	8.72702	2.13072	1.44318	8.37673	9.40998	2.30367	2.0478	4.53616	1.40888	0	0.880796	0	1.20837	5.03235	0
HS90B_HUMAN	250.8	244.574	297.811	131.649	160.436	368.834	297.348	69.4299	219.2	319.862	85.6667	21.5211	60.333	57.114	47.7885	58.9102	123.381	44.6501	169.332	72.4509
TCP4_HUMAN	67.3652	205.726	164.569	162.857	31.646	207.242	88.607	26.5038	33.7606	42.5528	25.7882	17.2696	49.1325	7.64447	15.4841	36.2379	38.4107	29.1551	26.561	30.1148
RL13_HUMAN	82.6566	52.3974	81.9529	78.3823	55.7829	86.5252	115.584	42.5085	92.3157	94.3192	40.8664	22.1583	37.3896	28.7479	22.3322	43.9811	11.5447	34.4293	63.6973	30.6235
RUXG_HUMAN	5.45748	6.79075	11.2392	18.3115	13.3914	11.9094	8.27291	5.0122	2.27725	8.82044	5.03768	1.04799	0.660966	1.31136	0.886145	3.77013	0	0.689167	2.61898	1.1658
SC61B_HUMAN	5.74926	0	11.3786	0	3.3402	3.68328	4.2858	0	4.81272	6.92127	1.56865	1.53844	4.61294	1.12041	1.12175	1.11905	0	0	1.27545	1.23858
KHDR1_HUMAN	9.54499	18.5438	18.1778	22.6167	15.6141	23.6093	15.6319	4.47167	20.316	25.2735	4.9536	2.39583	8.68365	1.65427	13.3297	7.48056	1.71897	0	8.58536	4.63264
CATG_HUMAN	83.4377	28.1069	11.8066	23.3918	6.37669	147.902	212.539	21.1502	26.79	29.5122	84.5362	10.6647	76.1272	67.367	105.334	66.5067	91.0421	5.47473	32.6056	21.7365
RLA1_HUMAN	37.9922	18.2032	46.3299	30.1695	33.1411	48.5093	38.4575	29.3302	48.1703	40.7069	27.5887	14.6124	0	25.3302	21.8837	19.3313	6.68198	24.4201	17.051	11.0833
AT1B1_HUMAN	1.82263	2.80526	6.73306	5.49257	3.50841	1.18818	1.01373	0.648251	1.64834	0	1.21281	1.58022	4.38503	6.15011	4.88819	0.956831	0.466801	0.967593	2.01058	1.13643
STIP1_HUMAN	26.677	18.2501	38.0804	35.2988	27.7601	71.7896	48.023	12.991	29.2185	42.6148	21.8025	5.80604	24.4243	16.362	13.1876	8.41761	13.7789	6.66437	23.2316	11.2299
RS13_HUMAN	94.3684	32.5961	59.2396	45.6638	51.3519	67.8826	69.268	37.2293	51.7756	59.4124	54.6024	8.16988	15.4919	25.7312	15.0946	16.8168	7.43806	13.7244	19.7146	9.9862
VTNC_HUMAN	68.126	63.1143	57.1325	69.6219	52.668	33.5348	29.1819	42.1014	42.6425	129.317	58.3871	135.51	48.4622	66.336	83.9416	94.8823	63.3949	31.1678	43.6197	64.2051
C1R_HUMAN	19.1553	17.815	17.676	10.4607	20.5684	7.25061	12.7054	27.1219	27.7007	17.2714	3.49743	12.3353	8.09767	16.8085	11.9439	5.22041	3.54836	3.60975	12.1926	4.18957
OTUB1_HUMAN	3.91115	3.93043	9.86067	7.0608	11.1838	18.1364	8.59792	8.22665	6.54188	11.565	2.00316	0	6.09851	2.18574	1.77576	2.65723	0.364585	2.99265	2.65137	2.03637
DOPD_HUMAN	8.02897	8.32489	10.7621	12.7953	2.67613	32.6886	8.59045	7.41715	19.7482	6.75703	9.20062	2.31976	11.221	6.70169	5.54306	2.60322	3.50691	2.83781	6.59897	3.02452
LPP_HUMAN	9.29868	44.2791	20.6025	49.669	29.923	17.9039	39.9528	11.2511	47.1734	29.6331	8.55608	13.1393	33.9466	39.5546	20.9302	4.39138	0	6.63535	31.1569	9.8383
ROA0_HUMAN	1.21214	17.8416	20.5583	24.0541	20.948	28.6187	26.2873	14.206	19.3978	41.5035	4.92204	3.42298	10.2999	11.0929	4.53324	29.1056	7.66292	7.18299	29.6879	11.12
TOP1_HUMAN	4.50345	1.17135	10.0935	5.67685	6.75146	6.09846	6.38754	0	4.58618	8.79818	1.53331	0.749464	0	2.60791	0	1.46532	0	0.346989	2.65002	0.792625
BDH2_HUMAN	0	2.6124	3.71126	5.0348	0	4.23689	1.7499	0.956619	0	5.61085	5.4745	1.00432	4.98248	5.32402	0	0.818775	1.0966	1.90223	1.87742	0.788821
DCPS_HUMAN	1.85222	1.70906	2.29935	1.87216	1.45351	5.36231	2.68492	0	1.86346	2.02811	0	0.744469	0	0.966983	0.731107	0.780016	0.56061	0	1.98921	1.7999
DYN2_HUMAN	5.99265	7.34815	7.27669	7.62637	11.0733	10.5331	4.08311	6.28932	5.93271	17.2443	2.8343	0	5.22611	4.81826	1.76732	2.05427	0	1.93668	2.29976	1.3918
CO1A1_HUMAN	1510.86	1190.13	2948.8	1082.22	1445.75	2782.62	4206.68	7874.45	1490.77	1920.47	2707.86	3800.15	1472.28	929.454	3637.85	4975.19	6095.87	12068.7	629.032	671.46
ILF2_HUMAN	15.1969	25.3748	16.6286	21.3422	13.1889	37.3405	50.8091	7.43583	39.3671	43.2015	12.6544	2.06061	5.33458	7.22039	9.24425	11.855	114.03	5.93887	26.0008	7.90466
RCN3_HUMAN	64.3688	14.9889	9.69753	20.1352	12.9307	16.4518	28.8547	31.4367	76.3282	63.1773	0.816485	2.08946	1.26692	1.6463	1.14615	0.917519	1.57943	4.1016	4.02858	5.1954
VPS4B_HUMAN	2.09913	3.69286	4.04677	6.9766	4.58677	3.41327	3.51541	0	3.00842	2.52226	1.28299	0	2.5119	1.52249	0.890178	1.01226	0	1.06997	2.05618	1.03091
FMOD_HUMAN	31.4192	25.0861	9.10614	5.60539	35.4676	10.2708	19.483	38.3714	27.9724	46.6278	62.1112	59.6837	37.8271	9.6291	27.6523	57.7298	6.87488	28.2564	51.9139	33.4662
PSB7_HUMAN	1.30772	3.18644	1.02992	8.69693	4.69112	3.65544	3.59168	0	5.32484	3.02388	6.01984	0	1.01804	1.65769	4.79491	0	1.28397	0	0.709028	2.32776
SYRC_HUMAN	8.02256	8.88852	10.3444	7.1918	10.3806	10.7434	4.94472	0.686387	7.11621	4.80142	1.12121	0.893702	3.25547	2.38113	3.48552	1.01204	0	0	6.2523	0.888783
ERH_HUMAN	18.5443	5.29576	15.0141	28.1011	8.23301	13.6724	2.01693	0	6.52933	10.0289	11.4394	0	8.78627	6.0294	0	5.05146	0	4.63651	0	3.75784
APOB_HUMAN	4.16649	3.98532	21.8063	6.2723	4.25677	0	5.97932	11.1326	26.211	6.82492	8.63108	20.9599	38.088	78.7104	14.1538	2.59131	16.1597	1.92976	35.0487	24.7245
RL5_HUMAN	76.7277	65.5703	80.3841	63.4856	36.5364	47.6346	31.3225	31.4307	55.6206	62.2266	30.673	9.39071	29.3932	27.6617	13.1194	21.3296	2.94165	10.155	28.1807	21.4138
SPTB2_HUMAN	192.139	135.238	98.6528	109.599	38.3022	111.531	200.164	104.674	122.132	66.0313	395.393	86.7768	198.197	220.653	230.869	156.545	43.0514	190.56	191.614	61.3539
TGFI1_HUMAN	0.980674	9.73906	5.68929	7.4352	6.91441	0.342782	6.18592	7.07831	14.9996	9.22857	1.028	1.42231	2.87802	6.18554	7.77073	2.4089	0	3.13831	3.09589	4.29067
MIME_HUMAN	1070.16	330.59	233.106	353.698	283.013	333.561	391.954	648.752	259.468	276.107	2479.82	1062.85	1033.42	980.157	682.518	1410.03	1171.7	1243.17	883.169	524.562
SNRPA_HUMAN	4.19943	0.507433	8.6604	12.7249	6.39889	5.85155	9.11211	0.970273	5.25944	13.2296	3.4006	0	1.97356	0	0.906128	3.65796	0	0	2.14443	3.36906
FBLL1_HUMAN	0	3.59361	5.30401	2.63398	3.18835	3.01846	4.0712	1.00282	2.66008	3.51485	1.86636	0	5.30582	2.07447	2.20999	2.17524	0	0	3.10917	1.19186
SUCA_HUMAN	13.3684	16.909	12.3858	15.4763	9.14238	20.0804	12.2835	6.94132	12.4026	8.62027	2.2572	0	18.0318	16.8279	7.27882	0	1.15223	3.68783	8.71381	3.16409
PGBM_HUMAN	362.812	341.75	306.512	272.591	180.488	135.316	410.072	309.553	542.846	280.861	302.321	251.199	242.219	346.201	549.671	176.263	68.7349	222.539	269.097	220.913
SYFB_HUMAN	6.50042	6.14223	10.2463	9.57925	14.1372	13.3241	9.90153	2.1782	4.29573	6.3392	1.41888	0.565331	4.79868	2.58267	0.507438	1.05678	0.766523	0.469923	6.32541	0
SH3L3_HUMAN	64.6369	12.2024	21.7565	35.9506	15.2747	30.3175	65.0009	12.4571	14.2746	66.23	20.8968	1.9271	2.7108	18.3271	18.4661	13.0156	11.4331	13.7348	7.17846	5.34031
DPYL5_HUMAN	0	36.4012	55.0255	260.494	180.04	177.109	184.571	157.267	86.6417	135.778	80.4035	96.8239	0	88.5052	0	178.282	54.9286	167.134	133.205	31.7777
AATM_HUMAN	13.9572	35.1082	41.253	34.1852	59.0887	35.2842	15.8318	10.4726	30.1891	16.0042	6.91295	2.61922	20.445	8.92032	9.40675	12.1503	8.9083	5.33225	25.6161	10.811
FIBG_HUMAN	304.981	95.6646	937.934	52.2765	104.113	97.9929	127.045	214.889	144.852	124.343	119.134	283.072	240.452	267.665	209.996	262.72	193.931	120.711	179.776	404.552
VPS35_HUMAN	18.4525	10.3536	3.19195	8.06931	6.43529	13.0607	24.2604	6.71624	11.5945	9.81541	0.857683	0.116944	7.93728	5.37536	2.86786	4.51201	3.28923	3.79436	10.7384	0.179776
ZYX_HUMAN	5.5082	19.9818	20.7408	18.6278	41.6839	7.76753	6.16654	6.79978	26.983	23.4896	1.99912	7.92591	17.9782	11.1341	11.351	4.59933	2.00811	0	10.8433	7.41287
MYO6_HUMAN	10.657	9.79678	30.5259	5.70087	4.61577	39.7717	6.01097	0.294745	10.6158	4.87901	3.25189	0.673935	3.23158	2.15859	1.69555	0.637766	0.665975	0.587427	0	0
ITIH4_HUMAN	13.9831	15.14	16.6774	5.87679	5.40561	9.95494	8.4916	28.8518	11.3353	10.3803	11.085	37.233	16.2512	29.2316	14.8242	29.0055	28.9024	0.947822	19.9913	28.5097
MYO1B_HUMAN	3.1049	1.07147	0.347013	0.490944	2.55329	0.355563	0	0.281593	3.34233	1.73064	3.06298	0.6537	1.29483	1.14671	1.32373	0	0	0.650916	2.28334	0.744856
FLNB_HUMAN	152.327	456.016	417.009	343.043	471.117	283.071	228.594	100.277	276.426	279.938	173.155	39.2694	235.419	114.056	176.998	92.9168	61.628	62.5378	156.765	75.5393
FAS_HUMAN	55.2336	97.9735	148.27	24.1774	466.133	1297.89	337.655	5.57414	567.787	118.756	260.151	68.1202	241.659	5.91951	126.166	62.793	24.7017	16.7322	370.441	76.6742
KCY_HUMAN	13.5902	6.34822	16.6249	12.9138	8.07999	14.31	7.316	4.88796	13.8018	16.443	10.5584	3.14683	5.76188	6.01201	2.18884	3.6816	0.494566	1.24325	4.34285	4.37659
H15_HUMAN	31.7311	9.9326	391.938	76.2073	50.3629	91.1597	59.0056	39.4011	37.201	305.393	7.04501	1.80312	11.4583	9.29815	6.57368	37.9412	4.75948	14.7994	16.1618	17.8554
PIPNA_HUMAN	1.84143	0	1.92365	2.98791	4.4316	2.27108	0	0.817729	3.81735	1.36273	0.539042	7.59101	2.54553	0	0	0	1.09054	0	3.06485	1.17161
H31_HUMAN	0	2.95895	1115.52	215.804	1116.36	0	59.4607	25.9783	469.655	0	0	93.0298	0	959.091	13.562	30.7122	110.462	13.577	73.798	110.846
ML12A_HUMAN	106.162	187.628	122.345	124.086	116.961	98.8502	28.9863	33.5706	134.008	197.199	101.94	15.6296	106.584	105.303	167.925	24.0821	6.68105	17.0443	96.5189	70.2366
PEDF_HUMAN	70.4608	93.9443	137.235	68.245	112.461	47.2676	111.177	121.288	87.7829	208.964	26.8948	24.1081	28.4267	34.268	32.0131	59.6953	88.7311	39.344	38.7763	27.4774
CALU_HUMAN	53.0475	43.4455	22.7354	34.2416	23.5101	35.1434	61.7223	36.1099	62.7449	85.2201	37.6243	0.506547	5.14214	8.65471	11.5051	9.42024	12.2797	7.3779	9.38014	11.3855
AEBP1_HUMAN	48.8501	94.8611	144.356	59.6956	198.286	10.9339	67.2163	64.7476	47.8012	221.445	19.4925	27.379	24.3658	4.92094	4.79838	34.7055	77.8866	14.5272	40.7537	28.8944
H10_HUMAN	118.984	129.166	97.8362	388.025	211.953	334.968	166.068	116.956	138.091	132.414	170.89	107.751	141.354	126.976	147.41	157.977	129.279	165.375	220.501	122.853
VIME_HUMAN	2480.43	2041.98	2520.56	2081.51	2288.9	1445.61	2245.22	1847.72	2135.97	2255.15	2253.31	807.671	1815.98	2335.09	1303.5	1713.03	920.634	1565.49	1366.2	1124.23
GPNMB_HUMAN	13.6036	11.8351	0	11.6683	3.17783	5.60985	0	10.1356	14.9404	10.1181	36.643	8.25345	19.0336	10.0538	35.1719	0	3.89896	3.62398	9.75177	5.3324
HCDH_HUMAN	26.1154	21.5748	17.2594	44.2702	33.0087	51.9164	44.2484	22.6371	15.7744	32.6221	31.8273	8.58995	15.9928	24.5453	13.8995	13.5345	77.6087	10.0706	22.2348	16.75
CPSF5_HUMAN	2.39724	6.29672	8.90484	12.8231	6.95238	8.87507	8.61285	2.90735	6.26774	3.42089	0	0	1.14606	1.39399	0.747415	0.44278	0.479491	0	3.41939	0
CD9_HUMAN	11.6883	4.36849	7.1635	7.08587	3.36181	20.8254	18.7576	2.83582	7.23014	14.545	4.05033	0	11.1107	5.66939	8.82192	6.92678	0	0	1.48971	1.65895
PDLI5_HUMAN	8.04354	34.9565	31.4402	16.7629	20.2997	0.518405	24.6943	6.15218	27.5395	27.6695	5.7101	0	6.57371	3.92428	1.68237	0.808248	0.173303	0	5.27598	2.84734
K1C18_HUMAN	499.431	32.6216	172.548	515.118	960.145	439.886	256.206	91.1102	114.149	377.878	289.806	31.5445	120.943	52.0267	147.606	76.0826	132.016	39.6829	134.906	81.3763
CATZ_HUMAN	4.76725	6.22768	6.51092	2.29802	1.57118	0	1.57672	0	1.10044	4.48073	1.88005	1.1403	8.1001	1.01584	0.770196	0.690314	0.489587	0	2.15608	2.08461
RS9_HUMAN	10.6503	15.2775	25.3144	7.17571	26.7711	31.5244	20.0875	10.2733	24.399	34.6286	8.40694	0.947363	15.4199	2.74856	3.31781	7.71301	0.774489	4.9181	21.3257	5.44076
NSF1C_HUMAN	3.89279	2.21803	8.48471	11.3926	5.09256	6.27815	6.9396	0.826203	4.57662	4.90111	3.55125	0	6.08657	2.13228	2.1381	0.61283	0	0	1.91245	1.46272
RS23_HUMAN	25.4668	14.183	24.8517	35.8796	44.1973	30.1657	37.7784	22.5581	32.4789	30.7047	11.1725	6.26997	9.43722	15.2792	9.5288	12.464	14.7319	12.583	17.3568	8.66876
ZN512_HUMAN	0.309266	1.70697	0.587585	3.54116	0.256906	0	0.700877	0	1.77207	2.38187	0	0.952966	0.777372	2.33297	0.350424	0	0	1.54068	2.02893	0.874997
MVP_HUMAN	121.159	76.3506	68.0532	44.9827	167.693	56.8641	60.636	41.8448	45.3783	44.545	6.89782	2.73941	13.6588	25.0205	2.86717	1.82475	0.948816	4.82355	5.1725	4.45353
ACLY_HUMAN	13.6713	10.8199	28.8262	17.1294	14.1501	28.75	19.1025	2.14798	21.3222	19.351	3.14209	0.211696	6.67548	0	3.13971	2.57198	0	1.45137	2.36298	0.865315
NUCL_HUMAN	131.961	95.9306	107.839	96.6679	101.127	122.559	115.013	65.2549	109.257	162.888	99.9344	45.4647	50.9948	48.7533	35.6272	92.8253	251.069	54.5432	79.4242	42.5882
GTF2I_HUMAN	3.17573	3.14179	4.87614	6.07402	4.31109	4.35616	6.09169	1.21804	5.56431	4.8461	1.17321	1.06973	1.11568	0.857558	1.44682	1.02879	0	0	2.94945	2.09113
RL29_HUMAN	27.3483	14.9906	35.3871	42.7054	33.1256	14.3111	28.4707	11.2494	0	31.1069	0	0	16.8764	11.4487	6.57044	3.61154	3.60139	10.5209	9.48452	0
CLIC1_HUMAN	45.6554	61.8411	39.4501	59.4177	42.0129	33.8749	38.6176	21.3476	71.3176	21.9585	14.7106	1.00359	28.2415	15.9426	15.372	12.6169	6.2897	7.68158	23.2653	17.3625
AACT_HUMAN	36.5319	15.7692	44.6081	43.5975	20.5392	48.7323	20.7969	46.2978	48.8805	27.2339	6.2001	74.4501	57.5091	13.4681	4.50886	38.4399	80.8762	19.0242	9.43121	144.335
UGGG1_HUMAN	12.5289	5.97925	15.2342	15.343	6.09129	20.9203	13.4189	5.95185	10.1173	15.3085	6.19102	1.22969	1.72201	5.60978	6.31004	1.49325	0	2.53169	3.81666	2.35469
TWF2_HUMAN	12.8533	6.68945	7.64981	17.1162	12.9905	10.4995	9.80534	3.15385	10.0971	13.2272	17.1472	1.4533	4.35542	10.4476	3.86982	0.48373	0	1.79308	2.86711	3.18589
DDX17_HUMAN	47.1332	39.7213	69.1906	51.3509	47.0747	62.386	53.7499	24.2181	64.0285	62.8673	27.7573	13.7675	33.9831	11.6589	14.5583	27.0227	13.0136	17.7385	20.4072	12.757
PRS10_HUMAN	10.8736	10.911	6.62263	15.5542	16.0348	19.4319	7.76494	3.20093	11.103	20.2938	1.74046	1.28508	10.8924	3.57466	3.60676	2.47016	2.00425	4.98063	4.02655	2.19182
CBX3_HUMAN	12.1535	16.7658	15.4653	24.6872	15.6935	33.1204	22.1269	5.16301	26.953	24.8998	5.78619	1.93273	5.97468	4.79217	4.78208	5.03541	0	0	12.5541	6.36772
IF4A2_HUMAN	1.53307	3.5678	4.04234	6.6772	0.946166	10.2803	6.21419	1.27597	12.1049	4.97949	2.98841	9.89306	6.5692	3.55281	1.03232	1.10421	0.904331	2.45025	11.8691	0
CO2_HUMAN	0	0.294515	0.312596	10.7852	12.0107	0.488541	0	2.31944	1.37061	0.911616	0.459826	3.6343	0.211189	1.20437	0.224894	0.450355	1.49609	0	1.55175	2.4
THIL_HUMAN	35.1328	17.0221	39.2842	36.6652	123.072	83.6986	12.686	26.3033	18.5973	14.5165	16.3059	4.94413	18.0623	18.2543	20.5592	8.882	2.30844	7.72352	15.0903	7.10809
HNRH3_HUMAN	7.36963	15.8558	6.7797	19.2276	6.97029	23.4163	24.264	9.08201	20.1305	34.0801	6.13569	9.48548	4.94847	5.06965	5.51439	14.9796	2.8027	12.6085	14.7609	6.65711
COIA1_HUMAN	48.7597	33.0692	20.9841	37.1018	10.8303	22.9813	34.5496	52.2953	41.4677	17.0933	90.3937	36.4806	65.7858	46.2563	104.356	26.8501	21.4671	45.8895	66.8018	36.0737
PSA2_HUMAN	32.1275	9.30898	9.80168	28.0029	24.0591	31.4848	11.3333	12.9878	19.0118	13.3654	12.2476	1.99712	1.09523	8.00809	9.11988	1.65802	2.33539	0	9.62287	5.42537
EFTU_HUMAN	67.5838	90.034	44.5491	68.6545	146.578	208.966	60.7604	32.3495	36.6707	41.8151	44.2102	24.7306	31.197	34.495	26.5728	20.541	11.2669	17.3285	36.1083	26.8875
HYOU1_HUMAN	23.1661	17.6299	29.9249	25.7486	14.591	21.7586	31.7048	11.2737	27.7906	27.7442	4.33153	2.48138	7.19346	3.91282	8.45681	4.38724	0.499406	2.45699	8.65262	4.30413
VINEX_HUMAN	1.12598	7.24573	2.79635	4.61088	2.75965	0	8.11093	0.873923	9.96367	4.44718	1.4207	0	6.53605	3.99301	0	2.78579	0	2.46916	1.2198	0.379374
CAN1_HUMAN	19.0736	25.6803	30.5425	11.5566	26.2006	32.456	23.8444	11.0634	26.1848	32.8606	27.714	6.92985	16.2426	9.74387	11.1232	7.90801	4.50452	15.7453	23.2271	6.5402
PGS2_HUMAN	1075.73	1144.24	880.916	826.946	993.728	466.396	749.487	1536.07	908.728	675.624	1984.4	2006.21	2193.19	1969.18	1797.95	2378.01	1798.8	1995.66	1826.42	1293.19
FABP5_HUMAN	1.61591	9.20599	2.69219	8.53021	9.36393	2.10895	9.44121	0.801007	9.29846	6.16128	0.741332	2.227	7.47292	6.03259	5.01139	3.27072	1.49525	1.91684	7.08128	1.39063
IF5A1_HUMAN	29.8131	40.3161	60.3015	47.0448	66.8254	88.3743	85.1933	48.1233	84.1645	63.8626	10.4837	19.8479	34.3073	13.6643	15.142	61.9491	60.1946	52.0381	42.3306	34.398
SEP11_HUMAN	35.2377	31.028	29.8567	36.5377	15.0775	16.8852	40.8205	29.5261	45.532	41.222	18.0573	4.56664	8.63125	14.5025	7.6251	12.4119	4.09186	1.11588	17.9898	7.98674
MUC1_HUMAN	8.13915	1.0327	0.911057	9.61685	4.4647	8.60871	4.5068	1.06808	9.45193	1.48725	0.657944	0	0.479381	0	0.966114	2.08378	0	0.496771	0.40171	0
TTHY_HUMAN	38.9979	13.028	23.5963	60.0675	44.1525	31.7126	9.73316	28.6999	37.4839	26.493	84.1212	63.1639	44.7961	177.184	66.5169	35.0783	133.473	10.3902	59.7313	129.113
LAMC1_HUMAN	69.4727	74.2851	36.1613	56.8771	18.6013	12.6689	98.1192	55.4756	62.4507	27.3976	98.7153	61.4734	48.6474	57.5977	130.061	83.6774	22.043	90.1914	60.8628	67.9027
SEPT2_HUMAN	110.059	40.6324	37.7227	78.2089	51.0638	53.2957	69.0245	45.4017	33.0298	69.5132	75.1491	21.6505	30.317	34.565	37.2049	21.2295	10.4056	18.0765	36.2275	30.8031
SSBP_HUMAN	14.2927	23.6573	6.82486	15.8329	18.5725	9.99005	7.5146	6.3156	13.9965	3.83538	5.38913	1.47725	3.14603	7.03731	7.99518	6.48017	6.39066	4.60974	5.20489	3.17755
LGUL_HUMAN	17.506	21.5589	13.1477	32.3132	60.2373	26.8598	21.6682	21.1365	48.3296	44.0807	21.5131	13.2302	26.4584	12.3997	24.015	14.6572	8.2562	14.9775	29.7892	16.6613
CRIP1_HUMAN	22.3601	145.39	39.4685	103.136	139.811	24.3005	17.0381	11.2572	112.56	16.7928	5.29035	5.37156	31.2445	44.4595	23.4048	2.22339	0	0.961696	32.4819	20.305
ISLR_HUMAN	6.23138	12.0004	9.7202	3.56916	10.5389	0.509436	4.66771	4.53379	8.63007	18.3414	1.89373	0	0.80399	1.66352	2.09175	0	0.127325	0.580631	1.16644	0
C1QB_HUMAN	7.50663	3.52038	10.1921	5.32793	6.14989	7.59021	1.79877	12.542	5.73577	6.43825	7.72867	2.21314	2.18368	15.8692	7.58372	7.12938	6.00186	8.63064	5.51106	9.04044
KAD1_HUMAN	11.7629	6.75906	19.4614	15.0369	1.74375	16.7777	4.76017	12.101	18.1176	11.4944	11.4442	2.56831	7.43075	7.04155	7.8759	3.48487	2.35346	3.37778	8.58378	1.59889
GBG12_HUMAN	16.8111	5.17636	1.95573	10.9576	2.53946	4.56416	9.57278	9.07685	5.19611	6.30009	15.6497	2.44821	12.3754	7.58592	6.9982	3.66676	0	6.0849	3.67606	1.34433
NUCB2_HUMAN	9.86037	0	6.99722	17.2781	2.5161	19.2373	14.5472	1.6644	5.63364	5.66698	4.30214	1.02693	7.84099	0.850239	2.70917	0	0	0.941643	1.6894	1.20812
CY1_HUMAN	2.9577	3.26873	0.977126	4.23899	12.8949	5.94882	3.97537	3.75011	5.19348	7.95806	2.34084	2.36663	1.22194	3.34554	6.61494	0.605409	0.168526	6.45243	2.81357	0.304055
ACADM_HUMAN	10.5835	9.30219	7.61607	11.9105	9.71943	9.4695	5.46833	2.32127	6.53102	0	7.01778	0.752473	6.19467	1.3327	4.31931	0.603943	0	0.960516	4.08887	0.216853
XPO1_HUMAN	4.09829	6.88695	1.56626	9.87509	11.6933	10.9046	3.54866	1.49799	18.0981	8.01959	0.870846	0.833125	1.4245	2.95562	2.6745	1.08992	5.82146	1.70677	7.16069	1.8139
S10A6_HUMAN	154.164	171.596	38.567	106.306	534.389	129.549	187.167	210.408	200.593	166.386	266.744	68.4724	339.051	321.507	118.203	115.271	114.391	267.436	160.943	84.2318
FKBP5_HUMAN	1.86781	0	2.50453	1.16581	2.50189	42.0478	8.27682	0.319167	8.49984	0.303533	3.22855	0.287456	2.43121	0	0	0.277389	0	0	2.57286	0.340347
HACD3_HUMAN	0	2.5287	2.91949	1.52162	2.35276	1.9957	0.738072	0	3.43902	1.76832	0	0.613838	2.59965	0	2.23992	0	1.18317	0.843536	1.26328	0.922895
DDX1_HUMAN	34.7422	33.4461	30.4853	39.6007	29.1618	20.18	16.2882	11.2595	29.7975	15.9263	11.3491	5.4103	11.1496	10.3665	6.60742	6.27498	0	2.1769	16.7172	4.85065
PFD5_HUMAN	0	1.98731	2.60592	3.5305	3.81251	0	1.70676	0	2.81785	2.27185	0	2.04988	0	1.45793	1.04359	0	0.699993	0	2.28649	1.51367
NONO_HUMAN	47.9669	46.1035	89.4816	62.8838	73.5751	92.1452	63.1447	21.9536	47.4714	61.9277	23.9077	12.0594	27.1702	15.1557	25.4563	27.3937	28.958	13.9161	24.7343	13.8763
BIP_HUMAN	452.794	198.188	353.373	312.017	165.223	321.634	302.309	183.997	334.983	304.725	256.974	86.1364	157.027	103.271	135.551	105.528	80.6515	120.284	141.974	75.0306
SRBS2_HUMAN	0.725857	1.94283	3.96676	4.18675	0	0	8.88951	2.58143	0.520323	0	3.79809	0	11.7743	8.76779	0.764336	1.8408	0.479491	2.97805	4.27086	0.814105
CHID1_HUMAN	0.564403	2.4819	0.724259	1.00326	0.376753	3.06971	1.7366	1.8178	1.80576	0.423191	1.89857	0.711747	1.12152	0.288455	0.823443	0.742999	0.208738	0.486511	2.50335	0.520801
HDHD2_HUMAN	0	1.41774	2.30691	2.25937	0.798148	6.5975	0.508091	0	4.2071	0	0	0.724074	2.36113	0.843705	0.558224	0.635661	0.599259	0	1.74353	1.3373
ANXA4_HUMAN	77.3632	96.3097	45.6588	55.8596	48.0695	50.7348	52.8556	44.375	31.1054	80.6697	42.7166	17.7946	61.0789	34.7432	36.8894	19.7161	5.87658	43.9405	34.5403	12.5285
TALDO_HUMAN	41.3152	38.4735	78.9112	36.076	42.6554	77.6863	43.3221	8.89946	29.2747	66.3826	40.5876	6.56357	46.5353	22.88	18.0454	37.2388	19.1694	15.7344	31.951	13.7554
ANT3_HUMAN	31.2968	18.5087	17.0559	26.9395	20.181	63.5281	33.0578	88.9596	36.7662	20.3304	137.081	334.454	108.816	59.787	144.959	265.982	149.398	127.425	277.42	147.14
SUCB2_HUMAN	18.3391	12.4293	8.18681	7.99075	13.384	36.151	13.6056	2.22346	6.18961	10.2592	8.63756	2.89796	6.48632	5.53298	3.34509	1.68088	0	4.43449	11.1571	3.15426
CO1A2_HUMAN	1435.54	907.753	2446.09	1255.36	1200.02	2019.11	3031.8	9197.74	1298.84	1520.83	2437.24	3627.57	1511.65	851.427	4421.02	19163.9	4429.03	10575.6	1027.86	724.744
FKB1A_HUMAN	18.0345	43.7737	8.14478	25.009	19.9454	22.6191	19.9542	14.2784	20.5821	25.0827	10.5472	6.73454	12.1071	23.9619	12.2271	11.3831	8.331	9.57483	20.1903	14.0721
CCAR2_HUMAN	10.7923	12.5125	13.0963	14.7319	21.7969	8.67625	24.4471	1.31901	14.1234	4.69617	8.17544	0.97842	11.1442	1.06328	4.10225	1.3992	0	4.19802	7.8124	1.50164
OSBP1_HUMAN	0	0.201498	1.465	0.441282	0	2.4949	1.63008	0	3.14352	2.42639	0.494322	0.189687	1.02266	0.349341	0	0.725673	0	0	1.00766	0.23861
AL3A2_HUMAN	0	0.889588	2.54766	1.13827	10.6023	1.15291	1.27479	0	2.71273	2.53864	0	0.550123	0.419442	419.731	1.1707	0	0	2.84661	1.09117	1.07311
TM205_HUMAN	1.32189	4.24823	3.06402	1.10568	7.19632	5.36832	5.55065	2.23272	0	5.74313	3.70861	0.781609	3.6261	0.875569	1.11419	4.46887	0	2.20498	1.11456	0.598941
RL36_HUMAN	24.316	27.4889	17.0072	14.9341	26.2454	26.6257	35.5026	11.6994	25.84	13.176	4.31943	11.6204	10.8717	13.8355	13.265	9.41092	4.7171	5.327	17.8157	7.75056
RS21_HUMAN	15.1112	26.8048	3.26772	25.2639	17.3257	6.28321	8.15627	1.72485	18.153	6.04347	6.72793	6.94041	6.37164	8.23212	6.3676	3.7508	0	1.36171	18.734	7.65289
PSDE_HUMAN	5.23974	2.2032	2.86363	9.31704	1.15748	1.08278	2.27012	0	6.37418	0.563104	0.915501	0	0	2.42695	1.06001	0	11.0478	0	2.27479	0.792732
SMC3_HUMAN	6.02763	6.45347	8.82465	5.13112	2.65666	9.80072	4.95877	2.52888	1.2073	8.27271	2.55677	0	2.94151	0.885646	0.9419	0.88996	0	3.62042	1.86512	0.250515
CNN1_HUMAN	11.8579	10.5958	5.14289	22.7379	19.3199	0	18.7541	22.634	37.1897	31.0719	107.303	14.4546	66.979	22.1947	16.648	19.1414	8.57577	3.93347	55.3266	22.8009
HMGB1_HUMAN	25.811	35.2174	87.8759	105.861	118.501	203.129	95.6389	61.3152	66.2771	149.922	8.41364	29.7134	45.4542	16.9556	5.66072	98.9498	68.978	52.0063	50.2875	49.8808
RS8_HUMAN	71.1254	51.8728	65.6751	50.7053	57.7629	66.1174	79.8079	30.4252	58.971	59.3806	39.5652	22.4256	22.8338	36.6992	29.0658	29.9184	8.79507	23.1432	38.7065	30.1084
COX6C_HUMAN	3.71615	8.69102	10.3523	0.955209	6.81746	15.3547	8.39879	2.99514	5.34863	4.16847	2.02272	0.323376	0.93101	1.76194	2.47593	0.663238	0	4.54271	2.94765	0
RD23B_HUMAN	18.0021	18.3265	20.6449	22.4537	14.8153	49.4425	32.672	14.5896	23.6195	27.6043	11.1598	2.9968	15.5955	9.14413	6.33373	6.43306	18.4879	5.66832	16.27	11.1964
FKB10_HUMAN	17.0222	7.95536	3.87477	7.81295	5.52047	45.2952	57.2685	33.6572	26.033	27.846	2.4956	0	0	0.559705	0.45752	0.403416	0	0.90152	2.91233	0.773026
HMGN4_HUMAN	0	0	14.7062	17.8096	11.5609	1.29095	0	7.64618	0	6.41981	5.56874	0	12.7216	20.6149	2.68895	7.65692	4.86392	2.95296	7.51298	0
ARP5L_HUMAN	4.83837	1.54659	3.86058	3.07086	2.06229	3.33497	3.05545	0	1.31915	1.39673	1.8366	0	1.29531	1.97881	0.531964	1.14678	2.10273	1.08965	0.830191	0.608901
PCBP1_HUMAN	47.3781	51.2537	74.5827	83.0958	74.2818	70.869	32.6791	20.3604	60.7062	67.6609	27.1196	19.0344	47.4189	25.6994	19.1006	6.08688	9.71348	9.69035	39.4692	26.3339
LMNB1_HUMAN	100.513	88.1043	100.347	102.746	62.5833	150.572	88.2639	42.2928	90.0502	91.3572	70.6706	14.9963	29.5358	29.9699	47.4337	88.2401	24.264	39.55	51.8059	23.9807
CATC_HUMAN	0.391844	3.47816	2.79321	0.974869	0.496251	4.07207	5.31827	0.753713	2.3241	3.07301	0	0	2.36784	3.16225	0.958093	1.04443	0	0	1.81803	0.938989
COF1_HUMAN	359.489	301.396	270.085	203.958	214.795	525.633	291.872	186.032	478.874	469.521	166.786	83.1972	104.175	121.201	138.383	36.9041	236.063	77.4168	169.273	154.808
RSMN_HUMAN	13.1262	17.9847	15.3807	29.0413	43.0467	16.2747	15.9945	1.27715	23.7919	17.4176	4.12965	7.65632	2.97393	16.4823	15.9095	6.35074	0.795516	1.66208	7.35753	4.6771
BIN1_HUMAN	3.18215	0	0	2.26334	0.587149	1.54791	0.455392	2.66405	1.2988	0	0.533898	0	0.730778	0.93637	0.287688	1.10367	0	0	3.37214	1.39114
IF2A_HUMAN	6.6176	11.6178	1.46369	12.2887	20.0116	7.59274	7.5923	3.92796	6.50909	15.3876	5.86248	0	4.12531	1.92832	3.78949	0	2.6237	3.33565	3.23739	1.5412
U520_HUMAN	4.24199	7.67354	5.84838	7.75988	11.0236	19.9633	11.6009	1.03038	11.5409	10.8438	0.97038	0.427112	1.06122	2.2269	6.32264	0.960731	8.78534	0.838593	10.2399	2.80801
BAF_HUMAN	36.6922	60.381	46.2303	57.8674	71.1474	48.601	41.0801	29.6719	46.3152	46.8838	50.7723	32.8018	12.9093	27.6872	59.2331	25.5593	16.1275	32.7836	43.3452	17.7889
CRKL_HUMAN	0.844375	2.61613	2.06892	9.31349	3.58044	6.28479	9.15265	1.42297	5.77512	4.90254	0	0	3.3052	2.30857	2.56493	1.4344	0	0.667654	3.13166	0.958567
SYK_HUMAN	9.34765	8.34696	9.25583	13.6411	5.5999	4.5882	6.03017	1.06764	4.46082	6.28291	3.35564	1.71591	5.0099	5.2661	0	1.02141	0	0.282283	3.59935	0.609564
NP1L4_HUMAN	25.6236	3.66157	12.342	15.4721	7.01	11.3496	5.04322	0	10.6872	6.2597	5.72113	1.29059	2.23633	2.89919	5.41881	0	3.47681	0	5.28678	0.763921
TRFE_HUMAN	540.181	1034.97	916.292	911.584	588.064	1136.29	689.444	1208.54	1009.97	564.806	958.6	3414.66	2368.45	2101.6	1851.46	2228.05	2307.72	1056.6	1562.52	2466.89
IC1_HUMAN	13.4561	12.0966	18.2573	5.03459	4.89398	22.2047	16.5483	29.6157	13.6913	29.8715	17.1528	19.5153	27.5029	22.1353	12.1404	70.7812	62.0842	12.3035	30.5405	30.9313
SSRD_HUMAN	8.69909	4.94938	7.7383	3.41476	3.52982	10.4927	5.37072	5.57368	8.1024	8.60898	5.76565	0	2.28106	1.7309	2.06436	0.312058	0	2.66706	0.635601	1.10461
LMAN2_HUMAN	15.9585	15.0132	8.37687	5.70275	11.0008	7.01066	6.898	2.43912	12.9876	4.94722	5.49374	1.58413	4.49533	3.67098	4.36866	0.376737	0	0	7.14179	1.91286
TIF1B_HUMAN	44.5332	34.7398	46.9069	50.1036	38.0063	57.0713	45.3241	16.7671	50.1022	55.0926	18.013	7.54682	13.3968	16.2625	8.88399	8.9386	0.413817	5.69903	23.2698	10.5682
PABP1_HUMAN	32.9612	29.8425	34.4451	39.8472	45.1278	33.7357	37.2485	14.5951	59.4713	45.863	10.2841	4.07742	12.7557	13.5852	10.5577	10.9979	18.7936	6.72503	22.4573	8.55826
ARF1_HUMAN	36.1734	26.4579	21.4763	39.3207	31.8913	63.5265	22.3136	29.1206	60.843	32.3057	29.8258	7.02718	12.2475	12.7453	33.0949	6.74334	9.60857	15.6947	14.886	19.446
RS15_HUMAN	0	4.43017	5.80893	19.0557	14.1522	28.3103	42.9114	27.898	16.205	30.0957	8.83404	2.06211	0	3.63152	6.59067	13.0823	6.03983	0	8.71516	4.89767
PSIP1_HUMAN	0	1.58519	0.877082	1.43312	0.557382	4.47463	5.35917	3.00972	1.65848	0.89753	0	0.435661	3.73128	3.05066	0.823917	3.6961	2.34002	2.12616	3.84343	2.12922
A2AP_HUMAN	4.52852	0.374787	3.88362	0.653722	0.310444	4.95643	0	10.5516	2.27182	3.61438	3.72244	5.53421	8.58445	5.42797	3.63797	12.1525	4.44223	1.66006	14.1983	18.8039
NB5R3_HUMAN	8.58279	34.557	22.9419	15.7327	16.531	21.7476	28.1613	22.5672	42.3221	23.2559	16.1291	18.5976	18.5912	23.5609	48.319	11.3867	2.20386	25.6202	22.4667	13.0541
COEA1_HUMAN	1619.9	953.251	625.892	619.98	580.121	1739.3	1615.96	2864.37	1104.86	864.65	5185.09	2509.68	1902.26	1342.06	5037.98	4117	1156.14	3844.72	4426.53	2193.1
PCYOX_HUMAN	3.49812	8.66273	2.50619	1.32602	2.79684	10.1756	12.8281	6.04009	2.9805	5.23531	5.7248	7.88941	3.7754	3.27957	12.6952	6.90193	4.64763	8.83603	9.06092	6.1822
RL4_HUMAN	83.6301	69.9899	108.973	62.2863	85.2289	103.577	87.6292	53.3281	96.5543	81.7811	49.6894	15.3181	38.3536	24.8805	24.7547	21.2157	11.3808	27.5094	58.6425	19.1188
ARPC2_HUMAN	28.4242	13.8095	40.3423	26.9854	27.6724	42.5793	46.1544	8.08874	20.5296	56.091	10.1597	0.230061	13.1201	8.3104	5.63228	5.64269	6.13408	5.98605	13.5621	2.06525
ETFA_HUMAN	24.569	18.5104	9.57475	21.2357	16.3541	26.2208	15.2319	6.16281	15.8186	14.3685	7.45396	4.32939	4.69204	11.7279	6.9752	6.23253	2.47156	10.563	7.634	4.94918
LPPRC_HUMAN	4.99431	6.75962	22.8534	6.45448	11.5901	18.9352	5.4582	1.88766	13.2196	5.48255	1.34565	0	1.26034	2.43013	1.07647	2.21873	0.359213	3.41728	5.9819	0.788778
SPTN1_HUMAN	189.705	221.537	112.774	113.414	45.3186	200.187	301.829	169.144	204.265	109.889	343.886	154.273	270.081	254.618	375.863	209.569	60.3798	265.545	282.707	103.607
ASPH_HUMAN	16.2363	8.85287	5.589	5.50824	6.22542	14.5292	20.2387	8.38596	25.3865	23.321	12.1326	6.84116	4.09545	4.46058	7.00467	2.64688	0.280502	5.7786	7.62973	6.89243
TLN1_HUMAN	243.385	219.052	215.501	268.413	211.33	242.357	322.862	158.072	340.661	373.108	181.844	56.5075	161.744	166.573	187.065	75.042	31.5029	92.5055	149.906	83.3961
NPS3A_HUMAN	0.429067	6.51742	2.37032	4.86954	4.06384	2.36931	0	0.867088	2.24671	3.55015	0.325578	0.281036	0	2.3877	0	0	0.648839	0	0.490412	0.459118
IMB1_HUMAN	10.2349	8.87833	12.1532	18.1306	30.9295	33.4478	15.6566	12.8019	25.7744	27.9954	11.983	3.16511	11.3233	6.06674	5.76948	11.0693	23.6457	4.48336	15.8968	5.11119
ITIH2_HUMAN	163.337	69.0223	97.3126	105.957	139.567	92.4141	160.492	62.2128	95.8722	41.4987	92.3931	113.668	32.1464	59.4964	66.5493	44.9838	67.7252	5.45039	63.8863	53.4843
PRDX5_HUMAN	22.3566	48.4503	58.2368	30.1298	36.7408	63.2402	24.488	17.0678	51.7306	31.2739	52.5577	32.296	44.2696	33.1309	46.7621	26.8104	11.2354	37.8949	55.2501	26.0689
AL9A1_HUMAN	47.1624	25.3216	19.454	95.0173	48.93	87.6641	40.5484	13.0853	12.62	9.46054	38.0501	27.5465	27.1543	14.6514	25.981	28.8968	11.4405	4.73986	34.2366	26.7443
CAND1_HUMAN	15.0331	8.89192	17.4159	21.1918	29.4558	29.775	29.4735	20.3741	33.4964	24.5103	13.5985	2.53597	14.902	4.24038	6.35789	7.51076	5.84948	3.86457	23.9672	6.94971
AGAL_HUMAN	4.1458	2.28401	3.43087	14.116	2.0255	14.8445	34.0873	3.08399	2.32035	0	5.62451	0.193523	4.33762	0	5.53855	0.494119	0	0.192021	1.62221	0.238268
NSF_HUMAN	6.70213	5.58443	21.5722	11.9262	10.9185	18.5983	11.4603	7.60168	16.7739	16.664	1.36914	0.191455	8.83856	1.71062	0.529664	2.97234	0	1.86322	6.24533	0.874164
STRAP_HUMAN	8.79179	4.71736	3.5153	8.50597	7.26192	10.3899	7.2271	2.02025	6.91253	9.13031	2.14891	0.372138	1.30165	2.78781	0	0.713162	1.00367	1.293	1.55004	0
C1TC_HUMAN	17.3964	0.454188	11.6855	12.3551	9.97563	25.2765	12.6481	2.13583	5.91996	7.5566	4.35315	0	6.56737	5.40994	5.08941	3.19824	11.3426	1.00513	6.41832	2.89073
DSRAD_HUMAN	16.6269	4.66315	11.4013	5.30349	27.7717	24.1661	6.90351	7.87733	19.9974	14.106	0	0.595204	1.29495	0.888553	0.426521	1.43904	0	0.880158	2.84934	1.13291
UBA1_HUMAN	159.95	79.4687	119.598	108.345	92.6133	114.949	68.2653	49.2958	144.037	99.1415	107.605	21.6687	85.2972	44.3279	66.7261	31.2576	50.1768	28.9286	84.3261	32.9617
NNRE_HUMAN	2.58667	4.1599	1.52176	11.1874	16.7526	31.488	5.61146	2.1009	6.46712	4.53686	2.69943	0.739058	0.604452	1.94182	0.453844	2.24893	2.01374	1.79849	2.99939	1.94547
MPCP_HUMAN	13.7036	18.2235	20.4716	10.0738	11.7301	15.5142	3.7581	7.58163	15.5433	13.561	2.66355	3.81551	7.48474	8.79473	6.56524	7.75184	4.14998	16.7661	6.66488	2.81549
ANXA6_HUMAN	411.461	366.372	222.874	235.172	341.068	330.033	388.843	249.243	216.689	419.391	290.93	108.821	130.555	172.027	219.438	141.749	72.3242	225.179	173.763	83.6953
A1AG2_HUMAN	15.3152	23.2487	8.75423	17.139	20.9169	66.9209	34.9532	50.0309	43.5289	27.1289	39.3793	133.666	89.2095	77.6243	70.9193	50.525	98.9318	24.6205	117.832	188.509
ANXA1_HUMAN	404.29	384.441	157.266	234.294	203.523	171.51	216.344	280.195	223.772	489.761	464.97	128.422	217.295	445.995	264.78	154.73	111.295	258.356	220.892	125.997
RPN1_HUMAN	17.1551	36.1477	44.7998	19.7013	35.195	28.8528	39.5563	24.1133	44.5295	25.7664	13.2747	15.0027	11.72	19.5628	29.4438	7.27347	4.18287	28.7338	14.7434	8.42788
ASNA_HUMAN	2.91864	3.71923	5.4572	4.32005	4.73784	4.29273	6.13774	2.84888	3.71166	7.92928	1.83876	0.818333	0	1.0606	1.40117	0.436791	0	1.13031	2.5101	0.57947
AIMP1_HUMAN	6.02471	6.11959	14.0875	6.09868	9.62792	8.71563	2.49183	0.941507	5.00029	5.55155	1.65722	1.34323	6.11411	2.04553	4.23759	0.756839	3.90498	1.60407	2.16895	1.59294
GLRX1_HUMAN	0	1.98686	11.0798	8.87055	8.11581	9.72432	1.58053	0	6.05525	1.41082	0	0.599142	1.09567	1.99969	0	0.935173	0	0	2.27592	0.376874
PURB_HUMAN	2.95158	1.14203	2.69588	3.48078	2.73609	1.78991	0.815005	1.74384	1.5801	2.71067	0.930783	0.62165	0	0.782671	0.638297	0.806246	0	1.21455	4.61932	1.34957
PEPL_HUMAN	7.08368	1.03463	0.490932	6.3239	6.41135	5.69812	5.49554	0	21.8019	4.12236	12.1052	3.72395	19.6844	89.986	8.9071	2.1	0.306808	13.8867	8.70774	1.80153
ERF1_HUMAN	0	2.28203	3.45022	3.27436	6.70746	4.94821	9.76623	0.751329	0.896492	3.91424	0	0	2.23219	0.940444	0.819629	0.558332	2.12466	0.658068	0.308262	0.844904
SCOT1_HUMAN	1.71653	6.92034	9.30948	3.43711	0	3.10198	4.5237	1.76555	5.49086	1.97548	1.20723	1.23847	3.60355	0.743848	1.7078	0	10.3396	0.578852	1.33777	0.668425
FBRL_HUMAN	31.9206	26.5479	10.4443	19.213	20.693	28.4147	29.9464	9.69331	19.1579	24.4181	10.4618	4.08126	2.264	10.4514	10.6018	12.194	35.3053	4.1896	19.5404	3.08821
GSHB_HUMAN	0.729472	1.67392	9.80094	15.7011	9.09624	8.47868	7.70396	0.950741	6.54563	1.66831	2.4193	0.604905	3.7013	2.94268	1.51432	1.18224	0.744964	0	2.10382	1.81488
DEST_HUMAN	12.2202	19.2942	14.4601	29.3443	35.306	14.1535	37.1312	14.6311	38.0517	38.5096	7.06987	9.50789	16.6826	14.4512	5.48353	15.0441	7.86276	6.50392	13.5302	8.27314
DESP_HUMAN	15.8737	87.9854	2.3294	60.1406	67.6898	38.8827	21.3392	1.08565	15.377	46.5101	26.5663	7.583	52.3062	25.2751	15.4807	15.518	1.88195	20.0296	20.2425	5.99476
TADBP_HUMAN	5.8335	3.69558	6.64992	5.8722	2.64459	10.8341	8.06968	7.28775	6.70922	10.8851	0.656949	0.858963	3.11129	2.34379	4.10664	3.37374	2.60749	2.09358	6.78883	2.32305
ITB1_HUMAN	9.63739	28.6428	19.9038	9.82808	16.6113	4.7508	12.2047	5.91556	21.8675	9.13588	17.0925	6.16111	15.153	12.4201	28.1655	6.49225	2.25154	12.5151	18.644	6.37392
CYC_HUMAN	8.05549	28.6586	19.231	12.3906	21.0687	19.9776	13.1398	10.4826	32.9493	14.9425	4.34731	4.99664	12.6265	10.8842	6.80206	3.74735	0	4.84864	22.2202	8.52043
PSA6_HUMAN	13.8613	10.5381	15.9878	29.6347	29.4674	18.6299	14.6974	5.64415	10.2633	20.9187	10.7311	5.62706	5.42367	6.26149	10.4545	5.9364	1.90613	5.78553	14.1043	5.48479
LG3BP_HUMAN	16.4322	117.208	41.9959	12.0576	66.4925	36.083	14.6137	4.34562	28.6039	55.3024	17.4547	7.08673	195.894	7.64744	19.7721	8.84351	6.3953	4.18623	18.9121	25.2311
HCFC1_HUMAN	1.01006	3.05561	4.15313	10.4716	6.81571	4.94504	4.3491	0.961661	5.78355	4.5809	1.82919	0.674447	2.39173	2.81815	1.66018	0.705172	0.347565	0.633729	3.55234	0.524498
VDAC1_HUMAN	11.6536	91.3129	22.658	39.9684	65.0927	29.1233	50.8233	17.1619	40.3096	31.4567	11.5486	10.2763	6.30144	21.815	19.4358	14.8778	13.0486	8.7031	11.796	4.4702
GAR1_HUMAN	0	4.15084	6.13025	4.76215	5.30242	1.19481	2.94823	0	2.72098	5.23976	0	1.82996	3.01318	1.69273	1.34754	0.890357	0.208036	0	1.63046	0.356783
VAT1_HUMAN	37.3859	40.826	27.086	31.889	37.4904	35.6702	37.341	21.9734	71.7767	38.2155	30.6255	10.2769	44.2586	22.2584	22.472	12.9433	13.2484	19.5279	35.2984	12.7574
MYH11_HUMAN	133.699	125.233	23.9687	89.4995	10.799	9.76971	270.696	182.19	27.6445	33.9704	414.911	46.0378	483.074	333.515	327.805	273.661	58.3837	173.607	255.014	89.1754
RPN2_HUMAN	4.40697	17.5133	27.4491	7.08441	16.1403	10.5989	16.2716	13.7302	25.6451	15.2566	10.0846	6.16655	2.4729	6.36587	13.6568	1.48883	8.41899	5.28113	12.4517	4.99705
PDCD6_HUMAN	15.8874	7.52754	6.7172	13.5899	12.6858	17.2775	14.7831	6.78763	11.4363	22.1827	10.2243	1.00948	9.00114	9.99696	5.02965	6.45584	2.93817	7.29196	5.46292	3.08095
PSMD1_HUMAN	6.24275	3.42446	4.98914	5.10626	8.02314	7.86164	9.19887	0.740151	7.4936	8.26174	1.51781	1.37787	2.51982	2.73647	3.31411	3.71094	19.7921	1.57734	7.59081	1.912
AN32A_HUMAN	13.4521	17.5122	16.584	23.6948	5.97701	36.2886	36.1231	1.09498	16.1059	28.447	5.6887	7.20904	5.24268	3.51887	6.49034	13.5626	31.8549	3.67341	9.14213	5.50317
COPZ1_HUMAN	13.4334	1.93072	4.64773	9.11208	5.60477	6.58722	3.74957	1.51327	1.92142	4.62414	1.1773	0	1.13328	1.51239	0	3.41688	17.6578	1.17171	0	0
TGM2_HUMAN	31.9497	28.0113	38.3753	26.1079	16.335	24.9206	44.3089	16.9949	21.9631	41.6561	3.46868	0.971568	1.88874	5.26695	1.78454	0	0.542617	0.518902	0.789001	1.53765
TRA2B_HUMAN	6.27219	3.20523	6.56954	10.902	11.9377	16.2209	10.1552	2.74515	8.57086	11.5833	6.36394	3.84113	2.87253	2.35334	0.577803	1.99957	0	0.98611	5.27755	3.42441
RACK1_HUMAN	48.2205	94.7705	95.0894	86.6998	99.0223	69.1765	64.9138	39.1156	66.6087	75.1654	25.2738	12.0014	41.3786	44.2219	30.0101	22.0303	21.5602	10.218	55.7405	19.365
RL30_HUMAN	18.7705	15.0879	44.7961	19.3221	29.3175	37.2171	41.7806	14.594	18.5083	34.7574	23.5014	12.5492	13.4004	23.5609	15.1281	10.9858	5.72305	7.9467	14.2595	6.46432
CPNE3_HUMAN	15.3386	17.545	15.4941	15.1468	41.1427	13.1808	13.6746	3.907	13.4302	9.51969	7.6098	2.85743	8.83539	14.3088	16.3868	6.06531	9.73918	3.52082	9.22604	5.03232
SYEP_HUMAN	24.7212	13.0863	35.9235	29.5532	35.5864	37.6727	19.4652	7.17263	19.0736	10.6787	1.59268	1.44571	10.0648	6.99764	7.22311	2.62841	5.91363	1.32209	11.3548	2.63232
ODPB_HUMAN	17.1522	20.757	37.8352	6.8619	14.7117	26.6352	18.3327	6.49952	10.8297	12.0777	8.54116	3.05683	8.73996	6.58989	2.69831	5.82716	2.16734	1.70594	4.35229	2.38589
MYH10_HUMAN	61.7396	53.9049	41.9811	22.4788	58.857	39.2386	29.7313	46.7033	58.4389	69.9091	92.445	18.8996	13.5394	11.8057	55.389	22.988	4.58418	30.593	34.2793	9.39694
RU17_HUMAN	24.7051	9.42612	18.3607	18.5087	10.8889	14.4327	8.08373	2.24229	6.20834	17.6736	5.59879	0.721064	4.4595	2.71611	1.06797	1.85236	0	2.27126	4.67534	1.37934
SDHB_HUMAN	11.6396	12.2545	10.3411	5.06635	4.9006	8.15506	0	0	6.87936	7.86203	2.26454	0.525822	6.30265	3.36061	6.51797	0	0.649533	0.846382	4.858	2.62762
PGRC1_HUMAN	11.5918	5.46214	5.32926	4.81062	12.4584	4.2758	7.09002	0	2.53416	1.49728	13.2548	5.12599	10.3992	2.32788	9.26597	4.03675	11.7826	1.54719	8.49133	2.73149
LAMA5_HUMAN	13.9849	6.21183	1.92568	14.9985	5.71321	3.95834	22.4611	26.9245	9.32189	2.56137	19.4437	4.01114	5.52995	20.9117	42.0708	10.9454	4.00571	19.0523	6.05231	1.3693
ARP3_HUMAN	59.8886	89.3436	76.7838	86.727	71.5465	67.7798	56.936	41.5471	72.9928	89.0788	21.1733	10.2136	28.1574	38.6424	45.7878	9.88411	6.70583	19.0504	37.3703	17.9424
AN32E_HUMAN	1.55365	1.31463	1.31369	4.05116	0.749983	5.40185	5.53056	2.14919	1.71301	2.11619	2.80944	0.649569	1.34102	0	0.611194	0	17.872	0.661457	1.20614	0.798246
GCSH_HUMAN	2.23564	1.09529	0	0.903498	0.491325	0	1.25292	1.1608	0	1.76625	0	0	0.776165	0.718899	0.971223	0.676077	0.290668	0.998336	0	1.12412
THIC_HUMAN	2.96033	1.10723	1.05949	5.00722	2.14873	4.08109	5.16554	0.750129	4.03153	0.798	2.32874	0	1.33261	0.57621	1.48958	2.80374	4.82339	1.37523	3.84996	1.68177
A16A1_HUMAN	0	0	0.330293	3.42813	2.47561	3.29764	0	0.580788	2.35614	0.890486	0.979804	0.0674319	2.33981	3.92131	0.387352	0	0	0.773288	1.35144	0.382623
PRDX1_HUMAN	237.651	246.363	235.152	419.95	429.941	291.154	230.087	92.7398	196.864	250.064	158.76	96.6766	281.488	188.577	171.323	116.324	73.144	129.393	177.912	95.9357
CBPA3_HUMAN	112.563	69.6561	34.5852	95.7444	25.7626	128.821	183.558	83.1048	49.705	11.9165	207.101	43.9023	237.881	206.722	150.831	117.788	87.7237	132.211	107.652	49.9342
ATPB_HUMAN	339.96	327.789	233.843	343.523	368.849	441.215	336.57	233.752	314.315	349.927	313.107	122.707	135.613	236.034	319.692	164.87	169.85	182.199	229.076	78.8735
PSB10_HUMAN	2.15379	3.07898	2.1998	8.62569	8.19135	0	1.20207	3.53308	3.84733	0	0.973255	0.18467	0	0.864856	0.561333	0.906872	0	0.703434	0.821957	0
CO7_HUMAN	0	3.50799	1.4638	7.57623	0.657975	1.36744	0.804959	11.4759	0.803944	3.38686	0	5.7324	0	2.67304	0.894212	5.59903	4.01683	1.50233	3.14651	13.8926
GLYM_HUMAN	9.88632	1.96281	1.12641	3.66025	7.97291	6.77055	8.01955	4.35184	7.77036	9.0373	0.447549	0	0.312957	0.943774	2.06655	0	0.486646	0	4.0558	0.417205
TMED9_HUMAN	4.17611	7.59205	10.9046	10.233	8.182	6.44028	5.88669	4.08925	6.61965	5.5843	0	0	2.7526	2.19932	2.46114	1.14854	0	1.60248	3.28913	0
EIF1_HUMAN	5.37237	1.55038	2.51448	2.26794	3.06764	4.17568	6.898	3.72384	5.96512	4.09804	2.72731	0	1.1008	2.84339	1.73033	2.88934	0	0.458409	2.23324	0.578701
VAPA_HUMAN	14.9346	5.52812	13.7012	10.4939	13.5056	11.2099	10.9226	4.24629	11.1003	10.3089	8.04987	1.27634	7.06207	3.20383	2.70328	1.11513	0	1.50383	5.63344	3.78519
TM109_HUMAN	4.02862	7.79012	4.32255	4.83319	3.99843	8.07676	7.50571	6.09173	0	5.09206	6.18346	0	5.43294	4.26668	3.96529	3.91388	2.81475	9.44508	3.29003	1.18145
SYSC_HUMAN	15.5248	7.3108	10.5177	9.50445	11.5516	25.3856	11.3737	5.11061	10.555	12.8506	3.61934	0.663401	3.45291	4.57854	3.40403	0.651779	0	3.68502	3.57056	0.971775
TBB4B_HUMAN	713.003	468.018	401.635	431.608	435.704	429.051	323.058	42.1819	394.196	95.1126	629.564	147.754	174.041	222.456	172.86	180.991	42.8661	192.639	227.457	177.46
RS6_HUMAN	68.7002	24.9571	49.0932	41.4455	44.0629	45.8456	48.5582	22.6553	43.2159	45.8153	39.71	7.81481	24.2987	21.1892	20.6979	11.4215	5.27171	12.8809	28.8713	18.4013
SYIM_HUMAN	2.09601	3.89551	1.11559	5.0206	29.8003	24.0933	0.858619	0.848696	1.89668	5.07028	0	0	1.50226	1.52773	0.515945	0.505388	0.207752	0	2.70379	0.772983
HS105_HUMAN	1.50028	1.82292	3.23122	2.54185	7.30047	16.3933	5.98643	0.485182	1.46769	2.94057	0.594159	0	1.19678	0	1.22653	1.10476	9.09426	0	3.80294	0.220593
HNRPM_HUMAN	85.0205	56.0712	192.015	173.627	70.468	178.533	194.279	67.9841	84.0709	173.238	28.5808	15.2842	50.3842	17.1469	13.3112	45.1149	45.2235	31.531	29.2852	28.1293
HEP2_HUMAN	0.62853	2.49022	3.24928	3.38488	2.20246	0	2.27278	5.51491	1.02959	1.02205	4.89783	18.0277	19.9952	8.09125	11.6839	15.081	11.6985	4.65355	22.5185	13.9013
PRDX3_HUMAN	20.3958	69.8145	34.0174	57.5708	51.4785	34.786	19.7319	19.3019	34.5551	22.4386	27.5368	23.4492	20.8484	21.4119	31.9172	7.66175	1.85118	1.55341	42.2969	27.8536
RS4X_HUMAN	79.5347	91.5902	106.91	121.47	105.194	102.461	89.7698	52.1708	110.417	90.7006	37.7928	18.281	53.9528	49.9456	30.2447	12.887	4.7391	13.6725	37.6267	13.2723
UTRO_HUMAN	4.43379	7.8054	0.88652	3.37402	2.49761	6.43427	11.8633	2.70339	6.5625	4.05924	6.77526	0.733327	1.82938	3.25814	3.47408	1.49982	0	2.2428	2.49795	0.224397
1433S_HUMAN	38.7151	38.1029	35.4922	49.7902	28.9476	46.347	50.8109	19.8805	36.2922	40.1886	30.8589	4.56184	41.5737	6.57526	13.6094	17.4623	9.54188	12.4997	10.5664	12.2612
COFA1_HUMAN	25.5816	10.1669	9.67799	8.97314	0	8.91715	22.8096	14.2555	7.1535	15.3129	29.6874	17.0659	16.8374	28.1539	49.4736	30.1669	3.90313	12.786	40.8324	25.8594
CATD_HUMAN	90.9872	123.807	95.6756	78.3531	100.981	94.5937	66.1477	71.3512	173.533	123.858	51.8314	2.74735	131.798	23.6394	12.6698	25.2004	13.608	24.6055	22.8469	14.6513
PSA1_HUMAN	22.5872	10.6598	9.64683	29.6096	15.7766	38.6882	18.3416	7.29823	23.6008	16.9756	6.85178	0.406109	4.44768	7.30801	7.00721	3.37719	0	0	12.7667	6.02083
RFA3_HUMAN	2.03145	7.06124	1.6233	3.89927	2.25717	6.01478	6.34576	0	7.82264	2.33004	1.98265	2.19604	1.77112	1.67243	2.73899	3.37995	0.3198	1.96308	3.74355	0.598428
ERLN2_HUMAN	5.04153	5.11745	9.77016	2.33396	6.1676	9.0962	10.9941	6.52503	4.15332	25.9174	12.4778	0.709794	4.44439	2.86843	10.5201	6.08706	2.34072	13.9481	6.05861	1.75433
NEST_HUMAN	6.17745	10.6864	12.3635	4.74	0.195716	1.60422	7.13394	1.82281	6.50178	2.87681	11.4842	0.868568	2.90849	6.26552	3.659	1.76401	1.04188	5.90254	10.0226	8.86197
IPYR_HUMAN	28.0604	24.7681	23.3272	31.1118	33.437	41.4183	21.261	21.7304	38.5651	31.4297	7.63789	10.2561	8.4137	18.1062	13.1887	3.18184	14.5552	9.69934	22.2728	11.9004
MDHC_HUMAN	54.2921	37.5353	38.6574	57.5749	38.2399	68.9693	36.8609	15.4427	39.086	39.5176	38.6704	15.9959	15.9099	29.1107	21.1591	25.1986	21.1737	11.3574	16.1687	19.0585
NDUS8_HUMAN	2.73131	3.53277	1.92642	2.23764	1.73296	6.28874	4.51143	0	2.71554	0.998729	1.80241	0.449653	0	2.27208	2.7917	2.25531	0	3.41298	1.15836	0.567031
AGR2_HUMAN	38.4848	143.454	6.0283	212.127	61.8999	337.309	110.218	34.3269	104.102	62.9373	56.5888	6.64073	33.2921	1.25037	38.1584	21.7283	20.0684	27.1799	13.5421	9.84834
GGT5_HUMAN	0.786428	12.8645	4.45159	3.94105	4.15807	2.08523	8.31344	5.5023	8.27629	0.884794	0	2.79525	9.29024	14.4745	8.95183	2.01924	0	2.99078	4.23644	0.932406
UTS2_HUMAN	14.3507	12.5759	13.5931	19.7537	8.62549	15.4789	11.3376	10.5528	14.5896	12.0338	7.14055	0	7.06171	0	4.35305	6.02338	3.72876	0	4.23172	0
LDHA_HUMAN	84.0382	98.0414	128.146	183.32	178.148	204.426	158.186	95.466	156.796	249.078	65.7576	21.8829	48.2343	69.5924	42.9099	41.3512	35.3609	40.6809	72.284	69.0654
SPS1_HUMAN	3.18011	3.33228	1.01014	3.74508	3.39627	2.53856	0	0	8.9475	0.730603	3.81495	0.321807	0	0.323205	0.661956	0.562767	0	0.35534	1.86231	1.2523
FIBA_HUMAN	415.221	74.3756	478.046	75.2651	119.088	177.916	207.116	354.25	124.459	110.05	169.148	291.24	123.169	250.693	104.848	296.423	247.781	111.279	145.954	434.795
BUB3_HUMAN	6.64791	12.8487	14.1185	7.40136	7.66297	9.74108	4.51196	2.32749	7.17018	7.43911	0.492636	0	0.532922	0.784792	0	0.926061	0.284369	0.344499	5.75964	0.673341
SPCS2_HUMAN	2.13012	2.75744	4.3255	2.26522	4.26748	0	0.697161	0	4.3482	2.67028	3.62647	1.7444	0.219051	2.02273	4.81572	0	0	0.710773	1.93465	0.766422
SODE_HUMAN	10.2314	31.3806	7.88411	22.9071	10.7947	2.6776	19.7568	35.8624	15.5812	2.77045	48.6908	118.487	136.881	96.221	126.548	89.153	94.305	80.4199	101.967	103.252
PFKAP_HUMAN	2.21456	0.780087	1.29726	2.55313	5.16537	1.12464	4.16721	1.03956	1.50292	2.34451	0	0	2.31933	2.24599	1.82927	0.273109	1.53705	0.744848	2.38705	0.283836
SH3L1_HUMAN	52.9454	16.7686	19.0854	40.0185	31.9282	73.7889	36.4058	23.5301	32.1904	38.9786	28.4035	11.2512	33.1812	13.8455	5.20753	15.9468	12.5331	10.1635	20.3786	10.8208
2ABA_HUMAN	8.31871	3.8606	4.29803	11.1675	18.0085	6.16031	3.71881	4.4618	8.98122	5.15343	4.7193	1.06564	2.28618	1.84096	2.28419	0	1.27322	0.799519	3.25157	1.34557
PSB3_HUMAN	7.01868	5.92945	4.82194	8.21598	8.65294	13.4339	8.63383	5.05229	3.82784	10.0744	5.08004	0	3.88375	0.653601	1.95352	1.66858	13.2767	1.93144	7.38902	0.70803
PCBP2_HUMAN	14.6778	23.4699	25.8693	18.6197	22.6145	32.6095	12.6409	3.3642	20.3853	25.9619	0.603216	5.15512	8.39212	5.04038	11.8076	10.2501	30.4933	0	10.4887	7.18097
CALR_HUMAN	184.869	206.02	180.534	207.583	114.36	135.748	192.732	66.5914	266.026	286.298	104.815	41.4593	98.4783	59.2694	75.8661	53.828	45.0359	37.1666	101.272	60.1827
MAP1B_HUMAN	2.73195	1.41898	4.65068	3.59715	0.6109	0.221762	6.05791	5.52736	9.89396	1.41041	0.955056	0	2.11543	2.13143	0	0.505388	6.00487	0	4.38964	1.43062
SAP_HUMAN	39.6275	210.258	43.7638	90.565	212.576	65.9165	52.0093	23.2795	98.816	98.4006	9.36856	18.3156	75.1655	23.5949	57.7491	16.6792	3.86839	8.82873	46.3979	30.3093
QCR7_HUMAN	16.1075	20.1674	3.39492	6.32369	14.6076	9.61866	8.37301	1.85835	9.10752	2.2825	8.14843	2.55867	1.80464	3.50996	5.43314	0	0.951548	0.934959	3.23762	1.63473
SRRT_HUMAN	2.82971	3.26392	4.21341	4.6464	3.39335	6.63072	4.6382	0.674677	3.65864	4.77089	0.993205	0.512727	0	0	1.06429	0.597816	0	1.4422	0.538058	0.498252
LKHA4_HUMAN	16.3401	12.8	17.3993	16.5228	10.0652	47.7769	8.85555	3.11801	8.60121	9.80158	12.1361	1.67137	12.9714	6.50037	7.59724	7.17079	3.38395	11.1906	19.059	4.34218
PRKDC_HUMAN	21.8751	34.669	57.068	44.615	49.1559	48.465	33.0098	7.45041	61.4988	59.7351	11.6584	5.17401	24.0196	13.2154	13.1968	4.28439	10.0171	4.17686	33.8407	8.54073
CSPG2_HUMAN	283.758	424.625	385.394	429.331	516.147	331.757	639.928	257.566	419.043	270.924	50.6945	38.4305	17.4248	35.8018	78.5048	33.0488	18.2885	56.5447	57.8484	43.4816
MYDGF_HUMAN	14.4446	6.30294	5.82995	5.60873	6.73472	8.17973	5.98839	2.51309	7.0362	6.78438	5.42609	0	5.58187	3.75732	3.10734	1.86824	2.10044	2.37779	3.02458	3.25364

## Sheet: 2. BRCA-Cancer-BCA
0	P1C	P2C	P3C	P4C	P5C	P6C	P7C	P8C	P9C	P10C
HV335_HUMAN	0	1.62587	8.92364	2.97893	1.48221	2.36188	0	2.49623	0.959734	1.30886
COMT_HUMAN	0	16.7822	9.04125	6.36527	16.5805	6.1709	8.0688	1.22962	18.6901	11.0807
RL35_HUMAN	24.6882	11.2143	31.3112	28.2244	24.209	33.1963	35.7835	25.383	14.3548	18.4447
LSM4_HUMAN	3.90707	0.747491	0.784688	2.9292	2.87938	2.31917	3.24178	1.73199	3.7542	3.19226
EHD4_HUMAN	14.7483	15.1236	12.259	5.30411	6.27215	9.5043	11.7414	7.70511	6.21472	14.1066
DHB4_HUMAN	9.47299	18.6853	5.31322	20.5598	18.2193	27.0243	24.8241	5.84417	18.5911	17.017
GSTP1_HUMAN	152.762	95.8627	64.5082	75.2107	50.7679	78.3475	105.379	62.6912	88.1764	105.531
ABI1_HUMAN	0	1.30077	2.31981	1.47586	1.60677	2.69958	2.80013	0.355723	2.01136	2.86346
ADHX_HUMAN	13.1008	21.3116	11.9161	30.7796	15.183	24.2483	24.4649	18.4331	15.9871	17.8135
MARCS_HUMAN	10.7847	2.7043	32.3712	15.3936	19.2819	27.9053	12.6905	12.2793	31.4596	31.983
IGHG3_HUMAN	107.334	200.18	243.171	177.643	152.459	177.473	82.8517	204.531	294.715	119.149
ARP2_HUMAN	34.4128	36.1602	24.1567	38.0859	31.9983	33.5032	28.6058	16.8749	39.3652	40.381
H2AV_HUMAN	38.8055	68.0659	35.4074	66.256	52.522	52.3529	49.9895	21.0773	45.5395	26.6663
RL18_HUMAN	35.2756	31.049	52.6898	38.859	41.6235	29.109	27.7986	24.8256	33.8731	28.8683
PHB2_HUMAN	26.0253	27.5772	21.0044	46.7983	77.4357	55.7142	36.9712	21.6575	19.3584	65.117
RTCB_HUMAN	25.2362	35.051	43.0172	25.1677	19.9376	28.3688	21.6433	11.3073	27.5039	22.2526
GANAB_HUMAN	57.3439	73.9342	71.4415	86.2652	49.6951	172.617	78.3553	58.0408	124.114	82.6746
RSU1_HUMAN	2.23578	14.8253	9.22265	9.70544	11.038	2.90031	10.351	5.55045	13.2335	12.6256
GRP75_HUMAN	68.2805	71.0086	61.2619	46.0921	156.661	108.923	89.4854	40.3685	62.134	126.782
CSK2B_HUMAN	2.01282	6.83319	3.68784	7.67798	2.98568	4.38162	0.866193	0	17.3059	3.66526
ASSY_HUMAN	0	0	1.19276	1.67307	12.7141	0	1.72613	0	0.479661	9.67168
TBA1A_HUMAN	4.84303	327.427	49.5154	0	0	6.43126	0	12.1655	449.492	15.3996
SCMC1_HUMAN	6.44183	19.8177	8.20524	6.85417	18.3412	31.681	6.02182	5.15025	4.28655	6.53778
CO3_HUMAN	407.147	229.572	313.499	324.887	174.336	371.649	156.659	613.638	264.565	233.974
RL23A_HUMAN	40.4611	12.3569	37.8168	54.5057	27.7951	41.6381	50.5833	17.1392	50.2034	38.5176
MYPT1_HUMAN	0.302037	0.908602	1.09332	2.71129	0.803638	0	3.01758	1.33704	2.16464	4.04382
AGRIN_HUMAN	0.853557	26.871	13.2954	19.5958	5.52943	0.804228	6.22557	2.23045	10.3501	1.37688
CPNE1_HUMAN	3.14367	6.53609	4.65068	9.9689	25.3304	6.24335	3.74743	11.6262	13.3379	2.22145
RS20_HUMAN	28.4819	28.2303	56.3491	26.9123	30.363	27.9148	30.2486	10.8752	47.2222	30.4344
RL8_HUMAN	49.7041	49.71	75.4289	79.6004	76.7096	54.936	43.5621	39.4922	94.2888	70.4751
RL17_HUMAN	30.5739	22.8644	20.1232	51.7249	49.2435	37.2329	48.7111	14.194	46.3096	47.8027
NID1_HUMAN	71.5888	45.1868	28.9866	38.4265	10.1964	24.1787	64.199	44.1518	43.0229	9.03985
SNX5_HUMAN	0.98595	2.85704	2.73791	4.94434	2.84006	6.51082	4.89085	2.21921	0.423184	5.89306
TXND5_HUMAN	46.97	97.7245	76.0575	85.4922	51.9262	50.1084	82.2615	51.4129	112.656	49.1892
CALM3_HUMAN	108.074	260.923	190.798	178.441	137.488	210.168	203.471	140.376	202.204	198.709
TFG_HUMAN	2.51296	5.94417	2.03223	4.74815	0.641329	8.47853	8.68362	3.08429	6.55182	12.3194
DHPR_HUMAN	17.3367	4.65545	84.6738	43.6978	31.5408	45.8757	9.57883	3.02764	92.0252	6.60106
RAB21_HUMAN	2.14382	3.29606	2.09178	0.850555	3.57986	4.16334	3.46598	1.51997	4.38437	2.76584
NT5C_HUMAN	0	2.26811	1.14896	2.60515	1.06494	2.03145	0.742304	0.501098	2.12341	1.49695
RAB14_HUMAN	17.7279	19.49	13.0268	13.4156	12.0784	20.1231	11.0876	1.77892	23.4415	14.2857
COX41_HUMAN	9.88136	22.4576	21.9206	16.4077	16.084	19.2215	20.1142	5.57945	7.46605	5.89386
UBP5_HUMAN	12.8656	8.19643	10.5162	17.818	23.7476	29.8398	8.51115	4.27894	17.4374	17.8962
DRA_HUMAN	1.76579	13.8254	4.6599	15.3967	26.3992	19.8431	7.73578	7.41487	16.8213	3.46175
APOD_HUMAN	1.29373	22.938	4.7318	5.23182	11.8736	6.64733	13.8975	122.33	12.9271	4.44591
PLMN_HUMAN	19.345	58.0099	60.5724	63.6841	29.1384	30.9407	19.5257	30.6834	54.9254	25.5485
ECI1_HUMAN	3.00376	14.1055	6.29487	3.71624	22.2193	37.9748	6.85817	0.993054	1.85795	2.94518
HDGR2_HUMAN	0	1.08884	0.801002	1.91318	1.17513	0.833364	0.694956	0	1.42412	1.54145
ANGT_HUMAN	0.735593	3.39639	1.00421	3.34665	4.86088	8.78064	4.66558	9.0937	3.48624	5.90467
RS7_HUMAN	133.121	21.9896	34.4635	47.5713	41.7851	53.5124	38.4255	55.4847	54.6687	76.6583
SERPH_HUMAN	596.671	175.32	215.703	277	297.147	197.15	328.125	283.445	571.89	417.61
RLA0_HUMAN	42.9242	51.1694	75.7497	52.1992	70.1682	65.0798	53.9117	41.4408	58.1034	63.454
RL37A_HUMAN	11.1167	4.49191	9.17288	24.6914	18.5431	18.4369	21.9153	3.32699	5.97843	14.3551
HDGF_HUMAN	34.6256	27.6893	32.1592	52.0487	44.8748	70.8073	24.9432	14.5108	22.6976	36.7098
PAIRB_HUMAN	6.81756	1.28622	24.7816	19.9088	10.1039	42.2693	30.9136	9.50255	9.07791	39.241
RL14_HUMAN	37.8028	37.1069	27.3754	32.4887	31.4902	26.6289	29.1872	7.31084	48.8992	20.4178
RL27_HUMAN	61.1653	50.2962	37.1752	34.883	43.8585	47.913	57.9619	34.7446	39.4233	44.0601
RL32_HUMAN	50.9284	33.2599	44.8975	46.9195	61.5904	42.0478	44.1222	29.9742	47.3664	42.4495
CK054_HUMAN	2.76999	2.96495	2.86713	8.5699	2.12089	1.12523	2.87694	0	3.52578	0.83247
PLST_HUMAN	9.49077	43.4257	15.1984	29.9669	38.016	10.7694	67.8723	34.9238	57.1797	95.7375
CFAB_HUMAN	55.1666	54.7396	60.2369	68.291	18.0461	41.8896	45.4948	75.9135	58.0472	29.9145
ROA3_HUMAN	132.772	141.355	91.2845	239.204	186.07	176.144	151.755	87.3209	150.693	155.031
PARP1_HUMAN	35.3951	19.4538	24.7687	69.4568	97.9107	129.944	39.6826	16.4253	27.489	26.1066
MAT2B_HUMAN	6.99507	13.3263	1.2134	4.83193	9.50021	9.69695	1.60606	0	13.383	0.865954
SRSF2_HUMAN	14.4297	17.201	10.2858	16.0005	15.6186	39.4474	32.2631	10.7048	11.1312	29.7698
VATG1_HUMAN	1.36156	2.4235	2.45826	2.20129	3.50646	2.3614	2.86698	1.58558	6.12777	4.70539
VATA_HUMAN	14.321	17.5954	13.055	12.5028	23.0214	14.0941	8.34811	5.23986	11.8946	16.6545
VIGLN_HUMAN	21.3947	13.6375	28.7617	28.9327	30.7504	15.3675	25.105	21.419	71.9622	52.466
RBMX_HUMAN	16.0985	24.1592	42.1102	42.3544	29.4733	60.0229	47.9839	19.3262	34.4483	44.5847
LGMN_HUMAN	1.55099	1.12523	0.656751	7.18908	2.58891	1.78359	2.82858	3.34719	3.52297	9.88346
CTND1_HUMAN	5.65715	14.9855	11.557	14.4828	24.4543	6.9303	6.13134	1.31312	14.6806	7.27264
ERAP1_HUMAN	2.33798	5.79081	6.14186	4.54215	1.96534	8.54101	3.95386	3.03508	2.85233	0.453081
CO8B_HUMAN	3.45235	7.76635	0.725605	2.37616	3.76753	1.34914	3.55701	3.95925	2.04809	3.68529
CFAH_HUMAN	51.0275	96.7228	67.4338	85.3439	80.8602	39.1216	63.3349	103.136	110.865	70.7295
RECQ1_HUMAN	1.95983	6.93335	8.46204	16.5508	19.2568	8.02994	10.4756	3.44484	7.83576	9.33303
ANX11_HUMAN	40.9829	40.4638	22.1768	31.8995	27.0592	26.1923	26.7638	25.9054	15.7562	33.4266
SF3B6_HUMAN	3.86656	3.21734	2.09675	6.25684	5.93165	0.924236	6.06146	0.751298	7.45013	1.88963
TCPD_HUMAN	19.387	21.9952	29.2465	22.1299	42.1122	34.4237	25.9015	4.91652	27.2847	32.3868
ALDOC_HUMAN	32.865	11.7706	24.0793	21.9105	13.1782	6.87589	9.38112	2.52007	10.0337	32.9147
PDIA4_HUMAN	92.5933	58.5702	68.3076	70.8984	51.8075	78.2574	101.787	47.7922	71.9285	67.9789
SET_HUMAN	28.8929	28.7605	22.352	34.5362	13.5894	51.7408	28.3782	83.5286	37.6507	37.3744
IGA2_HUMAN	21.6483	42.9871	45.2865	108.633	14.923	97.6481	23.9724	56.2927	56.8517	14.4068
RS14_HUMAN	58.3233	27.3944	38.414	53.0955	44.4445	41.6318	48.1919	22.4396	44.1922	43.6133
IGHG2_HUMAN	321.917	394.995	292.742	246.726	175.899	325.351	169.144	458.695	267.75	123.173
E41L2_HUMAN	6.46952	7.97969	5.60873	12.4683	4.95316	15.6084	22.0291	10.3187	13.8736	28.1783
PPIA_HUMAN	269.822	401.18	391.606	342.98	324.15	320.084	251.921	141.8	430.079	300.226
SF3A1_HUMAN	9.60357	6.90053	11.1008	10.8274	12.6085	16.194	16.2	4.6802	11.3966	11.5182
PEBP1_HUMAN	106.972	171.653	247.982	190.185	310.444	183.231	135.812	90.3721	153.665	230.746
RBM8A_HUMAN	3.97849	3.90383	3.27399	1.58948	1.74595	11.6537	10.3394	0	4.66713	8.1479
GNAS2_HUMAN	5.86207	5.4751	3.36524	0.548484	2.21064	2.65498	2.9621	1.86503	4.32553	2.63562
U5S1_HUMAN	4.53668	11.1855	11.4613	9.86047	16.9103	16.8599	6.72536	1.65772	14.5845	12.5162
KANK2_HUMAN	90.8036	5.40226	55.3978	97.3699	2.93331	0.839643	100.904	3.21278	6.32939	7.61162
PP1R7_HUMAN	6.7511	2.58925	6.16711	2.508	2.72675	10.2305	6.91098	2.90356	4.17656	4.3122
CRIP2_HUMAN	12.6152	8.12399	32.8615	54.4974	32.8705	15.397	12.3468	1.61505	55.763	21.1142
S10AA_HUMAN	277.99	130.665	41.653	110.169	110.935	101.186	122.179	150.699	110.162	221.652
ITA6_HUMAN	1.32906	4.67684	1.57903	1.31486	0	1.10543	0.596759	0.49882	1.05423	0
PRAF3_HUMAN	18.4776	12.753	20.8569	19.6023	19.2648	11.6525	15.481	14.2393	14.1668	8.37446
MECP2_HUMAN	14.2461	5.11875	19.1056	20.813	12.4725	13.8592	15.1944	12.5747	13.6585	21.6548
ATP5I_HUMAN	1.79893	6.40763	6.6713	8.30644	10.2139	6.86355	7.82272	0	0	3.43345
ECHB_HUMAN	106.346	82.2529	38.9855	74.6028	87.7832	90.043	99.2642	51.6954	59.6606	71.8536
SMC1A_HUMAN	1.0594	10.1799	3.79864	3.47806	3.65715	8.24411	2.49627	0.454913	5.00854	5.35201
COR1B_HUMAN	11.2158	8.86702	27.9469	15.5471	11.7786	35.9739	24.4951	10.4849	16.2458	17.9566
CPSF6_HUMAN	0.50905	3.87288	4.06446	15.1025	13.038	7.25852	1.24499	3.91687	13.0444	4.02315
RUXE_HUMAN	5.29105	8.98246	6.14628	10.6659	11.4311	12.1392	6.70616	6.0246	4.55376	9.3351
CKAP4_HUMAN	66.7473	31.6992	48.7466	34.977	59.3028	30.0802	53.1525	45.1678	78.1533	75.2083
STAT3_HUMAN	7.28043	13.8633	6.98782	9.35172	18.4008	16.6812	7.68902	2.60315	14.3432	29.6362
ELOB_HUMAN	3.00813	6.23221	4.92849	3.06334	6.02646	4.76915	1.53953	0	5.1397	5.14135
TEBP_HUMAN	0	6.59891	20.632	13.7668	14.2556	17.8549	9.93833	3.68632	20.8088	14.858
LUM_HUMAN	1273.06	1801.58	1376.29	1002.87	1179.15	619.985	847.453	1952.06	969.403	579.735
NDUA9_HUMAN	1.45405	4.2578	3.92547	3.57668	4.7318	7.20632	5.44006	2.11183	5.09454	2.98223
API5_HUMAN	3.50541	3.43555	4.80885	4.88772	3.50743	11.0078	2.73274	0	5.20904	2.99081
EMIL1_HUMAN	32.0226	33.0834	66.0236	28.3498	33.3358	10.469	51.4954	25.8189	61.4763	41.7992
KPYM_HUMAN	668.872	447.278	480.24	707.062	518.834	527.057	503.966	310.206	462.365	599.911
RS28_HUMAN	30.125	15.1241	26.6288	21.827	23.4381	13.1374	43.2243	3.12788	21.058	26.3467
PSME1_HUMAN	19.1156	33.9498	41.8982	30.742	38.6643	70.4198	31.511	30.161	38.1566	58.6985
NUCB1_HUMAN	21.372	13.4389	5.66219	5.28427	10.7565	20.1879	13.7457	8.83825	10.7657	28.6553
YBOX1_HUMAN	6.70825	7.2129	23.9834	16.9681	1.97235	12.9041	12.9401	3.34612	15.62	27.9891
AIP_HUMAN	0	0.814607	1.80005	2.14613	1.15304	2.77551	1.00566	0.734258	2.68706	1.97151
BLVRB_HUMAN	25.577	34.6062	11.7607	27.0439	69.3583	55.4532	20.3578	16.4147	36.502	32.32
ACADV_HUMAN	30.7692	43.171	20.4311	38.7211	39.5521	28.8923	22.7243	17.3396	32.9549	28.2769
G3BP1_HUMAN	9.25321	3.83332	9.44774	13.8934	20.2628	20.838	11.2579	7.28411	11.7474	13.8613
SRC8_HUMAN	5.08701	1.74211	28.2916	13.0435	14.7797	30.7477	21.405	3.69741	17.5836	20.386
CDC37_HUMAN	17.7258	4.96336	13.4801	5.47878	2.70592	13.6531	12.7696	3.68131	9.54243	25.5056
ACINU_HUMAN	0.583467	4.12419	6.23717	5.5891	2.19254	6.90658	4.86453	1.59864	4.06451	2.77856
CSRP1_HUMAN	23.8138	93.1124	69.1298	82.0595	105.813	14.2753	80.4213	20.3316	94.4668	53.0765
COR1A_HUMAN	82.1494	25.4942	53.0659	54.4472	20.9792	96.707	31.2105	33.4202	25.3809	50.5136
PRP19_HUMAN	12.6837	9.32992	9.59263	10.7054	21.4679	26.6004	10.4785	4.72424	8.03757	15.6228
KV315_HUMAN	3.62054	13.4445	14.3851	8.33966	10.4355	10.6526	5.52843	13.6577	9.70864	7.33131
DDAH1_HUMAN	6.10837	7.67864	8.96844	7.13142	2.73356	5.69464	5.87638	0	4.13421	0
ARF6_HUMAN	0.443554	6.22145	3.82868	3.71478	1.30265	5.67044	0.869375	0.301048	11.6621	3.87354
RL18A_HUMAN	17.3731	18.1047	35.7539	26.672	27.8126	39.7859	32.9867	24.5234	11.1552	25.07
NDUA5_HUMAN	6.6689	7.85859	2.06191	7.70034	9.38282	6.58548	7.32098	3.0202	6.69441	2.51367
MTAP_HUMAN	3.36549	3.34286	4.12198	8.14807	4.44679	11.9299	4.11192	4.39315	6.82408	10.3331
LAP2B_HUMAN	6.07456	18.5557	26.6067	16.0686	8.57234	10.085	4.42875	4.65165	22.9318	5.43262
TPM2_HUMAN	209.797	0	117.084	6.05438	2.15963	0	3.24907	1.97939	2.50886	6.9359
PSA4_HUMAN	6.06523	12.216	8.7098	15.5227	18.0554	22.0085	10.8241	2.52812	9.24581	17.6848
BIEA_HUMAN	4.30174	6.66398	4.5292	8.9021	13.0125	16.5373	5.40184	1.81188	11.1672	7.50764
NOP58_HUMAN	2.9577	9.80584	13.4785	5.96872	12.7561	16.5831	7.68191	3.93905	9.94381	23.5325
HEBP2_HUMAN	0	6.90958	4.53934	1.80062	0	9.17355	7.97101	0.604784	6.754	3.06602
EIF3A_HUMAN	15.0698	1.67777	10.2576	12.0283	11.8972	23.8197	18.306	7.21014	10.8133	18.9503
FKBP3_HUMAN	8.15606	9.4199	14.1145	20.4386	27.6627	26.583	19.7995	6.10358	20.5802	14.7486
UCRI_HUMAN	8.37496	6.76585	6.2038	6.64733	11.6357	8.90339	12.1908	3.17299	6.42814	9.9822
ADDG_HUMAN	2.0824	7.36796	0	1.14028	0	2.93827	9.4341	1.93611	5.29317	0.91521
CFAD_HUMAN	5.41318	2.05873	0.997368	3.43293	4.87003	0.437166	6.4976	6.52579	1.82988	3.37414
HBB_HUMAN	2064.13	1622.48	2486.64	911.605	1126.07	917.719	1958.79	1611.4	1284.86	1371.06
AK1C3_HUMAN	2.02349	4.82035	3.97782	1.31026	0.614521	0.358758	1.29996	0.846646	1.92123	0.524453
SRPX_HUMAN	0.981636	0	0	0.219001	1.77603	0	0	0.776024	0.512621	7.0464
RALA_HUMAN	11.5431	0.896718	0	1.35638	3.16615	1.11702	1.65474	4.19769	0	1.46456
AP2A1_HUMAN	5.81893	17.167	17.7571	16.844	22.1181	18.0415	22.0042	11.8513	29.5089	30.6967
BTF3_HUMAN	0.403066	0	0	4.12052	3.93671	1.58618	1.70739	0.949162	2.33947	3.14583
FKBP4_HUMAN	16.9146	15.7574	24.0111	25.6943	55.6233	27.0828	15.9285	7.14165	13.4372	17.715
ATPD_HUMAN	10.1376	16.3719	8.58444	15.7529	12.7152	7.50638	10.2491	13.3163	5.97786	4.17912
PSMD3_HUMAN	1.59212	1.98488	3.40745	2.5314	5.63086	1.63569	3.40731	0.730719	5.31322	4.603
ANGI_HUMAN	7.07581	11.1159	4.14226	1.84515	4.8272	2.4348	5.47438	1.14209	0	14.3561
CX6B1_HUMAN	10.3349	39.0451	15.1759	30.0275	31.8523	13.089	9.71947	3.48281	14.8487	9.66866
ATPG_HUMAN	18.2788	30.7904	23.5318	16.4662	23.0409	26.844	27.7648	9.15931	5.91172	21.1587
PSB8_HUMAN	11.5387	3.3003	8.45761	13.5282	17.1749	13.6419	9.36725	3.474	4.89967	13.8732
SRSF3_HUMAN	33.5966	20.1957	39.2842	40.0478	34.5935	24.098	53.9224	35.4371	37.3921	15.7501
ODO1_HUMAN	12.3502	23.3488	6.2486	5.95159	11.2991	22.9544	6.71843	4.81522	15.382	8.03613
H2B2E_HUMAN	1416.3	2382.59	1183.11	104.699	127.034	123.341	107.507	62.6122	0	96.1556
H90B2_HUMAN	18.1642	4.18214	0	5.42258	9.46828	12.3882	6.90262	6.30982	7.19566	11.3115
SF3B2_HUMAN	15.5312	6.75509	19.7029	19.7577	23.257	22.7678	18.5549	4.74566	12.0687	12.7065
RS27A_HUMAN	22.7706	73.9456	27.8289	54.255	46.6853	166.764	102.854	61.5521	77.653	132.759
HBA_HUMAN	1123.33	1058	1160.35	1177.36	993.591	545.294	1155.2	867.438	742.014	770.256
SBP1_HUMAN	54.5573	24.0828	46.4571	203.826	83.3736	168.773	38.1766	29.2938	77.6549	20.2652
FIS1_HUMAN	0	4.1015	4.96979	3.89216	1.26475	1.31322	4.80426	0	1.95252	3.89993
RL3_HUMAN	97.2804	41.2057	80.3159	86.2757	68.6087	61.2282	79.4149	35.9991	55.199	85.6748
U2AF2_HUMAN	0	14.1604	17.5652	19.6595	15.5866	19.9206	8.65748	6.72034	21.0149	19.5259
ARPC4_HUMAN	6.65899	14.5226	10.0203	12.8605	19.8111	9.02313	27.4377	7.80671	21.8375	17.5941
EFHD1_HUMAN	6.46602	2.14373	6.65416	2.42693	10.9364	4.7981	6.10769	2.62046	6.41784	5.32689
C1QC_HUMAN	4.89492	4.33493	9.67817	4.2743	7.55979	8.361	3.87669	10.4714	6.51678	2.83118
SIAS_HUMAN	50.5378	16.8807	23.3216	54.3261	19.8403	19.6517	26.4633	10.3569	37.5289	26.2529
APOE_HUMAN	5.18553	9.87714	15.9553	11.4584	14.6716	8.09274	6.18877	24.2378	7.72145	65.1186
NDUS3_HUMAN	10.4439	7.88632	8.46167	5.5565	5.98051	7.92017	6.3719	2.23713	2.48675	4.95469
2AAA_HUMAN	52.6889	15.806	24.035	42.5528	42.0849	39.8871	27.4412	12.0569	32.8406	26.3451
SMRC2_HUMAN	3.15621	2.73294	5.38272	5.62712	1.2189	11.2556	7.58288	2.47345	3.77875	5.89084
MYLK_HUMAN	2.53313	20.1221	9.41898	7.76281	3.26953	0.609624	16.1902	1.00493	9.67266	20.1428
PSB6_HUMAN	9.2089	2.00972	2.75745	4.07748	4.04846	3.09882	3.59079	0	2.55289	2.67839
DHE3_HUMAN	73.0958	73.6966	42.9121	57.7755	106.777	167.239	72.7831	46.1383	38.863	95.9155
CAN2_HUMAN	19.106	21.9279	9.58378	22.203	29.9347	40.2541	21.9633	3.46003	25.8475	14.3138
PSMD4_HUMAN	5.44437	8.48164	4.66303	6.80507	10.1226	3.54345	8.59454	1.62158	6.94213	6.25843
FRIH_HUMAN	11.8203	6.24352	4.5198	5.04713	10.4382	0.634395	1.3977	0	6.81453	12.234
SNTB2_HUMAN	0.952837	6.88016	0.970988	1.29023	1.02846	1.82361	2.45414	1.29305	2.2855	0.460316
MYOF_HUMAN	76.1331	18.4176	34.4359	30.0463	21.2381	70.1509	57.4747	22.1389	80.267	38.5971
EPIPL_HUMAN	25.4248	11.4271	4.85586	10.3519	85.8636	43.7909	36.4644	22.1647	20.5614	203.876
CPXM1_HUMAN	4.92086	0	1.33162	0.337485	7.29872	0	3.81126	9.22568	8.79309	0.912459
LIS1_HUMAN	4.49325	12.7049	4.95909	9.53077	10.4783	3.27645	3.07714	0	4.51722	7.82133
RAB5B_HUMAN	1.475	1.34378	1.2021	1.22749	1.48274	0	1.41614	3.77381	1.87907	0
ASAH1_HUMAN	61.5443	32.1581	19.3987	35.2257	53.5051	95.4558	56.664	15.0316	45.8843	23.6581
B2MG_HUMAN	16.9423	94.5724	27.5745	13.0909	10.3323	37.0669	4.7639	18.4817	10.7458	65.8548
PON1_HUMAN	0	1.22873	1.35517	1.55691	0	1.74025	0.920545	2.7166	2.09531	0
TMEDA_HUMAN	11.5749	10.9354	28.7617	18.2438	25.5737	22.4356	17.2991	9.09188	6.74201	22.8759
TBB5_HUMAN	204.739	138.616	144.101	104.016	154.266	129.468	166.276	572.556	102.277	654.509
CO6A1_HUMAN	597.37	397.909	402.206	333.244	331.548	416.903	452.53	989.576	558.755	362.297
ACON_HUMAN	50.5378	35.4052	32.6698	43.4095	29.0021	50.4928	28.2253	14.7099	44.284	37.8959
RM12_HUMAN	4.29271	2.10621	0	4.00018	3.37038	1.00174	3.02184	2.71341	2.192	0.613076
ITAV_HUMAN	5.81718	6.49931	3.71033	3.1724	2.16664	2.62777	4.86293	1.04671	17.1278	8.96735
IF16_HUMAN	3.687	5.57848	8.92991	5.09623	7.05789	2.80161	6.90049	2.29514	6.38786	12.2488
GDIA_HUMAN	9.86766	8.95926	24.9918	17.8433	7.02071	8.82889	14.0607	3.17192	11.8605	13.2088
SDHA_HUMAN	12.9833	47.8617	20.1453	17.6339	15.5288	26.2698	9.55109	6.56923	18.0687	24.4912
ADIRF_HUMAN	2.87924	0	2.15372	3.78498	46.8917	11.7947	8.71687	0	7.642	4.85278
RRAS_HUMAN	0.644387	5.0539	0.431075	0	1.16692	2.30193	2.24345	0	2.34752	1.06024
TLN2_HUMAN	3.82371	15.5293	4.65216	8.30832	4.76549	6.81183	15.4284	10.6354	15.053	12.2731
GSTO1_HUMAN	14.235	20.9161	24.413	23.0367	19.6612	30.3128	8.24428	7.68567	29.7825	16.7912
CALD1_HUMAN	99.4869	44.184	189.268	222.051	193.561	46.8136	294.752	99.8051	119.524	221.699
PDC6I_HUMAN	24.602	30.233	27.6906	38.0232	27.8827	69.2793	40.8116	10.1663	26.3928	37.7735
PICAL_HUMAN	3.12472	1.03372	3.13868	2.57005	1.23928	4.3571	3.93661	3.26867	6.63764	7.87698
PDCD4_HUMAN	17.5789	4.62133	2.93534	23.5193	17.1303	16.2589	18.5354	15.3607	8.23994	12.772
LYOX_HUMAN	4.72411	8.69951	0	1.97	5.48309	1.45909	5.04357	9.30724	5.48524	8.15998
LAMB2_HUMAN	28.3607	41.578	10.347	36.5189	7.03122	8.43487	83.538	53.404	34.4521	3.35125
ODP2_HUMAN	2.67968	3.86693	8.56951	4.75442	7.32305	10.9366	5.70871	1.07505	3.71953	5.04977
RINI_HUMAN	10.6104	44.6899	56.6035	56.0873	41.5826	23.2882	25.7362	10.9455	59.1172	31.7508
ESTD_HUMAN	20.7611	24.4857	16.9781	42.0263	21.8708	41.3977	8.06382	2.14221	37.4764	19.5164
RL34_HUMAN	23.0848	14.9204	36.6757	20.9494	18.5704	15.4655	16.267	6.58426	5.8229	35.1167
HEXA_HUMAN	6.42259	15.9118	5.01495	7.16004	2.11758	6.56286	7.15687	4.18387	3.9294	1.27611
MUC18_HUMAN	0.721135	6.80376	1.22837	0	0	0	6.06093	1.99322	0.764425	0.313232
GDIB_HUMAN	91.8733	88.8739	100.618	77.908	93.1253	132.279	177.957	73.2967	119.792	125.081
HNRL2_HUMAN	23.1976	23.767	69.4671	38.9112	21.4386	50.6352	41.0481	18.2068	45.0111	32.1149
DCTN2_HUMAN	33.0749	13.2872	11.5379	21.4007	11.2656	17.0434	25.4072	20.2572	19.2104	19.4257
AOC3_HUMAN	1.85577	116.857	4.23461	18.2944	1.50376	13.2309	64.1546	19.1424	31.0005	1.67992
LSM3_HUMAN	2.99472	0.748001	0	5.40774	5.13402	1.82202	1.58401	0	3.71335	1.36559
RS2_HUMAN	54.1551	50.4875	66.8365	85.4086	62.9609	57.8954	98.009	42.9656	77.312	54.3644
UBP7_HUMAN	2.80669	5.70875	6.08969	3.04203	15.9752	11.8973	2.54606	1.91303	2.22404	3.05441
EIF3H_HUMAN	35.7536	3.49961	4.52348	2.37867	4.0543	15.7734	11.909	5.41619	6.98055	9.76851
DPYL2_HUMAN	85.1575	81.5625	32.5813	74.1473	29.4733	62.2832	77.0467	90.325	63.2977	64.2633
OST48_HUMAN	7.58183	14.8938	8.66758	8.29203	11.7502	4.18691	10.4036	6.50529	25.7032	5.02274
HIBCH_HUMAN	1.52473	1.53312	0.575602	0.817001	2.13725	5.01322	1.22035	0	1.24742	1.95943
TMED2_HUMAN	0	7.18687	2.67302	7.74505	11.5055	5.08661	5.07078	4.17688	5.17268	14.4232
ADDA_HUMAN	6.46632	8.56935	7.08829	6.65485	1.89387	4.43888	7.55674	4.75097	13.419	4.74704
MRC2_HUMAN	3.31798	4.21383	4.83226	5.63151	4.51921	0.822038	3.9231	4.76692	18.5467	7.13607
RBM3_HUMAN	2.77104	3.27699	8.03196	12.0524	29.5862	8.53057	11.1891	13.3767	12.272	17.7309
AT2A2_HUMAN	4.08109	8.10306	20.0993	5.46645	9.95811	3.26443	7.60883	0	8.63981	2.82228
CATA_HUMAN	13.306	12.4774	18.4954	7.80271	7.43188	14.981	11.5335	12.1648	9.68503	10.367
RS10_HUMAN	33.5442	13.8599	36.6074	26.413	32.0918	60.9071	47.9199	23.7397	25.0118	44.5863
PRS6B_HUMAN	20.5104	8.28584	5.27691	17.3406	27.3902	17.0656	8.02879	7.66759	14.6908	15.9772
DEK_HUMAN	1.05938	0.952742	7.64852	7.10488	6.58325	15.8139	8.32571	1.59576	4.30023	13.4842
ARL8B_HUMAN	0	2.49764	4.17618	3.95045	6.219	4.2826	0	3.46125	2.63628	2.64468
DECR_HUMAN	16.0381	18.5585	20.5306	12.3835	65.5483	25.6039	18.7327	8.22057	12.0301	19.8232
RS18_HUMAN	54.3329	29.6937	61.7486	50.8495	47.7483	40.3632	39.0283	55.3222	38.7825	47.5945
VINC_HUMAN	134.381	209.053	200.181	204.062	193.162	133.109	277.702	186.853	198.4	240.938
RAB2A_HUMAN	5.25199	15.1179	8.69726	9.92732	16.3837	4.17299	9.56478	1.64527	13.2768	11.6465
TFAM_HUMAN	7.04929	1.51807	2.22672	6.05647	4.04749	12.6487	9.50006	3.51121	0.560554	3.25061
FHR1_HUMAN	0	24.5819	1.63224	6.16888	7.32305	0	1.64333	4.14742	1.96695	24.8744
SC23A_HUMAN	24.128	12.1571	14.94	13.0782	12.6364	12.0854	21.469	11.1162	18.7738	33.2358
TERA_HUMAN	211.012	110.576	137.583	179.799	125.988	190.475	170.088	104.044	172.763	189.758
CIRBP_HUMAN	0	11.765	1.79914	8.34238	5.88823	4.65716	6.29669	3.27945	8.21952	1.77817
CMA1_HUMAN	75.5647	104.464	47.7217	160.855	35.2009	104.364	71.679	67.3766	60.6219	5.58891
VPS29_HUMAN	2.45784	3.10292	2.74196	9.24642	6.70162	9.22084	7.21928	0.63926	7.58598	2.31382
ACSL1_HUMAN	0.342962	16.3295	0.308411	0.243237	1.51663	0.594946	10.2545	0	5.47381	1.29816
OLA1_HUMAN	6.11129	5.6963	2.83469	9.62626	9.34602	18.7074	13.7247	5.6923	14.7142	10.5371
TRYB1_HUMAN	238.068	286.92	47.2811	76.6649	53.3533	150.033	223.936	90.8034	124.699	59.3806
FBN1_HUMAN	30.1163	594.7	745.403	400.603	466.172	44.9092	146.67	111.872	402.478	198.661
CO9_HUMAN	14.8454	11.8742	24.024	5.06155	2.45633	10.2362	7.98985	28.5283	6.22483	18.9694
GPX3_HUMAN	22.4094	46.271	40.7497	25.8489	23.294	18.5144	27.3434	38.6493	18.9425	48.9062
NAMPT_HUMAN	21.0587	2.04616	3.27196	6.96072	14.6105	53.8619	10.5085	6.83045	10.5584	29.1847
UB2L3_HUMAN	13.678	10.378	9.918	18.313	9.88101	18.1886	16.0062	1.2316	26.8762	21.5372
ECH1_HUMAN	6.49167	22.6545	8.38369	16.8124	25.8307	42.0889	12.8044	2.92558	8.41046	6.62189
STT3A_HUMAN	0.577637	2.53459	6.11771	2.78692	3.00787	4.38621	10.3346	2.95869	5.1131	5.68892
PRS8_HUMAN	15.2549	5.95775	8.87571	17.0961	20.033	14.2825	13.817	1.46691	6.28911	24.1605
KAP0_HUMAN	4.9468	1.84001	21.5132	6.14986	4.51687	7.97331	5.77112	3.60705	10.262	17.5989
MGMT_HUMAN	0.474334	0	0	0.951991	0.73032	2.23154	0.693854	0	0.346526	0.874237
OAT_HUMAN	0	12.7202	11.1904	2.21842	16.9037	0	6.25669	0.487961	3.18493	5.24771
RS3_HUMAN	50.0247	55.9676	56.1739	42.2206	63.9986	69.0721	70.0077	35.5495	71.6699	80.5139
RS30_HUMAN	7.08397	3.93676	7.86973	9.75872	7.82768	7.7177	30.0193	3.67524	8.79609	12.9778
ENOG_HUMAN	0	3.98854	10.3544	23.6551	3.64897	3.25035	1.03288	2.08009	5.88567	0.468567
IQGA2_HUMAN	39.3884	9.23598	2.40314	12.9622	2.77562	42.9826	9.33845	0.466061	5.11872	1.01123
PSB1_HUMAN	18.1785	17.3611	7.94403	13.6321	23.6678	24.3306	4.51072	6.91763	15.4347	17.6132
SYIC_HUMAN	8.10184	5.96793	4.51187	5.47732	6.4682	6.91907	4.23815	1.07818	5.66194	3.10036
S10A9_HUMAN	77.8879	17.2004	15.4421	9.90183	12.0107	52.5491	20.644	42.0969	0	45.8646
TRFL_HUMAN	268.429	14.2617	3.31012	729.919	0.340659	5.89204	11.869	16.436	8.72451	24.5532
TAGL_HUMAN	88.9235	281.454	190.208	239.977	301.021	97.7683	378.886	205.746	292.522	479.204
CAV1_HUMAN	7.20348	23.2674	18.4733	11.2455	6.32432	9.72764	49.5023	17.9654	21.7007	8.80072
HSP7C_HUMAN	360.509	284.385	321.112	331.238	403.367	626.091	514.332	212.535	469.298	443.256
AK1A1_HUMAN	49.7857	37.9948	58.0875	51.2945	9.55122	58.1327	27.4537	15.9469	55.5307	46.278
SC22B_HUMAN	28.6968	10.7707	16.2143	15.3668	5.47803	27.3027	19.3995	10.8696	19.1561	4.97679
RL23_HUMAN	28.4309	18.5936	47.6811	44.0174	36.443	46.4245	46.7927	31.0555	37.9973	54.9018
PRDX6_HUMAN	20.1078	46.2823	37.743	79.4332	124.008	141.317	65.625	74.7304	65.966	72.3687
NDUS7_HUMAN	0.855772	2.94611	0	0.863969	0.852737	1.83294	1.29724	1.19248	2.18075	0
MET7A_HUMAN	2.83636	5.64933	2.82898	3.22421	5.44104	2.54362	3.85909	4.09274	5.39923	1.68294
NP1L1_HUMAN	19.1416	6.97183	6.72015	12.8354	20.4789	21.8298	20.8894	18.1613	16.2492	29.6458
DLDH_HUMAN	13.404	27.4895	15.3428	18.5781	49.3447	46.3502	19.4332	11.8876	23.3253	23.17
B3AT_HUMAN	11.2091	1.20592	12.2859	0	0	0.345788	2.57557	0.929205	0.513127	0.779637
NUDT5_HUMAN	0.731716	1.66056	0	4.85366	0.739587	5.79603	3.70956	0	3.14071	1.21229
CD81_HUMAN	3.35121	14.5418	6.48124	6.49502	4.39675	2.26507	3.0318	2.06824	2.67825	2.3488
AT1A1_HUMAN	8.46124	22.4129	34.8801	15.7393	6.91208	16.0121	14.882	3.43269	15.8611	10.9724
IF6_HUMAN	10.6812	4.43804	7.13604	8.46063	6.81785	0	2.48401	0	4.29367	2.92912
DX39B_HUMAN	14.9902	39.7796	53.3442	48.1375	47.4796	76.4431	30.2522	23.8505	47.9286	34.3504
RL22_HUMAN	14.9859	21.9845	17.4517	32.0395	17.5148	20.6656	22.2549	20.0278	33.3147	15.7447
UBC9_HUMAN	9.35873	5.53893	13.552	9.8191	17.1554	11.5742	5.86518	5.13917	11.3911	7.7784
TPD52_HUMAN	8.98067	1.03202	7.97739	6.45992	34.646	13.6146	5.10669	0	1.04484	18.6642
TKT_HUMAN	159.055	115.89	165.2	125.078	333.105	122.105	115.191	44.574	106.439	130.768
LSM2_HUMAN	6.53161	5.98491	5.96636	6.76892	2.13004	6.72056	2.3039	4.59166	0.321379	4.13238
RCN1_HUMAN	37.351	8.73912	7.19945	17.1703	28.385	22.7093	32.1653	6.13684	18.4894	35.0706
MIC60_HUMAN	14.3711	22.9799	17.8373	15.1322	24.7561	14.8551	19.1008	12.0296	14.3285	27.9239
ARPC3_HUMAN	24.8229	20.6688	19.6107	13.5326	19.521	16.8758	15.9424	3.10297	22.5646	33.0609
ADH1B_HUMAN	3.05506	29.5511	2.64555	0	0	36.7948	39.9599	22.8178	27.3709	0
CO4A2_HUMAN	13.8158	16.9882	29.6429	18.4277	13.8837	5.59562	12.5036	32.7915	29.6008	3.24297
TOLIP_HUMAN	4.11432	2.07553	3.0878	3.12581	1.67098	7.59322	6.13632	2.84812	1.82711	2.61781
AQP1_HUMAN	1.05771	2.0495	1.17111	1.71588	0	0.826594	1.91274	1.85972	1.79817	0
RAD50_HUMAN	4.82175	0.799271	1.07509	2.55919	5.16556	8.2604	0.971787	0	1.82173	5.01781
AATC_HUMAN	5.8985	1.78002	0	6.06775	3.2888	18.7327	3.90443	0.914959	3.32416	4.51174
SNR40_HUMAN	1.64203	2.9933	2.09841	1.4506	5.43968	2.46738	7.97687	0	1.0731	1.40759
PSMD5_HUMAN	7.34135	0.798365	3.40174	11.4339	5.2191	39.971	8.01759	4.20331	7.88785	8.29385
TPM1_HUMAN	180.948	143.07	111.507	92.086	89.1713	178.327	499.166	76.1595	133.148	500.732
PDLI1_HUMAN	19.8187	27.1121	19.1738	39.6738	12.2793	13.9288	24.0773	24.8909	25.439	24.6073
GRHPR_HUMAN	0.421576	15.7534	9.40147	23.2623	12.8542	27.6127	6.28193	6.84898	21.2266	17.0233
ATPA_HUMAN	275.961	255.977	148.909	231.119	294.83	312.286	214.477	217.364	162.751	224.498
ODB2_HUMAN	2.50928	2.01261	0.564062	2.83895	1.62645	7.74412	1.52244	0	1.24946	0
SEPT7_HUMAN	68.2921	57.6195	62.6721	67.0332	51.6323	41.8501	47.7279	31.2985	47.8555	53.544
F10A1_HUMAN	22.1287	27.0362	23.5963	32.6704	27.5946	29.6563	42.9309	0	35.0311	25.353
RAB10_HUMAN	8.07969	1.60907	9.82933	5.9238	1.30394	13.2724	3.33441	2.20736	5.39342	3.89278
RL35A_HUMAN	31.9993	28.6626	39.5902	32.286	25.3732	22.8184	21.4637	7.41715	22.6845	16.1791
HSP72_HUMAN	94.0274	10.4945	3.73964	20.8521	0.28714	42.5445	7.23208	6.8385	5.17531	5.5711
SQOR_HUMAN	40.2571	50.582	10.443	20.8439	32.0782	27.6697	14.1223	10.133	20.8125	32.1277
FUS_HUMAN	14.3358	19.1069	20.7574	16.2228	24.4543	40.2968	50.258	14.2058	16.5768	26.8221
PCOC1_HUMAN	9.63535	21.1792	48.7098	30.3722	36.2288	9.31006	20.5374	23.8673	70.8585	37.942
PSMD6_HUMAN	5.80843	2.96948	2.49476	4.34053	4.40357	3.62918	2.85382	0	5.4665	8.03613
SYVC_HUMAN	7.48273	1.01765	9.89478	8.92049	11.567	17.1968	8.66015	2.49714	16.7868	10.1728
SRBS1_HUMAN	0	2.73429	1.4588	3.95087	3.02987	1.43672	19.6039	5.39037	1.95271	0.760335
K2C7_HUMAN	55.0587	182.954	144.892	128.172	503.765	695.245	53.0031	21.2823	125.554	69.1125
STML2_HUMAN	6.46457	4.70355	2.97184	5.41631	3.71399	7.09022	7.42179	2.19977	4.42053	10.5379
ACTN4_HUMAN	431.573	222.329	471.981	268.705	188.715	427.865	885.466	223.014	276.482	631.217
NDUS1_HUMAN	16.0813	41.7953	20.4679	21.4843	19.0043	36.3329	18.146	12.6114	13.1177	23.4164
AMPN_HUMAN	32.9175	2.56685	0.320578	7.13163	1.19464	3.29685	5.06989	0.806186	3.57525	1.92015
EEA1_HUMAN	15.036	4.17891	4.26761	4.46275	5.3252	14.0582	17.5294	3.10145	6.50965	12.3871
QCR1_HUMAN	22.3202	52.2599	31.5306	27.42	67.3725	40.5151	18.2242	12.6165	27.2866	18.777
RSSA_HUMAN	72.2097	47.2738	64.6059	59.8314	68.0013	46.9702	48.592	38.8528	77.7711	57.196
PDIA6_HUMAN	61.5996	56.4707	45.7068	76.8299	71.0442	69.6763	75.9159	60.8945	99.0502	109.433
EF1G_HUMAN	44.9004	27.6864	57.6727	52.8782	74.459	67.0997	70.9962	32.6806	75.6068	55.2086
RPR1B_HUMAN	2.6814	2.28045	1.18264	3.50982	3.11261	5.92605	2.31403	0.438905	4.57437	3.77719
GSTM2_HUMAN	0.512956	1.45531	0	1.95139	0.958743	1.72554	0.528129	1.03485	3.86082	3.62138
HV551_HUMAN	0	3.20585	2.33124	0.675952	0.751287	2.49285	1.26842	1.50823	0.626906	0
SYNC_HUMAN	11.9588	1.62548	14.3145	8.23979	10.8299	19.6312	7.54767	7.43082	9.79709	12.0879
PDIA5_HUMAN	1.07821	1.48491	4.50966	6.07089	5.49283	5.39205	14.0118	6.13623	8.77623	13.6371
CD44_HUMAN	5.40531	3.4652	12.3818	2.50675	3.33572	8.25613	8.05084	7.39877	5.63852	10.3767
TBB8_HUMAN	13.1821	43.6934	43.9739	75.5241	62.3321	20.3825	10.4628	14.2719	70.1353	40.629
PXL2A_HUMAN	1.79616	3.12108	0.470193	0.456325	2.47697	2.48747	6.28229	2.01296	1.15306	0.756376
FBLN2_HUMAN	35.2552	145.175	102.05	56.3924	138.863	29.1344	67.0242	51.2808	151.339	86.1645
HSP74_HUMAN	14.4868	24.7941	30.4263	31.8347	51.42	43.3417	21.4175	18.7506	14.1406	38.2298
SORCN_HUMAN	14.404	81.3362	21.9777	79.6254	36.3982	35.9438	25.8926	5.40419	33.384	46.3448
TBA1B_HUMAN	251.552	35.0516	315.011	368.532	37.2762	302.859	359.417	268.896	36.2041	492.051
PARK7_HUMAN	95.9395	88.1778	154.229	124.74	123.636	168.9	90.065	32.8887	116.865	89.2792
TCPA_HUMAN	23.8354	27.6989	43.8946	18.4958	32.5941	33.5047	46.2717	12.6101	29.5914	34.1023
SEP10_HUMAN	0.478794	2.01023	0.557923	0.200446	1.05021	0.501148	1.80482	0.454154	0.528343	0.741637
COCA1_HUMAN	172.443	488.124	546.365	213.464	985.084	83.6923	266.803	204.273	480.148	1560.51
PLEC_HUMAN	625.645	791.914	710.617	398.472	668.293	415.511	603.462	418.721	605.994	1253.88
IF5_HUMAN	0.935406	2.89823	4.22816	5.2101	4.05683	7.23511	5.56612	3.7896	4.49567	7.21779
FINC_HUMAN	729.763	818.341	1763.55	282.725	1838.66	289.556	1060.79	727.211	1528.18	2230.03
TPM3_HUMAN	83.5718	65.0044	20.9233	91.5178	89.9286	73.8838	92.9542	54.736	114.813	99.2035
DDAH2_HUMAN	16.7913	22.2544	5.84838	14.6512	8.62647	26.3315	34.2082	13.7665	32.6251	20.3717
RAB7A_HUMAN	36.5377	24.8558	19.1867	12.8801	18.9611	42.8925	27.0359	15.0061	48.9686	23.2479
CBR3_HUMAN	2.91448	2.89139	1.33872	1.51368	3.7724	1.41904	0.586998	1.03938	3.07813	2.8916
CNDP2_HUMAN	65.7562	35.5422	66.1471	56.2043	90.4134	143.087	45.349	27.9254	45.8843	74.3593
PSPC1_HUMAN	4.57749	1.33133	4.74101	11.5365	6.37124	8.00653	4.12792	1.0092	6.95806	3.54792
LAMB1_HUMAN	19.3211	30.0541	27.9008	29.2022	7.89329	7.43599	31.6266	12.3277	36.9199	20.2843
SRSF1_HUMAN	54.295	50.3251	41.2106	61.3064	43.0798	58.3779	54.9109	17.8105	45.5863	46.2287
RL38_HUMAN	8.3053	7.1184	6.30998	22.506	22.0266	19.8463	15.0456	9.99083	10.6512	19.6356
EZRI_HUMAN	112.216	21.9992	39.7045	83.4927	70.8632	87.6198	32.2595	12.5036	46.8174	89.6766
XPP1_HUMAN	4.9025	1.98748	2.50195	4.23523	2.21492	1.79782	3.90389	3.12803	9.70414	3.69785
PYGL_HUMAN	24.5029	1.1413	0.855624	2.8799	9.05205	3.4294	5.49731	1.34597	3.82559	9.95946
RS27L_HUMAN	5.54376	17.9966	3.32044	1.07152	1.78461	0	3.54225	6.13289	12.1034	3.46525
CTBP1_HUMAN	0	0.55722	1.99647	0.625266	2.37359	1.59488	3.04816	2.13507	3.10492	3.44871
OLFL3_HUMAN	19.3275	13.7479	20.5564	33.8948	35.7616	10.4371	20.7116	23.9979	28.4577	18.1268
CO8G_HUMAN	1.06914	6.30011	0.915371	1.56223	1.59051	0.580441	2.46303	6.59657	1.20659	2.73467
APOC3_HUMAN	7.62526	6.51289	10.2804	9.93505	3.93126	2.62287	5.27756	10.4334	6.88536	7.79684
SPON1_HUMAN	5.85332	5.94756	4.89365	2.49672	2.90489	1.32651	6.43057	13.3813	22.1692	13.2013
NACA_HUMAN	4.52648	8.37865	5.13054	9.72278	0	20.131	22.5589	7.64527	23.8069	22.4132
TCPQ_HUMAN	43.6354	21.5765	65.0981	38.1193	51.0657	77.6658	50.802	22.2483	31.5327	42.6021
MAP4_HUMAN	29.3992	4.5704	37.0333	36.5607	28.2448	13.2304	19.7586	8.30684	51.2321	46.809
PHB_HUMAN	55.3648	50.8814	18.6614	38.065	70.2674	64.8631	45.2654	25.2341	48.7793	47.7694
QCR2_HUMAN	25.4199	42.7523	36.2498	21.0748	54.8056	45.1987	26.2624	12.5563	16.2593	29.2515
ECHD1_HUMAN	0.730288	0.430233	2.93332	0	0	1.02824	0.386211	0.737219	2.2008	3.02643
S10AG_HUMAN	8.64313	6.81451	5.17883	3.80859	24.0649	5.34459	8.95956	2.22194	22.8737	15.345
AMBP_HUMAN	7.52557	25.0867	14.5921	19.8427	13.6258	13.3809	20.6174	19.7104	17.8837	34.5141
SRP14_HUMAN	110.281	24.6402	27.8787	36.9828	34.8427	41.5511	21.1152	19.0741	33.5583	19.7024
KNG1_HUMAN	26.9143	28.5585	49.1614	30.7232	22.9105	32.6063	18.3451	34.2723	41.893	16.2809
PYGB_HUMAN	15.0657	18.9501	35.1198	22.6501	23.8605	17.1557	19.0279	8.97934	11.1586	20.8296
SAMH1_HUMAN	52.036	38.9461	63.9349	44.1428	33.7777	91.4508	39.199	47.8515	20.3572	46.2605
CAPG_HUMAN	55.528	51.3607	67.7361	93.0158	76.9899	95.6757	46.6807	35.3506	56.4657	134.622
CYB5_HUMAN	6.20223	13.4734	10.3977	6.95007	37.7259	10.0608	9.27462	9.16144	18.4834	9.5456
TSN_HUMAN	2.01338	2.10428	2.83727	3.47347	1.91544	16.1039	3.84095	1.41929	2.14609	12.1927
MZB1_HUMAN	3.68117	29.5188	11.5148	10.8968	0	12.8777	9.00525	6.12803	20.4378	0.810672
SFRP4_HUMAN	0	29.1329	7.11834	2.4683	4.61285	0	0	8.62927	5.16125	2.95806
SF3B3_HUMAN	5.94222	10.49	12.2056	12.512	13.8608	8.6106	13.2109	2.27677	17.0218	15.2406
RL28_HUMAN	34.7422	9.97278	26.7597	22.1592	22.56	29.2293	35.6608	12.3719	11.5367	41.1346
ODO2_HUMAN	24.4877	20.8068	8.18589	16.4328	20.3192	20.1658	21.3019	8.15268	12.3625	8.77179
ARK72_HUMAN	22.5324	21.2601	40.6575	22.3493	13.9799	36.1257	16.5691	5.09755	24.3484	10.2867
ZA2G_HUMAN	223.966	18.8969	110.851	171.024	17.1589	272.22	65.5627	68.1982	50.1397	42.397
ILK_HUMAN	18.2143	20.6903	19.1849	10.7497	16.6685	16.3886	39.4443	14.1468	11.5292	26.8682
PRDX2_HUMAN	229.685	68.1282	109.448	120.091	87.2809	108.214	70.7295	39.1869	74.4544	122.93
HNRL1_HUMAN	4.55096	13.5153	16.8531	24.0688	15.223	13.3366	5.54656	6.4538	25.4053	13.3654
HEBP1_HUMAN	2.64482	0	1.72452	2.84124	12.6699	15.9979	0	0.443371	5.74589	1.17944
PLPHP_HUMAN	1.44093	0	2.86345	3.15255	7.21578	1.63221	2.23047	1.09135	2.37544	15.0498
KCC2D_HUMAN	4.68738	4.27523	7.87324	4.92825	9.95032	5.96306	5.76241	3.81922	4.74283	8.51136
IF4A1_HUMAN	47.3606	41.3726	60.9338	49.3619	79.3884	85.8435	63.3812	40.2288	65.0703	88.3554
PRS4_HUMAN	6.45028	6.46932	3.56175	8.93679	11.2572	8.77337	5.65431	4.24356	5.87911	9.55785
FBLN3_HUMAN	2.4899	78.8858	52.3432	34.0076	101.012	3.98998	25.6473	10.6324	35.4152	20.165
FHL1_HUMAN	4.03562	28.7928	5.81483	7.31152	0.909176	3.68185	13.2695	5.93515	27.4121	6.50821
GLU2B_HUMAN	71.5218	42.2622	53.7424	53.482	39.6222	78.3175	77.8503	29.5307	50.8855	72.7773
SAMP_HUMAN	2.86338	43.862	26.5403	74.2183	46.7243	13.2652	24.9716	39.5666	24.118	324.281
LSM8_HUMAN	3.38473	2.89422	0.874261	4.347	3.77318	5.30347	5.88456	1.65636	3.95845	4.21426
DREB_HUMAN	6.59369	13.2618	9.13767	5.4044	6.40006	4.55071	26.9114	4.35989	20.5333	27.1305
ARPC5_HUMAN	30.297	20.2019	9.72942	11.4611	11.663	21.4407	14.6695	4.6805	14.0559	15.2423
TENS1_HUMAN	4.73139	11.9427	6.88828	12.0331	7.52903	0.261828	11.8993	4.58254	9.5578	7.6148
MFAP5_HUMAN	7.23059	21.2697	27.615	17.8491	15.3014	8.92173	11.5312	15.4913	4.32159	15.9152
PTPA_HUMAN	4.77803	1.97877	6.42907	8.82981	2.74953	14.4535	8.19094	5.67286	6.60747	5.4393
MYH9_HUMAN	1896	1467.37	1837.51	1249.67	1190.9	935.751	1611.06	869.412	1358.8	2614.63
XRCC6_HUMAN	69.6971	61.8411	83.4903	93.9622	61.421	115.822	82.0339	44.7805	89.0121	95.7995
TIM13_HUMAN	1.57583	1.31022	1.70653	2.37261	2.49469	1.51915	1.17755	0	0.968803	0.950061
EIF3I_HUMAN	7.84533	6.68096	4.88407	6.63876	8.41932	7.71138	12.0056	2.06748	7.63395	15.4051
EIF3B_HUMAN	6.53511	8.52125	8.50352	8.45792	7.59211	10.1092	8.99974	3.86858	11.022	10.5446
PP1B_HUMAN	7.54714	25.5706	1.65915	29.6326	35.9076	11.2045	2.8444	8.27752	36.309	10.1391
ROAA_HUMAN	15.3782	5.7727	5.70551	13.6645	17.8744	19.5078	13.1954	7.09836	16.5382	17.5019
THUM1_HUMAN	1.63503	2.90599	3.12854	0	3.22826	5.83478	0	0.487718	0.861358	1.05786
CERU_HUMAN	66.9484	24.9334	26.4094	35.1442	27.3162	80.3579	23.2345	110.602	57.7961	23.9491
HPRT_HUMAN	2.16886	5.53231	3.76195	5.80868	3.91627	14.9335	1.61406	0	4.59892	3.88085
ANXA2_HUMAN	1574.75	1640.87	849.061	885.99	1224.92	796.936	1198.85	1286.8	1070.63	1340.28
HDGR3_HUMAN	9.29052	18.7051	3.47714	9.09265	6.29376	8.95448	7.77241	4.84574	10.422	4.15019
VAMP3_HUMAN	0.941382	1.98205	6.69822	0.956525	1.3362	4.51354	3.54492	0.833159	4.94464	2.4744
RS17_HUMAN	29.1806	17.0584	33.9713	19.4355	19.8481	39.1817	24.6018	25.4984	32.2672	45.6834
IF4G1_HUMAN	2.38109	0.69707	4.67686	17.1768	20.584	13.1018	4.74363	2.35438	32.0067	15.4345
K2C8_HUMAN	2520.71	898.189	1032.06	792.013	2759.46	1444.08	1277.12	679.37	794.725	1565.57
IQGA1_HUMAN	155.927	207.831	133.284	146.084	123.796	238.908	140.645	120.527	169.931	240.174
PSD13_HUMAN	1.12239	1.41853	2.41512	1.5301	4.75731	9.87379	4.93636	2.07675	2.65951	7.89971
BGH3_HUMAN	86.338	77.0127	156.611	101.837	142.02	98.1558	60.6555	114.778	26.865	156.179
EIF3C_HUMAN	8.21843	4.10008	6.54429	9.74702	34.8057	8.40877	5.65129	1.24635	17.8435	26.714
RBBP4_HUMAN	4.04174	14.8146	4.11903	10.2673	6.1421	23.8687	13.6447	7.41183	34.6151	7.3364
PA2G4_HUMAN	27.1606	25.8303	31.9177	24.4992	25.3421	40.1386	44.5169	9.52458	37.126	30.1895
LEG1_HUMAN	233.116	249.39	170.415	133.087	113.081	133.457	237.662	116.923	234.846	266.201
PGRC2_HUMAN	1.35803	3.79857	5.82552	0.443246	1.23479	2.09345	1.50625	2.07675	7.80072	2.20666
CH10_HUMAN	96.2019	96.1173	62.3569	47.2391	174.221	197.767	101.391	34.1599	69.1946	80.188
ACSL3_HUMAN	0	2.85766	2.98622	1.02961	2.46412	2.6806	2.7379	0	4.7254	0
ALDH2_HUMAN	5.5461	8.25811	18.1583	32.9713	24.9819	5.67123	13.3364	25.7065	27.5864	14.1987
COPG1_HUMAN	25.2123	13.9267	22.6801	32.9692	21.8416	33.8005	16.7938	6.18863	41.1885	13.7346
SKP1_HUMAN	5.95068	5.80382	21.2717	5.68667	7.34077	9.04574	9.6423	0.812322	11.3955	8.7101
TPP1_HUMAN	23.5669	61.7279	29.276	41.0841	100.555	49.5469	30.0282	18.7946	51.9348	39.3364
CISY_HUMAN	43.7724	29.5686	27.6703	25.2054	47.3122	52.0777	26.1718	7.9759	27.8993	25.2544
F13A_HUMAN	23.5791	60.0528	50.5071	35.3134	74.2896	19.7973	48.1173	82.6629	45.5807	126.615
DCLK1_HUMAN	2.25589	0.233115	46.8976	0.504692	0.0852387	0.775392	2.96086	0	2.34677	0
IGHA1_HUMAN	241.985	188.013	409.967	337.966	76.3864	935.782	431.692	475.143	261.679	224.291
LEG3_HUMAN	63.1824	46.2223	34.3621	77.3335	72.4343	22.9038	41.3876	37.5269	43.304	37.3903
CATB_HUMAN	24.3863	51.8683	67.7601	35.537	48.3051	10.9935	29.5428	31.0525	25.6995	37.0532
ECHA_HUMAN	124.01	108.443	91.4135	122.949	132.533	102.781	95.6443	81.2185	73.4594	95.3972
RCC1_HUMAN	5.85099	14.3636	1.79719	4.63387	15.0497	4.01197	1.65869	1.7291	11.9705	9.84165
PSD11_HUMAN	5.80756	5.42711	2.80612	5.79949	7.99394	7.65728	5.30334	1.59166	4.87737	11.5308
HEMO_HUMAN	122.724	253.233	189.729	199.1	142.468	229.797	118.601	222.437	237.9	96.9744
HBD_HUMAN	41.1286	44.0233	92.3482	43.8566	46.5101	5.23593	52.0466	38.947	43.0642	33.0403
G3P_HUMAN	367.651	346.73	292.244	285.441	468.781	483.479	424.918	218.868	284.446	511.368
AN32B_HUMAN	10.6179	14.5045	19.996	16.906	14.227	14.292	3.41762	5.68334	7.34669	8.08382
IGLC3_HUMAN	347.043	92.7616	133.164	385.832	72.9619	163.712	110.377	542.333	402.984	248.919
GSTK1_HUMAN	12.4007	16.9723	17.3468	8.77904	24.5419	53.5377	7.24026	6.62421	8.28585	16.1584
LRP1_HUMAN	27.627	30.1164	22.328	12.3204	15.0115	2.76997	32.6151	17.0177	21.7813	58.1102
XRCC5_HUMAN	60.3025	54.6502	78.9296	83.6682	68.7878	97.7794	57.9619	38.2438	118.675	66.9073
H2A2B_HUMAN	9.91692	14.1321	6.63849	20.7589	19.1453	19.8131	15.3693	21.8306	34.6113	7.7935
HNRPK_HUMAN	74.7398	110.038	203.463	131.724	126.107	162.494	159.778	80.8647	168.434	125.995
GSHR_HUMAN	18.6667	8.05439	8.33226	22.8632	34.2684	17.5401	16.033	3.72384	19.321	8.49991
1433E_HUMAN	59.2269	125.81	209.97	112.639	82.2289	284.7	185.691	124.293	91.6505	177.261
1433B_HUMAN	70.9534	46.8494	93.9059	77.1705	73.8672	83.8315	72.4879	35.7409	48.4982	53.8079
A2MG_HUMAN	92.054	90.9734	64.534	45.5886	138.713	126.305	68.9871	397.428	113.919	251.352
LMNA_HUMAN	1489	1707.48	1022.83	1345.2	1266.01	953.277	1395.14	1044.27	1473.7	1242.27
ERP44_HUMAN	4.30553	16.8014	13.4031	16.3264	13.0466	11.3708	10.8529	3.59353	15.0745	10.93
RL12_HUMAN	61.9261	41.6414	44.8182	53.8727	49.9813	42.641	70.3206	22.5626	60.59	44.642
KTN1_HUMAN	81.1554	15.6968	19.0632	19.5937	33.0243	20.5676	32.1546	3.42753	17.2382	21.305
MK01_HUMAN	7.91587	10.1674	7.2684	11.1358	6.5887	14.8911	6.33705	0.272024	16.4122	11.2273
RL15_HUMAN	41.9448	16.755	32.15	29.0956	34.4436	33.3466	19.6181	14.3721	28.1242	35.193
RUVB2_HUMAN	14.4422	17.7584	17.3348	15.2803	15.968	23.8228	16.1029	1.51189	6.36706	7.77617
DDX5_HUMAN	4.42417	12.5963	10.5916	11.6314	18.797	15.2869	11.0266	3.64866	15.9655	10.0604
PRS6A_HUMAN	15.9055	11.7276	10.9308	15.052	15.4453	17.026	30.83	1.26023	11.3228	17.4383
CYTB_HUMAN	6.06611	61.0941	9.54323	24.144	16.3438	45.6083	22.6887	28.4235	16.0577	29.3628
ELAV1_HUMAN	9.31238	11.5154	18.4641	10.3686	5.87188	17.6571	15.8883	5.42226	15.8638	15.7969
MYL6_HUMAN	255.344	213.173	389.026	198.365	258.599	257.526	252.241	191.287	228.419	452.938
AMPL_HUMAN	40.6622	42.1445	46.3409	67.2965	118.647	79.0735	56.36	23.5726	47.2559	71.6485
CO5A2_HUMAN	65.4094	10.9552	71.0378	59.4302	66.9286	229.544	48.5635	67.1397	28.5833	44.8614
PLSL_HUMAN	63.812	56.2936	60.6554	86.1294	51.8776	110.821	42.1113	37.8489	115.274	64.7355
TBB6_HUMAN	11.1193	10.5534	8.34092	7.71078	8.50479	2.74261	10.5448	21.1274	18.7607	29.1481
MCTS1_HUMAN	3.99015	4.82301	7.81462	6.20607	7.56816	9.82381	4.20295	0.772379	10.4814	8.48751
GDIR2_HUMAN	48.6169	17.4839	25.401	60.3307	37.0426	141.937	43.8324	37.0561	49.5326	68.8581
TETN_HUMAN	5.55134	16.0346	19.0522	7.2386	14.4637	6.53471	8.38652	11.4033	17.0119	2.78492
C1QA_HUMAN	2.0787	0	4.80166	2.49714	2.45964	2.96927	0	5.60193	2.36589	3.25697
RTRAF_HUMAN	12.7542	7.45963	4.4468	14.7647	7.18639	6.10653	8.74176	3.86766	8.53001	15.0226
MOES_HUMAN	362.695	127.049	208.532	285.629	213.355	296.722	279.497	245.492	190.736	418.675
LMCD1_HUMAN	9.66712	11.5465	10.3988	7.08817	5.01858	2.87168	14.1285	1.98015	11.9823	19.3192
VASP_HUMAN	7.66024	3.98679	6.21836	8.22684	5.75526	10.8611	14.0451	3.26062	3.63278	14.5122
APMAP_HUMAN	8.98854	9.10639	7.08497	9.44741	9.55453	6.96906	11.8249	5.20554	10.4464	11.6575
PGK1_HUMAN	351.823	176.231	297.221	267.285	295.979	345.361	237.377	136.999	248.562	309.384
FUBP1_HUMAN	19.2567	18.8834	11.6866	36.2452	26.8898	31.991	20.5996	4.07999	11.812	39.586
RL26_HUMAN	43.3905	0	38.4177	47.2015	38.0043	69.5561	72.9075	12.0503	20.1248	32.1642
DSG2_HUMAN	1.65301	5.60978	0	2.7865	4.40649	5.3495	0.498561	0	2.4118	2.96617
ENOA_HUMAN	591.045	276.932	340.082	448.782	357.869	542.416	408.791	215.481	444.152	450.14
DHX15_HUMAN	4.23091	12.6342	10.5228	12.208	28.3869	12.9234	9.15603	1.65696	9.73206	8.90264
LYAG_HUMAN	29.1305	46.9569	17.6117	35.8921	36.4391	36.8328	31.9662	7.28456	25.171	56.0195
SRP09_HUMAN	24.3586	40.7484	27.7496	36.8678	21.7852	23.9715	25.946	9.97595	23.5652	0
RL24_HUMAN	14.4586	10.6168	27.0675	24.6851	17.8913	27.7614	28.2733	18.5729	15.6198	31.6761
K1C10_HUMAN	59.2444	114.724	45.2846	51.9568	37.4047	46.6128	35.2145	39.802	177.985	162.316
NHP2_HUMAN	2.34337	3.54415	4.47242	11.1673	4.00096	2.5365	3.0238	1.97499	3.62566	4.34861
RFA1_HUMAN	6.8502	9.22693	3.54498	7.99179	2.57334	7.91795	2.83249	1.22597	4.27063	0.837955
SMD1_HUMAN	12.0838	15.6238	4.24125	20.3066	16.1524	12.1454	8.47453	5.05351	34.1448	13.3153
RL7A_HUMAN	62.6577	68.3658	59.0534	68.1635	71.457	64.8979	89.8783	39.0518	52.452	64.5781
FABP4_HUMAN	12.2695	45.8992	1.21989	10.8729	0	8.27764	28.5311	2.24791	20.5783	0
1433G_HUMAN	21.2327	30.6512	34.2589	30.6689	26.0955	44.1753	28.1613	21.0712	17.3282	21.8027
CSN8_HUMAN	0.955869	0	1.30263	3.44631	1.74017	0.526503	3.55257	1.12904	1.58685	0.93006
CMC1_HUMAN	0	0.544856	1.31513	0.686712	1.61105	2.63536	2.56259	1.78955	1.83245	1.23552
RUVB1_HUMAN	16.4622	11.5296	15.149	21.4258	17.1396	29.3084	16.0859	7.01362	5.27087	20.0378
CO5A1_HUMAN	53.6887	10.0011	55.0236	10.4016	28.9359	29.7813	76.2128	96.3301	47.4658	51.0526
AP2A2_HUMAN	8.5175	6.09073	6.28657	5.85862	6.4096	11.8831	7.66982	3.34202	16.532	8.60866
WDR1_HUMAN	89.2121	80.6684	69.9077	112.018	73.8438	129.967	105.553	62.1126	93.3332	120.136
LEMD2_HUMAN	1.54773	3.49633	4.74452	5.16601	1.65667	3.02811	3.7965	2.69746	14.4642	4.0532
SF01_HUMAN	3.19585	5.06471	4.70193	13.1457	6.78884	16.4487	4.55108	0	13.0705	10.7115
SYLC_HUMAN	7.06852	4.04842	8.92548	6.16846	13.1342	7.8724	3.3401	3.40961	7.547	6.371
TPD54_HUMAN	5.37995	4.35202	3.87883	10.0966	11.2234	6.28969	7.93545	6.73006	7.81252	14.7257
ILF3_HUMAN	80.2256	73.3344	82.8359	68.1301	57.6577	93.8329	94.1081	14.9675	93.706	83.9068
CO8A_HUMAN	3.45265	6.29219	4.19904	3.42855	4.17929	0	1.80162	3.48372	3.29193	0
HS90A_HUMAN	110.569	103.774	152.235	198.028	368.401	181.348	135.768	137.35	98.8441	115.939
DHB12_HUMAN	0	2.30778	0.642667	1.90584	2.80793	1.25876	1.36632	1.61398	3.08037	0
CD59_HUMAN	9.9073	14.801	16.7582	25.4247	11.8333	4.33828	12.6649	3.03129	21.2398	3.8958
CLCB_HUMAN	13.8511	7.74541	19.5167	4.50433	10.1329	9.54732	6.97107	0	6.21397	11.5281
PACN2_HUMAN	10.6031	0	4.02686	5.15556	2.86965	10.5079	9.08153	1.70496	1.91392	6.97358
TARSH_HUMAN	17.7063	19.0526	15.4642	16.6332	5.28724	10.1767	18.1104	15.3182	7.02214	0.490556
CLH1_HUMAN	90.7773	195.941	142.042	168.13	151.986	154.273	102.806	87.2556	312.947	161.616
1433Z_HUMAN	118.431	100.407	142.184	297.705	344.105	233.072	176.716	107.99	141.552	345.428
FHL2_HUMAN	7.65937	31.0597	22.669	11.7874	32.2047	0	5.29676	1.32577	19.8138	7.79144
EHD2_HUMAN	69.6505	116.252	21.2606	40.2191	11.7015	39.7812	99.2784	74.0242	64.6281	22.5627
EIF3F_HUMAN	3.65465	1.21181	4.26061	2.25185	3.78797	3.94316	3.96399	2.94715	5.34395	5.45106
CO3A1_HUMAN	97.6651	36.6055	372.674	520.028	436.502	539.679	959.821	1164.35	239.418	233.528
LDHB_HUMAN	29.9443	31.0122	50.6085	13.3197	12.467	33.6076	36.5036	21.4539	25.9524	42.4765
MGN_HUMAN	5.57145	2.63973	3.89855	3.95171	5.01332	1.90301	0.76259	0.774672	3.43247	2.34689
HS71B_HUMAN	406.622	327.518	305.314	485.784	584.715	716.298	447.605	182.706	298.5	353.202
HNRPQ_HUMAN	15.3616	48.199	68.8275	34.7597	48.1727	50.7744	37.4174	19.3915	86.4975	84.1167
PCCB_HUMAN	0	0.657571	1.66356	0.191228	0.707152	5.97461	3.24587	0.315901	0.853938	1.80314
LAMA4_HUMAN	25.9664	32.2577	10.3748	15.4046	4.89884	2.4851	35.435	10.2016	16.609	13.9147
RL6_HUMAN	79.0596	40.3455	36.6628	44.9305	44.5535	77.5899	65.3174	38.7495	61.8642	59.573
SYTC_HUMAN	6.23371	1.39776	12.0299	3.55725	9.45641	7.39645	8.58263	2.37913	5.18992	9.49377
FA12_HUMAN	2.27248	1.53443	0	3.4415	0	0	2.13214	1.88614	1.56957	0
PARVA_HUMAN	9.47619	4.1857	5.05883	2.04397	2.55368	0	14.5052	1.22951	5.98011	5.1229
YAP1_HUMAN	0	0	0.319951	0.419072	0.235198	1.93401	0.355648	0.430674	0.70169	1.54663
ATP5J_HUMAN	7.53636	19.2535	13.6282	9.84313	16.2266	22.2268	7.71658	7.99534	12.9312	9.91367
PPT1_HUMAN	8.07327	25.6147	11.4374	3.2754	16.6718	11.1167	12.861	6.63772	11.9353	38.7497
PTGR1_HUMAN	11.256	4.24784	1.8689	4.22938	0.218124	18.7928	8.97432	0	6.48248	9.86979
APOA2_HUMAN	95.8987	60.4546	70.8811	92.9343	50.7231	60.7552	46.1917	138.837	66.084	41.6609
DHX9_HUMAN	36.7738	34.5349	61.9274	66.981	64.351	78.5452	48.0853	19.9322	38.9005	49.6232
MATR3_HUMAN	17.1869	28.8799	58.1391	58.8285	46.8566	73.0803	50.1744	21.9901	41.9586	55.1943
PEA15_HUMAN	1.16195	6.06583	1.60475	5.29032	6.22406	28.886	9.8425	6.53764	12.9863	8.64093
HCD2_HUMAN	29.7578	31.8141	27.9542	42.3335	39.8305	26.3837	20.2636	8.85192	22.2947	19.1189
AP2M1_HUMAN	7.40606	13.8543	6.63849	13.6711	8.91032	7.29585	7.65773	6.33094	12.5657	9.25799
HV307_HUMAN	0.495001	2.40257	0.958968	3.61742	1.78218	7.21186	2.97473	2.35635	9.76504	2.40317
IGK_HUMAN	97.1113	319.838	10.5975	324.782	6.76392	190.127	84.9978	286.058	283.64	122.944
RAC1_HUMAN	23.067	29.5047	29.158	22.8632	24.7931	9.51932	1.74154	6.09067	25.6301	10.3751
FBLN1_HUMAN	201.621	220.003	186.245	177.229	197.06	81.3718	153.839	145.887	267.881	171.537
CAH2_HUMAN	8.69093	5.86437	0.657747	41.6294	0.923739	123.734	0.195737	0.739482	3.1231	1.46493
DNJB1_HUMAN	3.04427	1.96683	5.3488	2.19147	5.84151	5.29603	2.72261	0.84818	6.07886	10.9991
COX5A_HUMAN	27.2055	13.3761	21.6938	34.7012	32.8452	32.3105	20.7934	10.6062	35.8799	19.7405
HYEP_HUMAN	8.87632	20.439	3.23841	15.7899	15.9285	11.6939	16.3913	10.598	26.6738	8.30053
KV401_HUMAN	0.786049	4.85476	14.473	5.6992	4.2743	5.96369	0	7.5101	7.17411	3.3646
CTNB1_HUMAN	10.137	24.3035	17.0205	20.7869	11.2512	0	2.08912	0.922979	22.0286	6.5974
C1S_HUMAN	20.3451	6.28031	11.0711	8.39315	17.9666	4.80253	15.9417	19.7909	6.61909	17.1299
K2C1_HUMAN	86.2331	170.98	108.407	90.4146	71.2428	107.349	90.1432	66.8556	167.726	218.917
H4_HUMAN	1093.74	1859.53	1696.08	1640.65	1178.54	1255.41	1590.4	1607	976.148	1295.82
S10AD_HUMAN	17.7008	37.5392	37.5089	56.3234	110.162	13.1713	12.6789	9.8177	52.1428	19.6038
DERM_HUMAN	127.102	208.487	73.0564	72.5218	124.503	44.5596	91.9123	129.415	138.811	25.2735
C1QBP_HUMAN	0	19.8431	7.68281	10.4634	22.1784	23.5539	11.7865	7.41958	18.9125	15.1531
NCKP1_HUMAN	1.8953	1.88121	2.83709	0.830937	0.896892	3.87451	4.36723	0.288017	5.67618	3.34886
TCPH_HUMAN	28.0555	25.2559	39.2897	30.6166	78.6934	33.3545	49.3707	5.54042	27.8337	31.0354
SF3A3_HUMAN	7.21835	24.7262	6.69121	7.76719	3.52009	15.3622	15.6305	2.53556	8.33719	8.78943
ZO1_HUMAN	3.35471	3.26641	0	1.89222	0.973325	2.33103	1.02008	0.520311	3.5775	0
G6PI_HUMAN	87.0638	37.4651	64.8235	85.9539	40.8156	155.971	60.5826	44.9932	45.7156	58.7017
ATPK_HUMAN	3.47159	4.46989	5.34677	4.14998	4.78067	7.77512	5.34192	6.44894	1.23755	8.80295
G6PD_HUMAN	8.0861	5.82533	6.85049	8.7943	18.4526	13.0035	9.70933	2.35757	4.77731	4.09454
HMGN2_HUMAN	4.01288	0	70.4608	3.19496	5.2337	38.753	34.9834	17.8393	5.18112	39.0375
PSA7_HUMAN	22.9912	22.5079	19.9057	26.2813	28.0832	49.4014	20.1373	6.82332	13.0489	42.9646
PML_HUMAN	22.0739	41.1491	22.8479	21.2022	28.9729	14.446	12.1697	4.63297	17.916	21.3956
PSA3_HUMAN	15.6939	11.933	7.37716	9.36656	8.86087	24.6406	6.6233	8.17592	7.1758	15.7603
PIP_HUMAN	11.5656	0	112.984	69.9436	3.04253	5.12758	19.6342	78.3298	3.24602	0
GBB1_HUMAN	3.63745	82.4793	82.0082	19.9821	13.1831	64.8267	81.152	47.4232	23.316	45.704
DDB1_HUMAN	4.4367	14.5243	9.17804	13.9277	15.648	9.74757	4.81404	0.100654	11.4254	10.645
NENF_HUMAN	0	0.538495	0.93198	2.71839	9.74181	6.00466	6.35198	2.63428	4.51422	2.54865
F16P1_HUMAN	45.428	7.68146	28.9257	24.9964	15.2134	77.998	14.5499	0	18.6048	27.0669
PUF60_HUMAN	8.81481	10.1363	11.353	14.8499	14.9769	20.0772	10.0322	4.42049	6.87936	18.0759
TB182_HUMAN	6.28822	4.87377	1.92033	4.81835	3.58453	4.35157	4.59481	1.51832	11.6739	4.76358
UGPA_HUMAN	32.2033	17.6209	13.9227	13.3962	13.8242	15.0455	14.3644	9.06864	8.42507	19.5036
ANM1_HUMAN	0.573848	0.737928	3.64249	1.88334	6.96581	1.69849	2.8348	0	2.49349	2.20952
PTBP1_HUMAN	31.2152	42.3137	53.9526	47.4648	44.3141	98.8645	73.5565	38.4093	65.9641	75.9142
IMDH2_HUMAN	25.5414	16.0918	2.98825	14.8286	20.109	13.9476	21.565	10.046	22.9018	14.3434
SRPX2_HUMAN	0	3.82047	1.58556	0	10.7036	0	1.13451	3.62284	1.39648	3.55476
EF1B_HUMAN	22.4295	21.594	20.4255	28.6673	24.2226	25.6134	22.0202	25.8842	51.4514	28.3484
ANXA3_HUMAN	11.3265	15.7851	0	18.7147	0.344514	15.5963	12.838	5.90599	3.06819	27.2625
RNPS1_HUMAN	2.38584	7.25082	2.84723	7.21332	5.3254	1.18516	3.02878	0	3.64083	1.66799
SPTC3_HUMAN	17.9925	0	52.3008	4.78555	8.00017	10.3567	15.9374	28.7409	0	7.51161
HNRPF_HUMAN	37.762	32.6601	29.7535	43.2381	59.3982	82.6325	25.8162	18.7232	50.1303	37.2377
AKA12_HUMAN	7.16734	0.883306	6.77933	5.9284	8.38798	0	21.9793	3.64517	22.3903	7.75089
ECHM_HUMAN	22.4321	31.7382	38.2205	25.6629	42.7138	54.5785	45.6566	12.5417	27.6595	35.7066
AOFB_HUMAN	7.64975	14.1978	0.659424	0.954018	30.8244	0	5.7537	10.0446	6.09292	10.4694
RAB5A_HUMAN	0.639315	2.23551	0	0.825964	0.798284	1.65721	2.53699	0	0.858416	1.90553
A2GL_HUMAN	2.0311	1.69389	1.83035	0.987969	0.807317	5.22644	1.71155	8.92968	4.8487	0
IGJ_HUMAN	1.98102	9.36217	13.9355	27.8212	5.70094	37.9954	22.6994	10.1887	12.6129	3.1417
SPRE_HUMAN	0.963797	1.19676	7.27043	5.17082	7.73345	10.6813	0	0	7.1565	1.35247
PRELP_HUMAN	158.306	434.268	258.674	223.054	190.397	157.616	275.319	461.899	145.395	265.82
PPIB_HUMAN	143.017	134.683	234.12	142.564	154.43	120.663	145.305	155.247	297.057	175.862
A1AG1_HUMAN	52.6102	115.329	52.4723	63.9974	37.0426	99.6269	45.4148	92.5211	130.313	74.0667
TCPB_HUMAN	114.321	45.5133	33.7464	64.9188	64.4464	78.2922	61.7774	19.5266	33.7625	53.3897
LMAN1_HUMAN	16.8514	19.6071	23.0801	18.7709	23.7145	21.8994	26.634	5.78433	17.1509	21.3146
TMM43_HUMAN	13.7258	16.6153	9.62342	4.8639	7.574	1.82313	5.32769	7.03078	15.8064	6.52617
RL11_HUMAN	45.9818	24.3035	23.3972	33.4477	32.3332	34.2197	43.2296	20.3179	26.9718	21.0777
ACTG_HUMAN	2154.05	6390.09	4775.12	4718.9	4910.53	3544.87	5520.43	2902.04	4214.41	4953.42
FIBB_HUMAN	337.19	201.634	992.04	92.0296	126.888	144.024	187.363	479.851	199.225	125.394
TCPG_HUMAN	64.0481	37.7831	38.8897	53.2647	59.2444	54.085	43.1301	22.7692	33.1929	38.5987
AIFM1_HUMAN	18.4437	11.6971	13.3616	5.84086	7.88472	36.1668	15.7607	4.74748	6.95131	11.3117
COX2_HUMAN	4.32244	13.0303	23.5889	7.26764	13.0824	21.7808	8.31167	12.8607	22.3303	10.65
LMNB2_HUMAN	190.97	149.645	109.194	83.2943	36.8577	87.4236	181.087	94.1037	135.934	69.9298
AFAM_HUMAN	3.1734	0.981998	3.35123	4.31943	0.6153	4.74637	2.22762	6.64501	3.13996	0.366971
LAMP2_HUMAN	1.67697	0.53549	2.93774	2.39351	4.94343	5.71077	3.43309	0.660203	5.44176	4.70841
TXTP_HUMAN	0	2.02194	1.7142	1.16261	4.54588	3.49267	4.35621	1.90452	2.80417	1.59947
CPNS1_HUMAN	15.9	28.5596	7.11871	16.3116	24.2187	19.0127	6.54152	11.5049	26.7432	8.28765
BCAM_HUMAN	12.7706	23.5265	8.53357	21.3234	9.38768	3.3209	9.65048	5.96598	14.6321	0.556999
CFAI_HUMAN	1.15466	4.00977	2.88926	5.20968	0	1.25234	0.208307	3.99023	2.95464	0
PLIN1_HUMAN	0.684321	42.8734	0	4.4404	1.25554	0.742302	14.7534	0.787916	10.1904	0
PALLD_HUMAN	27.2626	71.6084	66.7241	42.8662	78.4578	6.8789	85.5987	19.9154	116.415	104.438
DKC1_HUMAN	7.27286	5.52563	11.2757	14.2879	13.39	12.289	4.25024	0.959155	6.5327	13.8173
KAD3_HUMAN	1.51578	4.31037	6.28546	5.75958	0.845067	9.73824	11.4149	6.97686	8.36436	3.5519
KINH_HUMAN	12.1013	6.28597	4.84111	8.26946	4.82	13.2146	12.4188	0	12.4551	16.1441
MOGS_HUMAN	1.64345	1.84273	5.9553	1.2315	3.31723	4.52857	2.74252	4.10656	6.11072	2.9827
TPM4_HUMAN	750.08	135.096	537.516	526.86	473.414	99.7835	250.623	181.537	601.515	358.449
NNTM_HUMAN	4.08663	1.99608	9.07886	5.90458	28.5719	8.67751	2.04645	0.595869	4.67012	2.89748
TMOD3_HUMAN	8.01235	7.57564	16.8756	19.5062	14.2063	13.1934	14.7264	4.75766	11.8767	19.4321
6PGD_HUMAN	11.2003	17.2061	42.4346	24.401	21.7657	27.6554	14.9887	5.88108	35.1435	12.6027
IDHC_HUMAN	40.5194	31.5204	37.6988	92.9865	34.6013	124.006	49.0223	13.7125	31.913	40.7196
HP1B3_HUMAN	70.6299	57.495	68.6689	98.0259	45.3965	57.1868	69.8779	59.148	56.2221	72.4959
SSRA_HUMAN	2.08001	3.77492	5.73335	1.33732	1.91834	3.24655	2.97508	2.84038	8.34656	5.3641
QOR_HUMAN	14.0417	25.274	12.7116	37.6095	13.9304	413.692	2.82413	7.93565	11.153	22.065
CZIB_HUMAN	5.5324	4.95357	6.14905	8.55403	6.21219	3.81962	7.35618	2.6355	5.66925	9.67884
CAZA1_HUMAN	33.5616	35.4251	18.4881	44.2786	19.8286	31.8645	17.9842	2.77082	32.6607	41.575
THRB_HUMAN	12.2054	41.3488	36.1079	38.9404	32.9133	19.1851	12.105	35.911	57.813	11.8815
DNPH1_HUMAN	1.23278	2.27111	0	3.86939	4.51824	3.54661	7.46464	1.0535	8.54462	2.3965
ACBP_HUMAN	6.76509	33.999	10.0308	48.7079	39.4801	59.6812	78.6717	28.5481	41.2971	74.1924
CBR1_HUMAN	17.708	24.0042	21.3915	22.3973	19.9707	30.8395	11.5211	11.6726	23.1042	20.6659
PRP8_HUMAN	15.0567	10.5319	14.2334	12.0881	8.20147	17.4341	10.8581	4.91819	12.3798	13.2964
SEPT9_HUMAN	27.5291	19.8607	25.355	23.2163	13.6898	15.7323	18.0695	12.8104	22.1842	22.41
NDKA_HUMAN	6.23662	12.474	12.1373	6.57713	8.64905	12.3445	11.2485	4.88447	15.4133	16.6529
FGL2_HUMAN	0	0	5.06214	1.66352	4.45068	7.19651	2.50943	0.817364	0.308525	1.95784
NUMA1_HUMAN	44.9733	45.7442	59.4037	50.5841	16.5088	78.7461	56.2373	15.8816	28.2853	64.365
ANXA5_HUMAN	370.332	398.226	313.222	284.563	256.516	595.199	540.504	534.481	340.886	693.908
CRYAB_HUMAN	0	9.1477	1.2872	4.51352	0	1.064	7.52847	5.25611	6.56287	1.42345
EIF3L_HUMAN	4.56204	2.70198	3.27694	4.19302	5.1054	9.00082	4.72372	1.24186	3.24527	4.39583
PDLI3_HUMAN	0	5.29876	22.1621	3.75469	4.93369	0	7.69258	2.74181	9.35805	21.8679
NOP56_HUMAN	13.5016	13.0993	18.0993	11.0503	17.1877	7.88236	7.72902	0.866617	11.5523	9.96216
KAD2_HUMAN	27.0035	18.8749	16.7878	24.4762	19.3094	32.3643	10.4294	3.0202	26.0442	20.1094
C4BPA_HUMAN	6.31037	9.72322	26.3486	11.0733	19.6339	0.871184	3.69089	8.48301	12.4268	5.19636
CAP1_HUMAN	152.432	108.629	108.652	196.624	177.073	178.897	198.297	115.072	141.097	217.693
GELS_HUMAN	548.692	417.874	389.228	501.495	381.192	449.092	501.282	338.288	519.592	529.764
UACA_HUMAN	1.96362	0.340618	0	0.920881	0.365793	0.330413	1.25863	0.453652	0.737461	0.65222
S10AB_HUMAN	138.077	55.4951	166.772	192.625	216.275	227.33	160.887	129.255	106.752	254.547
SODC_HUMAN	39.1844	119.359	158.025	78.6539	77.5895	71.4352	68.6209	16.8764	9.43619	57.7764
TCPZ_HUMAN	47.3139	26.274	27.8381	43.5808	44.8806	62.2611	62.0744	26.885	28.9618	48.3862
RS29_HUMAN	12.526	6.41839	7.45274	15.2241	17.4194	25.1452	38.9074	0	13.9358	17.2221
RS11_HUMAN	23.9601	17.1297	35.3299	34.1685	52.4811	27.7519	25.93	15.792	39.3409	36.0198
CD14_HUMAN	2.28446	2.36641	1.84278	1.16867	1.42885	2.33657	0	7.89951	0.185488	0.579958
BASP1_HUMAN	49.8615	7.24742	34.8414	12.5862	10.8303	18.1079	22.4345	10.0741	41.7412	18.8979
TSP1_HUMAN	29.3672	308.339	235.133	38.7002	344.786	4.8174	29.4663	61.1132	17.2905	153.271
PFKAM_HUMAN	0.366048	2.45661	1.27361	2.89118	0	0.83077	1.44734	0.871007	2.189	0
GSTM3_HUMAN	5.95301	6.72906	2.50231	8.84841	17.3472	66.467	26.9754	0	14.2798	18.4209
MDHM_HUMAN	219.046	163.153	170.008	207.207	307.348	266.162	166.603	100.669	130.633	172.014
CNN2_HUMAN	42.0206	51.5644	17.3379	38.4098	43.621	12.8405	45.8966	15.3668	81.663	40.3667
SMD2_HUMAN	13.5643	15.9645	13.3465	21.7016	18.4987	6.49516	17.8651	4.28077	21.3503	13.1821
FBLN5_HUMAN	16.9344	24.2628	14.9106	13.7228	8.06909	13.7456	37.5472	10.5745	9.82145	5.05629
ESYT2_HUMAN	0	2.96597	3.42552	1.12707	1.70853	0.630314	2.97864	1.22286	3.65582	0
TYPH_HUMAN	29.5421	49.7456	72.9365	65.6396	91.3109	85.176	26.1309	17.4217	43.4164	125.863
EIF3G_HUMAN	5.9842	0.908545	2.53716	5.88181	3.14435	3.59169	8.12498	0	4.61635	4.41872
LRC59_HUMAN	22.0605	12.7134	19.6531	13.8552	23.7904	7.57471	9.35569	8.21191	26.2129	16.947
ANXA7_HUMAN	26.4698	21.6738	19.9665	22.5666	15.3604	30.123	21.6788	11.2828	16.522	21.1667
RHG01_HUMAN	25.976	34.9327	20.2523	21.758	41.898	45.6669	46.8638	12.6761	41.6494	64.4588
RO60_HUMAN	2.17323	5.75233	4.07626	8.63781	8.68546	9.77003	10.1682	7.49445	3.53197	6.53953
CYFP1_HUMAN	3.07605	2.42758	6.72034	6.04832	3.48407	33.7468	4.87378	4.97848	7.77879	11.3638
RS26_HUMAN	26.3745	20.6835	25.9762	34.8266	30.3026	15.0638	40.4578	20.8343	28.1673	37.3363
FLOT1_HUMAN	0.28969	10.4374	1.82099	3.60509	3.02462	4.24923	4.18001	0.394208	0.796842	0.884015
DDX6_HUMAN	3.57216	0	6.55572	3.44547	3.55338	8.96618	8.22899	0.430355	4.04839	7.38124
PFKAL_HUMAN	16.5395	7.78389	11.1041	16.1564	14.8667	31.3615	9.33258	6.47901	15.8117	18.8025
IGHM_HUMAN	54.8022	72.2366	107.326	82.7928	152.208	65.9118	207.596	66.5762	50.4208	89.9597
RHOA_HUMAN	7.59582	34.8631	40.3239	28.847	38.1231	40.7808	11.8498	18.5683	45.2509	24.3338
MK03_HUMAN	7.92637	1.86253	1.35417	1.38101	2.77931	7.07235	0	1.9557	1.13306	3.67671
HV349_HUMAN	1.2496	4.60888	0.531986	0	0	1.68267	1.93746	3.16084	0.957598	0.712001
APOH_HUMAN	68.3825	153.55	160.639	130.519	70.137	49.9819	72.6177	43.1539	167.156	51.7712
ADT3_HUMAN	15.1243	44.1998	24.1696	4.02588	16.5219	46.4831	4.15103	2.3767	55.8605	30.3135
TSTD1_HUMAN	1.31279	2.88742	1.63421	25.1761	17.1971	29.0268	3.39468	0	6.258	0
PLGT3_HUMAN	3.78057	2.26766	0	1.2689	1.35724	0.971261	1.36438	3.53065	3.56776	1.62332
PGM2_HUMAN	18.9294	4.08927	9.74066	25.1907	15.1809	22.5068	13.5663	1.87627	11.1297	17.0663
ODBA_HUMAN	5.66182	1.95274	0.435352	0.720434	1.07141	4.47178	4.88605	0	0.384827	4.25973
KAP2_HUMAN	11.4635	9.13468	3.99552	13.6093	10.6214	15.4629	8.09938	6.81861	6.3798	18.0393
CTNA1_HUMAN	21.0152	44.9134	24.0719	51.9902	61.2107	2.66716	10.7614	5.44596	29.2354	14.0494
PGAM1_HUMAN	107.211	50.4303	113.85	97.3344	56.4663	168.758	56.0968	48.4316	66.4832	102.142
SERA_HUMAN	0.674294	2.77062	1.1067	5.66535	0.148558	1.27092	3.90763	2.01812	4.36956	0.344839
HEM2_HUMAN	6.84641	2.037	2.06228	4.26197	4.25424	2.85111	2.60509	2.62775	6.02583	5.95094
SODM_HUMAN	55.2861	35.0572	25.2978	34.5153	76.2715	67.5141	63.6301	59.1221	69.0334	113.424
ALBU_HUMAN	8746.9	10525.7	8994.8	12944.7	8409.78	11093.5	6696.91	12171.3	11954.8	6060.32
ARC1B_HUMAN	29.7315	27.5885	25.4471	36.1993	35.526	16.2541	18.5123	10.4009	37.5027	25.5295
RL27A_HUMAN	25.1972	15.2033	39.1883	32.3173	39.6631	24.6153	39.1652	18.0762	26.5858	24.2766
PDLI7_HUMAN	4.58827	23.1559	36.3236	31.9622	33.437	2.11212	47.6781	8.16742	39.7138	63.4476
SAHH_HUMAN	34.9375	19.1629	8.94982	21.0059	60.6286	60.9878	45.861	16.1565	27.7157	52.9764
CAH1_HUMAN	22.863	14.17	37.2527	7.81358	10.2073	11.2967	24.9378	12.5909	8.28641	15.505
H2A1J_HUMAN	996.181	1736.96	560.357	0	718.989	974.551	566.035	443.036	0	0
STOM_HUMAN	8.37817	12.3388	2.59707	2.6507	12.8408	14.8274	7.76938	0.838581	4.78312	8.65763
IGKC_HUMAN	176.369	163.448	469.235	113.706	211.778	357.224	90.0063	479.304	100.991	176.132
HNRH2_HUMAN	3.65698	18.1726	34.5815	112.799	18.715	39.5012	10.2902	43.766	26.0667	18.149
PGS1_HUMAN	309.878	271.573	391.256	390.762	513.266	206.862	494.792	471.255	266.907	274.072
CDC5L_HUMAN	0	3.81312	4.00381	4.35682	3.37388	8.06284	3.18595	5.28573	5.20866	4.88219
AL7A1_HUMAN	18.8241	7.95196	6.45082	18.2074	32.0626	18.9463	10.8791	6.33139	6.85669	14.1014
TYB4_HUMAN	34.2962	24.8734	110.322	84.855	78.4111	62.1962	35.5186	50.1205	91.1239	38.6146
AP2B1_HUMAN	7.64158	30.0994	21.1648	18.2528	12.4105	26.0515	26.7389	12.9366	28.7313	30.9273
PA1B2_HUMAN	3.09295	6.25484	8.55642	15.2929	6.10881	17.3898	6.48924	6.12317	16.0986	8.65159
BAP31_HUMAN	17.0612	9.82112	26.5348	18.0758	28.7529	4.22297	7.48046	2.00051	3.882	0.433732
PHS_HUMAN	10.3556	1.86881	0	6.50233	6.61246	5.04944	5.62782	0	10.1844	0
BGLR_HUMAN	2.99122	6.69737	8.01223	48.0435	8.72011	38.9887	96.0496	11.307	31.6507	7.36931
HEXB_HUMAN	14.0496	9.61739	12.796	29.5198	10.2825	11.0913	15.3663	7.60623	12.7472	18.7548
TACD2_HUMAN	2.32635	4.7529	2.70104	7.38214	0.914355	0.725741	1.02865	0	1.25743	0
RAB5C_HUMAN	8.85096	17.927	7.47431	11.4053	22.3887	15.67	15.644	4.08986	12.3236	14.3216
RAB1B_HUMAN	6.96709	28.4838	0	0	2.96855	19.696	9.19976	15.9834	7.51927	7.21239
VTDB_HUMAN	62.3779	106.739	92.2284	143.644	100.198	75.8483	35.0883	72.2973	160.899	56.5458
TKFC_HUMAN	5.42513	3.27025	3.51732	5.85235	4.2597	9.56503	1.32294	0.600698	8.3415	3.21706
ROA2_HUMAN	216.043	251.937	286.511	449.994	322.047	443.113	314.577	169.736	307.344	316.857
PGFRB_HUMAN	0	0.281465	0	0.350272	0.307387	0	12.2476	0	0.987354	11.1738
HRG_HUMAN	20.5646	16.4636	26.2804	22.4078	7.91353	43.6549	23.944	40.1271	22.8681	23.9984
RS12_HUMAN	32.5531	44.97	38.3864	60.4247	46.6873	24.049	19.8955	9.29858	81.3744	29.4009
CLUS_HUMAN	46.5532	53.8636	25.7144	53.9521	98.8082	15.5441	17.6282	53.2871	20.5839	205.864
SH3G1_HUMAN	1.1261	3.85618	4.1736	1.71484	1.70882	2.18962	9.1034	1.30987	4.59892	8.09289
RU1C_HUMAN	0	6.78395	14.1237	3.41225	3.65267	5.62282	3.65871	0	7.39016	4.58296
RAN_HUMAN	65.7883	28.1652	42.7757	40.5764	73.6355	48.0917	38.8771	20.1524	22.9243	36.9435
AT5F1_HUMAN	3.10316	9.86469	19.5905	8.25275	13.2781	12.5784	4.96054	0.713269	4.4462	5.42785
PLAK_HUMAN	8.60494	36.9926	3.65798	21.3318	20.5781	8.27891	2.20789	0.649101	4.27419	7.13337
VWF_HUMAN	10.1967	18.6655	11.8501	16.3127	3.05635	0.431962	6.05898	2.5222	11.1228	0
ARF4_HUMAN	5.7239	41.655	20.3389	11.0827	9.45524	20.4442	25.1601	11.4195	22.8475	42.2046
RS16_HUMAN	57.9619	44.742	49.0158	47.9683	63.5937	34.7876	76.7106	32.9373	30.7813	50.097
SFPQ_HUMAN	145.314	73.9569	104.992	135.013	90.9449	158.539	120.955	68.6949	120.607	120.966
FLNA_HUMAN	1049	1574.49	1316.71	1091.06	1294.11	540.866	1747.87	887.819	1648.51	1676.74
H33_HUMAN	0	1720.94	0	1796.4	165.967	13.2056	8.25104	583.886	1249.99	8.51215
TAGL2_HUMAN	84.9709	118.64	235.76	127.579	146.79	117.57	176.039	169.387	147.532	235.548
VDAC2_HUMAN	9.15235	54.3735	11.3214	18.8766	27.1234	23.7627	16.0437	10.0921	33.1816	13.2683
DCTN1_HUMAN	14.9733	6.7268	6.91464	2.06603	4.99366	3.80396	5.18795	0.775644	6.95	7.02668
ALDR_HUMAN	5.36479	25.7516	10.6395	13.55	5.99959	5.8778	2.62962	2.3076	3.19112	3.1258
AMPB_HUMAN	6.29813	7.18404	10.2673	31.4127	16.4491	36.5449	11.9588	1.18256	16.3586	6.22409
TRI25_HUMAN	0	9.43178	3.97948	20.05	10.7559	6.26518	4.36386	1.05133	9.22876	8.78419
APEX1_HUMAN	25.3555	16.9559	52.476	29.7141	28.054	66.149	10.8693	11.0442	37.512	37.1502
GLOD4_HUMAN	9.37971	13.0818	24.3908	13.5293	15.9468	26.7127	7.27778	3.69437	22.1298	5.76635
UGDH_HUMAN	72.5974	10.6377	11.5635	35.9506	162.158	102.466	83.4811	16.6972	107.291	27.8253
GPDM_HUMAN	1.95161	10.8754	7.43081	1.24922	12.2813	6.12867	2.61398	0	2.7459	1.6478
HNRPD_HUMAN	106.089	108.137	99.8492	177.133	117.778	146.346	115.094	61.1299	169.969	132.207
MYH14_HUMAN	9.04596	39.5816	3.50847	6.12082	13.5014	3.6624	7.45113	2.27753	0	49.5437
MYL9_HUMAN	39.1873	49.7388	25.7218	35.1734	21.5827	4.81676	153.291	120.352	21.845	26.229
NID2_HUMAN	77.1999	77.9012	57.4883	53.9395	13.418	13.9041	82.6526	22.5581	75.0072	24.4276
SMD3_HUMAN	19.6522	43.2372	11.5043	29.3213	38.4249	12.897	20.7134	8.42272	21.7813	13.9376
DNJA1_HUMAN	2.42566	3.84424	3.61245	8.63384	2.53907	2.79069	3.8342	1.0111	7.03714	2.76743
GAL3A_HUMAN	22.4907	11.4475	12.1211	23.7303	24.5711	30.6022	13.5085	9.08216	9.73637	13.1725
FUBP2_HUMAN	32.1421	22.2431	28.1865	21.7225	18.6901	42.0541	28.4618	8.09831	21.0037	17.9773
PPCE_HUMAN	2.2642	1.59396	1.60342	1.81523	2.68372	0.837888	0	8.50974	1.79868	6.86038
IDHP_HUMAN	85.1837	54.7249	79.5011	87.9826	141.571	197.435	113.193	40.4187	72.2302	85.4824
RL9_HUMAN	30.4398	17.3571	11.8946	12.6685	20.033	26.9199	21.357	15.1253	20.1698	23.1191
RL31_HUMAN	25.1176	11.1238	21.8321	39.3311	29.2163	49.8696	28.5578	49.6664	27.414	60.1708
CO6A2_HUMAN	346.168	293.519	191.904	182.496	285.388	208.175	265.842	526.811	452.903	212.398
CAVN2_HUMAN	6.00839	2.48428	0.332376	1.16656	0	1.19799	8.38723	1.648	1.19055	0
DNJA2_HUMAN	7.94007	2.311	279.321	3.55537	1.18255	1.96881	1.92714	0	6.92283	1.50983
CALX_HUMAN	83.5077	44.4262	71.0304	47.5149	97.0093	66.3119	56.8969	48.4954	57.8186	57.6571
PP2AA_HUMAN	0	12.7836	17.2937	26.5864	25.529	16.6322	18.4962	3.35918	1.80631	10.3918
PDIA3_HUMAN	447.547	389.359	305.554	339.491	343.443	359.612	339.717	180.565	390.242	341.516
LIMS1_HUMAN	7.07231	12.7366	8.42517	13.934	5.97798	1.74499	5.32769	0	16.6281	15.9231
ASPN_HUMAN	154.126	832.602	188.604	336.545	389.077	239.082	468.531	376.196	248.694	734.721
1433T_HUMAN	26.7307	34.5043	21.5832	18.3875	13.1945	35.6417	43.683	19.8653	32.0911	45.8122
VWA1_HUMAN	16.0256	10.6473	11.63	8.03546	5.12332	2.31822	6.23499	4.55521	13.2792	5.36648
IPYR2_HUMAN	10.4366	14.6873	8.62703	14.9609	6.45145	34.2592	12.5683	3.86265	6.51734	6.67245
NIBL1_HUMAN	2.31486	2.56356	4.23111	2.67765	6.61557	3.41422	6.47449	1.59044	8.57517	5.68955
RAP1B_HUMAN	33.4596	27.6463	5.2417	17.8514	17.2167	35.1593	27.1639	4.10611	27.5152	6.54096
NH2L1_HUMAN	8.94394	14.5401	18.2674	12.3582	12.0835	13.8828	17.5472	5.38384	14.5527	12.7426
EF2_HUMAN	165.197	131.576	210.689	178.748	172.732	226.523	207.525	113.226	273.109	157.786
DLRB1_HUMAN	4.66348	5.76761	6.26906	7.76636	6.60214	5.3941	4.87591	3.11072	4.54383	4.24828
FETUA_HUMAN	13.5547	56.353	10.092	40.1689	27.6569	29.6152	17.4673	21.293	82.4819	8.78005
MMSA_HUMAN	3.70245	16.0216	8.96512	11.1638	12.4625	32.785	14.4579	1.0992	6.81527	1.56077
RAB1A_HUMAN	39.3593	2.62247	21.9335	21.1814	30.4097	49.3128	37.8744	0	30.4908	35.9864
DC1I2_HUMAN	4.26997	3.28333	2.7038	5.37369	3.35616	6.97238	5.11363	0.92632	6.91983	3.16332
NIT2_HUMAN	2.91719	1.66917	16.4426	16.5947	7.89757	15.3457	3.44713	2.37382	10.7891	3.5484
RADI_HUMAN	4.52269	0.789311	1.46964	3.98263	4.45185	0.271872	4.47907	1.66273	0	3.3363
ICAL_HUMAN	11.5274	6.95146	7.36205	11.3965	15.5625	8.38394	7.18176	4.80337	6.37024	32.762
TECR_HUMAN	0	3.70305	3.80767	4.0428	7.54675	4.10988	2.9237	0.746514	1.15493	4.31284
NPM_HUMAN	172.315	102.936	99.545	164.658	178.746	261.496	157.976	92.752	106.386	269.938
NDUS5_HUMAN	3.91582	7.37192	1.82877	6.5437	5.04077	3.59565	4.25931	1.10919	7.45968	2.01269
HSPB1_HUMAN	189.81	174.488	120.1	176.987	700.319	195.458	103.263	138.514	160.922	219.458
RL36L_HUMAN	2.93817	8.1438	2.72408	7.72854	3.3916	23.8908	25.5317	6.09249	1.46229	23.1525
NIBAN_HUMAN	2.66782	9.8811	0	14.7856	1.66895	10.8964	1.03236	1.04697	4.16963	0.956691
UBE2N_HUMAN	16.0247	15.3397	22.7096	15.5609	16.1804	13.0427	5.59937	7.99868	32.6907	15.8471
THIO_HUMAN	35.465	51.0766	37.1218	33.3495	22.0285	54.6845	42.1451	6.93996	88.2101	38.9246
SYMC_HUMAN	5.71166	3.02041	11.6582	2.4401	0.43952	7.99087	2.54712	0	2.7577	3.94095
RABP2_HUMAN	19.1217	11.2449	7.24167	6.5648	78.5084	2.95931	9.98954	2.5503	16.0345	11.1934
RU2A_HUMAN	2.22368	2.70068	2.55965	3.29086	4.22524	9.21009	1.68607	0.972885	6.55744	5.89752
A1AT_HUMAN	245.206	367.045	360.157	301.842	291.832	555.955	352.465	667.964	317.032	552.007
ERP29_HUMAN	39.2689	10.9506	28.7137	24.2276	21.9565	33.3387	29.9037	5.58037	23.3272	14.6394
H2AW_HUMAN	29.5304	10.9133	13.2528	26.8914	2.06755	25.664	10.9991	3.50605	15.6914	12.0515
NDKB_HUMAN	103.154	63.2615	87.3063	133.105	226.184	161.877	122.563	87.3695	102.805	163.206
MIF_HUMAN	2.09059	40.9703	66.9969	62.6248	47.4991	74.643	73.224	30.0152	73.4969	69.1857
PDIA1_HUMAN	178.955	255.473	202.983	288.303	285.213	229.149	398.408	178.773	297.432	383.109
MMP2_HUMAN	5.99149	11.2619	7.28849	7.81734	29.0294	1.27809	9.925	12.144	13.8831	47.1588
ARC1A_HUMAN	1.51042	0.990147	1.90614	1.30065	1.09442	0.928933	7.16452	0	0	0.534406
KV229_HUMAN	3.36491	27.9739	8.01942	6.00737	14.5305	31.1748	19.956	24.2819	17.6471	9.50522
K1C14_HUMAN	2.25557	80.3968	25.3918	152.757	4.07844	2.77282	3.70654	2.96917	20.8107	10.2836
GRB2_HUMAN	7.56959	8.84098	5.30843	5.87617	5.97545	10.2882	3.90709	2.58492	4.47581	7.69843
PRDX4_HUMAN	10.0723	34.0697	12.5689	16.6446	15.1093	18.3389	17.1672	21.296	24.4852	20.2716
CD166_HUMAN	0	9.0266	7.09751	3.63413	0	10.4513	2.09178	0	2.22947	2.56567
SART3_HUMAN	1.07619	0.713707	2.73736	2.27567	1.43393	5.75996	3.60751	0.708378	4.65157	4.03539
PDXK_HUMAN	14.2577	9.91845	3.3315	8.19843	2.70164	20.5407	6.27802	3.41887	22.3809	21.4004
HNRPR_HUMAN	43.0437	31.2533	28.4538	90.8387	40.5002	97.1214	60.147	32.0047	59.8086	49.4276
RS19_HUMAN	107.829	47.6461	93.8948	67.8334	68.9358	86.0649	117.334	42.9322	65.4882	84.7479
SYWC_HUMAN	19.2383	7.5315	18.7056	15.1247	14.3591	15.0449	27.4697	6.42981	6.8951	13.4244
EF1A1_HUMAN	0	404.479	0	571.696	668.858	0	0	365.671	538.555	605.651
A1BG_HUMAN	28.2925	26.9553	12.6425	33.3286	19.7507	36.4294	9.37187	42.5054	55.9167	22.1827
REEP5_HUMAN	10.2221	1.2302	10.6499	8.78531	18.1841	9.18304	11.4461	3.46869	3.8211	13.784
RL10_HUMAN	50.5203	36.5699	66.0272	58.7324	47.9294	48.8541	26.7816	31.4686	50.9248	34.1008
HXK1_HUMAN	28.0896	32.0042	22.5713	12.2744	38.528	20.3224	21.7055	6.7495	22.529	21.8822
COPE_HUMAN	16.9834	13.689	11.8728	35.2988	25.2116	19.6802	13.3883	5.43958	18.5977	18.8104
PSMD2_HUMAN	11.4621	9.81093	13.6871	8.25129	15.258	19.8526	9.90722	3.22265	12.8812	19.4814
LASP1_HUMAN	27.3405	36.3067	68.6044	48.7476	48.3577	39.2354	49.849	8.04743	23.3178	40.8325
H12_HUMAN	296.995	173.753	468.073	539.73	369.336	36.2001	688.751	53.7184	283.097	363.584
HNRDL_HUMAN	4.53668	6.91807	13.2019	20.5193	12.7127	19.5236	43.0643	4.8582	28.6395	14.7914
GNAI2_HUMAN	7.1959	27.6191	21.2569	18.4851	20.6716	20.18	14.2099	9.76879	21.89	10.4843
AHNK_HUMAN	794.939	800.855	831.954	1027.52	723.058	1016.44	1107.84	624.087	1322.69	1129.33
RS5_HUMAN	18.2432	4.25831	52.8963	29.9042	32.1677	20.8428	15.1161	15.6614	40.5963	39.5001
HNRPC_HUMAN	90.1448	85.105	109.542	157.095	96.3182	119.525	155.192	55.4938	124.688	132.126
SNAA_HUMAN	5.57116	9.67059	15.1372	7.70159	12.4945	18.3737	14.6446	7.59879	13.9958	19.9122
PODN_HUMAN	16.6969	18.9903	7.46288	16.3267	19.852	17.0118	40.7725	26.1697	9.99065	11.1513
THIM_HUMAN	13.7922	19.0107	4.95873	10.6924	9.2331	12.4095	8.29193	4.08378	22.0211	4.26148
OLFL1_HUMAN	7.29676	17.9604	9.67909	18.3903	18.0605	12.9277	15.0255	24.086	8.09153	10.3474
SYDC_HUMAN	6.30396	11.0616	20.6523	9.16912	28.3928	20.0646	7.33307	1.12236	5.57762	11.2864
ATLA3_HUMAN	6.68901	6.4795	11.7082	5.45663	5.72859	1.3778	5.22688	3.90457	16.4737	3.12468
PLIN3_HUMAN	38.6918	7.09124	26.1329	32.6078	27.6861	49.2859	37.3321	22.6841	52.1335	46.3623
FUMH_HUMAN	27.6401	10.1901	14.0188	54.98	63.8448	123.358	46.9047	16.9858	13.8612	26.2211
S10A4_HUMAN	65.3977	34.8128	26.5846	34.0995	35.637	37.7201	19.8155	20.5503	32.3553	51.3705
KV311_HUMAN	4.45098	8.12852	3.61318	2.91604	3.92581	0	8.70371	18.544	7.69353	4.89841
PIMT_HUMAN	32.9962	17.8251	19.3047	12.6505	11.9435	17.1114	4.33559	8.31868	14.479	18.9249
TES_HUMAN	4.30757	13.1469	2.6673	6.26958	1.04456	0.869365	6.6217	0.984184	6.50478	5.77827
COPB2_HUMAN	20.6264	17.6939	26.9219	34.2917	32.0022	37.3358	28.9223	5.72814	34.394	26.3896
TENA_HUMAN	307.605	520.007	495.633	145.652	201.459	5.83541	134.235	164.132	560.816	784.2
MFAP4_HUMAN	1.3385	64.3649	114.263	8.89333	11.1963	6.59181	12.9991	25.8264	52.1541	26.6027
CAVN3_HUMAN	23.0416	30.0417	7.06525	9.89661	5.75156	9.7743	34.514	20.2192	16.5308	14.0069
SRSF7_HUMAN	31.2589	17.4845	20.2062	22.5707	23.8294	32.8626	19.1488	8.79041	15.4765	28.1083
ENPL_HUMAN	400.472	271.013	346.773	263.064	280.268	267.681	388.825	214.129	220.717	267.537
UFL1_HUMAN	0.575451	0.368392	2.2422	1.32017	4.81104	6.4039	4.34785	1.69022	2.63984	4.08293
CO6A3_HUMAN	2336.02	1124.77	1252.13	1227.97	1423.24	1688.21	1807.49	3407.33	2121.35	1370.42
RB11B_HUMAN	12.6645	12.6217	12.3958	10.2345	10.2955	17.0624	19.035	1.7045	15.4661	13.6015
SYQ_HUMAN	4.58011	3.71822	5.90995	7.40616	10.799	12.2743	2.25376	2.03422	5.34789	3.93507
ADT1_HUMAN	0	2.94435	0	0.354576	39.1744	0.555702	0.835523	0.718402	0.55956	0.503148
GPX1_HUMAN	31.0316	36.2569	33.1381	20.1175	26.4693	43.9633	19.8422	4.20316	29.1567	15.9247
CSN3_HUMAN	1.86594	0	1.22338	0.710133	0.468352	7.0559	0.584171	0	1.81875	1.16009
CH60_HUMAN	175.996	128.419	89.135	119.89	247.97	297.512	437.968	82.5748	151.365	137.855
HNRPU_HUMAN	82.6245	63.1256	175.468	253.328	230.662	211.845	136.499	102.937	111.871	169.295
APOA1_HUMAN	605.911	204.079	304.743	233.563	159.435	426.315	387.865	942.753	457.887	518.602
FERM2_HUMAN	12.131	13.8412	5.99291	4.31295	4.26807	4.40804	19.5257	8.75578	11.2802	10.8753
RL7_HUMAN	30.5652	48.5335	51.239	22.7776	33.256	40.156	37.7784	21.7653	39.5076	28.1481
THY1_HUMAN	6.60448	8.92247	7.77166	6.75869	6.72343	8.42032	16.7457	13.4553	36.1554	3.18605
EF1D_HUMAN	59.9761	23.9945	27.7533	45.6074	46.0253	31.7015	19.8795	10.2603	40.9392	17.9757
DNJC8_HUMAN	9.29985	2.10128	2.84538	8.37205	1.22332	2.72695	0.350705	0	4.25638	0.86457
HNRPL_HUMAN	51.6746	50.2713	79.0255	83.077	56.2949	84.9593	55.1314	35.6482	84.0184	80.0067
PA1B3_HUMAN	6.61148	5.36435	10.6139	33.3077	7.96668	27.1667	7.71	5.3562	15.0026	3.28177
RL19_HUMAN	17.5084	12.8753	7.45551	16.0663	27.8652	64.2035	35.803	21.9035	9.41127	37.0532
FSCN1_HUMAN	31.6874	17.6141	26.0094	13.1407	16.028	17.7663	24.8312	19.5631	47.9998	38.6813
ITIH1_HUMAN	179.135	134.225	163.45	126.11	147.818	115.09	162.103	110.348	86.4825	35.9816
ACTZ_HUMAN	14.9383	18.8805	12.2334	14.2589	9.91411	10.4719	14.3409	4.34577	18.0854	13.9328
POSTN_HUMAN	2075.41	1246.21	1705.13	1481.71	2787.3	574.778	1502.83	1230.22	1661.1	2369.95
NDUS2_HUMAN	0	6.74774	0.689159	0	4.31888	9.62261	5.6223	0.394618	2.20474	2.79334
RS24_HUMAN	33.4684	13.1401	21.7252	21.9314	19.1455	25.2812	35.723	15.7222	21.9275	25.4182
PSA5_HUMAN	20.9499	18.5568	20.4864	22.9405	27.2811	35.9312	22.6709	8.14494	12.0005	32.6778
GPX4_HUMAN	0	8.32432	6.0637	9.44177	5.67641	10.0633	3.27449	0	5.42565	0
RRBP1_HUMAN	102.938	62.9502	86.2961	68.4017	48.9787	80.6078	120.984	65.305	138.419	169.009
PSA_HUMAN	5.05436	3.65953	13.5325	13.2921	33.7116	25.1926	16.3065	2.51855	12.8053	13.3517
COPA_HUMAN	38.0155	24.0511	53.9673	48.7811	48.0442	62.7688	23.7946	18.1962	43.5682	63.7418
R39L5_HUMAN	10.3676	2.73503	6.63517	6.73821	4.54218	3.72013	6.76003	8.57171	12.7202	5.07457
HPT_HUMAN	170.831	186.01	255.024	264.318	120.218	78.9249	48.752	150.293	205.24	45.6023
IGHG4_HUMAN	65.5172	40.8112	35.0829	46.1255	11.7484	109.457	9.53082	52.1465	24.0992	6.89345
NAGK_HUMAN	5.59506	6.14732	6.22408	16.942	18.7847	10.0815	2.66536	4.43477	10.8157	12.1461
HV374_HUMAN	0	3.49282	5.66606	1.01064	1.15423	3.08727	3.05669	2.64507	1.20635	3.52042
PSB4_HUMAN	12.7644	6.54571	8.18036	15.1487	18.4746	20.0377	11.123	7.86944	5.39173	17.5528
ATPO_HUMAN	36.2491	45.4833	40.8769	48.2587	53.9081	54.8442	58.4064	24.2242	36.3053	35.7384
CO4B_HUMAN	0	7.73805	80.2237	198.751	2.08001	236.393	174.48	188.554	13.7349	93.9281
3HIDH_HUMAN	5.28026	4.32542	7.69037	13.8874	15.6221	13.9788	9.38449	9.53095	7.33994	10.8102
PURA_HUMAN	12.0611	9.78829	7.89978	10.6066	3.49536	16.5974	11.6274	8.46221	9.44331	13.1897
APT_HUMAN	11.7923	10.3729	26.9625	28.1137	21.5827	18.013	1.29559	9.18908	19.9993	17.0536
VATB2_HUMAN	4.84915	14.286	7.05622	10.5393	18.46	4.00026	7.10602	2.76079	5.70466	8.9683
CAZA2_HUMAN	14.0922	18.2513	10.6087	14.4001	17.3396	7.8077	11.1315	9.03918	5.82252	15.3423
ACOC_HUMAN	6.29259	3.97757	8.24156	13.0774	2.05431	10.2026	6.66918	4.24994	16.561	6.58882
ESYT1_HUMAN	6.81522	15.892	11.1177	7.81462	9.984	5.84142	30.999	4.7083	8.97617	7.59429
GBB2_HUMAN	47.1099	40.6743	13.4327	66.6446	48.7626	5.10243	2.20806	0.931954	51.3315	0.999635
AP2S1_HUMAN	2.05649	3.21117	0	1.46042	1.91657	3.22061	2.11508	0.764997	1.82915	5.1202
RBM39_HUMAN	1.34521	3.56418	3.00281	7.26994	4.41019	10.5576	7.055	2.65767	6.68692	6.6928
LRC47_HUMAN	4.19477	3.69066	6.6654	10.0199	16.5009	8.53895	5.95728	3.84868	9.65336	4.22968
K1C9_HUMAN	24.9873	70.8671	30.5627	38.0587	14.2371	48.4618	13.9582	10.5543	71.3214	122.801
NDUV2_HUMAN	10.0329	10.2008	8.07989	6.07298	12.8396	7.61252	7.66911	4.20483	3.37625	5.73312
CO4A1_HUMAN	1.43618	45.9473	32.0762	49.3702	9.45154	4.20067	12.4775	12.4038	32.5089	1.59247
PROF1_HUMAN	131.667	179.361	146.813	180.338	120.408	176.666	108.042	111.932	248.712	185.481
MTPN_HUMAN	6.0629	20.6591	7.37366	19.4577	11.9678	12.176	9.0481	6.37802	22.8325	11.5847
EWS_HUMAN	2.98744	9.41084	4.71852	12.7909	9.43888	12.5753	10.389	3.06029	16.2625	9.11616
RTN4_HUMAN	19.3054	18.4386	17.5881	10.9195	6.55405	8.49071	16.7113	4.11932	18.7185	23.3592
LBP_HUMAN	0	2.18532	0	0.605982	1.47497	1.30273	2.26798	4.77254	1.07599	0.7659
COPD_HUMAN	14.734	11.3762	29.6502	20.5358	21.9604	37.5762	26.6927	11.0086	23.9643	32.2517
TOP2B_HUMAN	3.00813	0.803685	3.53355	2.86799	1.78611	7.28541	5.61893	2.65767	2.81054	5.79004
TXNL1_HUMAN	5.36712	5.5215	6.60936	13.3231	16.034	12.8867	9.98598	2.4619	6.18192	9.4917
TENX_HUMAN	46.078	20.2194	4.85955	13.7493	2.94811	6.7454	35.4048	68.8634	13.4979	1.0545
CUTA_HUMAN	8.32454	4.73275	9.99285	9.15804	7.54538	15.3392	2.85276	0	11.6795	3.27938
DHSO_HUMAN	11.7332	1.95053	13.2373	10.2963	45.4316	59.4345	5.74676	0	30.2791	5.66634
LA_HUMAN	9.68198	12.4146	10.0861	22.0839	22.453	45.6242	16.0322	14.9271	16.3453	40.1457
ALDOA_HUMAN	315.533	191.618	247.503	264.067	591.101	297.955	181.478	86.3565	299.868	221.62
CNN3_HUMAN	3.02795	13.2912	22.3501	17.3011	43.5295	7.87097	15.7792	4.4937	44.0948	44.669
ATP5H_HUMAN	19.4027	30.8453	18.2753	28.5148	38.0744	22.7093	19.6128	3.06288	16.5627	16.9661
H2A1C_HUMAN	87.4894	2.25266	0	901.263	9.01953	3.77407	5.40237	0	5.36737	0
NTF2_HUMAN	0	15.6034	11.6544	25.968	20.3465	11.8948	7.58501	7.49142	19.5945	11.2998
H2AY_HUMAN	80.6307	117.52	97.1596	131.488	159.404	106.941	64.3751	45.7738	126.693	93.1443
RFA2_HUMAN	1.64809	2.06427	8.74243	4.26427	4.54724	8.99133	6.61335	0	2.8454	0.644127
RLA2_HUMAN	58.7431	45.5959	67.2292	64.7245	49.9054	62.0475	79.8932	55.9343	47.3496	81.0751
PADI2_HUMAN	0	0.538455	0	0.666258	8.64827	1.36289	1.73779	0	0	0.822374
PUR9_HUMAN	22.3814	11.4503	20.9749	46.3115	36.7	54.028	13.0203	5.97706	24.3615	26.6901
ABHEB_HUMAN	11.4143	4.68754	15.7959	15.4909	6.739	33.7135	4.29949	6.24345	9.10433	15.4383
RAP1A_HUMAN	0	4.77089	9.40257	1.07582	1.66673	1.16288	0	15.6204	7.45481	11.8394
VP26A_HUMAN	1.26761	4.95798	4.89605	6.11205	3.24578	4.66982	9.77032	2.84007	6.57749	4.7065
RS3A_HUMAN	112.07	68.3828	94.3852	84.552	88.1161	81.1741	93.3418	32.0063	77.0609	68.9074
ACTN1_HUMAN	366.893	522.276	239.613	536.533	451.765	116.863	350.029	412.251	580.622	459.95
RL21_HUMAN	24.0855	22.131	27.3496	42.7806	46.3602	52.4827	54.5926	23.5741	41.1116	45.8789
RL10A_HUMAN	42.4724	36.85	51.5376	42.252	41.752	36.6746	37.5508	32.8993	54.0485	43.0123
TINAL_HUMAN	10.7692	10.4498	7.52021	11.1786	2.2379	1.38859	4.7703	8.02526	5.25982	0.430902
SND1_HUMAN	53.9423	41.5961	47.7217	47.2559	45.562	34.7164	41.0783	20.1372	53.1847	71.7932
RALY_HUMAN	20.1565	9.84715	13.3655	13.2063	20.5081	16.5752	18.1478	5.21116	16.9768	20.7136
GDIR1_HUMAN	46.7455	72.91	67.4688	57.3159	47.0942	64.3363	50.29	20.5564	74.5781	72.4562
CAVN1_HUMAN	71.1137	80.6175	46.9695	45.177	19.259	43.2531	92.2732	85.1339	70.7611	43.0473
K2C5_HUMAN	17.5466	184.142	133.833	130.853	26.5511	1.22725	44.4404	1.4771	25.439	30.8048
S10A8_HUMAN	32.7892	10.0192	7.81683	7.39676	5.81172	15.3274	8.285	6.50833	0	13.7406
COX5B_HUMAN	20.6996	22.9323	21.3325	26.4694	30.7329	21.6194	12.6167	6.20275	20.4003	8.78641
PDLI4_HUMAN	1.0367	19.464	13.1356	5.46311	19.4398	0	6.24513	0.773639	15.4146	12.3326
COR1C_HUMAN	26.9744	5.68159	20.6191	29.2774	20.3523	9.54273	25.2863	12.1718	14.2356	37.6685
DNPEP_HUMAN	7.55268	19.6134	5.99623	26.5738	20.1459	15.8966	1.64299	0	14.5023	8.36143
NDUA8_HUMAN	8.16713	9.86695	6.64936	7.01337	6.47384	6.4659	3.61711	0.38546	9.90165	7.86473
DYHC1_HUMAN	70.0994	62.9163	70.046	64.9627	31.8114	72.6564	56.0506	23.7366	93.4025	52.2466
NIPS2_HUMAN	5.25723	2.90785	7.49957	12.9518	18.2941	20.0045	6.6978	1.53045	2.98144	5.05183
CBX1_HUMAN	3.54709	1.64059	2.66878	8.17231	7.39314	2.49047	7.07722	0.321293	4.91203	5.72167
SF3A2_HUMAN	5.32311	2.3067	3.09075	4.34512	4.44309	2.81268	4.15246	0	3.95395	5.38174
AL1A1_HUMAN	32.4423	36.2094	17.0045	32.6266	9.38282	31.1748	50.8465	72.4021	41.4189	26.1304
TCTP_HUMAN	28.6938	10.4544	25.237	32.0583	38.0822	28.2169	25.5832	13.5213	27.667	37.5096
TCPE_HUMAN	46.9379	31.547	53.0954	50.5779	64.3296	62.4192	34.2935	15.0664	41.685	50.4595
DPYL3_HUMAN	131.014	101.142	108.825	132.566	134.077	42.0098	129.78	79.5479	201.698	230.937
NDUAA_HUMAN	4.50491	3.03756	1.99241	4.30647	4.85757	8.2256	0.445169	3.63165	2.7845	3.26348
RS25_HUMAN	13.7249	25.4562	7.97205	21.8499	31.3987	21.7855	37.3428	21.6468	28.7632	41.5353
HNRH1_HUMAN	39.3039	50.7953	52.8447	8.20825	63.5314	51.1287	45.5392	16.4679	61.2421	62.4301
KCD12_HUMAN	36.3074	14.9345	28.216	18.9673	10.8099	43.5315	25.153	29.4274	15.6449	30.614
TPIS_HUMAN	314.688	243.839	411.424	383.847	339.802	353.617	232.079	108.665	318.887	254.484
CLIC4_HUMAN	7.96572	19.1788	17.3982	5.56883	11.3468	6.06793	5.82553	4.8301	15.2602	16.3365
CO6_HUMAN	2.55679	3.97117	1.42306	1.83017	0.783099	2.20085	0.579406	5.36409	2.7221	1.04229
ISOC1_HUMAN	2.59859	2.23783	0	0.622612	0	4.45517	5.01673	0	2.68256	4.65594
CAPZB_HUMAN	35.8469	58.4457	29.9968	52.5063	15.9339	42.1601	51.2803	10.8568	43.8006	36.9579
PGRP2_HUMAN	2.13749	4.26696	4.22484	1.81377	1.24339	5.05149	0	6.79628	5.14458	2.61686
RS15A_HUMAN	27.3419	21.9109	22.5806	21.1082	22.56	14.4256	11.6802	7.13375	30.5377	17.2078
TBA4A_HUMAN	1.58577	2.84951	5.99106	1.76517	20.1907	2.3372	0	1.42108	3.96707	0.756217
NDUV1_HUMAN	6.65403	15.5989	2.5602	7.64831	6.22406	10.3444	5.60737	2.10454	7.48423	4.25751
MYO1C_HUMAN	48.5119	38.847	28.8502	21.173	13.9375	31.2428	48.6844	28.0454	28.8587	14.44
ODPA_HUMAN	9.06141	16.9531	11.0106	6.99854	7.76109	15.2652	14.0993	4.98395	4.49961	10.9517
ROA1_HUMAN	150.208	165.909	84.9725	194.383	200.7	211.924	159.376	118.966	187.738	181.57
ARL3_HUMAN	2.89034	5.55953	2.90087	7.10259	4.73726	4.55641	3.2288	1.61383	8.16424	5.18952
PGM1_HUMAN	7.79986	6.48063	8.07823	12.2005	4.22154	11.4867	13.4898	2.76307	23.9362	18.3175
DAZP1_HUMAN	0	5.57198	6.65913	11.6587	7.71554	8.5951	3.70049	3.65033	11.1614	6.78676
CO5_HUMAN	0	0.59719	1.13771	0.158127	0.224627	0	0	0.40812	0.622427	2.03733
HINT1_HUMAN	8.91304	17.3085	4.5386	25.9011	65.5016	20.4916	5.33107	7.10763	29.6401	13.5063
NIPS1_HUMAN	5.64374	9.16581	5.16151	8.04486	12.5836	59.8869	17.9415	6.24968	10.389	19.13
H1X_HUMAN	9.9758	5.00727	41.1497	25.6211	17.6277	9.37617	5.62053	7.73639	11.6074	6.60742
SNX1_HUMAN	7.09009	6.96334	3.63678	5.657	6.92473	11.9435	9.57385	2.90022	10.0918	12.7682
TPR_HUMAN	6.76072	3.84781	5.58403	8.48382	9.57049	8.84059	8.21957	1.32841	7.36974	10.0825
KCRB_HUMAN	1.48929	9.26767	19.867	17.462	2.29747	22.8532	13.0333	0	3.54995	0.692509
RNT2_HUMAN	0.917567	0.844033	1.77629	2.26292	2.91073	1.67366	2.43778	1.08394	7.92458	3.12198
KV320_HUMAN	4.163	28.2902	24.5696	24.098	21.7443	30.4535	19.4439	38.6463	44.878	10.5719
EHD1_HUMAN	6.20777	3.69722	0.794771	2.59053	2.15107	7.19746	5.43953	3.67691	1.3095	10.5126
APOA4_HUMAN	18.1709	9.6587	21.2422	5.13112	6.42984	10.6576	9.42148	62.8264	33.2828	58.0355
CDC42_HUMAN	13.5019	9.91958	19.2715	19.4746	18.4557	33.7183	11.8685	12.7159	22.8082	26.8745
CRK_HUMAN	0.777887	5.3283	5.27396	4.47612	6.22776	8.72702	2.13072	1.44318	8.37673	9.40998
HS90B_HUMAN	250.8	244.574	297.811	131.649	160.436	368.834	297.348	69.4299	219.2	319.862
TCP4_HUMAN	67.3652	205.726	164.569	162.857	31.646	207.242	88.607	26.5038	33.7606	42.5528
RL13_HUMAN	82.6566	52.3974	81.9529	78.3823	55.7829	86.5252	115.584	42.5085	92.3157	94.3192
RUXG_HUMAN	5.45748	6.79075	11.2392	18.3115	13.3914	11.9094	8.27291	5.0122	2.27725	8.82044
SC61B_HUMAN	5.74926	0	11.3786	0	3.3402	3.68328	4.2858	0	4.81272	6.92127
KHDR1_HUMAN	9.54499	18.5438	18.1778	22.6167	15.6141	23.6093	15.6319	4.47167	20.316	25.2735
CATG_HUMAN	83.4377	28.1069	11.8066	23.3918	6.37669	147.902	212.539	21.1502	26.79	29.5122
RLA1_HUMAN	37.9922	18.2032	46.3299	30.1695	33.1411	48.5093	38.4575	29.3302	48.1703	40.7069
AT1B1_HUMAN	1.82263	2.80526	6.73306	5.49257	3.50841	1.18818	1.01373	0.648251	1.64834	0
STIP1_HUMAN	26.677	18.2501	38.0804	35.2988	27.7601	71.7896	48.023	12.991	29.2185	42.6148
RS13_HUMAN	94.3684	32.5961	59.2396	45.6638	51.3519	67.8826	69.268	37.2293	51.7756	59.4124
VTNC_HUMAN	68.126	63.1143	57.1325	69.6219	52.668	33.5348	29.1819	42.1014	42.6425	129.317
C1R_HUMAN	19.1553	17.815	17.676	10.4607	20.5684	7.25061	12.7054	27.1219	27.7007	17.2714
OTUB1_HUMAN	3.91115	3.93043	9.86067	7.0608	11.1838	18.1364	8.59792	8.22665	6.54188	11.565
DOPD_HUMAN	8.02897	8.32489	10.7621	12.7953	2.67613	32.6886	8.59045	7.41715	19.7482	6.75703
LPP_HUMAN	9.29868	44.2791	20.6025	49.669	29.923	17.9039	39.9528	11.2511	47.1734	29.6331
ROA0_HUMAN	1.21214	17.8416	20.5583	24.0541	20.948	28.6187	26.2873	14.206	19.3978	41.5035
TOP1_HUMAN	4.50345	1.17135	10.0935	5.67685	6.75146	6.09846	6.38754	0	4.58618	8.79818
BDH2_HUMAN	0	2.6124	3.71126	5.0348	0	4.23689	1.7499	0.956619	0	5.61085
DCPS_HUMAN	1.85222	1.70906	2.29935	1.87216	1.45351	5.36231	2.68492	0	1.86346	2.02811
DYN2_HUMAN	5.99265	7.34815	7.27669	7.62637	11.0733	10.5331	4.08311	6.28932	5.93271	17.2443
CO1A1_HUMAN	1510.86	1190.13	2948.8	1082.22	1445.75	2782.62	4206.68	7874.45	1490.77	1920.47
ILF2_HUMAN	15.1969	25.3748	16.6286	21.3422	13.1889	37.3405	50.8091	7.43583	39.3671	43.2015
RCN3_HUMAN	64.3688	14.9889	9.69753	20.1352	12.9307	16.4518	28.8547	31.4367	76.3282	63.1773
VPS4B_HUMAN	2.09913	3.69286	4.04677	6.9766	4.58677	3.41327	3.51541	0	3.00842	2.52226
FMOD_HUMAN	31.4192	25.0861	9.10614	5.60539	35.4676	10.2708	19.483	38.3714	27.9724	46.6278
PSB7_HUMAN	1.30772	3.18644	1.02992	8.69693	4.69112	3.65544	3.59168	0	5.32484	3.02388
SYRC_HUMAN	8.02256	8.88852	10.3444	7.1918	10.3806	10.7434	4.94472	0.686387	7.11621	4.80142
ERH_HUMAN	18.5443	5.29576	15.0141	28.1011	8.23301	13.6724	2.01693	0	6.52933	10.0289
APOB_HUMAN	4.16649	3.98532	21.8063	6.2723	4.25677	0	5.97932	11.1326	26.211	6.82492
RL5_HUMAN	76.7277	65.5703	80.3841	63.4856	36.5364	47.6346	31.3225	31.4307	55.6206	62.2266
SPTB2_HUMAN	192.139	135.238	98.6528	109.599	38.3022	111.531	200.164	104.674	122.132	66.0313
TGFI1_HUMAN	0.980674	9.73906	5.68929	7.4352	6.91441	0.342782	6.18592	7.07831	14.9996	9.22857
MIME_HUMAN	1070.16	330.59	233.106	353.698	283.013	333.561	391.954	648.752	259.468	276.107
SNRPA_HUMAN	4.19943	0.507433	8.6604	12.7249	6.39889	5.85155	9.11211	0.970273	5.25944	13.2296
FBLL1_HUMAN	0	3.59361	5.30401	2.63398	3.18835	3.01846	4.0712	1.00282	2.66008	3.51485
SUCA_HUMAN	13.3684	16.909	12.3858	15.4763	9.14238	20.0804	12.2835	6.94132	12.4026	8.62027
PGBM_HUMAN	362.812	341.75	306.512	272.591	180.488	135.316	410.072	309.553	542.846	280.861
SYFB_HUMAN	6.50042	6.14223	10.2463	9.57925	14.1372	13.3241	9.90153	2.1782	4.29573	6.3392
SH3L3_HUMAN	64.6369	12.2024	21.7565	35.9506	15.2747	30.3175	65.0009	12.4571	14.2746	66.23
DPYL5_HUMAN	0	36.4012	55.0255	260.494	180.04	177.109	184.571	157.267	86.6417	135.778
AATM_HUMAN	13.9572	35.1082	41.253	34.1852	59.0887	35.2842	15.8318	10.4726	30.1891	16.0042
FIBG_HUMAN	304.981	95.6646	937.934	52.2765	104.113	97.9929	127.045	214.889	144.852	124.343
VPS35_HUMAN	18.4525	10.3536	3.19195	8.06931	6.43529	13.0607	24.2604	6.71624	11.5945	9.81541
ZYX_HUMAN	5.5082	19.9818	20.7408	18.6278	41.6839	7.76753	6.16654	6.79978	26.983	23.4896
MYO6_HUMAN	10.657	9.79678	30.5259	5.70087	4.61577	39.7717	6.01097	0.294745	10.6158	4.87901
ITIH4_HUMAN	13.9831	15.14	16.6774	5.87679	5.40561	9.95494	8.4916	28.8518	11.3353	10.3803
MYO1B_HUMAN	3.1049	1.07147	0.347013	0.490944	2.55329	0.355563	0	0.281593	3.34233	1.73064
FLNB_HUMAN	152.327	456.016	417.009	343.043	471.117	283.071	228.594	100.277	276.426	279.938
FAS_HUMAN	55.2336	97.9735	148.27	24.1774	466.133	1297.89	337.655	5.57414	567.787	118.756
KCY_HUMAN	13.5902	6.34822	16.6249	12.9138	8.07999	14.31	7.316	4.88796	13.8018	16.443
H15_HUMAN	31.7311	9.9326	391.938	76.2073	50.3629	91.1597	59.0056	39.4011	37.201	305.393
PIPNA_HUMAN	1.84143	0	1.92365	2.98791	4.4316	2.27108	0	0.817729	3.81735	1.36273
H31_HUMAN	0	2.95895	1115.52	215.804	1116.36	0	59.4607	25.9783	469.655	0
ML12A_HUMAN	106.162	187.628	122.345	124.086	116.961	98.8502	28.9863	33.5706	134.008	197.199
PEDF_HUMAN	70.4608	93.9443	137.235	68.245	112.461	47.2676	111.177	121.288	87.7829	208.964
CALU_HUMAN	53.0475	43.4455	22.7354	34.2416	23.5101	35.1434	61.7223	36.1099	62.7449	85.2201
AEBP1_HUMAN	48.8501	94.8611	144.356	59.6956	198.286	10.9339	67.2163	64.7476	47.8012	221.445
H10_HUMAN	118.984	129.166	97.8362	388.025	211.953	334.968	166.068	116.956	138.091	132.414
VIME_HUMAN	2480.43	2041.98	2520.56	2081.51	2288.9	1445.61	2245.22	1847.72	2135.97	2255.15
GPNMB_HUMAN	13.6036	11.8351	0	11.6683	3.17783	5.60985	0	10.1356	14.9404	10.1181
HCDH_HUMAN	26.1154	21.5748	17.2594	44.2702	33.0087	51.9164	44.2484	22.6371	15.7744	32.6221
CPSF5_HUMAN	2.39724	6.29672	8.90484	12.8231	6.95238	8.87507	8.61285	2.90735	6.26774	3.42089
CD9_HUMAN	11.6883	4.36849	7.1635	7.08587	3.36181	20.8254	18.7576	2.83582	7.23014	14.545
PDLI5_HUMAN	8.04354	34.9565	31.4402	16.7629	20.2997	0.518405	24.6943	6.15218	27.5395	27.6695
K1C18_HUMAN	499.431	32.6216	172.548	515.118	960.145	439.886	256.206	91.1102	114.149	377.878
CATZ_HUMAN	4.76725	6.22768	6.51092	2.29802	1.57118	0	1.57672	0	1.10044	4.48073
RS9_HUMAN	10.6503	15.2775	25.3144	7.17571	26.7711	31.5244	20.0875	10.2733	24.399	34.6286
NSF1C_HUMAN	3.89279	2.21803	8.48471	11.3926	5.09256	6.27815	6.9396	0.826203	4.57662	4.90111
RS23_HUMAN	25.4668	14.183	24.8517	35.8796	44.1973	30.1657	37.7784	22.5581	32.4789	30.7047
ZN512_HUMAN	0.309266	1.70697	0.587585	3.54116	0.256906	0	0.700877	0	1.77207	2.38187
MVP_HUMAN	121.159	76.3506	68.0532	44.9827	167.693	56.8641	60.636	41.8448	45.3783	44.545
ACLY_HUMAN	13.6713	10.8199	28.8262	17.1294	14.1501	28.75	19.1025	2.14798	21.3222	19.351
NUCL_HUMAN	131.961	95.9306	107.839	96.6679	101.127	122.559	115.013	65.2549	109.257	162.888
GTF2I_HUMAN	3.17573	3.14179	4.87614	6.07402	4.31109	4.35616	6.09169	1.21804	5.56431	4.8461
RL29_HUMAN	27.3483	14.9906	35.3871	42.7054	33.1256	14.3111	28.4707	11.2494	0	31.1069
CLIC1_HUMAN	45.6554	61.8411	39.4501	59.4177	42.0129	33.8749	38.6176	21.3476	71.3176	21.9585
AACT_HUMAN	36.5319	15.7692	44.6081	43.5975	20.5392	48.7323	20.7969	46.2978	48.8805	27.2339
UGGG1_HUMAN	12.5289	5.97925	15.2342	15.343	6.09129	20.9203	13.4189	5.95185	10.1173	15.3085
TWF2_HUMAN	12.8533	6.68945	7.64981	17.1162	12.9905	10.4995	9.80534	3.15385	10.0971	13.2272
DDX17_HUMAN	47.1332	39.7213	69.1906	51.3509	47.0747	62.386	53.7499	24.2181	64.0285	62.8673
PRS10_HUMAN	10.8736	10.911	6.62263	15.5542	16.0348	19.4319	7.76494	3.20093	11.103	20.2938
CBX3_HUMAN	12.1535	16.7658	15.4653	24.6872	15.6935	33.1204	22.1269	5.16301	26.953	24.8998
IF4A2_HUMAN	1.53307	3.5678	4.04234	6.6772	0.946166	10.2803	6.21419	1.27597	12.1049	4.97949
CO2_HUMAN	0	0.294515	0.312596	10.7852	12.0107	0.488541	0	2.31944	1.37061	0.911616
THIL_HUMAN	35.1328	17.0221	39.2842	36.6652	123.072	83.6986	12.686	26.3033	18.5973	14.5165
HNRH3_HUMAN	7.36963	15.8558	6.7797	19.2276	6.97029	23.4163	24.264	9.08201	20.1305	34.0801
COIA1_HUMAN	48.7597	33.0692	20.9841	37.1018	10.8303	22.9813	34.5496	52.2953	41.4677	17.0933
PSA2_HUMAN	32.1275	9.30898	9.80168	28.0029	24.0591	31.4848	11.3333	12.9878	19.0118	13.3654
EFTU_HUMAN	67.5838	90.034	44.5491	68.6545	146.578	208.966	60.7604	32.3495	36.6707	41.8151
HYOU1_HUMAN	23.1661	17.6299	29.9249	25.7486	14.591	21.7586	31.7048	11.2737	27.7906	27.7442
VINEX_HUMAN	1.12598	7.24573	2.79635	4.61088	2.75965	0	8.11093	0.873923	9.96367	4.44718
CAN1_HUMAN	19.0736	25.6803	30.5425	11.5566	26.2006	32.456	23.8444	11.0634	26.1848	32.8606
PGS2_HUMAN	1075.73	1144.24	880.916	826.946	993.728	466.396	749.487	1536.07	908.728	675.624
FABP5_HUMAN	1.61591	9.20599	2.69219	8.53021	9.36393	2.10895	9.44121	0.801007	9.29846	6.16128
IF5A1_HUMAN	29.8131	40.3161	60.3015	47.0448	66.8254	88.3743	85.1933	48.1233	84.1645	63.8626
SEP11_HUMAN	35.2377	31.028	29.8567	36.5377	15.0775	16.8852	40.8205	29.5261	45.532	41.222
MUC1_HUMAN	8.13915	1.0327	0.911057	9.61685	4.4647	8.60871	4.5068	1.06808	9.45193	1.48725
TTHY_HUMAN	38.9979	13.028	23.5963	60.0675	44.1525	31.7126	9.73316	28.6999	37.4839	26.493
LAMC1_HUMAN	69.4727	74.2851	36.1613	56.8771	18.6013	12.6689	98.1192	55.4756	62.4507	27.3976
SEPT2_HUMAN	110.059	40.6324	37.7227	78.2089	51.0638	53.2957	69.0245	45.4017	33.0298	69.5132
SSBP_HUMAN	14.2927	23.6573	6.82486	15.8329	18.5725	9.99005	7.5146	6.3156	13.9965	3.83538
LGUL_HUMAN	17.506	21.5589	13.1477	32.3132	60.2373	26.8598	21.6682	21.1365	48.3296	44.0807
CRIP1_HUMAN	22.3601	145.39	39.4685	103.136	139.811	24.3005	17.0381	11.2572	112.56	16.7928
ISLR_HUMAN	6.23138	12.0004	9.7202	3.56916	10.5389	0.509436	4.66771	4.53379	8.63007	18.3414
C1QB_HUMAN	7.50663	3.52038	10.1921	5.32793	6.14989	7.59021	1.79877	12.542	5.73577	6.43825
KAD1_HUMAN	11.7629	6.75906	19.4614	15.0369	1.74375	16.7777	4.76017	12.101	18.1176	11.4944
GBG12_HUMAN	16.8111	5.17636	1.95573	10.9576	2.53946	4.56416	9.57278	9.07685	5.19611	6.30009
NUCB2_HUMAN	9.86037	0	6.99722	17.2781	2.5161	19.2373	14.5472	1.6644	5.63364	5.66698
CY1_HUMAN	2.9577	3.26873	0.977126	4.23899	12.8949	5.94882	3.97537	3.75011	5.19348	7.95806
ACADM_HUMAN	10.5835	9.30219	7.61607	11.9105	9.71943	9.4695	5.46833	2.32127	6.53102	0
XPO1_HUMAN	4.09829	6.88695	1.56626	9.87509	11.6933	10.9046	3.54866	1.49799	18.0981	8.01959
S10A6_HUMAN	154.164	171.596	38.567	106.306	534.389	129.549	187.167	210.408	200.593	166.386
FKBP5_HUMAN	1.86781	0	2.50453	1.16581	2.50189	42.0478	8.27682	0.319167	8.49984	0.303533
HACD3_HUMAN	0	2.5287	2.91949	1.52162	2.35276	1.9957	0.738072	0	3.43902	1.76832
DDX1_HUMAN	34.7422	33.4461	30.4853	39.6007	29.1618	20.18	16.2882	11.2595	29.7975	15.9263
PFD5_HUMAN	0	1.98731	2.60592	3.5305	3.81251	0	1.70676	0	2.81785	2.27185
NONO_HUMAN	47.9669	46.1035	89.4816	62.8838	73.5751	92.1452	63.1447	21.9536	47.4714	61.9277
BIP_HUMAN	452.794	198.188	353.373	312.017	165.223	321.634	302.309	183.997	334.983	304.725
SRBS2_HUMAN	0.725857	1.94283	3.96676	4.18675	0	0	8.88951	2.58143	0.520323	0
CHID1_HUMAN	0.564403	2.4819	0.724259	1.00326	0.376753	3.06971	1.7366	1.8178	1.80576	0.423191
HDHD2_HUMAN	0	1.41774	2.30691	2.25937	0.798148	6.5975	0.508091	0	4.2071	0
ANXA4_HUMAN	77.3632	96.3097	45.6588	55.8596	48.0695	50.7348	52.8556	44.375	31.1054	80.6697
TALDO_HUMAN	41.3152	38.4735	78.9112	36.076	42.6554	77.6863	43.3221	8.89946	29.2747	66.3826
ANT3_HUMAN	31.2968	18.5087	17.0559	26.9395	20.181	63.5281	33.0578	88.9596	36.7662	20.3304
SUCB2_HUMAN	18.3391	12.4293	8.18681	7.99075	13.384	36.151	13.6056	2.22346	6.18961	10.2592
CO1A2_HUMAN	1435.54	907.753	2446.09	1255.36	1200.02	2019.11	3031.8	9197.74	1298.84	1520.83
FKB1A_HUMAN	18.0345	43.7737	8.14478	25.009	19.9454	22.6191	19.9542	14.2784	20.5821	25.0827
CCAR2_HUMAN	10.7923	12.5125	13.0963	14.7319	21.7969	8.67625	24.4471	1.31901	14.1234	4.69617
OSBP1_HUMAN	0	0.201498	1.465	0.441282	0	2.4949	1.63008	0	3.14352	2.42639
AL3A2_HUMAN	0	0.889588	2.54766	1.13827	10.6023	1.15291	1.27479	0	2.71273	2.53864
TM205_HUMAN	1.32189	4.24823	3.06402	1.10568	7.19632	5.36832	5.55065	2.23272	0	5.74313
RL36_HUMAN	24.316	27.4889	17.0072	14.9341	26.2454	26.6257	35.5026	11.6994	25.84	13.176
RS21_HUMAN	15.1112	26.8048	3.26772	25.2639	17.3257	6.28321	8.15627	1.72485	18.153	6.04347
PSDE_HUMAN	5.23974	2.2032	2.86363	9.31704	1.15748	1.08278	2.27012	0	6.37418	0.563104
SMC3_HUMAN	6.02763	6.45347	8.82465	5.13112	2.65666	9.80072	4.95877	2.52888	1.2073	8.27271
CNN1_HUMAN	11.8579	10.5958	5.14289	22.7379	19.3199	0	18.7541	22.634	37.1897	31.0719
HMGB1_HUMAN	25.811	35.2174	87.8759	105.861	118.501	203.129	95.6389	61.3152	66.2771	149.922
RS8_HUMAN	71.1254	51.8728	65.6751	50.7053	57.7629	66.1174	79.8079	30.4252	58.971	59.3806
COX6C_HUMAN	3.71615	8.69102	10.3523	0.955209	6.81746	15.3547	8.39879	2.99514	5.34863	4.16847
RD23B_HUMAN	18.0021	18.3265	20.6449	22.4537	14.8153	49.4425	32.672	14.5896	23.6195	27.6043
FKB10_HUMAN	17.0222	7.95536	3.87477	7.81295	5.52047	45.2952	57.2685	33.6572	26.033	27.846
HMGN4_HUMAN	0	0	14.7062	17.8096	11.5609	1.29095	0	7.64618	0	6.41981
ARP5L_HUMAN	4.83837	1.54659	3.86058	3.07086	2.06229	3.33497	3.05545	0	1.31915	1.39673
PCBP1_HUMAN	47.3781	51.2537	74.5827	83.0958	74.2818	70.869	32.6791	20.3604	60.7062	67.6609
LMNB1_HUMAN	100.513	88.1043	100.347	102.746	62.5833	150.572	88.2639	42.2928	90.0502	91.3572
CATC_HUMAN	0.391844	3.47816	2.79321	0.974869	0.496251	4.07207	5.31827	0.753713	2.3241	3.07301
COF1_HUMAN	359.489	301.396	270.085	203.958	214.795	525.633	291.872	186.032	478.874	469.521
RSMN_HUMAN	13.1262	17.9847	15.3807	29.0413	43.0467	16.2747	15.9945	1.27715	23.7919	17.4176
BIN1_HUMAN	3.18215	0	0	2.26334	0.587149	1.54791	0.455392	2.66405	1.2988	0
IF2A_HUMAN	6.6176	11.6178	1.46369	12.2887	20.0116	7.59274	7.5923	3.92796	6.50909	15.3876
U520_HUMAN	4.24199	7.67354	5.84838	7.75988	11.0236	19.9633	11.6009	1.03038	11.5409	10.8438
BAF_HUMAN	36.6922	60.381	46.2303	57.8674	71.1474	48.601	41.0801	29.6719	46.3152	46.8838
CRKL_HUMAN	0.844375	2.61613	2.06892	9.31349	3.58044	6.28479	9.15265	1.42297	5.77512	4.90254
SYK_HUMAN	9.34765	8.34696	9.25583	13.6411	5.5999	4.5882	6.03017	1.06764	4.46082	6.28291
NP1L4_HUMAN	25.6236	3.66157	12.342	15.4721	7.01	11.3496	5.04322	0	10.6872	6.2597
TRFE_HUMAN	540.181	1034.97	916.292	911.584	588.064	1136.29	689.444	1208.54	1009.97	564.806
IC1_HUMAN	13.4561	12.0966	18.2573	5.03459	4.89398	22.2047	16.5483	29.6157	13.6913	29.8715
SSRD_HUMAN	8.69909	4.94938	7.7383	3.41476	3.52982	10.4927	5.37072	5.57368	8.1024	8.60898
LMAN2_HUMAN	15.9585	15.0132	8.37687	5.70275	11.0008	7.01066	6.898	2.43912	12.9876	4.94722
TIF1B_HUMAN	44.5332	34.7398	46.9069	50.1036	38.0063	57.0713	45.3241	16.7671	50.1022	55.0926
PABP1_HUMAN	32.9612	29.8425	34.4451	39.8472	45.1278	33.7357	37.2485	14.5951	59.4713	45.863
ARF1_HUMAN	36.1734	26.4579	21.4763	39.3207	31.8913	63.5265	22.3136	29.1206	60.843	32.3057
RS15_HUMAN	0	4.43017	5.80893	19.0557	14.1522	28.3103	42.9114	27.898	16.205	30.0957
PSIP1_HUMAN	0	1.58519	0.877082	1.43312	0.557382	4.47463	5.35917	3.00972	1.65848	0.89753
A2AP_HUMAN	4.52852	0.374787	3.88362	0.653722	0.310444	4.95643	0	10.5516	2.27182	3.61438
NB5R3_HUMAN	8.58279	34.557	22.9419	15.7327	16.531	21.7476	28.1613	22.5672	42.3221	23.2559
COEA1_HUMAN	1619.9	953.251	625.892	619.98	580.121	1739.3	1615.96	2864.37	1104.86	864.65
PCYOX_HUMAN	3.49812	8.66273	2.50619	1.32602	2.79684	10.1756	12.8281	6.04009	2.9805	5.23531
RL4_HUMAN	83.6301	69.9899	108.973	62.2863	85.2289	103.577	87.6292	53.3281	96.5543	81.7811
ARPC2_HUMAN	28.4242	13.8095	40.3423	26.9854	27.6724	42.5793	46.1544	8.08874	20.5296	56.091
ETFA_HUMAN	24.569	18.5104	9.57475	21.2357	16.3541	26.2208	15.2319	6.16281	15.8186	14.3685
LPPRC_HUMAN	4.99431	6.75962	22.8534	6.45448	11.5901	18.9352	5.4582	1.88766	13.2196	5.48255
SPTN1_HUMAN	189.705	221.537	112.774	113.414	45.3186	200.187	301.829	169.144	204.265	109.889
ASPH_HUMAN	16.2363	8.85287	5.589	5.50824	6.22542	14.5292	20.2387	8.38596	25.3865	23.321
TLN1_HUMAN	243.385	219.052	215.501	268.413	211.33	242.357	322.862	158.072	340.661	373.108
NPS3A_HUMAN	0.429067	6.51742	2.37032	4.86954	4.06384	2.36931	0	0.867088	2.24671	3.55015
IMB1_HUMAN	10.2349	8.87833	12.1532	18.1306	30.9295	33.4478	15.6566	12.8019	25.7744	27.9954
ITIH2_HUMAN	163.337	69.0223	97.3126	105.957	139.567	92.4141	160.492	62.2128	95.8722	41.4987
PRDX5_HUMAN	22.3566	48.4503	58.2368	30.1298	36.7408	63.2402	24.488	17.0678	51.7306	31.2739
AL9A1_HUMAN	47.1624	25.3216	19.454	95.0173	48.93	87.6641	40.5484	13.0853	12.62	9.46054
CAND1_HUMAN	15.0331	8.89192	17.4159	21.1918	29.4558	29.775	29.4735	20.3741	33.4964	24.5103
AGAL_HUMAN	4.1458	2.28401	3.43087	14.116	2.0255	14.8445	34.0873	3.08399	2.32035	0
NSF_HUMAN	6.70213	5.58443	21.5722	11.9262	10.9185	18.5983	11.4603	7.60168	16.7739	16.664
STRAP_HUMAN	8.79179	4.71736	3.5153	8.50597	7.26192	10.3899	7.2271	2.02025	6.91253	9.13031
C1TC_HUMAN	17.3964	0.454188	11.6855	12.3551	9.97563	25.2765	12.6481	2.13583	5.91996	7.5566
DSRAD_HUMAN	16.6269	4.66315	11.4013	5.30349	27.7717	24.1661	6.90351	7.87733	19.9974	14.106
UBA1_HUMAN	159.95	79.4687	119.598	108.345	92.6133	114.949	68.2653	49.2958	144.037	99.1415
NNRE_HUMAN	2.58667	4.1599	1.52176	11.1874	16.7526	31.488	5.61146	2.1009	6.46712	4.53686
MPCP_HUMAN	13.7036	18.2235	20.4716	10.0738	11.7301	15.5142	3.7581	7.58163	15.5433	13.561
ANXA6_HUMAN	411.461	366.372	222.874	235.172	341.068	330.033	388.843	249.243	216.689	419.391
A1AG2_HUMAN	15.3152	23.2487	8.75423	17.139	20.9169	66.9209	34.9532	50.0309	43.5289	27.1289
ANXA1_HUMAN	404.29	384.441	157.266	234.294	203.523	171.51	216.344	280.195	223.772	489.761
RPN1_HUMAN	17.1551	36.1477	44.7998	19.7013	35.195	28.8528	39.5563	24.1133	44.5295	25.7664
ASNA_HUMAN	2.91864	3.71923	5.4572	4.32005	4.73784	4.29273	6.13774	2.84888	3.71166	7.92928
AIMP1_HUMAN	6.02471	6.11959	14.0875	6.09868	9.62792	8.71563	2.49183	0.941507	5.00029	5.55155
GLRX1_HUMAN	0	1.98686	11.0798	8.87055	8.11581	9.72432	1.58053	0	6.05525	1.41082
PURB_HUMAN	2.95158	1.14203	2.69588	3.48078	2.73609	1.78991	0.815005	1.74384	1.5801	2.71067
PEPL_HUMAN	7.08368	1.03463	0.490932	6.3239	6.41135	5.69812	5.49554	0	21.8019	4.12236
ERF1_HUMAN	0	2.28203	3.45022	3.27436	6.70746	4.94821	9.76623	0.751329	0.896492	3.91424
SCOT1_HUMAN	1.71653	6.92034	9.30948	3.43711	0	3.10198	4.5237	1.76555	5.49086	1.97548
FBRL_HUMAN	31.9206	26.5479	10.4443	19.213	20.693	28.4147	29.9464	9.69331	19.1579	24.4181
GSHB_HUMAN	0.729472	1.67392	9.80094	15.7011	9.09624	8.47868	7.70396	0.950741	6.54563	1.66831
DEST_HUMAN	12.2202	19.2942	14.4601	29.3443	35.306	14.1535	37.1312	14.6311	38.0517	38.5096
DESP_HUMAN	15.8737	87.9854	2.3294	60.1406	67.6898	38.8827	21.3392	1.08565	15.377	46.5101
TADBP_HUMAN	5.8335	3.69558	6.64992	5.8722	2.64459	10.8341	8.06968	7.28775	6.70922	10.8851
ITB1_HUMAN	9.63739	28.6428	19.9038	9.82808	16.6113	4.7508	12.2047	5.91556	21.8675	9.13588
CYC_HUMAN	8.05549	28.6586	19.231	12.3906	21.0687	19.9776	13.1398	10.4826	32.9493	14.9425
PSA6_HUMAN	13.8613	10.5381	15.9878	29.6347	29.4674	18.6299	14.6974	5.64415	10.2633	20.9187
LG3BP_HUMAN	16.4322	117.208	41.9959	12.0576	66.4925	36.083	14.6137	4.34562	28.6039	55.3024
HCFC1_HUMAN	1.01006	3.05561	4.15313	10.4716	6.81571	4.94504	4.3491	0.961661	5.78355	4.5809
VDAC1_HUMAN	11.6536	91.3129	22.658	39.9684	65.0927	29.1233	50.8233	17.1619	40.3096	31.4567
GAR1_HUMAN	0	4.15084	6.13025	4.76215	5.30242	1.19481	2.94823	0	2.72098	5.23976
VAT1_HUMAN	37.3859	40.826	27.086	31.889	37.4904	35.6702	37.341	21.9734	71.7767	38.2155
MYH11_HUMAN	133.699	125.233	23.9687	89.4995	10.799	9.76971	270.696	182.19	27.6445	33.9704
RPN2_HUMAN	4.40697	17.5133	27.4491	7.08441	16.1403	10.5989	16.2716	13.7302	25.6451	15.2566
PDCD6_HUMAN	15.8874	7.52754	6.7172	13.5899	12.6858	17.2775	14.7831	6.78763	11.4363	22.1827
PSMD1_HUMAN	6.24275	3.42446	4.98914	5.10626	8.02314	7.86164	9.19887	0.740151	7.4936	8.26174
AN32A_HUMAN	13.4521	17.5122	16.584	23.6948	5.97701	36.2886	36.1231	1.09498	16.1059	28.447
COPZ1_HUMAN	13.4334	1.93072	4.64773	9.11208	5.60477	6.58722	3.74957	1.51327	1.92142	4.62414
TGM2_HUMAN	31.9497	28.0113	38.3753	26.1079	16.335	24.9206	44.3089	16.9949	21.9631	41.6561
TRA2B_HUMAN	6.27219	3.20523	6.56954	10.902	11.9377	16.2209	10.1552	2.74515	8.57086	11.5833
RACK1_HUMAN	48.2205	94.7705	95.0894	86.6998	99.0223	69.1765	64.9138	39.1156	66.6087	75.1654
RL30_HUMAN	18.7705	15.0879	44.7961	19.3221	29.3175	37.2171	41.7806	14.594	18.5083	34.7574
CPNE3_HUMAN	15.3386	17.545	15.4941	15.1468	41.1427	13.1808	13.6746	3.907	13.4302	9.51969
SYEP_HUMAN	24.7212	13.0863	35.9235	29.5532	35.5864	37.6727	19.4652	7.17263	19.0736	10.6787
ODPB_HUMAN	17.1522	20.757	37.8352	6.8619	14.7117	26.6352	18.3327	6.49952	10.8297	12.0777
MYH10_HUMAN	61.7396	53.9049	41.9811	22.4788	58.857	39.2386	29.7313	46.7033	58.4389	69.9091
RU17_HUMAN	24.7051	9.42612	18.3607	18.5087	10.8889	14.4327	8.08373	2.24229	6.20834	17.6736
SDHB_HUMAN	11.6396	12.2545	10.3411	5.06635	4.9006	8.15506	0	0	6.87936	7.86203
PGRC1_HUMAN	11.5918	5.46214	5.32926	4.81062	12.4584	4.2758	7.09002	0	2.53416	1.49728
LAMA5_HUMAN	13.9849	6.21183	1.92568	14.9985	5.71321	3.95834	22.4611	26.9245	9.32189	2.56137
ARP3_HUMAN	59.8886	89.3436	76.7838	86.727	71.5465	67.7798	56.936	41.5471	72.9928	89.0788
AN32E_HUMAN	1.55365	1.31463	1.31369	4.05116	0.749983	5.40185	5.53056	2.14919	1.71301	2.11619
GCSH_HUMAN	2.23564	1.09529	0	0.903498	0.491325	0	1.25292	1.1608	0	1.76625
THIC_HUMAN	2.96033	1.10723	1.05949	5.00722	2.14873	4.08109	5.16554	0.750129	4.03153	0.798
A16A1_HUMAN	0	0	0.330293	3.42813	2.47561	3.29764	0	0.580788	2.35614	0.890486
PRDX1_HUMAN	237.651	246.363	235.152	419.95	429.941	291.154	230.087	92.7398	196.864	250.064
CBPA3_HUMAN	112.563	69.6561	34.5852	95.7444	25.7626	128.821	183.558	83.1048	49.705	11.9165
ATPB_HUMAN	339.96	327.789	233.843	343.523	368.849	441.215	336.57	233.752	314.315	349.927
PSB10_HUMAN	2.15379	3.07898	2.1998	8.62569	8.19135	0	1.20207	3.53308	3.84733	0
CO7_HUMAN	0	3.50799	1.4638	7.57623	0.657975	1.36744	0.804959	11.4759	0.803944	3.38686
GLYM_HUMAN	9.88632	1.96281	1.12641	3.66025	7.97291	6.77055	8.01955	4.35184	7.77036	9.0373
TMED9_HUMAN	4.17611	7.59205	10.9046	10.233	8.182	6.44028	5.88669	4.08925	6.61965	5.5843
EIF1_HUMAN	5.37237	1.55038	2.51448	2.26794	3.06764	4.17568	6.898	3.72384	5.96512	4.09804
VAPA_HUMAN	14.9346	5.52812	13.7012	10.4939	13.5056	11.2099	10.9226	4.24629	11.1003	10.3089
TM109_HUMAN	4.02862	7.79012	4.32255	4.83319	3.99843	8.07676	7.50571	6.09173	0	5.09206
SYSC_HUMAN	15.5248	7.3108	10.5177	9.50445	11.5516	25.3856	11.3737	5.11061	10.555	12.8506
TBB4B_HUMAN	713.003	468.018	401.635	431.608	435.704	429.051	323.058	42.1819	394.196	95.1126
RS6_HUMAN	68.7002	24.9571	49.0932	41.4455	44.0629	45.8456	48.5582	22.6553	43.2159	45.8153
SYIM_HUMAN	2.09601	3.89551	1.11559	5.0206	29.8003	24.0933	0.858619	0.848696	1.89668	5.07028
HS105_HUMAN	1.50028	1.82292	3.23122	2.54185	7.30047	16.3933	5.98643	0.485182	1.46769	2.94057
HNRPM_HUMAN	85.0205	56.0712	192.015	173.627	70.468	178.533	194.279	67.9841	84.0709	173.238
HEP2_HUMAN	0.62853	2.49022	3.24928	3.38488	2.20246	0	2.27278	5.51491	1.02959	1.02205
PRDX3_HUMAN	20.3958	69.8145	34.0174	57.5708	51.4785	34.786	19.7319	19.3019	34.5551	22.4386
RS4X_HUMAN	79.5347	91.5902	106.91	121.47	105.194	102.461	89.7698	52.1708	110.417	90.7006
UTRO_HUMAN	4.43379	7.8054	0.88652	3.37402	2.49761	6.43427	11.8633	2.70339	6.5625	4.05924
1433S_HUMAN	38.7151	38.1029	35.4922	49.7902	28.9476	46.347	50.8109	19.8805	36.2922	40.1886
COFA1_HUMAN	25.5816	10.1669	9.67799	8.97314	0	8.91715	22.8096	14.2555	7.1535	15.3129
CATD_HUMAN	90.9872	123.807	95.6756	78.3531	100.981	94.5937	66.1477	71.3512	173.533	123.858
PSA1_HUMAN	22.5872	10.6598	9.64683	29.6096	15.7766	38.6882	18.3416	7.29823	23.6008	16.9756
RFA3_HUMAN	2.03145	7.06124	1.6233	3.89927	2.25717	6.01478	6.34576	0	7.82264	2.33004
ERLN2_HUMAN	5.04153	5.11745	9.77016	2.33396	6.1676	9.0962	10.9941	6.52503	4.15332	25.9174
NEST_HUMAN	6.17745	10.6864	12.3635	4.74	0.195716	1.60422	7.13394	1.82281	6.50178	2.87681
IPYR_HUMAN	28.0604	24.7681	23.3272	31.1118	33.437	41.4183	21.261	21.7304	38.5651	31.4297
MDHC_HUMAN	54.2921	37.5353	38.6574	57.5749	38.2399	68.9693	36.8609	15.4427	39.086	39.5176
NDUS8_HUMAN	2.73131	3.53277	1.92642	2.23764	1.73296	6.28874	4.51143	0	2.71554	0.998729
AGR2_HUMAN	38.4848	143.454	6.0283	212.127	61.8999	337.309	110.218	34.3269	104.102	62.9373
GGT5_HUMAN	0.786428	12.8645	4.45159	3.94105	4.15807	2.08523	8.31344	5.5023	8.27629	0.884794
UTS2_HUMAN	14.3507	12.5759	13.5931	19.7537	8.62549	15.4789	11.3376	10.5528	14.5896	12.0338
LDHA_HUMAN	84.0382	98.0414	128.146	183.32	178.148	204.426	158.186	95.466	156.796	249.078
SPS1_HUMAN	3.18011	3.33228	1.01014	3.74508	3.39627	2.53856	0	0	8.9475	0.730603
FIBA_HUMAN	415.221	74.3756	478.046	75.2651	119.088	177.916	207.116	354.25	124.459	110.05
BUB3_HUMAN	6.64791	12.8487	14.1185	7.40136	7.66297	9.74108	4.51196	2.32749	7.17018	7.43911
SPCS2_HUMAN	2.13012	2.75744	4.3255	2.26522	4.26748	0	0.697161	0	4.3482	2.67028
SODE_HUMAN	10.2314	31.3806	7.88411	22.9071	10.7947	2.6776	19.7568	35.8624	15.5812	2.77045
PFKAP_HUMAN	2.21456	0.780087	1.29726	2.55313	5.16537	1.12464	4.16721	1.03956	1.50292	2.34451
SH3L1_HUMAN	52.9454	16.7686	19.0854	40.0185	31.9282	73.7889	36.4058	23.5301	32.1904	38.9786
2ABA_HUMAN	8.31871	3.8606	4.29803	11.1675	18.0085	6.16031	3.71881	4.4618	8.98122	5.15343
PSB3_HUMAN	7.01868	5.92945	4.82194	8.21598	8.65294	13.4339	8.63383	5.05229	3.82784	10.0744
PCBP2_HUMAN	14.6778	23.4699	25.8693	18.6197	22.6145	32.6095	12.6409	3.3642	20.3853	25.9619
CALR_HUMAN	184.869	206.02	180.534	207.583	114.36	135.748	192.732	66.5914	266.026	286.298
MAP1B_HUMAN	2.73195	1.41898	4.65068	3.59715	0.6109	0.221762	6.05791	5.52736	9.89396	1.41041
SAP_HUMAN	39.6275	210.258	43.7638	90.565	212.576	65.9165	52.0093	23.2795	98.816	98.4006
QCR7_HUMAN	16.1075	20.1674	3.39492	6.32369	14.6076	9.61866	8.37301	1.85835	9.10752	2.2825
SRRT_HUMAN	2.82971	3.26392	4.21341	4.6464	3.39335	6.63072	4.6382	0.674677	3.65864	4.77089
LKHA4_HUMAN	16.3401	12.8	17.3993	16.5228	10.0652	47.7769	8.85555	3.11801	8.60121	9.80158
PRKDC_HUMAN	21.8751	34.669	57.068	44.615	49.1559	48.465	33.0098	7.45041	61.4988	59.7351
CSPG2_HUMAN	283.758	424.625	385.394	429.331	516.147	331.757	639.928	257.566	419.043	270.924
MYDGF_HUMAN	14.4446	6.30294	5.82995	5.60873	6.73472	8.17973	5.98839	2.51309	7.0362	6.78438

## Sheet: 3. Proteins-Heatmap
0	P1C	P2C	P3C	P4C	P5C	P6C	P7C	P8C	P9C	P10C	P1N	P2N	P3N	P4N	P5N	P6N	P7N	P8N	P9N	P10N
HV335_HUMAN	0	1.62587	8.92364	2.97893	1.48221	2.36188	0	2.49623	0.959734	1.30886	0	10.2568	9.45733	13.1741	0	5.49859	8.4924	0	8.39594	9.60063
COMT_HUMAN	0	16.7822	9.04125	6.36527	16.5805	6.1709	8.0688	1.22962	18.6901	11.0807	6.96007	20.2523	9.41492	14.8163	28.407	1.22689	1.24995	7.41665	29.2582	19.9414
RL35_HUMAN	24.6882	11.2143	31.3112	28.2244	24.209	33.1963	35.7835	25.383	14.3548	18.4447	9.15652	4.55896	0.832436	13.8879	4.26672	16.9743	10.3626	5.08342	7.24437	11.1198
LSM4_HUMAN	3.90707	0.747491	0.784688	2.9292	2.87938	2.31917	3.24178	1.73199	3.7542	3.19226	1.80048	0.962219	0	1.06773	2.45525	0.646395	0	0	2.20807	0.286508
EHD4_HUMAN	14.7483	15.1236	12.259	5.30411	6.27215	9.5043	11.7414	7.70511	6.21472	14.1066	10.5507	1.34313	13.1628	9.00157	4.23204	6.52952	0	9.20187	8.85598	0.698925
DHB4_HUMAN	9.47299	18.6853	5.31322	20.5598	18.2193	27.0243	24.8241	5.84417	18.5911	17.017	5.61457	1.08315	0.519332	0.354687	0.389582	1.5713	0.815686	1.30275	1.26191	0.552839
GSTP1_HUMAN	152.762	95.8627	64.5082	75.2107	50.7679	78.3475	105.379	62.6912	88.1764	105.531	192.016	41.3985	78.093	149.268	59.5348	48.2574	129.423	59.4879	33.3503	112.889
ABI1_HUMAN	0	1.30077	2.31981	1.47586	1.60677	2.69958	2.80013	0.355723	2.01136	2.86346	0	0	1.25692	1.10136	0.588621	0.795685	0	0	0.422452	0.475725
ADHX_HUMAN	13.1008	21.3116	11.9161	30.7796	15.183	24.2483	24.4649	18.4331	15.9871	17.8135	37.8879	15.8019	54.0539	42.7453	38.3711	23.7007	11.108	7.28335	52.2491	26.0411
MARCS_HUMAN	10.7847	2.7043	32.3712	15.3936	19.2819	27.9053	12.6905	12.2793	31.4596	31.983	2.88445	0	6.40796	2.23729	0	9.64475	4.29587	9.67743	11.8088	6.21768
IGHG3_HUMAN	107.334	200.18	243.171	177.643	152.459	177.473	82.8517	204.531	294.715	119.149	190.702	31.9649	303.426	440.521	419.471	351.663	359.63	519.595	454.711	645.492
ARP2_HUMAN	34.4128	36.1602	24.1567	38.0859	31.9983	33.5032	28.6058	16.8749	39.3652	40.381	14.494	5.04434	19.4163	19.9201	19.4439	5.84063	9.44763	15.1917	26.0773	6.41559
H2AV_HUMAN	38.8055	68.0659	35.4074	66.256	52.522	52.3529	49.9895	21.0773	45.5395	26.6663	46.0949	20.7921	24.0988	47.8198	39.179	38.7402	20.7302	15.1048	50.0693	25.7568
RL18_HUMAN	35.2756	31.049	52.6898	38.859	41.6235	29.109	27.7986	24.8256	33.8731	28.8683	28.8963	6.98908	19.0031	18.1883	11.1629	3.58358	2.30195	8.75028	26.3315	15.0168
PHB2_HUMAN	26.0253	27.5772	21.0044	46.7983	77.4357	55.7142	36.9712	21.6575	19.3584	65.117	35.2834	2.81004	11.3954	8.65068	12.508	7.50023	8.7997	6.93061	17.8289	3.35239
RTCB_HUMAN	25.2362	35.051	43.0172	25.1677	19.9376	28.3688	21.6433	11.3073	27.5039	22.2526	6.01595	6.33817	10.1717	8.01403	14.8935	7.09003	0.905142	4.88852	17.665	8.16029
GANAB_HUMAN	57.3439	73.9342	71.4415	86.2652	49.6951	172.617	78.3553	58.0408	124.114	82.6746	37.3649	21.8266	39.3067	40.6281	68.3581	33.4941	16.1185	19.5822	73.9667	32.0598
RSU1_HUMAN	2.23578	14.8253	9.22265	9.70544	11.038	2.90031	10.351	5.55045	13.2335	12.6256	4.5734	1.9043	5.21709	6.89687	1.86753	9.70688	0.424145	1.94136	2.5272	2.43847
GRP75_HUMAN	68.2805	71.0086	61.2619	46.0921	156.661	108.923	89.4854	40.3685	62.134	126.782	34.2632	12.8342	36.7583	21.6941	20.0044	19.1449	13.0638	25.7064	31.5168	12.9562
CSK2B_HUMAN	2.01282	6.83319	3.68784	7.67798	2.98568	4.38162	0.866193	0	17.3059	3.66526	0	2.49259	4.96614	1.8707	3.77331	0	0	0.786132	3.10377	0.701362
ASSY_HUMAN	0	0	1.19276	1.67307	12.7141	0	1.72613	0	0.479661	9.67168	0	0.399673	2.95955	3.83306	2.6456	0	1.01271	0	2.52225	1.62665
TBA1A_HUMAN	4.84303	327.427	49.5154	0	0	6.43126	0	12.1655	449.492	15.3996	3.84651	6.81427	210.641	11.8562	0	209.707	2.06795	6.14276	204.068	180.715
SCMC1_HUMAN	6.44183	19.8177	8.20524	6.85417	18.3412	31.681	6.02182	5.15025	4.28655	6.53778	1.07132	0	1.52128	0.501577	5.54606	0.395944	0.472937	1.6067	2.57511	0
CO3_HUMAN	407.147	229.572	313.499	324.887	174.336	371.649	156.659	613.638	264.565	233.974	489.113	855.505	531.118	814.195	519.424	653.781	580.734	188.145	616.749	1087.32
RL23A_HUMAN	40.4611	12.3569	37.8168	54.5057	27.7951	41.6381	50.5833	17.1392	50.2034	38.5176	15.3979	3.07838	22.4547	10.8525	5.15402	16.2587	4.38943	20.1476	15.8698	1.25863
MYPT1_HUMAN	0.302037	0.908602	1.09332	2.71129	0.803638	0	3.01758	1.33704	2.16464	4.04382	0	0	3.04999	0.61656	0.549579	0	0.510081	0	4.38221	1.2713
AGRIN_HUMAN	0.853557	26.871	13.2954	19.5958	5.52943	0.804228	6.22557	2.23045	10.3501	1.37688	1.47477	4.48116	16.278	6.6319	13.0489	2.36921	0	2.48638	10.1518	2.19011
CPNE1_HUMAN	3.14367	6.53609	4.65068	9.9689	25.3304	6.24335	3.74743	11.6262	13.3379	2.22145	1.22569	1.31191	4.70496	6.70297	1.89954	6.92454	0.483474	4.20663	6.2541	1.95105
RS20_HUMAN	28.4819	28.2303	56.3491	26.9123	30.363	27.9148	30.2486	10.8752	47.2222	30.4344	16.5977	11.0076	16.7569	14.0986	12.2236	12.654	6.93022	0.163158	33.384	7.95019
RL8_HUMAN	49.7041	49.71	75.4289	79.6004	76.7096	54.936	43.5621	39.4922	94.2888	70.4751	38.5731	23.3218	34.9667	26.8471	11.8838	23.4367	6.23875	24.1224	48.3933	24.483
RL17_HUMAN	30.5739	22.8644	20.1232	51.7249	49.2435	37.2329	48.7111	14.194	46.3096	47.8027	14.7056	16.7803	7.44343	18.731	9.49367	13.2798	21.2522	8.08581	23.7152	16.0273
NID1_HUMAN	71.5888	45.1868	28.9866	38.4265	10.1964	24.1787	64.199	44.1518	43.0229	9.03985	115.706	80.1364	65.0339	56.2717	118.226	84.7214	38.6955	48.2692	86.5757	71.7498
SNX5_HUMAN	0.98595	2.85704	2.73791	4.94434	2.84006	6.51082	4.89085	2.21921	0.423184	5.89306	1.93527	0.503314	2.27363	4.00468	0.170907	0.67832	0	1.78934	1.26762	0
TXND5_HUMAN	46.97	97.7245	76.0575	85.4922	51.9262	50.1084	82.2615	51.4129	112.656	49.1892	21.5105	26.276	44.7595	58.2235	35.5833	49.0288	21.1028	39.1643	86.7759	24.156
CALM3_HUMAN	108.074	260.923	190.798	178.441	137.488	210.168	203.471	140.376	202.204	198.709	77.9849	107.457	134.382	106.478	166.538	86.6439	48.5489	99.667	187.202	84.1228
TFG_HUMAN	2.51296	5.94417	2.03223	4.74815	0.641329	8.47853	8.68362	3.08429	6.55182	12.3194	1.43062	1.08882	1.52249	0.620973	3.95847	0.651624	0	0	3.13121	2.33075
DHPR_HUMAN	17.3367	4.65545	84.6738	43.6978	31.5408	45.8757	9.57883	3.02764	92.0252	6.60106	3.87331	0.384049	4.81575	3.93976	1.21763	5.09599	0	1.21108	4.11699	4.45311
RAB21_HUMAN	2.14382	3.29606	2.09178	0.850555	3.57986	4.16334	3.46598	1.51997	4.38437	2.76584	2.03472	0.195851	0	0.316013	1.27738	0.44416	0	1.61042	1.25703	0.227646
NT5C_HUMAN	0	2.26811	1.14896	2.60515	1.06494	2.03145	0.742304	0.501098	2.12341	1.49695	1.8794	0	0.804562	0.679907	0.365022	0	0	0.548428	1.63379	0.379289
RAB14_HUMAN	17.7279	19.49	13.0268	13.4156	12.0784	20.1231	11.0876	1.77892	23.4415	14.2857	7.68328	1.02834	6.22697	4.74295	4.35872	0.565114	0.780001	2.44332	7.75166	2.36217
COX41_HUMAN	9.88136	22.4576	21.9206	16.4077	16.084	19.2215	20.1142	5.57945	7.46605	5.89386	4.10199	4.21125	10.7041	4.16825	6.72878	11.22	2.59869	9.12848	4.40628	2.88624
UBP5_HUMAN	12.8656	8.19643	10.5162	17.818	23.7476	29.8398	8.51115	4.27894	17.4374	17.8962	4.83926	2.42404	0.955325	4.96401	8.58648	0.776581	0.71523	0	3.77235	2.43248
DRA_HUMAN	1.76579	13.8254	4.6599	15.3967	26.3992	19.8431	7.73578	7.41487	16.8213	3.46175	0.836608	1.58774	0.745696	6.40639	2.89999	3.50731	0.604609	2.09508	4.48434	0
APOD_HUMAN	1.29373	22.938	4.7318	5.23182	11.8736	6.64733	13.8975	122.33	12.9271	4.44591	115.17	42.1605	250.824	127.29	108.322	103.49	183.495	22.6976	495.676	67.6911
PLMN_HUMAN	19.345	58.0099	60.5724	63.6841	29.1384	30.9407	19.5257	30.6834	54.9254	25.5485	22.0575	158.461	99.8141	126.944	59.5486	64.4945	57.5639	12.6982	97.583	147.447
ECI1_HUMAN	3.00376	14.1055	6.29487	3.71624	22.2193	37.9748	6.85817	0.993054	1.85795	2.94518	1.6296	3.64262	2.00318	3.59779	1.90856	3.58255	0.475624	2.28118	5.55088	2.52824
HDGR2_HUMAN	0	1.08884	0.801002	1.91318	1.17513	0.833364	0.694956	0	1.42412	1.54145	2.32031	0	0	0.636926	0.560027	1.47214	0	0	0.974907	0.687106
ANGT_HUMAN	0.735593	3.39639	1.00421	3.34665	4.86088	8.78064	4.66558	9.0937	3.48624	5.90467	3.19159	6.82963	6.49364	7.56258	3.89536	15.9209	17.6603	1.23196	10.6759	7.54046
RS7_HUMAN	133.121	21.9896	34.4635	47.5713	41.7851	53.5124	38.4255	55.4847	54.6687	76.6583	29.9295	11.6102	8.94983	16.0777	11.321	4.86077	7.15994	12.6671	19.5551	16.0872
SERPH_HUMAN	596.671	175.32	215.703	277	297.147	197.15	328.125	283.445	571.89	417.61	105.424	30.9387	15.9696	38.0314	104.642	29.2437	26.2231	43.4312	103.97	100.518
RLA0_HUMAN	42.9242	51.1694	75.7497	52.1992	70.1682	65.0798	53.9117	41.4408	58.1034	63.454	26.1729	6.99356	36.8265	29.5286	22.4489	9.68462	0	18.1066	48.4383	18.3555
RL37A_HUMAN	11.1167	4.49191	9.17288	24.6914	18.5431	18.4369	21.9153	3.32699	5.97843	14.3551	3.77842	0	5.56785	8.64517	1.48635	8.14668	4.93709	0	4.32867	1.88174
HDGF_HUMAN	34.6256	27.6893	32.1592	52.0487	44.8748	70.8073	24.9432	14.5108	22.6976	36.7098	24.9214	9.10607	14.3218	16.8115	11.3729	19.3192	10.1507	10.5915	16.3658	6.8997
PAIRB_HUMAN	6.81756	1.28622	24.7816	19.9088	10.1039	42.2693	30.9136	9.50255	9.07791	39.241	5.42976	1.03951	2.25059	2.63634	0.74085	7.75857	1.92586	3.41578	11.0529	2.13042
RL14_HUMAN	37.8028	37.1069	27.3754	32.4887	31.4902	26.6289	29.1872	7.31084	48.8992	20.4178	22.3818	15.9159	11.6731	6.80374	18.0477	4.98779	1.52652	7.98283	28.2572	4.32273
RL27_HUMAN	61.1653	50.2962	37.1752	34.883	43.8585	47.913	57.9619	34.7446	39.4233	44.0601	45.574	16.6737	15.9769	17.3659	22.3021	17.5607	3.94134	20.7317	26.7792	14.553
RL32_HUMAN	50.9284	33.2599	44.8975	46.9195	61.5904	42.0478	44.1222	29.9742	47.3664	42.4495	17.3104	20.4117	14.0318	14.9264	5.68788	3.41792	6.64215	13.3686	31.1929	29.5741
CK054_HUMAN	2.76999	2.96495	2.86713	8.5699	2.12089	1.12523	2.87694	0	3.52578	0.83247	3.61869	3.61445	4.95786	2.62934	0.491893	0	2.62324	0	4.62202	1.57196
PLST_HUMAN	9.49077	43.4257	15.1984	29.9669	38.016	10.7694	67.8723	34.9238	57.1797	95.7375	7.01497	3.09381	23.0544	8.67805	8.03841	4.11993	31.4612	10.5149	33.9532	5.06801
CFAB_HUMAN	55.1666	54.7396	60.2369	68.291	18.0461	41.8896	45.4948	75.9135	58.0472	29.9145	42.5567	98.62	104.863	75.331	79.0133	62.5048	79.0838	9.72124	86.1753	114.24
ROA3_HUMAN	132.772	141.355	91.2845	239.204	186.07	176.144	151.755	87.3209	150.693	155.031	86.6372	57.2023	60.6938	85.6434	84.3103	60.9137	16.4721	50.5047	95.8148	58.616
PARP1_HUMAN	35.3951	19.4538	24.7687	69.4568	97.9107	129.944	39.6826	16.4253	27.489	26.1066	11.4961	1.82781	7.67426	2.36097	3.11035	9.63405	21.7403	3.9784	7.89766	3.86855
MAT2B_HUMAN	6.99507	13.3263	1.2134	4.83193	9.50021	9.69695	1.60606	0	13.383	0.865954	0.569432	0	1.78843	0.293822	8.3195	25.159	0	0	20.625	39.8717
SRSF2_HUMAN	14.4297	17.201	10.2858	16.0005	15.6186	39.4474	32.2631	10.7048	11.1312	29.7698	8.62243	6.12717	12.2974	5.38724	4.83213	7.27244	9.81305	2.96775	10.2757	6.14886
VATG1_HUMAN	1.36156	2.4235	2.45826	2.20129	3.50646	2.3614	2.86698	1.58558	6.12777	4.70539	0	0	0.95697	1.14525	0.365669	0.71418	0	0.605869	0.851585	0.276355
VATA_HUMAN	14.321	17.5954	13.055	12.5028	23.0214	14.0941	8.34811	5.23986	11.8946	16.6545	5.18444	0	6.66061	5.51007	1.50784	0	5.35485	2.62325	2.09932	0.46818
VIGLN_HUMAN	21.3947	13.6375	28.7617	28.9327	30.7504	15.3675	25.105	21.419	71.9622	52.466	0	1.17385	1.69264	1.85556	0.882701	1.28734	0.216524	0.903	4.47355	2.70884
RBMX_HUMAN	16.0985	24.1592	42.1102	42.3544	29.4733	60.0229	47.9839	19.3262	34.4483	44.5847	15.2183	5.96548	19.3407	11.7232	0	11.3453	6.01506	3.70842	21.8355	9.09643
LGMN_HUMAN	1.55099	1.12523	0.656751	7.18908	2.58891	1.78359	2.82858	3.34719	3.52297	9.88346	2.46815	0.446003	0	2.10436	0.504734	0.764001	0	1.33192	1.22135	1.01324
CTND1_HUMAN	5.65715	14.9855	11.557	14.4828	24.4543	6.9303	6.13134	1.31312	14.6806	7.27264	5.15785	6.09291	12.5436	13.6287	6.87164	4.5215	0	3.21189	8.42969	5.2732
ERAP1_HUMAN	2.33798	5.79081	6.14186	4.54215	1.96534	8.54101	3.95386	3.03508	2.85233	0.453081	0	0	1.59452	3.13913	0.695902	0.79798	0	0.613358	1.72213	0.376275
CO8B_HUMAN	3.45235	7.76635	0.725605	2.37616	3.76753	1.34914	3.55701	3.95925	2.04809	3.68529	6.87858	13.9144	2.14322	3.13743	4.22673	3.25311	5.18511	0.567001	5.6881	5.76799
CFAH_HUMAN	51.0275	96.7228	67.4338	85.3439	80.8602	39.1216	63.3349	103.136	110.865	70.7295	37.6545	248.778	97.9591	240.913	95.5261	91.8624	77.3401	24.0794	176.002	229.954
RECQ1_HUMAN	1.95983	6.93335	8.46204	16.5508	19.2568	8.02994	10.4756	3.44484	7.83576	9.33303	0	0.73227	1.89971	0.756704	1.43595	3.46641	0.778194	0.964579	4.59547	0.471728
ANX11_HUMAN	40.9829	40.4638	22.1768	31.8995	27.0592	26.1923	26.7638	25.9054	15.7562	33.4266	29.2443	7.43348	18.718	25.0163	11.4962	11.1874	4.24817	16.679	11.9078	2.25274
SF3B6_HUMAN	3.86656	3.21734	2.09675	6.25684	5.93165	0.924236	6.06146	0.751298	7.45013	1.88963	1.50138	0	0.911193	1.92957	0.967674	1.96781	0.616372	0	2.05001	0.601762
TCPD_HUMAN	19.387	21.9952	29.2465	22.1299	42.1122	34.4237	25.9015	4.91652	27.2847	32.3868	14.9734	3.64134	9.68427	11.2535	5.33871	10.1204	10.1319	3.08327	17.6762	6.42307
ALDOC_HUMAN	32.865	11.7706	24.0793	21.9105	13.1782	6.87589	9.38112	2.52007	10.0337	32.9147	6.63217	2.86508	23.2055	5.79774	6.85765	2.85672	0.391355	5.64997	7.10557	1.33046
PDIA4_HUMAN	92.5933	58.5702	68.3076	70.8984	51.8075	78.2574	101.787	47.7922	71.9285	67.9789	38.6963	17.7617	51.2215	19.1269	30.8527	36.7608	21.5391	13.3521	34.1556	15.3229
SET_HUMAN	28.8929	28.7605	22.352	34.5362	13.5894	51.7408	28.3782	83.5286	37.6507	37.3744	15.198	12.2876	7.46841	6.68324	4.09138	7.48297	2.91571	9.34622	37.9282	3.92519
IGA2_HUMAN	21.6483	42.9871	45.2865	108.633	14.923	97.6481	23.9724	56.2927	56.8517	14.4068	20.1887	120.911	135.54	729.358	84.4294	1380.09	226.298	117.15	184.744	323.74
RS14_HUMAN	58.3233	27.3944	38.414	53.0955	44.4445	41.6318	48.1919	22.4396	44.1922	43.6133	17.8179	4.4453	25.76	11.2575	9.46234	31.5475	62.5103	8.10958	17.9117	11.4406
IGHG2_HUMAN	321.917	394.995	292.742	246.726	175.899	325.351	169.144	458.695	267.75	123.173	343	1686.68	320.66	746.627	386.184	808.662	502.741	534.723	484.585	1323.79
E41L2_HUMAN	6.46952	7.97969	5.60873	12.4683	4.95316	15.6084	22.0291	10.3187	13.8736	28.1783	6.41408	3.34966	15.3688	9.46935	5.33802	7.708	8.18094	7.36236	12.1541	4.87074
PPIA_HUMAN	269.822	401.18	391.606	342.98	324.15	320.084	251.921	141.8	430.079	300.226	183.396	245.907	286.668	196.233	319.692	192.467	150.063	118.347	334.312	241.368
SF3A1_HUMAN	9.60357	6.90053	11.1008	10.8274	12.6085	16.194	16.2	4.6802	11.3966	11.5182	3.17711	0.999744	4.25621	1.37751	2.81135	5.71292	0	3.225	5.63411	1.08678
PEBP1_HUMAN	106.972	171.653	247.982	190.185	310.444	183.231	135.812	90.3721	153.665	230.746	208.927	119.86	176.869	139.172	122.144	58.0697	86.2278	105.164	169.833	112.675
RBM8A_HUMAN	3.97849	3.90383	3.27399	1.58948	1.74595	11.6537	10.3394	0	4.66713	8.1479	1.72101	0.907181	1.47837	0	0	4.15807	3.09703	0	3.52917	0.942387
GNAS2_HUMAN	5.86207	5.4751	3.36524	0.548484	2.21064	2.65498	2.9621	1.86503	4.32553	2.63562	6.75192	0.63657	4.01489	1.45744	5.77606	1.81785	1.48166	1.09274	4.33925	0
U5S1_HUMAN	4.53668	11.1855	11.4613	9.86047	16.9103	16.8599	6.72536	1.65772	14.5845	12.5162	5.34006	1.18099	2.63304	2.38282	3.0432	3.93235	0	3.34988	9.01818	1.52147
KANK2_HUMAN	90.8036	5.40226	55.3978	97.3699	2.93331	0.839643	100.904	3.21278	6.32939	7.61162	1.42642	1.51545	20.512	1.46943	1.6811	0.416169	214.312	154.392	233.036	0.454929
PP1R7_HUMAN	6.7511	2.58925	6.16711	2.508	2.72675	10.2305	6.91098	2.90356	4.17656	4.3122	2.3737	1.35927	3.16662	1.39314	0	0	0	2.90465	2.04045	0.686529
CRIP2_HUMAN	12.6152	8.12399	32.8615	54.4974	32.8705	15.397	12.3468	1.61505	55.763	21.1142	5.22572	0	22.2548	38.2775	6.77825	0.722671	2.62393	5.05946	34.3873	33.3358
S10AA_HUMAN	277.99	130.665	41.653	110.169	110.935	101.186	122.179	150.699	110.162	221.652	259.179	84.0905	57.2508	202.196	163.602	56.8117	36.2756	168.408	113.683	36.4114
ITA6_HUMAN	1.32906	4.67684	1.57903	1.31486	0	1.10543	0.596759	0.49882	1.05423	0	2.16663	2.25156	9.68732	6.03259	12.5473	2.59062	0	2.86496	6.54497	1.57294
PRAF3_HUMAN	18.4776	12.753	20.8569	19.6023	19.2648	11.6525	15.481	14.2393	14.1668	8.37446	17.1537	4.83079	10.4554	7.6188	7.476	3.96514	1.71001	11.6341	1.89708	3.1596
MECP2_HUMAN	14.2461	5.11875	19.1056	20.813	12.4725	13.8592	15.1944	12.5747	13.6585	21.6548	18.7391	4.96846	21.7685	20.4356	9.39311	26.4619	4.50128	17.9499	19.7436	4.4764
ATP5I_HUMAN	1.79893	6.40763	6.6713	8.30644	10.2139	6.86355	7.82272	0	0	3.43345	1.24112	0.380207	0	2.03756	3.58237	3.48142	0	1.85756	0.974233	0
ECHB_HUMAN	106.346	82.2529	38.9855	74.6028	87.7832	90.043	99.2642	51.6954	59.6606	71.8536	39.1891	13.908	24.005	44.9219	34.0184	26.5412	20.0288	41.5983	24.1629	8.49221
SMC1A_HUMAN	1.0594	10.1799	3.79864	3.47806	3.65715	8.24411	2.49627	0.454913	5.00854	5.35201	0.964955	0.572727	2.35723	3.12873	1.29391	1.41514	0	0.693885	0.873698	0
COR1B_HUMAN	11.2158	8.86702	27.9469	15.5471	11.7786	35.9739	24.4951	10.4849	16.2458	17.9566	14.2108	1.82419	11.0458	9.41738	8.68496	4.44816	4.70784	3.17332	6.41562	6.37114
CPSF6_HUMAN	0.50905	3.87288	4.06446	15.1025	13.038	7.25852	1.24499	3.91687	13.0444	4.02315	0	1.65613	0	3.98389	4.00817	0	3.10259	0	4.82336	2.60475
RUXE_HUMAN	5.29105	8.98246	6.14628	10.6659	11.4311	12.1392	6.70616	6.0246	4.55376	9.3351	5.64137	0.608523	2.03389	2.32767	2.70039	4.03986	1.87024	2.78557	4.04252	3.06641
CKAP4_HUMAN	66.7473	31.6992	48.7466	34.977	59.3028	30.0802	53.1525	45.1678	78.1533	75.2083	23.1901	3.09544	1.55467	7.86701	23.5365	1.90483	4.88082	7.01037	12.2146	5.34223
STAT3_HUMAN	7.28043	13.8633	6.98782	9.35172	18.4008	16.6812	7.68902	2.60315	14.3432	29.6362	1.32907	0.688951	3.59088	3.18113	0.856915	0	0	1.35222	6.06671	0.925182
ELOB_HUMAN	3.00813	6.23221	4.92849	3.06334	6.02646	4.76915	1.53953	0	5.1397	5.14135	0	1.28915	1.82548	0.88344	0.589846	0	0.487596	0	3.48912	3.19957
TEBP_HUMAN	0	6.59891	20.632	13.7668	14.2556	17.8549	9.93833	3.68632	20.8088	14.858	6.23598	7.86284	25.0495	6.77955	4.37814	3.2362	2.30904	2.96494	21.8546	12.2971
LUM_HUMAN	1273.06	1801.58	1376.29	1002.87	1179.15	619.985	847.453	1952.06	969.403	579.735	1453.59	2215.51	1747.24	1347.55	1607.82	1290.53	908.661	1394.32	1643.98	1065.33
NDUA9_HUMAN	1.45405	4.2578	3.92547	3.57668	4.7318	7.20632	5.44006	2.11183	5.09454	2.98223	0.944054	1.05587	1.97454	1.31995	2.66525	1.62426	0	1.64491	2.84214	1.06481
API5_HUMAN	3.50541	3.43555	4.80885	4.88772	3.50743	11.0078	2.73274	0	5.20904	2.99081	1.80024	0	1.01631	1.58469	0.471447	3.30333	1.26183	0	4.35702	1.56328
EMIL1_HUMAN	32.0226	33.0834	66.0236	28.3498	33.3358	10.469	51.4954	25.8189	61.4763	41.7992	4.4757	15.6581	7.78152	8.46696	54.9821	8.00845	0.47222	17.2536	11.3292	6.60004
KPYM_HUMAN	668.872	447.278	480.24	707.062	518.834	527.057	503.966	310.206	462.365	599.911	459.588	141.008	424.987	307.251	365.935	164.977	256.604	250.679	233.643	124.95
RS28_HUMAN	30.125	15.1241	26.6288	21.827	23.4381	13.1374	43.2243	3.12788	21.058	26.3467	7.03853	3.23408	11.1052	3.61115	4.85617	1.98196	0	3.2001	11.4201	9.401
PSME1_HUMAN	19.1156	33.9498	41.8982	30.742	38.6643	70.4198	31.511	30.161	38.1566	58.6985	18.1795	3.15528	12.8179	12.9746	9.37947	12.8749	1.15697	2.61501	23.5578	8.31546
NUCB1_HUMAN	21.372	13.4389	5.66219	5.28427	10.7565	20.1879	13.7457	8.83825	10.7657	28.6553	3.48792	0.685557	1.03537	1.71961	1.75472	11.8864	0	2.86889	2.03525	0.404124
YBOX1_HUMAN	6.70825	7.2129	23.9834	16.9681	1.97235	12.9041	12.9401	3.34612	15.62	27.9891	1.54515	0	4.49667	1.38478	0	0	1.00317	0	5.73332	1.52885
AIP_HUMAN	0	0.814607	1.80005	2.14613	1.15304	2.77551	1.00566	0.734258	2.68706	1.97151	0	0.402107	1.66143	0.650185	0	0	0	0.768589	1.48979	0.460657
BLVRB_HUMAN	25.577	34.6062	11.7607	27.0439	69.3583	55.4532	20.3578	16.4147	36.502	32.32	17.0078	15.3677	28.9752	22.165	9.56752	13.9081	13.3207	19.4473	18.7427	16.7641
ACADV_HUMAN	30.7692	43.171	20.4311	38.7211	39.5521	28.8923	22.7243	17.3396	32.9549	28.2769	26.6679	20.6519	21.1518	31.3106	24.9501	13.8244	4.50336	17.3304	40.5242	15.5569
G3BP1_HUMAN	9.25321	3.83332	9.44774	13.8934	20.2628	20.838	11.2579	7.28411	11.7474	13.8613	4.1262	0.847341	3.18905	1.72912	0.646006	0	4.69255	1.5544	2.40459	1.46907
SRC8_HUMAN	5.08701	1.74211	28.2916	13.0435	14.7797	30.7477	21.405	3.69741	17.5836	20.386	0.991281	0	8.03368	4.03778	0	5.92536	9.54837	5.30847	4.09584	3.72129
CDC37_HUMAN	17.7258	4.96336	13.4801	5.47878	2.70592	13.6531	12.7696	3.68131	9.54243	25.5056	11.3355	1.60686	3.26656	1.43665	7.28726	3.08986	2.22489	2.64871	4.96531	2.00177
ACINU_HUMAN	0.583467	4.12419	6.23717	5.5891	2.19254	6.90658	4.86453	1.59864	4.06451	2.77856	0	0.325425	1.76759	1.06877	1.17579	1.47815	0	0.822286	2.1442	0.404381
CSRP1_HUMAN	23.8138	93.1124	69.1298	82.0595	105.813	14.2753	80.4213	20.3316	94.4668	53.0765	36.563	36.3494	96.6014	73.0737	51.0374	54.4389	28.7704	37.6852	86.0043	87.5339
COR1A_HUMAN	82.1494	25.4942	53.0659	54.4472	20.9792	96.707	31.2105	33.4202	25.3809	50.5136	7.82832	5.40486	13.2968	3.98538	3.34983	4.38707	1.00224	0.683325	12.9044	4.69441
PRP19_HUMAN	12.6837	9.32992	9.59263	10.7054	21.4679	26.6004	10.4785	4.72424	8.03757	15.6228	7.5162	1.7201	2.19209	7.72869	9.8404	0	7.50962	0.964785	5.8476	0.741287
KV315_HUMAN	3.62054	13.4445	14.3851	8.33966	10.4355	10.6526	5.52843	13.6577	9.70864	7.33131	6.16876	27.8779	4.54177	32.382	8.41	22.1183	26.0332	0	7.45584	27.0734
DDAH1_HUMAN	6.10837	7.67864	8.96844	7.13142	2.73356	5.69464	5.87638	0	4.13421	0	3.19288	1.4233	8.67585	2.02455	2.73587	0.749781	0.274898	0	5.14438	0.982505
ARF6_HUMAN	0.443554	6.22145	3.82868	3.71478	1.30265	5.67044	0.869375	0.301048	11.6621	3.87354	1.17883	0.500176	0.670461	3.86212	4.00516	0.635833	0.451864	0	4.30505	1.97497
RL18A_HUMAN	17.3731	18.1047	35.7539	26.672	27.8126	39.7859	32.9867	24.5234	11.1552	25.07	6.3782	2.47732	19.8027	7.09204	7.12395	9.18848	2.62764	8.84951	13.5345	4.58327
NDUA5_HUMAN	6.6689	7.85859	2.06191	7.70034	9.38282	6.58548	7.32098	3.0202	6.69441	2.51367	5.50196	2.28207	3.59941	3.2382	5.68846	0	0	2.29785	4.48884	0.580389
MTAP_HUMAN	3.36549	3.34286	4.12198	8.14807	4.44679	11.9299	4.11192	4.39315	6.82408	10.3331	4.60517	1.25114	4.08741	4.38039	3.75493	0.978661	0	2.20068	5.8386	5.33261
LAP2B_HUMAN	6.07456	18.5557	26.6067	16.0686	8.57234	10.085	4.42875	4.65165	22.9318	5.43262	10.5567	3.69321	7.13886	5.37218	15.7222	3.13594	0	6.72129	12.6504	4.65316
TPM2_HUMAN	209.797	0	117.084	6.05438	2.15963	0	3.24907	1.97939	2.50886	6.9359	18.1114	0	22.4852	8.21663	1.27264	1.17551	2.73207	4.56461	0.741332	0
PSA4_HUMAN	6.06523	12.216	8.7098	15.5227	18.0554	22.0085	10.8241	2.52812	9.24581	17.6848	4.58096	1.89117	4.02415	5.95749	6.41718	1.44746	9.3909	1.42701	8.54869	5.22831
BIEA_HUMAN	4.30174	6.66398	4.5292	8.9021	13.0125	16.5373	5.40184	1.81188	11.1672	7.50764	3.17516	0	3.39929	0	1.21104	0	1.18675	0	1.45898	2.27026
NOP58_HUMAN	2.9577	9.80584	13.4785	5.96872	12.7561	16.5831	7.68191	3.93905	9.94381	23.5325	0	0.728556	5.27913	2.03247	0.213405	2.88054	0	1.54676	7.66617	0.502655
HEBP2_HUMAN	0	6.90958	4.53934	1.80062	0	9.17355	7.97101	0.604784	6.754	3.06602	5.22162	1.77152	8.8655	4.79684	2.17589	5.51205	0.469881	3.82132	4.45353	3.47998
EIF3A_HUMAN	15.0698	1.67777	10.2576	12.0283	11.8972	23.8197	18.306	7.21014	10.8133	18.9503	3.78923	0.349854	3.22817	2.28566	2.38497	2.31071	0	1.13436	6.23566	1.24484
FKBP3_HUMAN	8.15606	9.4199	14.1145	20.4386	27.6627	26.583	19.7995	6.10358	20.5802	14.7486	1.0052	2.5191	4.36955	1.87418	0.73224	2.97838	2.76727	0	4.90772	2.54961
UCRI_HUMAN	8.37496	6.76585	6.2038	6.64733	11.6357	8.90339	12.1908	3.17299	6.42814	9.9822	4.55459	0.30672	0	0.671909	0	0	4.28522	3.77432	1.63089	0
ADDG_HUMAN	2.0824	7.36796	0	1.14028	0	2.93827	9.4341	1.93611	5.29317	0.91521	4.8773	2.8184	7.21381	1.56621	11.7267	3.12438	0.520085	3.90557	9.4393	0.637712
CFAD_HUMAN	5.41318	2.05873	0.997368	3.43293	4.87003	0.437166	6.4976	6.52579	1.82988	3.37414	12.0641	23.0144	23.1921	26.2297	9.5807	16.6873	25.0189	7.38408	17.6146	7.25877
HBB_HUMAN	2064.13	1622.48	2486.64	911.605	1126.07	917.719	1958.79	1611.4	1284.86	1371.06	1751.2	1253.64	934.642	1655.1	1046.04	953.88	2557.01	1629.63	479.794	1494.44
AK1C3_HUMAN	2.02349	4.82035	3.97782	1.31026	0.614521	0.358758	1.29996	0.846646	1.92123	0.524453	0	7.31822	0	11.0674	0.737059	4.82022	0	6.4279	3.41601	3.76489
SRPX_HUMAN	0.981636	0	0	0.219001	1.77603	0	0	0.776024	0.512621	7.0464	6.6553	4.82983	0.584903	0.418543	5.3757	2.93334	0.343258	0	5.52591	2.372
RALA_HUMAN	11.5431	0.896718	0	1.35638	3.16615	1.11702	1.65474	4.19769	0	1.46456	4.40286	0	2.66071	1.45823	2.51003	0	0	1.88744	3.41061	2.68682
AP2A1_HUMAN	5.81893	17.167	17.7571	16.844	22.1181	18.0415	22.0042	11.8513	29.5089	30.6967	2.11002	1.4727	5.08985	3.54708	5.90574	1.39098	0	4.04805	8.47895	1.7875
BTF3_HUMAN	0.403066	0	0	4.12052	3.93671	1.58618	1.70739	0.949162	2.33947	3.14583	0	0.829187	0	1.42492	0.515032	1.01473	2.97777	0	2.35848	2.53743
FKBP4_HUMAN	16.9146	15.7574	24.0111	25.6943	55.6233	27.0828	15.9285	7.14165	13.4372	17.715	10.4696	4.79973	8.20321	4.12751	4.49614	4.13978	49.0467	3.14711	10.677	4.64162
ATPD_HUMAN	10.1376	16.3719	8.58444	15.7529	12.7152	7.50638	10.2491	13.3163	5.97786	4.17912	6.2898	2.23273	0	3.83412	4.93696	7.2695	0.77259	5.68929	7.91138	0
PSMD3_HUMAN	1.59212	1.98488	3.40745	2.5314	5.63086	1.63569	3.40731	0.730719	5.31322	4.603	0	0	1.47362	1.39832	1.53524	1.05085	0	0.654286	1.22682	0.535463
ANGI_HUMAN	7.07581	11.1159	4.14226	1.84515	4.8272	2.4348	5.47438	1.14209	0	14.3561	4.23859	1.96385	5.68413	2.35588	0	4.11786	3.198	4.47849	0.628627	0
CX6B1_HUMAN	10.3349	39.0451	15.1759	30.0275	31.8523	13.089	9.71947	3.48281	14.8487	9.66866	4.93069	5.01169	10.2419	15.9833	16.2758	1.4977	0.583188	2.54461	12.3089	7.30023
ATPG_HUMAN	18.2788	30.7904	23.5318	16.4662	23.0409	26.844	27.7648	9.15931	5.91172	21.1587	6.68124	5.79227	10.7352	6.49888	8.30517	3.32663	3.41289	7.30713	4.67579	0.894041
PSB8_HUMAN	11.5387	3.3003	8.45761	13.5282	17.1749	13.6419	9.36725	3.474	4.89967	13.8732	3.52423	0	2.02378	3.8076	3.09752	0.978557	0.951595	1.01687	5.31557	2.29612
SRSF3_HUMAN	33.5966	20.1957	39.2842	40.0478	34.5935	24.098	53.9224	35.4371	37.3921	15.7501	24.0871	5.81084	20.4961	13.6164	11.1781	23.2987	14.6056	28.262	18.3038	1.53062
ODO1_HUMAN	12.3502	23.3488	6.2486	5.95159	11.2991	22.9544	6.71843	4.81522	15.382	8.03613	10.3373	3.29491	6.16018	5.61869	11.4426	1.05713	0	2.29335	5.04382	2.03524
H2B2E_HUMAN	1416.3	2382.59	1183.11	104.699	127.034	123.341	107.507	62.6122	0	96.1556	2027	824.64	19.1141	83.1825	91.1156	70.7588	41.9838	146.865	1013.31	20.0423
H90B2_HUMAN	18.1642	4.18214	0	5.42258	9.46828	12.3882	6.90262	6.30982	7.19566	11.3115	6.44024	1.99808	0	0	1.70525	3.38409	5.89232	5.08099	5.19837	4.72262
SF3B2_HUMAN	15.5312	6.75509	19.7029	19.7577	23.257	22.7678	18.5549	4.74566	12.0687	12.7065	5.51514	0	5.51435	2.64504	1.88845	3.99275	2.6274	1.33147	4.78534	1.30663
RS27A_HUMAN	22.7706	73.9456	27.8289	54.255	46.6853	166.764	102.854	61.5521	77.653	132.759	19.9828	15.7116	36.1976	36.2197	24.5317	68.1927	0	32.6394	79.2938	40.7245
HBA_HUMAN	1123.33	1058	1160.35	1177.36	993.591	545.294	1155.2	867.438	742.014	770.256	1015.36	838.472	1418.41	1542.2	666.475	1139.27	1543.4	1120.18	309.252	836.376
SBP1_HUMAN	54.5573	24.0828	46.4571	203.826	83.3736	168.773	38.1766	29.2938	77.6549	20.2652	49.9574	44.3313	65.0692	79.5739	25.8481	25.9424	13.0215	36.7584	57.4187	43.2636
FIS1_HUMAN	0	4.1015	4.96979	3.89216	1.26475	1.31322	4.80426	0	1.95252	3.89993	3.12026	0.744469	1.60415	2.25681	1.37019	0	0	2.14151	1.37219	0.305637
RL3_HUMAN	97.2804	41.2057	80.3159	86.2757	68.6087	61.2282	79.4149	35.9991	55.199	85.6748	42.7923	21.0194	39.96	25.5	26.849	38.4468	34.1706	16.2884	40.5287	22.382
U2AF2_HUMAN	0	14.1604	17.5652	19.6595	15.5866	19.9206	8.65748	6.72034	21.0149	19.5259	1.53385	3.04681	7.06256	4.21916	3.96563	7.38064	12.9383	3.27499	12.539	8.06389
ARPC4_HUMAN	6.65899	14.5226	10.0203	12.8605	19.8111	9.02313	27.4377	7.80671	21.8375	17.5941	11.5451	2.71187	7.81979	8.94429	6.85927	3.07295	1.86475	2.41299	13.0756	2.61266
EFHD1_HUMAN	6.46602	2.14373	6.65416	2.42693	10.9364	4.7981	6.10769	2.62046	6.41784	5.32689	6.12877	0	3.20794	0	9.53366	0.587031	1.15246	1.60934	8.90345	1.42717
C1QC_HUMAN	4.89492	4.33493	9.67817	4.2743	7.55979	8.361	3.87669	10.4714	6.51678	2.83118	11.3984	0.931098	6.17273	6.22479	1.53038	1.23201	8.62625	5.11787	6.87522	9.24455
SIAS_HUMAN	50.5378	16.8807	23.3216	54.3261	19.8403	19.6517	26.4633	10.3569	37.5289	26.2529	12.6285	3.26706	8.83234	8.77882	13.8071	5.00642	4.50382	2.40794	10.3682	4.9137
APOE_HUMAN	5.18553	9.87714	15.9553	11.4584	14.6716	8.09274	6.18877	24.2378	7.72145	65.1186	0.735561	4.95726	5.85634	7.93851	0.563702	19.9163	29.039	7.15865	16.9613	23.7264
NDUS3_HUMAN	10.4439	7.88632	8.46167	5.5565	5.98051	7.92017	6.3719	2.23713	2.48675	4.95469	2.92443	0.898537	7.81455	1.76529	3.6293	2.90021	0	4.88515	3.12626	1.20066
2AAA_HUMAN	52.6889	15.806	24.035	42.5528	42.0849	39.8871	27.4412	12.0569	32.8406	26.3451	22.1894	6.39804	18.5875	12.1462	21.4792	3.00893	6.06392	7.22943	24.5521	6.4421
SMRC2_HUMAN	3.15621	2.73294	5.38272	5.62712	1.2189	11.2556	7.58288	2.47345	3.77875	5.89084	4.54119	0	1.2919	2.92783	0.405948	1.94883	0	1.1481	3.79912	0
MYLK_HUMAN	2.53313	20.1221	9.41898	7.76281	3.26953	0.609624	16.1902	1.00493	9.67266	20.1428	11.7321	3.65607	42.3134	25.8542	10.8375	4.41623	6.08314	7.29046	29.247	6.57974
PSB6_HUMAN	9.2089	2.00972	2.75745	4.07748	4.04846	3.09882	3.59079	0	2.55289	2.67839	2.87602	0.546473	0	1.60575	0	0.100063	0	0	2.70154	2.15549
DHE3_HUMAN	73.0958	73.6966	42.9121	57.7755	106.777	167.239	72.7831	46.1383	38.863	95.9155	50.8588	17.6329	53.1764	56.974	35.8457	39.1216	23.3632	34.8712	40.0946	10.5904
CAN2_HUMAN	19.106	21.9279	9.58378	22.203	29.9347	40.2541	21.9633	3.46003	25.8475	14.3138	3.61891	2.86303	32.1184	23.6734	22.7564	5.47926	6.51224	3.06136	23.2361	6.02147
PSMD4_HUMAN	5.44437	8.48164	4.66303	6.80507	10.1226	3.54345	8.59454	1.62158	6.94213	6.25843	0	1.30778	1.61963	0.896975	0	0	2.04466	0	2.82572	1.44575
FRIH_HUMAN	11.8203	6.24352	4.5198	5.04713	10.4382	0.634395	1.3977	0	6.81453	12.234	2.7366	13.3737	4.52409	7.29804	2.63104	2.64722	0	8.63569	1.22205	0
SNTB2_HUMAN	0.952837	6.88016	0.970988	1.29023	1.02846	1.82361	2.45414	1.29305	2.2855	0.460316	1.07653	1.37121	4.19259	3.25071	2.6923	1.50833	0	2.19749	1.21946	0
MYOF_HUMAN	76.1331	18.4176	34.4359	30.0463	21.2381	70.1509	57.4747	22.1389	80.267	38.5971	22.7341	0.574649	9.60822	5.33017	26.2249	8.00154	1.11353	12.7319	16.5249	2.01925
EPIPL_HUMAN	25.4248	11.4271	4.85586	10.3519	85.8636	43.7909	36.4644	22.1647	20.5614	203.876	12.1201	0.77988	21.9282	30.0399	8.69825	0	1.44945	14.6699	3.29611	0.648014
CPXM1_HUMAN	4.92086	0	1.33162	0.337485	7.29872	0	3.81126	9.22568	8.79309	0.912459	5.25058	7.80072	1.55674	0	7.21872	0.217438	0	0	9.57001	12.4473
LIS1_HUMAN	4.49325	12.7049	4.95909	9.53077	10.4783	3.27645	3.07714	0	4.51722	7.82133	2.59568	0.763807	5.77602	4.80808	1.54044	2.65654	1.69128	0	6.29055	2.52076
RAB5B_HUMAN	1.475	1.34378	1.2021	1.22749	1.48274	0	1.41614	3.77381	1.87907	0	5.18098	0.684756	0	4.15637	0.835533	1.1411	0	3.70337	1.1504	0.411391
ASAH1_HUMAN	61.5443	32.1581	19.3987	35.2257	53.5051	95.4558	56.664	15.0316	45.8843	23.6581	29.4799	6.29686	22.601	3.24987	10.5119	2.88623	3.56527	5.16693	14.8255	6.22452
B2MG_HUMAN	16.9423	94.5724	27.5745	13.0909	10.3323	37.0669	4.7639	18.4817	10.7458	65.8548	3.24606	5.15865	20.1866	24.8529	13.2592	24.2927	15.7364	12.6564	10.8532	10.3371
PON1_HUMAN	0	1.22873	1.35517	1.55691	0	1.74025	0.920545	2.7166	2.09531	0	3.34138	12.3104	2.90044	10.8042	1.95953	6.43582	2.94396	1.57024	4.03465	8.85962
TMEDA_HUMAN	11.5749	10.9354	28.7617	18.2438	25.5737	22.4356	17.2991	9.09188	6.74201	22.8759	7.2912	3.26834	13.5747	8.1201	10.5983	7.58151	0	8.21705	3.29026	2.49895
TBB5_HUMAN	204.739	138.616	144.101	104.016	154.266	129.468	166.276	572.556	102.277	654.509	92.9205	44.3249	47.3104	64.5539	67.7166	48.5991	188.536	74.292	29.9534	59.5457
CO6A1_HUMAN	597.37	397.909	402.206	333.244	331.548	416.903	452.53	989.576	558.755	362.297	946.993	1967.98	497.419	719.387	1869.14	1737.61	673.709	1913.09	1228.66	402.863
ACON_HUMAN	50.5378	35.4052	32.6698	43.4095	29.0021	50.4928	28.2253	14.7099	44.284	37.8959	17.9408	12.4439	21.4919	26.2955	17.5588	9.99576	1.23925	8.16407	23.56	12.4257
RM12_HUMAN	4.29271	2.10621	0	4.00018	3.37038	1.00174	3.02184	2.71341	2.192	0.613076	0	0	1.18181	1.28705	1.34731	1.67615	0	0	1.1308	0.381383
ITAV_HUMAN	5.81718	6.49931	3.71033	3.1724	2.16664	2.62777	4.86293	1.04671	17.1278	8.96735	0.823986	0.334038	0.83753	0	5.01255	0.224669	0	1.69514	1.18385	0
IF16_HUMAN	3.687	5.57848	8.92991	5.09623	7.05789	2.80161	6.90049	2.29514	6.38786	12.2488	2.34084	0.555982	0	3.92067	2.43317	2.78044	0	0	2.50965	0.231365
GDIA_HUMAN	9.86766	8.95926	24.9918	17.8433	7.02071	8.82889	14.0607	3.17192	11.8605	13.2088	10.5344	2.19889	13.2322	4.05772	3.99314	4.03209	0.769418	2.42853	12.3336	3.24787
SDHA_HUMAN	12.9833	47.8617	20.1453	17.6339	15.5288	26.2698	9.55109	6.56923	18.0687	24.4912	8.09417	9.92508	13.3529	14.7002	9.42409	7.59842	0	3.99862	16.872	5.08981
ADIRF_HUMAN	2.87924	0	2.15372	3.78498	46.8917	11.7947	8.71687	0	7.642	4.85278	7.32211	3.00676	16.9824	7.62156	5.04456	2.3026	0.954397	0	4.36557	8.21158
RRAS_HUMAN	0.644387	5.0539	0.431075	0	1.16692	2.30193	2.24345	0	2.34752	1.06024	0.606804	0.390933	3.44597	2.74369	3.20998	1.83079	0	3.76178	0	0.46803
TLN2_HUMAN	3.82371	15.5293	4.65216	8.30832	4.76549	6.81183	15.4284	10.6354	15.053	12.2731	1.63286	4.11968	1.08131	2.15243	8.16208	0.924405	0	2.73764	3.13571	2.83644
GSTO1_HUMAN	14.235	20.9161	24.413	23.0367	19.6612	30.3128	8.24428	7.68567	29.7825	16.7912	12.0165	2.88659	8.82991	12.7434	4.29943	6.18162	1.60548	2.539	20.759	10.4414
CALD1_HUMAN	99.4869	44.184	189.268	222.051	193.561	46.8136	294.752	99.8051	119.524	221.699	65.9197	2.71748	135.284	121.835	93.2168	68.524	35.9861	79.4651	30.3201	29.2962
PDC6I_HUMAN	24.602	30.233	27.6906	38.0232	27.8827	69.2793	40.8116	10.1663	26.3928	37.7735	11.0353	4.9659	26.3536	13.9764	5.17078	15.2448	4.66314	7.02273	22.9819	5.35206
PICAL_HUMAN	3.12472	1.03372	3.13868	2.57005	1.23928	4.3571	3.93661	3.26867	6.63764	7.87698	0.621134	0	1.54455	0.722124	0.355776	0.667258	0	1.00118	3.0473	0.0940506
PDCD4_HUMAN	17.5789	4.62133	2.93534	23.5193	17.1303	16.2589	18.5354	15.3607	8.23994	12.772	7.64006	7.60862	8.99871	2.54745	5.99809	2.41132	0.272906	0.425999	23.2406	7.1395
LYOX_HUMAN	4.72411	8.69951	0	1.97	5.48309	1.45909	5.04357	9.30724	5.48524	8.15998	2.27146	1.13876	0	0.783795	2.26731	2.26032	0.769974	0.746365	1.79704	1.74645
LAMB2_HUMAN	28.3607	41.578	10.347	36.5189	7.03122	8.43487	83.538	53.404	34.4521	3.35125	74.3234	60.5641	46.1989	59.036	167.081	52.0936	15.6621	93.2563	43.8401	38.7838
ODP2_HUMAN	2.67968	3.86693	8.56951	4.75442	7.32305	10.9366	5.70871	1.07505	3.71953	5.04977	0	0.524317	0	2.31706	4.15276	2.42081	0.123043	0.373838	3.62815	0.911845
RINI_HUMAN	10.6104	44.6899	56.6035	56.0873	41.5826	23.2882	25.7362	10.9455	59.1172	31.7508	9.55726	13.2286	42.8668	42.3062	30.9324	6.19802	4.79306	7.90663	44.7242	19.4449
ESTD_HUMAN	20.7611	24.4857	16.9781	42.0263	21.8708	41.3977	8.06382	2.14221	37.4764	19.5164	19.0021	7.99859	17.3822	22.9563	24.853	3.61551	12.4722	0	24.1112	19.3013
RL34_HUMAN	23.0848	14.9204	36.6757	20.9494	18.5704	15.4655	16.267	6.58426	5.8229	35.1167	3.20196	1.75158	16.8983	9.66177	0	12.8285	7.15022	0	4.65981	5.06053
HEXA_HUMAN	6.42259	15.9118	5.01495	7.16004	2.11758	6.56286	7.15687	4.18387	3.9294	1.27611	1.48932	0.154679	3.11665	0.3881	0.311185	0.501125	0	0	4.13701	1.62041
MUC18_HUMAN	0.721135	6.80376	1.22837	0	0	0	6.06093	1.99322	0.764425	0.313232	6.75516	4.45618	4.35761	2.24154	11.8029	3.62034	0	5.29499	4.98623	6.24781
GDIB_HUMAN	91.8733	88.8739	100.618	77.908	93.1253	132.279	177.957	73.2967	119.792	125.081	39.6711	11.8128	42.6084	50.251	27.4916	24.9553	14.3852	31.4281	71.3324	42.7678
HNRL2_HUMAN	23.1976	23.767	69.4671	38.9112	21.4386	50.6352	41.0481	18.2068	45.0111	32.1149	19.3808	10.8033	10.9781	11.2217	13.2592	22.4185	3.24801	6.10906	25.3507	9.63974
DCTN2_HUMAN	33.0749	13.2872	11.5379	21.4007	11.2656	17.0434	25.4072	20.2572	19.2104	19.4257	21.2172	2.77229	11.7356	14.4654	7.40446	8.5957	0.309587	7.18037	8.00744	2.27817
AOC3_HUMAN	1.85577	116.857	4.23461	18.2944	1.50376	13.2309	64.1546	19.1424	31.0005	1.67992	52.7155	75.2953	40.6766	41.7949	144.682	58.8998	14.8166	76.5219	75.1388	70.6577
LSM3_HUMAN	2.99472	0.748001	0	5.40774	5.13402	1.82202	1.58401	0	3.71335	1.36559	3.157	1.03231	1.0715	2.33806	1.53304	2.212	0	0.359739	1.41727	1.33488
RS2_HUMAN	54.1551	50.4875	66.8365	85.4086	62.9609	57.8954	98.009	42.9656	77.312	54.3644	12.9475	5.43303	35.4749	22.9903	20.973	23.7076	73.6697	28.2358	30.2143	15.8722
UBP7_HUMAN	2.80669	5.70875	6.08969	3.04203	15.9752	11.8973	2.54606	1.91303	2.22404	3.05441	0.953737	0	0	2.84191	1.63198	2.55231	0	0.961471	1.06975	0.529179
EIF3H_HUMAN	35.7536	3.49961	4.52348	2.37867	4.0543	15.7734	11.909	5.41619	6.98055	9.76851	4.63478	1.54673	0.964332	0.512715	2.56932	3.77117	10.7243	3.40155	3.4907	0.731476
DPYL2_HUMAN	85.1575	81.5625	32.5813	74.1473	29.4733	62.2832	77.0467	90.325	63.2977	64.2633	141.488	61.2653	76.711	100.054	162.932	67.0779	35.2219	97.7591	95.6978	55.955
OST48_HUMAN	7.58183	14.8938	8.66758	8.29203	11.7502	4.18691	10.4036	6.50529	25.7032	5.02274	8.56969	7.37425	3.60148	6.26573	15.6471	2.24254	0.183018	4.987	12.2585	4.35671
HIBCH_HUMAN	1.52473	1.53312	0.575602	0.817001	2.13725	5.01322	1.22035	0	1.24742	1.95943	0.902965	0.476387	1.70555	1.11525	0	0.364071	0	0	1.80683	1.23219
TMED2_HUMAN	0	7.18687	2.67302	7.74505	11.5055	5.08661	5.07078	4.17688	5.17268	14.4232	0	1.40227	2.08667	2.99868	1.42601	2.553	0	0	4.27243	3.11108
ADDA_HUMAN	6.46632	8.56935	7.08829	6.65485	1.89387	4.43888	7.55674	4.75097	13.419	4.74704	11.3733	4.13921	7.46634	11.8876	8.26136	3.96289	0	6.90122	12.2342	2.97686
MRC2_HUMAN	3.31798	4.21383	4.83226	5.63151	4.51921	0.822038	3.9231	4.76692	18.5467	7.13607	1.0558	0	2.16272	6.8345	5.80357	0.434462	0	2.40007	3.71701	1.32183
RBM3_HUMAN	2.77104	3.27699	8.03196	12.0524	29.5862	8.53057	11.1891	13.3767	12.272	17.7309	1.33886	0.643998	0	2.70571	0.743254	2.34833	19.2943	6.73327	1.63386	5.03681
AT2A2_HUMAN	4.08109	8.10306	20.0993	5.46645	9.95811	3.26443	7.60883	0	8.63981	2.82228	1.09389	0.687926	3.18673	0	3.13728	3.10626	19.8139	0	2.04234	0
CATA_HUMAN	13.306	12.4774	18.4954	7.80271	7.43188	14.981	11.5335	12.1648	9.68503	10.367	16.7555	8.31652	21.2993	10.0252	7.02883	9.85771	2.78742	9.47597	16.0455	13.3414
RS10_HUMAN	33.5442	13.8599	36.6074	26.413	32.0918	60.9071	47.9199	23.7397	25.0118	44.5863	20.2378	3.78254	5.62075	10.3529	9.76447	12.0863	6.48167	9.23407	10.3659	4.37082
PRS6B_HUMAN	20.5104	8.28584	5.27691	17.3406	27.3902	17.0656	8.02879	7.66759	14.6908	15.9772	5.68546	1.03131	1.74346	4.09527	5.77953	3.30575	10.4865	2.29822	3.66774	2.20336
DEK_HUMAN	1.05938	0.952742	7.64852	7.10488	6.58325	15.8139	8.32571	1.59576	4.30023	13.4842	0.988882	0	5.81246	3.56724	0.875361	5.34345	2.6633	1.9717	2.44216	3.65097
ARL8B_HUMAN	0	2.49764	4.17618	3.95045	6.219	4.2826	0	3.46125	2.63628	2.64468	0	0.504755	0	2.07606	2.17543	1.70951	0	1.35253	2.41539	0.957519
DECR_HUMAN	16.0381	18.5585	20.5306	12.3835	65.5483	25.6039	18.7327	8.22057	12.0301	19.8232	8.38359	1.31672	14.0732	6.58608	8.88341	3.9553	0	5.59961	7.54447	1.60374
RS18_HUMAN	54.3329	29.6937	61.7486	50.8495	47.7483	40.3632	39.0283	55.3222	38.7825	47.5945	26.2896	10.7246	14.2414	13.8307	16.3579	28.2807	4.65365	24.5793	22.4897	10.5785
VINC_HUMAN	134.381	209.053	200.181	204.062	193.162	133.109	277.702	186.853	198.4	240.938	160.219	59.6773	240.964	217.556	214.11	156.735	55.6025	109.369	162.137	90.757
RAB2A_HUMAN	5.25199	15.1179	8.69726	9.92732	16.3837	4.17299	9.56478	1.64527	13.2768	11.6465	7.02815	0.685365	3.06644	1.2111	2.52563	2.27551	1.16844	3.80316	3.29296	1.98063
TFAM_HUMAN	7.04929	1.51807	2.22672	6.05647	4.04749	12.6487	9.50006	3.51121	0.560554	3.25061	6.98773	0	7.68109	2.13546	1.19867	5.16657	0.347912	4.39461	5.64761	0
FHR1_HUMAN	0	24.5819	1.63224	6.16888	7.32305	0	1.64333	4.14742	1.96695	24.8744	0	22.4573	1.11202	10.8163	0	2.43272	0	0	6.21968	9.36424
SC23A_HUMAN	24.128	12.1571	14.94	13.0782	12.6364	12.0854	21.469	11.1162	18.7738	33.2358	2.30583	1.7097	1.16488	0.812583	5.61321	3.76616	0.774026	3.40099	6.16749	3.49302
TERA_HUMAN	211.012	110.576	137.583	179.799	125.988	190.475	170.088	104.044	172.763	189.758	140.083	50.9493	98.878	54.564	82.8436	66.253	30.9217	52.4013	100.926	43.8685
CIRBP_HUMAN	0	11.765	1.79914	8.34238	5.88823	4.65716	6.29669	3.27945	8.21952	1.77817	0	1.51471	1.27594	2.79142	1.83147	1.12519	6.76488	2.03966	3.44256	3.62639
CMA1_HUMAN	75.5647	104.464	47.7217	160.855	35.2009	104.364	71.679	67.3766	60.6219	5.58891	137.144	58.3293	137.6	249.993	133.309	73.6632	52.7773	117.124	128.812	57.1348
VPS29_HUMAN	2.45784	3.10292	2.74196	9.24642	6.70162	9.22084	7.21928	0.63926	7.58598	2.31382	0	0.480805	3.27948	0.638708	0	1.92674	0	0	3.21872	1.79067
ACSL1_HUMAN	0.342962	16.3295	0.308411	0.243237	1.51663	0.594946	10.2545	0	5.47381	1.29816	5.30462	1.85695	4.61099	6.75622	2.30141	3.36684	0	3.14674	3.17935	1.47862
OLA1_HUMAN	6.11129	5.6963	2.83469	9.62626	9.34602	18.7074	13.7247	5.6923	14.7142	10.5371	3.98484	0.583517	2.0852	1.9338	2.86671	0	0	0.470522	3.84366	1.26668
TRYB1_HUMAN	238.068	286.92	47.2811	76.6649	53.3533	150.033	223.936	90.8034	124.699	59.3806	223.537	37.6941	139.343	119.09	168.769	82.5626	84.6276	38.3068	126.112	49.6863
FBN1_HUMAN	30.1163	594.7	745.403	400.603	466.172	44.9092	146.67	111.872	402.478	198.661	69.3089	154.923	500.49	549.225	793.797	26.1512	51.0498	161.772	234.093	39.1621
CO9_HUMAN	14.8454	11.8742	24.024	5.06155	2.45633	10.2362	7.98985	28.5283	6.22483	18.9694	9.36381	39.7272	27.147	8.33395	13.0604	31.9427	22.8783	10.8229	25.1595	25.7782
GPX3_HUMAN	22.4094	46.271	40.7497	25.8489	23.294	18.5144	27.3434	38.6493	18.9425	48.9062	22.4639	11.542	23.9355	16.9952	11.9567	25.1382	16.58	10.2256	19.2026	11.7719
NAMPT_HUMAN	21.0587	2.04616	3.27196	6.96072	14.6105	53.8619	10.5085	6.83045	10.5584	29.1847	3.37704	0	5.31155	4.78156	4.75515	0	0	1.29681	4.08639	1.98869
UB2L3_HUMAN	13.678	10.378	9.918	18.313	9.88101	18.1886	16.0062	1.2316	26.8762	21.5372	0	1.46457	7.44416	5.51983	7.57424	5.0808	5.41181	6.86134	9.88383	2.88987
ECH1_HUMAN	6.49167	22.6545	8.38369	16.8124	25.8307	42.0889	12.8044	2.92558	8.41046	6.62189	2.74828	2.93123	5.94507	5.2364	8.73697	3.69489	3.50066	1.47652	12.9752	6.70926
STT3A_HUMAN	0.577637	2.53459	6.11771	2.78692	3.00787	4.38621	10.3346	2.95869	5.1131	5.68892	1.10471	1.27449	1.54979	1.89807	2.19149	1.72949	0	2.31657	2.75688	0.471236
PRS8_HUMAN	15.2549	5.95775	8.87571	17.0961	20.033	14.2825	13.817	1.46691	6.28911	24.1605	5.88604	0	1.60232	7.2817	5.36426	0	8.17909	1.06463	2.85204	2.01861
KAP0_HUMAN	4.9468	1.84001	21.5132	6.14986	4.51687	7.97331	5.77112	3.60705	10.262	17.5989	4.63349	3.58179	4.64853	4.76883	2.91144	2.03253	3.91772	2.84399	7.42119	1.6511
MGMT_HUMAN	0.474334	0	0	0.951991	0.73032	2.23154	0.693854	0	0.346526	0.874237	0	0.455832	1.06298	0.56433	0	0	0.43232	1.08025	0	0.223371
OAT_HUMAN	0	12.7202	11.1904	2.21842	16.9037	0	6.25669	0.487961	3.18493	5.24771	2.00165	4.47699	0.438637	0.432778	1.10937	0.239924	1.85331	0.261688	2.34295	3.05252
RS3_HUMAN	50.0247	55.9676	56.1739	42.2206	63.9986	69.0721	70.0077	35.5495	71.6699	80.5139	31.8056	16.0093	32.4158	14.9533	26.8872	17.4054	5.42617	10.4205	67.4676	27.2765
RS30_HUMAN	7.08397	3.93676	7.86973	9.75872	7.82768	7.7177	30.0193	3.67524	8.79609	12.9778	2.72255	1.69452	14.1061	3.32327	4.49822	11.2616	2.89556	2.7266	6.45184	2.82618
ENOG_HUMAN	0	3.98854	10.3544	23.6551	3.64897	3.25035	1.03288	2.08009	5.88567	0.468567	0	0	1.42645	0.712196	1.3087	0.752456	0.792552	1.01301	0	0.223329
IQGA2_HUMAN	39.3884	9.23598	2.40314	12.9622	2.77562	42.9826	9.33845	0.466061	5.11872	1.01123	0.421525	0.104495	17.3676	2.78421	3.4268	0	0.398765	2.63542	3.69924	0.370718
PSB1_HUMAN	18.1785	17.3611	7.94403	13.6321	23.6678	24.3306	4.51072	6.91763	15.4347	17.6132	10.6844	0.468287	6.74751	4.52953	0.622139	4.09284	0	1.04344	16.1795	3.66251
SYIC_HUMAN	8.10184	5.96793	4.51187	5.47732	6.4682	6.91907	4.23815	1.07818	5.66194	3.10036	1.42108	0	1.05463	0.53866	1.28755	0.715751	2.8694	1.15027	3.50285	0.259492
S10A9_HUMAN	77.8879	17.2004	15.4421	9.90183	12.0107	52.5491	20.644	42.0969	0	45.8646	0	2.48234	5.71569	13.9936	2.92346	7.64467	1.50308	7.01318	3.46528	4.61939
TRFL_HUMAN	268.429	14.2617	3.31012	729.919	0.340659	5.89204	11.869	16.436	8.72451	24.5532	42.9414	106.035	309.289	619.403	74.9738	139.341	5.05195	14.7534	122.502	38.1277
TAGL_HUMAN	88.9235	281.454	190.208	239.977	301.021	97.7683	378.886	205.746	292.522	479.204	138.216	76.4896	395.944	211.696	173.923	249.484	269.688	221.94	307.407	173.753
CAV1_HUMAN	7.20348	23.2674	18.4733	11.2455	6.32432	9.72764	49.5023	17.9654	21.7007	8.80072	28.5916	24.2935	40.5608	28.4785	77.0473	20.289	13.1104	87.9165	15.4986	17.4905
HSP7C_HUMAN	360.509	284.385	321.112	331.238	403.367	626.091	514.332	212.535	469.298	443.256	163.786	92.4823	207.009	98.6458	161.568	122.525	154.027	102.397	197.623	180.439
AK1A1_HUMAN	49.7857	37.9948	58.0875	51.2945	9.55122	58.1327	27.4537	15.9469	55.5307	46.278	26.575	9.4589	50.4561	26.0621	13.2315	10.4548	8.81151	11.0552	29.6519	14.6374
SC22B_HUMAN	28.6968	10.7707	16.2143	15.3668	5.47803	27.3027	19.3995	10.8696	19.1561	4.97679	12.7545	2.40368	8.69011	2.8697	3.25066	3.38737	0	6.66849	3.96289	2.57697
RL23_HUMAN	28.4309	18.5936	47.6811	44.0174	36.443	46.4245	46.7927	31.0555	37.9973	54.9018	7.5871	17.2663	10.9351	23.4209	11.5787	23.7577	16.6676	26.6725	16.8234	11.8134
PRDX6_HUMAN	20.1078	46.2823	37.743	79.4332	124.008	141.317	65.625	74.7304	65.966	72.3687	45.3946	47.6419	48.6633	42.5862	44.1997	21.2848	29.9236	41.5721	87.1494	36.0993
NDUS7_HUMAN	0.855772	2.94611	0	0.863969	0.852737	1.83294	1.29724	1.19248	2.18075	0	0.466958	0	0.703148	0.80047	0	0.670158	0.324454	0.430287	0.84938	0
MET7A_HUMAN	2.83636	5.64933	2.82898	3.22421	5.44104	2.54362	3.85909	4.09274	5.39923	1.68294	5.04243	1.6674	4.95018	6.35547	10.5599	3.33301	2.2407	7.78755	8.51067	2.0782
NP1L1_HUMAN	19.1416	6.97183	6.72015	12.8354	20.4789	21.8298	20.8894	18.1613	16.2492	29.6458	7.27823	4.67806	3.97857	5.04399	3.40623	1.96488	6.20355	4.32946	0.829494	5.28581
DLDH_HUMAN	13.404	27.4895	15.3428	18.5781	49.3447	46.3502	19.4332	11.8876	23.3253	23.17	7.04242	10.3682	13.3029	11.7166	11.3878	5.98662	2.29144	2.51615	16.9095	5.46213
B3AT_HUMAN	11.2091	1.20592	12.2859	0	0	0.345788	2.57557	0.929205	0.513127	0.779637	1.79396	5.58896	2.33859	16.4842	1.70306	2.04461	0.573254	7.93509	0	0.732844
NUDT5_HUMAN	0.731716	1.66056	0	4.85366	0.739587	5.79603	3.70956	0	3.14071	1.21229	0	0.622258	0	0.860974	0.853205	0.498433	0	0	4.07762	0.515457
CD81_HUMAN	3.35121	14.5418	6.48124	6.49502	4.39675	2.26507	3.0318	2.06824	2.67825	2.3488	4.85331	11.5397	7.5391	13.1412	66.1124	2.02476	0.586546	2.75637	16.7977	13.4132
AT1A1_HUMAN	8.46124	22.4129	34.8801	15.7393	6.91208	16.0121	14.882	3.43269	15.8611	10.9724	14.2478	11.9918	25.8478	26.915	17.7564	7.10401	10.7451	12.2863	19.8165	5.82014
IF6_HUMAN	10.6812	4.43804	7.13604	8.46063	6.81785	0	2.48401	0	4.29367	2.92912	2.99641	1.13694	1.66192	4.929	2.50541	0	1.94513	0	5.17947	2.98242
DX39B_HUMAN	14.9902	39.7796	53.3442	48.1375	47.4796	76.4431	30.2522	23.8505	47.9286	34.3504	15.7723	9.62027	28.8704	17.6081	8.36134	15.8505	3.3425	12.6017	37.5728	18.9285
RL22_HUMAN	14.9859	21.9845	17.4517	32.0395	17.5148	20.6656	22.2549	20.0278	33.3147	15.7447	3.82748	8.03605	5.01258	13.6953	7.52524	6.87052	2.15199	14.0011	18.7445	12.3603
UBC9_HUMAN	9.35873	5.53893	13.552	9.8191	17.1554	11.5742	5.86518	5.13917	11.3911	7.7784	1.9006	3.26706	11.8264	4.12624	3.99626	3.82277	0.758511	5.29424	5.98887	3.02538
TPD52_HUMAN	8.98067	1.03202	7.97739	6.45992	34.646	13.6146	5.10669	0	1.04484	18.6642	0.589966	1.02129	1.93225	0.754858	0	1.96799	0.720209	1.55056	1.408	0
TKT_HUMAN	159.055	115.89	165.2	125.078	333.105	122.105	115.191	44.574	106.439	130.768	155.957	81.6412	153.505	114.243	120.364	65.1813	86.8947	46.4568	150.811	120.6
LSM2_HUMAN	6.53161	5.98491	5.96636	6.76892	2.13004	6.72056	2.3039	4.59166	0.321379	4.13238	1.15015	0	2.17954	1.99587	0	1.67163	0	1.21337	1.16446	0
RCN1_HUMAN	37.351	8.73912	7.19945	17.1703	28.385	22.7093	32.1653	6.13684	18.4894	35.0706	37.3476	8.46188	8.19151	10.3549	7.87683	12.6426	3.3858	6.17664	15.5186	10.3803
MIC60_HUMAN	14.3711	22.9799	17.8373	15.1322	24.7561	14.8551	19.1008	12.0296	14.3285	27.9239	2.58249	3.40249	2.82939	3.67543	7.56384	2.748	0.314497	9.97737	4.72798	0.883825
ARPC3_HUMAN	24.8229	20.6688	19.6107	13.5326	19.521	16.8758	15.9424	3.10297	22.5646	33.0609	16.5711	1.82602	15.6162	5.35626	9.37705	2.34781	0.606716	0.729084	10.2516	2.59748
ADH1B_HUMAN	3.05506	29.5511	2.64555	0	0	36.7948	39.9599	22.8178	27.3709	0	27.6319	28.971	75.6884	102.982	37.6117	16.3493	15.1042	19.2358	28.1312	39.0146
CO4A2_HUMAN	13.8158	16.9882	29.6429	18.4277	13.8837	5.59562	12.5036	32.7915	29.6008	3.24297	11.3982	33.7944	21.7905	24.3438	69.3313	17.8523	5.08067	33.6523	9.93759	10.6218
TOLIP_HUMAN	4.11432	2.07553	3.0878	3.12581	1.67098	7.59322	6.13632	2.84812	1.82711	2.61781	1.37734	0.737777	2.34785	0.856158	0.691082	1.81561	0	2.78857	0.549734	0.69542
AQP1_HUMAN	1.05771	2.0495	1.17111	1.71588	0	0.826594	1.91274	1.85972	1.79817	0	3.79939	1.99398	1.72359	4.4207	7.73132	0	0	2.5081	3.97616	2.20101
RAD50_HUMAN	4.82175	0.799271	1.07509	2.55919	5.16556	8.2604	0.971787	0	1.82173	5.01781	1.06687	0.0926008	0.639406	0.414915	0	0.41365	0	0	2.8093	1.46133
AATC_HUMAN	5.8985	1.78002	0	6.06775	3.2888	18.7327	3.90443	0.914959	3.32416	4.51174	1.9418	0	3.98296	1.48074	1.92162	1.4433	0.267603	1.10266	3.41084	1.58087
SNR40_HUMAN	1.64203	2.9933	2.09841	1.4506	5.43968	2.46738	7.97687	0	1.0731	1.40759	1.44384	0	0.207192	1.69462	1.21011	3.07571	2.236	0	0.644667	0
PSMD5_HUMAN	7.34135	0.798365	3.40174	11.4339	5.2191	39.971	8.01759	4.20331	7.88785	8.29385	4.03282	0	2.25449	1.46474	1.09717	3.18754	1.18168	2.68934	4.12059	1.35179
TPM1_HUMAN	180.948	143.07	111.507	92.086	89.1713	178.327	499.166	76.1595	133.148	500.732	296.853	101.566	175.504	106.779	136.996	396.583	82.9557	165.846	278.05	204.452
PDLI1_HUMAN	19.8187	27.1121	19.1738	39.6738	12.2793	13.9288	24.0773	24.8909	25.439	24.6073	6.37107	4.48084	29.9965	28.6058	7.84354	8.05504	8.4227	12.9034	12.7098	9.72887
GRHPR_HUMAN	0.421576	15.7534	9.40147	23.2623	12.8542	27.6127	6.28193	6.84898	21.2266	17.0233	8.18755	0.417507	7.70936	7.49724	3.16386	3.84244	1.71654	4.91379	16.4859	3.2904
ATPA_HUMAN	275.961	255.977	148.909	231.119	294.83	312.286	214.477	217.364	162.751	224.498	193.57	88.1824	87.2351	149.19	127.911	107.202	69.726	120.784	153.355	79.9272
ODB2_HUMAN	2.50928	2.01261	0.564062	2.83895	1.62645	7.74412	1.52244	0	1.24946	0	0	0.600999	0.740833	1.49115	0.285226	0	0	1.29376	1.18788	0.323548
SEPT7_HUMAN	68.2921	57.6195	62.6721	67.0332	51.6323	41.8501	47.7279	31.2985	47.8555	53.544	60.9678	13.1873	47.4091	26.8725	26.5658	27.1401	17.6346	27.9831	31.5731	14.3446
F10A1_HUMAN	22.1287	27.0362	23.5963	32.6704	27.5946	29.6563	42.9309	0	35.0311	25.353	16.5532	0	19.3724	18.2013	8.81995	0	9.1195	0	31.4696	33.6607
RAB10_HUMAN	8.07969	1.60907	9.82933	5.9238	1.30394	13.2724	3.33441	2.20736	5.39342	3.89278	4.65056	0.665002	1.64608	3.05427	1.9868	1.41531	0.308244	4.05161	1.15573	0.555703
RL35A_HUMAN	31.9993	28.6626	39.5902	32.286	25.3732	22.8184	21.4637	7.41715	22.6845	16.1791	19.226	3.39289	15.2883	7.64596	6.23907	4.42607	6.26932	3.35587	10.9778	9.18513
HSP72_HUMAN	94.0274	10.4945	3.73964	20.8521	0.28714	42.5445	7.23208	6.8385	5.17531	5.5711	8.62178	0.313105	9.81919	2.81327	1.99062	5.72207	0	1.84923	5.70857	0
SQOR_HUMAN	40.2571	50.582	10.443	20.8439	32.0782	27.6697	14.1223	10.133	20.8125	32.1277	8.41688	0	4.68973	7.28085	8.55586	0.641235	0	0	8.19483	1.07475
FUS_HUMAN	14.3358	19.1069	20.7574	16.2228	24.4543	40.2968	50.258	14.2058	16.5768	26.8221	8.60406	6.90744	14.2182	5.37705	2.72466	20.9206	1.11765	14.1351	12.8279	9.72587
PCOC1_HUMAN	9.63535	21.1792	48.7098	30.3722	36.2288	9.31006	20.5374	23.8673	70.8585	37.942	13.6707	32.312	14.6143	14.2656	24	13.73	7.41282	13.3718	47.8714	35.9796
PSMD6_HUMAN	5.80843	2.96948	2.49476	4.34053	4.40357	3.62918	2.85382	0	5.4665	8.03613	3.60983	0	2.07887	0	0.64114	0.847801	0	0.36618	3.91722	1.58888
SYVC_HUMAN	7.48273	1.01765	9.89478	8.92049	11.567	17.1968	8.66015	2.49714	16.7868	10.1728	5.02211	0.22904	4.22537	2.23666	2.37527	1.48306	0	3.60657	8.21035	1.25625
SRBS1_HUMAN	0	2.73429	1.4588	3.95087	3.02987	1.43672	19.6039	5.39037	1.95271	0.760335	0	1.60907	4.22025	5.45746	3.73921	7.95616	0	10.7911	3.22975	4.11626
K2C7_HUMAN	55.0587	182.954	144.892	128.172	503.765	695.245	53.0031	21.2823	125.554	69.1125	548.315	140.941	30.4938	634.487	258.331	208.999	8.39908	649.231	257.534	96.9232
STML2_HUMAN	6.46457	4.70355	2.97184	5.41631	3.71399	7.09022	7.42179	2.19977	4.42053	10.5379	2.2827	0.941664	0	3.04918	2.58874	1.6618	0	0.633785	0.806053	0.91441
ACTN4_HUMAN	431.573	222.329	471.981	268.705	188.715	427.865	885.466	223.014	276.482	631.217	234.992	58.2045	411.983	186.922	188.775	253.143	111.946	314.767	320.455	75.3876
NDUS1_HUMAN	16.0813	41.7953	20.4679	21.4843	19.0043	36.3329	18.146	12.6114	13.1177	23.4164	13.8449	4.14241	11.2599	7.87041	12.6848	5.48479	0.443829	8.08599	11.3578	3.64178
AMPN_HUMAN	32.9175	2.56685	0.320578	7.13163	1.19464	3.29685	5.06989	0.806186	3.57525	1.92015	14.3663	2.77293	13.2688	6.45454	24.126	4.84421	0.411224	5.23732	11.3364	6.35789
EEA1_HUMAN	15.036	4.17891	4.26761	4.46275	5.3252	14.0582	17.5294	3.10145	6.50965	12.3871	1.52998	0	1.06164	3.75902	0.56576	1.55437	0	1.67726	0.464497	0.497354
QCR1_HUMAN	22.3202	52.2599	31.5306	27.42	67.3725	40.5151	18.2242	12.6165	27.2866	18.777	3.564	5.33314	6.738	14.3578	9.66646	5.62888	0	8.50239	9.30973	1.47255
RSSA_HUMAN	72.2097	47.2738	64.6059	59.8314	68.0013	46.9702	48.592	38.8528	77.7711	57.196	47.0719	9.46627	24.1244	35.1675	43.9998	13.9409	12.2082	4.07932	45.1224	19.7217
PDIA6_HUMAN	61.5996	56.4707	45.7068	76.8299	71.0442	69.6763	75.9159	60.8945	99.0502	109.433	46.5856	13.4662	36.712	35.0868	43.4855	44.0346	8.14204	31.5647	45.3699	21.1409
EF1G_HUMAN	44.9004	27.6864	57.6727	52.8782	74.459	67.0997	70.9962	32.6806	75.6068	55.2086	21.0998	7.27884	21.0824	28.3809	13.5216	19.8973	51.4134	12.568	31.6833	16.0739
RPR1B_HUMAN	2.6814	2.28045	1.18264	3.50982	3.11261	5.92605	2.31403	0.438905	4.57437	3.77719	3.08222	1.01191	1.13029	1.90528	0.249616	1.05314	0	0	1.38087	0.604434
GSTM2_HUMAN	0.512956	1.45531	0	1.95139	0.958743	1.72554	0.528129	1.03485	3.86082	3.62138	4.99034	0.627797	1.29641	5.11102	1.37192	1.5251	0.41516	0.999291	6.88736	5.42217
HV551_HUMAN	0	3.20585	2.33124	0.675952	0.751287	2.49285	1.26842	1.50823	0.626906	0	1.53039	4.55224	0.81558	2.75302	0	29.1419	10.697	1.54334	5.41073	1.4718
SYNC_HUMAN	11.9588	1.62548	14.3145	8.23979	10.8299	19.6312	7.54767	7.43082	9.79709	12.0879	3.1851	0.336119	6.53654	4.41455	5.09496	1.95487	0.730954	3.81346	7.104	1.86787
PDIA5_HUMAN	1.07821	1.48491	4.50966	6.07089	5.49283	5.39205	14.0118	6.13623	8.77623	13.6371	0.51879	0	1.17113	1.08839	0.703414	0.902212	0	0	1.2155	2.30211
CD44_HUMAN	5.40531	3.4652	12.3818	2.50675	3.33572	8.25613	8.05084	7.39877	5.63852	10.3767	2.25828	5.52749	2.51263	5.47252	8.85093	2.61685	1.40719	8.67426	11.7328	0.573635
TBB8_HUMAN	13.1821	43.6934	43.9739	75.5241	62.3321	20.3825	10.4628	14.2719	70.1353	40.629	10.3918	34.3611	16.7374	38.1969	55.0723	2.17593	20.2407	5.44515	50.8364	35.2701
PXL2A_HUMAN	1.79616	3.12108	0.470193	0.456325	2.47697	2.48747	6.28229	2.01296	1.15306	0.756376	4.98083	2.20683	0	1.39378	4.31618	3.6892	0	7.47507	1.14342	2.17943
FBLN2_HUMAN	35.2552	145.175	102.05	56.3924	138.863	29.1344	67.0242	51.2808	151.339	86.1645	19.9972	0.297077	110.614	124.528	31.1139	11.631	12.4713	15.9999	15.4864	2.59877
HSP74_HUMAN	14.4868	24.7941	30.4263	31.8347	51.42	43.3417	21.4175	18.7506	14.1406	38.2298	14.4147	4.6675	12.9726	6.15245	6.16429	5.60489	0.636519	3.83105	12.3237	5.25759
SORCN_HUMAN	14.404	81.3362	21.9777	79.6254	36.3982	35.9438	25.8926	5.40419	33.384	46.3448	14.1985	5.04402	26.1464	34.7389	21.5312	11.5223	2.70382	3.96867	21.674	7.5473
TBA1B_HUMAN	251.552	35.0516	315.011	368.532	37.2762	302.859	359.417	268.896	36.2041	492.051	191.936	147.546	0.311982	171.611	213.59	10.5121	334.296	183.639	0	0
PARK7_HUMAN	95.9395	88.1778	154.229	124.74	123.636	168.9	90.065	32.8887	116.865	89.2792	107.218	43.1851	89.3899	50.268	39.6055	38.0085	31.6233	33.4801	81.1632	48.483
TCPA_HUMAN	23.8354	27.6989	43.8946	18.4958	32.5941	33.5047	46.2717	12.6101	29.5914	34.1023	18.575	7.29132	14.4596	14.0844	10.9629	5.24526	90.4123	12.3941	27.4653	7.96344
SEP10_HUMAN	0.478794	2.01023	0.557923	0.200446	1.05021	0.501148	1.80482	0.454154	0.528343	0.741637	2.26001	1.39199	2.02938	1.74991	4.04642	0.763673	0.198806	2.12335	4.35297	1.20169
COCA1_HUMAN	172.443	488.124	546.365	213.464	985.084	83.6923	266.803	204.273	480.148	1560.51	13.2209	65.2035	8.93972	30.6933	20.6262	80.3468	26.2023	40.9673	38.2071	37.8648
PLEC_HUMAN	625.645	791.914	710.617	398.472	668.293	415.511	603.462	418.721	605.994	1253.88	430.646	89.796	487.535	433.011	291.305	208.24	74.2486	313.026	244.779	81.481
IF5_HUMAN	0.935406	2.89823	4.22816	5.2101	4.05683	7.23511	5.56612	3.7896	4.49567	7.21779	0	0.45548	2.04279	3.23353	1.13113	2.17628	0	1.53607	1.45542	0.689542
FINC_HUMAN	729.763	818.341	1763.55	282.725	1838.66	289.556	1060.79	727.211	1528.18	2230.03	95.7671	168.143	145.973	94.509	117.209	153.142	51.3115	87.2032	234.003	246.583
TPM3_HUMAN	83.5718	65.0044	20.9233	91.5178	89.9286	73.8838	92.9542	54.736	114.813	99.2035	54.2825	9.76755	20.7119	22.6678	25.6505	86.2073	14.9551	7.4908	23.2946	22.9185
DDAH2_HUMAN	16.7913	22.2544	5.84838	14.6512	8.62647	26.3315	34.2082	13.7665	32.6251	20.3717	21.5401	9.21621	30.8009	16.118	14.2867	22.0199	5.66029	2.95782	25.1752	9.23472
RAB7A_HUMAN	36.5377	24.8558	19.1867	12.8801	18.9611	42.8925	27.0359	15.0061	48.9686	23.2479	26.2162	6.87318	12.713	17.0001	12.612	7.73855	7.02841	22.2464	24.4351	5.30119
CBR3_HUMAN	2.91448	2.89139	1.33872	1.51368	3.7724	1.41904	0.586998	1.03938	3.07813	2.8916	0.385213	0	0.369825	1.17631	0.433491	0	0	5.89636	2.12029	0.654832
CNDP2_HUMAN	65.7562	35.5422	66.1471	56.2043	90.4134	143.087	45.349	27.9254	45.8843	74.3593	41.396	5.28223	41.8674	26.2764	19.4913	16.9308	10.9533	15.3692	34.9542	17.5337
PSPC1_HUMAN	4.57749	1.33133	4.74101	11.5365	6.37124	8.00653	4.12792	1.0092	6.95806	3.54792	1.58998	2.32357	2.07789	1.42165	3.23806	1.32408	0	0	4.32147	0.572289
LAMB1_HUMAN	19.3211	30.0541	27.9008	29.2022	7.89329	7.43599	31.6266	12.3277	36.9199	20.2843	22.466	27.5161	3.84	2.9378	47.11	21.1139	1.60013	4.60187	24.4644	29.23
SRSF1_HUMAN	54.295	50.3251	41.2106	61.3064	43.0798	58.3779	54.9109	17.8105	45.5863	46.2287	36.0464	10.6243	25.2384	18.605	8.79487	14.0223	9.57986	10.0137	24.1134	8.58561
RL38_HUMAN	8.3053	7.1184	6.30998	22.506	22.0266	19.8463	15.0456	9.99083	10.6512	19.6356	14.5364	2.97909	2.85218	7.23736	0	4.54911	1.14757	3.2821	10.1005	2.15527
EZRI_HUMAN	112.216	21.9992	39.7045	83.4927	70.8632	87.6198	32.2595	12.5036	46.8174	89.6766	25.6996	1.78497	13.6052	3.58994	6.97034	0.716078	3.18966	1.96215	6.02734	0.216382
XPP1_HUMAN	4.9025	1.98748	2.50195	4.23523	2.21492	1.79782	3.90389	3.12803	9.70414	3.69785	3.13042	0	1.73663	1.65898	1.35066	0.768039	0	1.48925	3.53367	0.246882
PYGL_HUMAN	24.5029	1.1413	0.855624	2.8799	9.05205	3.4294	5.49731	1.34597	3.82559	9.95946	1.19999	0.493228	1.24717	2.15583	1.11071	0	0.642401	0.487522	0.882607	2.26599
RS27L_HUMAN	5.54376	17.9966	3.32044	1.07152	1.78461	0	3.54225	6.13289	12.1034	3.46525	5.59166	0	0	4.06684	4.19356	5.0242	2.44701	1.12956	0	2.45685
CTBP1_HUMAN	0	0.55722	1.99647	0.625266	2.37359	1.59488	3.04816	2.13507	3.10492	3.44871	0	0	0.967074	4.25947	0.896304	1.07494	0	0.945463	0.227389	0.363024
OLFL3_HUMAN	19.3275	13.7479	20.5564	33.8948	35.7616	10.4371	20.7116	23.9979	28.4577	18.1268	22.5114	39.5895	18.5936	29.9932	32.8025	40.6385	10.0421	12.3304	48.6408	31.2369
CO8G_HUMAN	1.06914	6.30011	0.915371	1.56223	1.59051	0.580441	2.46303	6.59657	1.20659	2.73467	4.76598	14.9659	0.658309	4.30466	1.943	7.21394	6.02455	0.486568	5.14595	10.2433
APOC3_HUMAN	7.62526	6.51289	10.2804	9.93505	3.93126	2.62287	5.27756	10.4334	6.88536	7.79684	6.61034	5.77338	12.3535	25.4151	0.477815	9.78747	28.5689	4.26411	2.09878	4.04124
SPON1_HUMAN	5.85332	5.94756	4.89365	2.49672	2.90489	1.32651	6.43057	13.3813	22.1692	13.2013	0	1.16329	0.650838	0	4.92979	2.81461	0	2.19019	11.6871	3.9643
NACA_HUMAN	4.52648	8.37865	5.13054	9.72278	0	20.131	22.5589	7.64527	23.8069	22.4132	9.18095	8.79999	6.03855	6.21461	5.75514	4.59881	3.30614	3.97447	10.5601	8.14298
TCPQ_HUMAN	43.6354	21.5765	65.0981	38.1193	51.0657	77.6658	50.802	22.2483	31.5327	42.6021	30.5455	6.7957	22.5498	21.3971	14.9374	7.22947	5.18233	9.13222	25.9468	10.5951
MAP4_HUMAN	29.3992	4.5704	37.0333	36.5607	28.2448	13.2304	19.7586	8.30684	51.2321	46.809	6.60797	0.811417	9.03673	8.21451	2.82429	0.713507	0	1.78716	13.5066	6.14864
PHB_HUMAN	55.3648	50.8814	18.6614	38.065	70.2674	64.8631	45.2654	25.2341	48.7793	47.7694	32.4584	4.03291	11.2238	16.4297	20.5372	11.7047	15.6806	14.5877	12.9413	5.8678
QCR2_HUMAN	25.4199	42.7523	36.2498	21.0748	54.8056	45.1987	26.2624	12.5563	16.2593	29.2515	11.4889	10.4294	6.93069	14.3368	13.9007	7.17079	4.09348	15.1039	13.1469	2.66032
ECHD1_HUMAN	0.730288	0.430233	2.93332	0	0	1.02824	0.386211	0.737219	2.2008	3.02643	0.883598	0	3.86827	0.95296	0.495314	0.331593	0	2.92562	3.70081	0.334127
S10AG_HUMAN	8.64313	6.81451	5.17883	3.80859	24.0649	5.34459	8.95956	2.22194	22.8737	15.345	6.98903	0	1.0412	0.970059	2.16526	0	1.18597	0	0.936957	0.989045
AMBP_HUMAN	7.52557	25.0867	14.5921	19.8427	13.6258	13.3809	20.6174	19.7104	17.8837	34.5141	8.08531	54.9931	31.5553	34.4122	20.3974	11.0733	9.91842	25.9179	25.8861	50.0667
SRP14_HUMAN	110.281	24.6402	27.8787	36.9828	34.8427	41.5511	21.1152	19.0741	33.5583	19.7024	26.4064	5.09973	11.6502	9.51942	16.9277	19.0914	3.59097	10.883	22.7097	5.87378
KNG1_HUMAN	26.9143	28.5585	49.1614	30.7232	22.9105	32.6063	18.3451	34.2723	41.893	16.2809	48.7514	97.6531	58.2745	75.9716	65.9587	77.7807	98.3621	20.039	77.4063	99.1909
PYGB_HUMAN	15.0657	18.9501	35.1198	22.6501	23.8605	17.1557	19.0279	8.97934	11.1586	20.8296	21.9084	19.4394	46.974	57.3198	24.7547	13.3574	4.45959	20.1906	52.8385	10.6586
SAMH1_HUMAN	52.036	38.9461	63.9349	44.1428	33.7777	91.4508	39.199	47.8515	20.3572	46.2605	13.6515	6.26773	20.2195	14.5176	8.36723	7.89714	0.331239	5.81417	8.227	7.26582
CAPG_HUMAN	55.528	51.3607	67.7361	93.0158	76.9899	95.6757	46.6807	35.3506	56.4657	134.622	50.7766	16.0494	32.6266	35.0444	22.9355	9.92811	8.92938	15.4976	25.5802	8.92865
CYB5_HUMAN	6.20223	13.4734	10.3977	6.95007	37.7259	10.0608	9.27462	9.16144	18.4834	9.5456	7.4479	2.98399	11.7286	4.59424	5.0129	3.9163	0	3.31861	9.10839	5.58182
TSN_HUMAN	2.01338	2.10428	2.83727	3.47347	1.91544	16.1039	3.84095	1.41929	2.14609	12.1927	4.1718	0	2.64669	4.54184	0.654559	1.83131	0.351687	0.406958	5.99922	1.12449
MZB1_HUMAN	3.68117	29.5188	11.5148	10.8968	0	12.8777	9.00525	6.12803	20.4378	0.810672	1.60113	10.8155	1.17728	12.7421	8.26645	9.43629	6.03474	5.37568	12.9143	7.95446
SFRP4_HUMAN	0	29.1329	7.11834	2.4683	4.61285	0	0	8.62927	5.16125	2.95806	0	12.9037	0.966379	0.961913	1.06289	2.00198	1.1331	0	3.40611	6.00288
SF3B3_HUMAN	5.94222	10.49	12.2056	12.512	13.8608	8.6106	13.2109	2.27677	17.0218	15.2406	1.49306	0.704223	4.24195	2.91765	3.63103	1.53969	4.36789	0	7.37305	2.66417
RL28_HUMAN	34.7422	9.97278	26.7597	22.1592	22.56	29.2293	35.6608	12.3719	11.5367	41.1346	29.8171	0	3.78747	4.80405	3.23009	5.97092	1.2126	0	5.24043	2.49511
ODO2_HUMAN	24.4877	20.8068	8.18589	16.4328	20.3192	20.1658	21.3019	8.15268	12.3625	8.77179	7.64568	7.51225	9.07171	11.9633	4.97071	7.8043	5.4484	7.7883	8.14489	2.52204
ARK72_HUMAN	22.5324	21.2601	40.6575	22.3493	13.9799	36.1257	16.5691	5.09755	24.3484	10.2867	8.09785	3.68584	7.88438	3.83284	3.49985	6.75887	5.97222	5.1175	7.85559	3.90595
ZA2G_HUMAN	223.966	18.8969	110.851	171.024	17.1589	272.22	65.5627	68.1982	50.1397	42.397	512.003	148.036	2993.31	94.8548	352.851	185.288	512.629	43.8787	1252.17	1032.11
ILK_HUMAN	18.2143	20.6903	19.1849	10.7497	16.6685	16.3886	39.4443	14.1468	11.5292	26.8682	15.4107	4.67582	14.167	8.43917	7.33511	8.17498	1.79491	14.5165	12.7685	1.88364
PRDX2_HUMAN	229.685	68.1282	109.448	120.091	87.2809	108.214	70.7295	39.1869	74.4544	122.93	92.9118	41.5938	78.7061	56.7979	37.4361	45.8363	29.2613	33.2348	75.9869	40.8335
HNRL1_HUMAN	4.55096	13.5153	16.8531	24.0688	15.223	13.3366	5.54656	6.4538	25.4053	13.3654	3.44642	1.12999	1.96381	3.52587	8.27789	1.57905	1.72673	2.76891	9.3509	0
HEBP1_HUMAN	2.64482	0	1.72452	2.84124	12.6699	15.9979	0	0.443371	5.74589	1.17944	1.55605	0	0.477114	2.88943	1.54529	4.61883	1.68477	0	1.23962	0.462644
PLPHP_HUMAN	1.44093	0	2.86345	3.15255	7.21578	1.63221	2.23047	1.09135	2.37544	15.0498	0	0.97016	1.08817	1.28454	1.69058	0	0.709094	1.56397	0.73933	0.389206
KCC2D_HUMAN	4.68738	4.27523	7.87324	4.92825	9.95032	5.96306	5.76241	3.81922	4.74283	8.51136	6.50681	0	5.85646	3.21486	7.79916	0.638077	0	0	1.88361	1.79535
IF4A1_HUMAN	47.3606	41.3726	60.9338	49.3619	79.3884	85.8435	63.3812	40.2288	65.0703	88.3554	25.8876	0.485192	30.2403	21.6347	16.9196	18.5064	26.5149	24.5343	39.008	10.0469
PRS4_HUMAN	6.45028	6.46932	3.56175	8.93679	11.2572	8.77337	5.65431	4.24356	5.87911	9.55785	7.77406	1.0283	3.21684	1.50774	1.07996	0.999335	0.735145	0	1.38458	2.67144
FBLN3_HUMAN	2.4899	78.8858	52.3432	34.0076	101.012	3.98998	25.6473	10.6324	35.4152	20.165	0	10.2411	46.7169	74.6733	19.8946	0.562871	0	4.42082	21.5399	10.7635
FHL1_HUMAN	4.03562	28.7928	5.81483	7.31152	0.909176	3.68185	13.2695	5.93515	27.4121	6.50821	13.0584	32.9939	40.623	54.5406	22.2074	9.66771	4.89865	19.9154	26.2505	38.3029
GLU2B_HUMAN	71.5218	42.2622	53.7424	53.482	39.6222	78.3175	77.8503	29.5307	50.8855	72.7773	70.3291	10.5036	26.0769	23.667	27.0085	26.3583	15.8165	17.2656	22.8064	22.709
SAMP_HUMAN	2.86338	43.862	26.5403	74.2183	46.7243	13.2652	24.9716	39.5666	24.118	324.281	15.6785	7.27179	18.4791	70.3943	12.0572	15.2905	10.0342	22.6078	6.30044	4.90216
LSM8_HUMAN	3.38473	2.89422	0.874261	4.347	3.77318	5.30347	5.88456	1.65636	3.95845	4.21426	4.50294	1.52918	0	0.779807	1.43884	2.97562	0	1.79332	2.93595	0.609799
DREB_HUMAN	6.59369	13.2618	9.13767	5.4044	6.40006	4.55071	26.9114	4.35989	20.5333	27.1305	1.51632	0	2.49166	1.74437	4.65321	0.597696	1.75174	1.42076	1.22009	0.807886
ARPC5_HUMAN	30.297	20.2019	9.72942	11.4611	11.663	21.4407	14.6695	4.6805	14.0559	15.2423	17.1988	4.24711	11.7194	1.07844	3.68813	4.6744	0	5.44496	5.70498	2.06566
TENS1_HUMAN	4.73139	11.9427	6.88828	12.0331	7.52903	0.261828	11.8993	4.58254	9.5578	7.6148	5.15807	2.86751	14.6412	16.8221	2.78742	6.32658	3.50529	8.1753	7.46056	6.69879
MFAP5_HUMAN	7.23059	21.2697	27.615	17.8491	15.3014	8.92173	11.5312	15.4913	4.32159	15.9152	13.9871	2.47178	47.8589	67.4073	50.1301	9.97712	3.2677	30.2261	11.5215	4.37018
PTPA_HUMAN	4.77803	1.97877	6.42907	8.82981	2.74953	14.4535	8.19094	5.67286	6.60747	5.4393	0.983046	0.577914	3.12433	0	1.12234	2.0893	2.25837	1.04911	4.14938	1.34578
MYH9_HUMAN	1896	1467.37	1837.51	1249.67	1190.9	935.751	1611.06	869.412	1358.8	2614.63	1708.36	324.881	1083.86	723.142	1289.75	814.788	300.232	812.119	800.811	423.189
XRCC6_HUMAN	69.6971	61.8411	83.4903	93.9622	61.421	115.822	82.0339	44.7805	89.0121	95.7995	64.0004	26.7928	48.5182	47.0455	74.8143	32.9712	15.5782	30.6192	74.0432	21.7387
TIM13_HUMAN	1.57583	1.31022	1.70653	2.37261	2.49469	1.51915	1.17755	0	0.968803	0.950061	0	1.88746	1.64888	1.90083	0.88047	0.877759	0	0	2.70446	1.26322
EIF3I_HUMAN	7.84533	6.68096	4.88407	6.63876	8.41932	7.71138	12.0056	2.06748	7.63395	15.4051	1.61894	2.77309	2.88435	3.23883	0.765954	0.40195	0.408815	0	1.47875	1.33384
EIF3B_HUMAN	6.53511	8.52125	8.50352	8.45792	7.59211	10.1092	8.99974	3.86858	11.022	10.5446	4.22195	0	6.11521	1.67349	2.05245	0.913153	5.62926	0	6.75621	2.21298
PP1B_HUMAN	7.54714	25.5706	1.65915	29.6326	35.9076	11.2045	2.8444	8.27752	36.309	10.1391	3.80501	4.20741	0	8.76312	6.7868	0	1.40369	4.40566	5.59362	7.70953
ROAA_HUMAN	15.3782	5.7727	5.70551	13.6645	17.8744	19.5078	13.1954	7.09836	16.5382	17.5019	7.09451	2.23837	0.845952	5.35096	4.91015	2.5775	12.4546	1.69471	9.17745	2.91295
THUM1_HUMAN	1.63503	2.90599	3.12854	0	3.22826	5.83478	0	0.487718	0.861358	1.05786	0.45239	0.28466	1.22194	0	1.43041	0.589067	0.27154	0.946081	2.66307	0.183376
CERU_HUMAN	66.9484	24.9334	26.4094	35.1442	27.3162	80.3579	23.2345	110.602	57.7961	23.9491	166.319	165.431	128.471	142.074	151.686	139.015	141.967	19.1122	151.578	370.569
HPRT_HUMAN	2.16886	5.53231	3.76195	5.80868	3.91627	14.9335	1.61406	0	4.59892	3.88085	1.75289	0.629078	1.67923	1.50091	0.965605	0.845057	0.425373	0	2.74586	0.577824
ANXA2_HUMAN	1574.75	1640.87	849.061	885.99	1224.92	796.936	1198.85	1286.8	1070.63	1340.28	1171.91	528.415	930.169	1385.02	925.742	782.621	597.963	911.949	909.534	491.733
HDGR3_HUMAN	9.29052	18.7051	3.47714	9.09265	6.29376	8.95448	7.77241	4.84574	10.422	4.15019	16.2152	3.26866	16.061	2.85676	8.20068	3.57703	1.13491	2.82864	8.0729	4.55869
VAMP3_HUMAN	0.941382	1.98205	6.69822	0.956525	1.3362	4.51354	3.54492	0.833159	4.94464	2.4744	2.57341	0	2.72994	1.2014	0	3.22947	1.20417	1.86692	1.98106	0.371594
RS17_HUMAN	29.1806	17.0584	33.9713	19.4355	19.8481	39.1817	24.6018	25.4984	32.2672	45.6834	15.8027	9.04716	3.28241	12.2758	9.42709	3.98274	3.85404	8.6737	15.2876	16.3909
IF4G1_HUMAN	2.38109	0.69707	4.67686	17.1768	20.584	13.1018	4.74363	2.35438	32.0067	15.4345	3.74643	0	0.907439	6.95563	0	0	11.6765	0.614425	1.38004	0
K2C8_HUMAN	2520.71	898.189	1032.06	792.013	2759.46	1444.08	1277.12	679.37	794.725	1565.57	962.664	245.25	537.626	503.889	467.39	396.048	159.513	565.69	474.575	191.547
IQGA1_HUMAN	155.927	207.831	133.284	146.084	123.796	238.908	140.645	120.527	169.931	240.174	96.2664	31.4504	102.28	84.0014	65.8211	47.3514	21.1818	59.2276	89.0997	32.5514
PSD13_HUMAN	1.12239	1.41853	2.41512	1.5301	4.75731	9.87379	4.93636	2.07675	2.65951	7.89971	0	0	2.47948	0.605613	1.8139	1.1679	0.14476	1.64066	1.49855	0.392604
BGH3_HUMAN	86.338	77.0127	156.611	101.837	142.02	98.1558	60.6555	114.778	26.865	156.179	64.9146	130.423	47.4798	90.2576	150.23	195.763	47.7986	60.7966	107.189	62.7688
EIF3C_HUMAN	8.21843	4.10008	6.54429	9.74702	34.8057	8.40877	5.65129	1.24635	17.8435	26.714	4.94971	1.60462	2.83536	2.94735	1.56806	1.92208	0.200443	0	5.05912	0.888377
RBBP4_HUMAN	4.04174	14.8146	4.11903	10.2673	6.1421	23.8687	13.6447	7.41183	34.6151	7.3364	0	2.96789	7.67195	7.69687	10.7061	0	21.3812	0	14.4537	6.47138
PA2G4_HUMAN	27.1606	25.8303	31.9177	24.4992	25.3421	40.1386	44.5169	9.52458	37.126	30.1895	8.93368	2.55902	17.0702	3.91219	15.2761	17.1686	42.5928	7.822	23.1708	6.00459
LEG1_HUMAN	233.116	249.39	170.415	133.087	113.081	133.457	237.662	116.923	234.846	266.201	250.166	46.8543	71.1277	55.3489	101.63	173.001	118.877	134.628	48.9602	73.6606
PGRC2_HUMAN	1.35803	3.79857	5.82552	0.443246	1.23479	2.09345	1.50625	2.07675	7.80072	2.20666	0	3.43707	4.06681	1.08803	2.47258	2.62599	0.515292	3.26282	2.82527	0
CH10_HUMAN	96.2019	96.1173	62.3569	47.2391	174.221	197.767	101.391	34.1599	69.1946	80.188	27.5562	27.7341	35.2007	32.7893	31.9299	24.762	12.4495	15.5478	52.6473	24.7395
ACSL3_HUMAN	0	2.85766	2.98622	1.02961	2.46412	2.6806	2.7379	0	4.7254	0	4.54876	0.582365	9.73704	0	1.27611	0	2.51787	0	2.77443	1.14676
ALDH2_HUMAN	5.5461	8.25811	18.1583	32.9713	24.9819	5.67123	13.3364	25.7065	27.5864	14.1987	5.47688	5.49547	15.8892	15.3208	3.33087	1.77592	0	18.3453	24.4486	1.12312
COPG1_HUMAN	25.2123	13.9267	22.6801	32.9692	21.8416	33.8005	16.7938	6.18863	41.1885	13.7346	5.03443	0.669356	8.10023	5.65051	2.87503	2.49053	2.86314	0	6.94	4.29195
SKP1_HUMAN	5.95068	5.80382	21.2717	5.68667	7.34077	9.04574	9.6423	0.812322	11.3955	8.7101	15.7999	1.43451	10.996	6.92593	6.63355	0	9.02363	1.52864	7.2149	1.77214
TPP1_HUMAN	23.5669	61.7279	29.276	41.0841	100.555	49.5469	30.0282	18.7946	51.9348	39.3364	17.3575	4.96846	28.9386	15.293	21.3683	8.3541	0	6.44475	18.7263	11.2838
CISY_HUMAN	43.7724	29.5686	27.6703	25.2054	47.3122	52.0777	26.1718	7.9759	27.8993	25.2544	5.47559	3.32533	17.8575	17.1117	9.5718	13.0737	2.73346	5.74284	17.4965	8.05535
F13A_HUMAN	23.5791	60.0528	50.5071	35.3134	74.2896	19.7973	48.1173	82.6629	45.5807	126.615	28.075	5.80316	21.9855	63.7966	21.6433	13.6863	7.14234	3.81551	19.4435	32.9831
DCLK1_HUMAN	2.25589	0.233115	46.8976	0.504692	0.0852387	0.775392	2.96086	0	2.34677	0	1.34723	1.95393	1.66887	0.987307	1.39735	0	0	3.23867	3.39037	1.38447
IGHA1_HUMAN	241.985	188.013	409.967	337.966	76.3864	935.782	431.692	475.143	261.679	224.291	481.678	862.453	1212.5	851.194	350.771	3251.22	2935.63	652.208	936.147	1564.69
LEG3_HUMAN	63.1824	46.2223	34.3621	77.3335	72.4343	22.9038	41.3876	37.5269	43.304	37.3903	34.6825	36.9545	82.2491	73.7993	82.9846	47.1443	15.1376	52.0999	40.9944	34.787
CATB_HUMAN	24.3863	51.8683	67.7601	35.537	48.3051	10.9935	29.5428	31.0525	25.6995	37.0532	9.97787	3.17936	8.62308	5.48334	7.88966	1.49093	0	12.6321	4.8499	2.83109
ECHA_HUMAN	124.01	108.443	91.4135	122.949	132.533	102.781	95.6443	81.2185	73.4594	95.3972	92.9334	27.0589	57.4531	57.6846	53.9708	32.6985	14.8782	59.2632	36.9451	12.8679
RCC1_HUMAN	5.85099	14.3636	1.79719	4.63387	15.0497	4.01197	1.65869	1.7291	11.9705	9.84165	1.56884	0.205321	0.500746	2.10182	3.45512	0.606876	3.4291	0	4.40448	0
PSD11_HUMAN	5.80756	5.42711	2.80612	5.79949	7.99394	7.65728	5.30334	1.59166	4.87737	11.5308	1.93056	0	3.02854	1.60478	1.13904	1.00757	2.4961	0	3.4835	0.348918
HEMO_HUMAN	122.724	253.233	189.729	199.1	142.468	229.797	118.601	222.437	237.9	96.9744	257.017	794.192	400.453	667.199	313.728	540.005	747.418	247.178	410.371	773.795
HBD_HUMAN	41.1286	44.0233	92.3482	43.8566	46.5101	5.23593	52.0466	38.947	43.0642	33.0403	29.709	14.9195	58.0881	94.5196	26.4121	29.2074	26.0772	24.6616	10.8305	32.483
G3P_HUMAN	367.651	346.73	292.244	285.441	468.781	483.479	424.918	218.868	284.446	511.368	343.561	144.706	276.248	200.595	178.13	194.969	261.86	198.181	276.7	174.478
AN32B_HUMAN	10.6179	14.5045	19.996	16.906	14.227	14.292	3.41762	5.68334	7.34669	8.08382	3.45507	1.38302	2.29837	5.08981	9.73268	7.20237	3.64122	3.14618	6.79356	4.78931
IGLC3_HUMAN	347.043	92.7616	133.164	385.832	72.9619	163.712	110.377	542.333	402.984	248.919	230.021	1062.4	287.022	1032.96	179.379	544.147	571.772	184.007	149.006	426.609
GSTK1_HUMAN	12.4007	16.9723	17.3468	8.77904	24.5419	53.5377	7.24026	6.62421	8.28585	16.1584	8.50766	0	14.8788	5.83423	2.54574	2.3661	1.08009	1.45716	7.73411	2.25274
LRP1_HUMAN	27.627	30.1164	22.328	12.3204	15.0115	2.76997	32.6151	17.0177	21.7813	58.1102	12.2595	5.06772	11.1308	12.7014	19.215	3.78359	1.11291	8.89632	5.97245	2.73727
XRCC5_HUMAN	60.3025	54.6502	78.9296	83.6682	68.7878	97.7794	57.9619	38.2438	118.675	66.9073	106.985	32.5585	63.0107	42.1068	75.0675	14.798	17.9917	24.276	88.7331	28.1314
H2A2B_HUMAN	9.91692	14.1321	6.63849	20.7589	19.1453	19.8131	15.3693	21.8306	34.6113	7.7935	14.3474	17.2084	3.75188	7.65699	17.6859	15.0503	7.55523	23.0814	12.5145	16.9765
HNRPK_HUMAN	74.7398	110.038	203.463	131.724	126.107	162.494	159.778	80.8647	168.434	125.995	64.7439	28.1612	74.9315	49.4385	44.8863	64.265	72.8291	42.8471	80.99	51.9005
GSHR_HUMAN	18.6667	8.05439	8.33226	22.8632	34.2684	17.5401	16.033	3.72384	19.321	8.49991	3.56919	2.46598	5.83026	5.71246	4.80508	0	1.70969	0	9.96414	3.03136
1433E_HUMAN	59.2269	125.81	209.97	112.639	82.2289	284.7	185.691	124.293	91.6505	177.261	52.7587	4.34092	65.9065	40.6217	66.8509	107.858	43.5608	28.0617	124.193	30.8009
1433B_HUMAN	70.9534	46.8494	93.9059	77.1705	73.8672	83.8315	72.4879	35.7409	48.4982	53.8079	59.859	7.95697	38.3744	37.2125	14.9189	17.4192	14.7518	12.3827	32.167	13.5735
A2MG_HUMAN	92.054	90.9734	64.534	45.5886	138.713	126.305	68.9871	397.428	113.919	251.352	96.1756	183.517	218.429	241.613	156.714	278.252	316.511	179.428	193.033	502.484
LMNA_HUMAN	1489	1707.48	1022.83	1345.2	1266.01	953.277	1395.14	1044.27	1473.7	1242.27	2063.68	710.402	1153.8	1602.42	1254.5	1050.71	602.988	1379.49	1195.14	518.364
ERP44_HUMAN	4.30553	16.8014	13.4031	16.3264	13.0466	11.3708	10.8529	3.59353	15.0745	10.93	5.49893	2.11264	3.58418	7.79234	12.5727	1.79576	0.997214	2.44763	5.67911	4.08378
RL12_HUMAN	61.9261	41.6414	44.8182	53.8727	49.9813	42.641	70.3206	22.5626	60.59	44.642	37.3454	11.5071	33.4761	25.2772	15.6459	17.7954	2.63343	13.9421	33.0061	21.8349
KTN1_HUMAN	81.1554	15.6968	19.0632	19.5937	33.0243	20.5676	32.1546	3.42753	17.2382	21.305	13.6342	2.35123	12.7265	6.66372	6.44342	4.7845	0	1.66891	5.40128	2.12187
MK01_HUMAN	7.91587	10.1674	7.2684	11.1358	6.5887	14.8911	6.33705	0.272024	16.4122	11.2273	8.38964	2.62988	7.59127	5.76274	5.09623	2.57923	0	1.65947	15.8048	1.7952
RL15_HUMAN	41.9448	16.755	32.15	29.0956	34.4436	33.3466	19.6181	14.3721	28.1242	35.193	24.0547	8.70521	24.356	17.1809	14.0926	9.95124	4.10089	8.48947	22.0928	4.86219
RUVB2_HUMAN	14.4422	17.7584	17.3348	15.2803	15.968	23.8228	16.1029	1.51189	6.36706	7.77617	11.1245	2.25271	5.3035	7.03667	3.36139	4.03969	7.1347	2.59498	6.61314	0.713908
DDX5_HUMAN	4.42417	12.5963	10.5916	11.6314	18.797	15.2869	11.0266	3.64866	15.9655	10.0604	1.14187	0.195268	1.42901	2.91086	0	1.00684	8.58133	0.607798	2.50358	1.11953
PRS6A_HUMAN	15.9055	11.7276	10.9308	15.052	15.4453	17.026	30.83	1.26023	11.3228	17.4383	4.04817	2.03247	4.36639	7.13787	4.46066	0.834427	0.318688	4.33189	3.77707	4.20197
CYTB_HUMAN	6.06611	61.0941	9.54323	24.144	16.3438	45.6083	22.6887	28.4235	16.0577	29.3628	1.15358	11.9002	22.696	13.204	4.26221	15.2488	10.9473	24.495	32.7631	10.9651
[truncated: 791 more rows]

## Sheet: 4. Functional enrichment analys
ID	Description	setSize	enrichmentScore	NES	pvalue	p.adjust	qvalues	rank	leading_edge	core_enrichment
[truncated: 160 more rows]

## Sheet: 5. IDC-DE proteins
Protein Name	FC	P_Value
[truncated: 1,259 more rows]

## Sheet: 6. ILC-DE proteins
Protein Name	FC	P_Value
[truncated: 1,259 more rows]

## Sheet: 7. Comparative analysis
	IDC-FC	ILC-FC
[truncated: 565 more rows]

[truncated: 1 more sheets: 8. Important DF proteins-BCA]
