# Supplementary material for: Comprehensive proteome, phosphoproteome and kinome characterization of luminal A breast cancer
Source: Front Oncol. 2023 Mar 31;13:1127446. doi: 10.3389/fonc.2023.1127446 (PMC10102592; doi:10.3389/fonc.2023.1127446)
Supplement: Supplementary file 4 [file Table_4.xlsx]

## Sheet: README
README for Supplementary Table 4
This supplementary table contains 7 tabs as follows:
Tab 1 and Tab 2: Expression of phosphoproteins.
Notes:	Expression of phosphoproteins in tumors or NATs in IDC or ILC subtype. (P.value < 0.05 from t.test and fold change > 1.5).
Tab 3: Analysis of Proteins & Phosphoproteins
Notes:	Overlap of different expression proteins and different expression phosphoproteins.
Tab 4: Expression level of selected phosphoproteins
Notes:	The expression level and phosphorylation information of 10 selected phosphoproteins in IDC and ILC.
Tab 5: Comparison of expression and phosphorylation of important proteins.
Notes:	Expression of four proteins (SEPT2, SEPT9, ROA1 and KTN1) for protein expression level and phosphorylation modification level. PCA of selected four proteins in 10 paired BRCA tissues.
Tab 6 and Tab 7: Expression level of selected phosphoproteins
Notes:	Expression of selected proteins (MAP1B, SC22B, CAVN1, MAP1B, SC22B and CAVN1) for protein expression level and phosphorylation modification level (p value from Wilcoxon test).

## Sheet: 1. IDC-DE Phosphoproteins
	FC	P
ARHG6_HUMAN	0.49645	0.196916
ABI1_HUMAN	2.29476	0.138655
MARCS_HUMAN	0.488102	0.210727
LIMC1_HUMAN	0.304078	0.106401
NSUN2_HUMAN	1.48901	0.197677
FETUA_HUMAN	0.206376	0.00194125
MPP8_HUMAN	0.638874	0.461903
PRP4B_HUMAN	0.910013	0.597064
DAAM2_HUMAN	0.682151	0.111969
MINK1_HUMAN	1.18697	0.853485
REPS1_HUMAN	0.378516	0.118052
MYPT1_HUMAN	1.35244	0.283099
CAD11_HUMAN	0.900263	0.883332
NIPBL_HUMAN	0.823287	0.55896
M3K8_HUMAN	1.71502	0.183751
CAVN1_HUMAN	0.221002	0.046899
FBP1L_HUMAN	1.84567	0.0642571
ZCH18_HUMAN	1.79422	0.133317
HDGF_HUMAN	0.768947	0.40379
EMD_HUMAN	1.36669	0.0918027
DEN1A_HUMAN	0.569693	0.169057
PAIRB_HUMAN	0.930489	0.217837
AAK1_HUMAN	1.06621	0.0399502
MRP_HUMAN	3.97082	0.0556991
I2BP2_HUMAN	0.75572	0.111067
TNIK_HUMAN	0.915713	0.749142
SHRM3_HUMAN	0.858877	0.792401
SYNRG_HUMAN	2.23027	0.0704538
SRSF2_HUMAN	2.41297	0.17573
LSP1_HUMAN	2.34818	0.0533755
CTND1_HUMAN	0.218886	0.103094
NFYA_HUMAN	1.35189	0.324418
BCL9L_HUMAN	0.657906	0.11682
AKP13_HUMAN	0.745562	0.342252
TJAP1_HUMAN	1.26053	0.55167
ABI2_HUMAN	0.650672	0.413392
TAU_HUMAN	1.28737	0.502943
RANB3_HUMAN	1.19653	0.667172
E41L2_HUMAN	0.231461	0.223479
RNF31_HUMAN	1.3638	0.925812
LUZP1_HUMAN	1.59533	0.598334
PEBP1_HUMAN	0.898987	0.719169
KANK2_HUMAN	0.490783	0.255826
MECP2_HUMAN	0.441332	0.222664
STAT3_HUMAN	0.887844	0.954678
TPC10_HUMAN	0.783972	0.864093
PKCB1_HUMAN	0.51366	0.133639
TTC28_HUMAN	1.28245	0.352855
NUCB1_HUMAN	0.51887	0.182622
G3BP1_HUMAN	1.84943	0.140508
ARI5B_HUMAN	0.982395	0.931387
PATL1_HUMAN	1.93832	0.989468
GPAM1_HUMAN	0.844065	0.907554
SRC8_HUMAN	1.30724	0.463641
ZC3HE_HUMAN	1.91041	0.261239
ACINU_HUMAN	0.880956	0.748945
TTC7A_HUMAN	0.708325	0.173156
CCNY_HUMAN	0.838215	0.603017
PP6R3_HUMAN	1.89833	0.773588
ITPI2_HUMAN	0.760035	0.514943
CSRP1_HUMAN	0.465384	0.0761138
PAK2_HUMAN	2.76571	0.0963342
LAP2B_HUMAN	0.493493	0.194202
NOP58_HUMAN	0.481782	0.340007
ITSN2_HUMAN	2.06103	0.344558
LARP1_HUMAN	0.601756	0.132548
ADDG_HUMAN	0.31415	0.0716145
RSF1_HUMAN	0.908409	0.108291
RBP2_HUMAN	1.07294	0.581383
HBB_HUMAN	0.566462	0.367109
AMRP_HUMAN	1.1401	0.720872
KPCL_HUMAN	1.84429	0.0940073
SEPT5_HUMAN	0.395416	0.516883
SYNE1_HUMAN	1.31759	0.080723
HBA_HUMAN	0.709025	0.783941
HDAC1_HUMAN	0.604829	0.802663
NU153_HUMAN	0.43255	0.110719
SFSWA_HUMAN	3.38985	0.254525
NDRG2_HUMAN	0.0950769	#DIV/0!
MAP1S_HUMAN	0.351188	0.167287
H1BP3_HUMAN	1.30425	0.26324
IF2P_HUMAN	1.43164	0.73043
NDRG1_HUMAN	0.224476	0.043793
SMRC2_HUMAN	1.01394	0.914984
MRVI1_HUMAN	1.04606	0.348751
FRIH_HUMAN	0.244708	0.772629
SNTB2_HUMAN	0.507513	0.117641
MYOF_HUMAN	1.62095	0.151378
EPIPL_HUMAN	1.50087	0.516331
SNTB1_HUMAN	0.630467	0.139658
SZRD1_HUMAN	1.61474	0.188516
DOK3_HUMAN	4.73264	0.0534581
MAP1B_HUMAN	0.227125	0.00477952
MCM2_HUMAN	2.05136	0.36656
ASHWN_HUMAN	1.97474	0.580822
PAXI_HUMAN	0.0295972	0.412988
SYNP2_HUMAN	0.258129	0.119072
TRIPC_HUMAN	2.86696	0.159992
IF16_HUMAN	0.936002	0.914289
BRD4_HUMAN	0.398216	0.188179
AKAP2_HUMAN	0.886156	0.652619
AKA12_HUMAN	0.234757	0.0433573
FIP1_HUMAN	2.41185	0.476857
NFIX_HUMAN	1.00109	0.873788
PDCD4_HUMAN	1.36284	0.385421
M3K2_HUMAN	1.24691	0.432224
NRDC_HUMAN	2.19701	0.422581
ATX2L_HUMAN	2.6975	0.0957901
HNRL2_HUMAN	0.883533	0.95156
NUMB_HUMAN	2.86529	0.184081
ARI1A_HUMAN	0.593108	0.112269
NFIA_HUMAN	0.289608	0.421443
AMPD2_HUMAN	0.568754	0.542802
H14_HUMAN	1.25318	0.641481
ADDA_HUMAN	0.291154	0.178787
ZN185_HUMAN	0.686737	0.572869
MPRI_HUMAN	0.233869	0.556569
ATF2_HUMAN	1.23774	0.452032
VINC_HUMAN	0.887077	0.648966
RMXL1_HUMAN	0.676073	0.777996
PAK4_HUMAN	0.445243	0.349076
MY18A_HUMAN	0.608545	0.45121
RGPA2_HUMAN	0.482416	0.773425
CETN2_HUMAN	1.02281	0.810537
RBM15_HUMAN	0.92125	0.49808
CCYL1_HUMAN	1.37299	0.875782
NFAC4_HUMAN	2.40366	0.171771
EMSA1_HUMAN	0.599177	0.474666
SH23A_HUMAN	0.434194	0.20634
KAP0_HUMAN	0.710172	0.525078
HDAC4_HUMAN	1.01711	0.969253
RS3_HUMAN	4.44651	0.216844
SNX12_HUMAN	1.22861	0.948048
YTDC1_HUMAN	1.75694	0.260114
CAV1_HUMAN	0.495255	0.282582
SC22B_HUMAN	1.47236	0.259595
RFFL_HUMAN	1.21115	0.657022
TFP11_HUMAN	0.353776	0.263604
PRKRA_HUMAN	4.16555	0.134411
PP13G_HUMAN	0.616332	0.385792
TPD52_HUMAN	0.873579	0.767104
BRE1A_HUMAN	1.32059	0.111444
STRP1_HUMAN	1.16319	0.580327
GREM1_HUMAN	1.42497	0.526432
NCOR2_HUMAN	0.507906	0.201604
SIN3A_HUMAN	0.357283	0.473363
MEP50_HUMAN	1.28571	0.555152
I2BPL_HUMAN	0.453751	0.200002
SEPT7_HUMAN	2.57667	0.0908467
NCBP1_HUMAN	1.00075	0.559593
GSK3B_HUMAN	1.08169	0.771082
TENS3_HUMAN	0.32379	0.0649564
SRBS1_HUMAN	1.44136	0.477852
SUN2_HUMAN	0.378422	0.193588
DC1L1_HUMAN	2.2189	0.147343
RB12B_HUMAN	1.01294	0.474124
TOM70_HUMAN	1.43379	0.498416
CD44_HUMAN	0.487376	0.430431
TPD53_HUMAN	0.330211	0.278486
TOM1_HUMAN	1.41634	0.0236287
KMT2D_HUMAN	0.691083	0.725001
FRMD6_HUMAN	1.17673	0.971681
PLEC_HUMAN	0.372414	0.328124
FINC_HUMAN	1.56699	0.479059
RAB7A_HUMAN	4.47491	0.00139909
SRSF1_HUMAN	2.91606	0.186645
UTRO_HUMAN	0.259538	0.0494847
IF4G2_HUMAN	1.16759	0.665277
K1522_HUMAN	0.687532	0.116052
MAP4_HUMAN	0.822147	0.546251
GGYF2_HUMAN	2.26353	0.0768307
LIPB2_HUMAN	0.990072	0.146973
KNG1_HUMAN	0.185039	0.410791
SAMH1_HUMAN	0.973763	0.771041
FIL1L_HUMAN	2.47123	0.426381
EVI2B_HUMAN	1.06783	0.537056
BUD13_HUMAN	1.76741	0.726414
TNC18_HUMAN	0.568725	0.440849
ARK72_HUMAN	0.737222	0.917385
KLC4_HUMAN	1.0885	0.399017
ZZEF1_HUMAN	1.5847	0.398595
SHAN3_HUMAN	0.275119	0.0142968
DLG5_HUMAN	0.989726	0.983965
DREB_HUMAN	1.1953	0.876248
TENS1_HUMAN	0.105827	0.0822281
THUM1_HUMAN	1.0469	0.276855
ANXA2_HUMAN	0.303107	0.143473
SAFB1_HUMAN	0.98182	0.97492
IF4G1_HUMAN	0.554321	0.32839
K2C8_HUMAN	1.39966	0.323836
ANK2_HUMAN	0.285469	0.444484
EIF3C_HUMAN	1.53312	0.294555
LEG1_HUMAN	0.94142	0.940781
IL6RB_HUMAN	1.6685	0.551265
GLI3_HUMAN	1.28391	0.371728
MACF1_HUMAN	1.52551	0.798405
ZN768_HUMAN	0.900163	0.504874
CENPB_HUMAN	4.12722	0.0357246
ABCF1_HUMAN	1.17835	0.740374
PPIG_HUMAN	1.76412	0.580816
ARI1B_HUMAN	1.11521	0.664052
FNBP4_HUMAN	3.21283	0.0803906
G3P_HUMAN	0.535904	0.141845
HUWE1_HUMAN	0.342121	0.14569
SLK_HUMAN	0.638709	0.586023
ZBT7A_HUMAN	1.34875	0.79627
SFR19_HUMAN	0.56726	0.592806
HNRPK_HUMAN	4.41386	0.360052
LMNA_HUMAN	0.281662	0.200026
PCY1A_HUMAN	3.08233	0.0123732
KANK1_HUMAN	0.615571	0.506896
PLXC1_HUMAN	2.18459	0.121636
MK01_HUMAN	1.00039	0.663303
LRRF2_HUMAN	1.13196	0.82217
PLSL_HUMAN	0.691601	0.317241
LMCD1_HUMAN	2.42844	0.6731
PGK1_HUMAN	1.00702	0.993031
R3HD2_HUMAN	1.25602	0.185931
TAF12_HUMAN	1.39005	0.97033
SRSF9_HUMAN	1.50127	0.416979
MYLK_HUMAN	0.310316	0.0478446
ZC3H4_HUMAN	1.22448	0.322029
NKAP_HUMAN	1.82729	0.199872
LEMD2_HUMAN	1.75154	0.0640323
SF01_HUMAN	1.03896	0.919068
TPD54_HUMAN	1.2258	0.112665
RBM14_HUMAN	1.10975	0.680078
MAP1A_HUMAN	0.378088	0.147836
NELFB_HUMAN	0.659209	0.742052
GBF1_HUMAN	1.65559	0.938216
CD11A_HUMAN	1.28425	0.872674
ANK1_HUMAN	0.203798	0.214078
CHP1_HUMAN	3.62777	0.156824
MBD1_HUMAN	1.14917	0.404661
FOSL2_HUMAN	5.63827	0.114531
SH3K1_HUMAN	1.22219	0.411249
EHD2_HUMAN	0.36258	0.10508
SYNPO_HUMAN	0.674101	0.18766
NFIC_HUMAN	0.902824	0.917832
CHIP_HUMAN	1.81938	0.339346
YAP1_HUMAN	0.268872	0.0905935
TR150_HUMAN	0.880594	0.768301
JCAD_HUMAN	0.756717	0.223277
APOA2_HUMAN	0.409625	0.3861
MATR3_HUMAN	0.822697	0.843326
PEA15_HUMAN	1.77125	0.0769434
WDR44_HUMAN	0.483518	0.143482
HIC1_HUMAN	0.468863	0.189976
CEP68_HUMAN	0.978634	0.0983326
CTNB1_HUMAN	0.892501	0.743542
H4_HUMAN	0.42455	0.215571
M3K7_HUMAN	1.24198	0.772593
CDC23_HUMAN	1.80144	0.602193
ZO1_HUMAN	0.52423	0.601198
PML_HUMAN	0.512574	0.160751
SRRM1_HUMAN	0.345701	0.0912686
TB182_HUMAN	0.199747	0.105366
DYR1B_HUMAN	1.46819	0.289636
TSC2_HUMAN	1.91652	0.26758
SRF_HUMAN	0.554353	#DIV/0!
EPS15_HUMAN	0.338197	0.048511
ARHGB_HUMAN	0.579973	0.439639
PTPRA_HUMAN	0.707834	0.293693
ETV6_HUMAN	1.28615	0.639668
DOCK9_HUMAN	0.83719	0.819314
PTPRC_HUMAN	1.47624	0.0440162
MTUS1_HUMAN	1.01182	0.0949177
ACTG_HUMAN	1.28055	0.261811
POGZ_HUMAN	0.936466	0.836816
LMNB2_HUMAN	0.322811	0.255249
DCP1A_HUMAN	1.5008	0.347179
FOXK1_HUMAN	0.627271	0.324582
PALLD_HUMAN	1.08478	0.688872
PLIN1_HUMAN	0.199325	0.192102
KLH22_HUMAN	1.78314	0.338221
RBL2_HUMAN	1.11223	0.426082
SSRA_HUMAN	0.730381	0.717225
RB15B_HUMAN	2.43856	0.302608
SEPT9_HUMAN	1.6487	0.492435
PKP2_HUMAN	0.465869	0.0757505
NUMA1_HUMAN	0.835038	0.467653
SKIV2_HUMAN	1.62843	0.247408
CRYAB_HUMAN	0.931416	0.181979
NOP56_HUMAN	0.925859	0.875628
CAP1_HUMAN	2.47293	0.554567
UBP24_HUMAN	0.44208	0.145929
SYAP1_HUMAN	2.50231	0.30599
ATM_HUMAN	4.28919	0.0684703
SRRM2_HUMAN	0.239291	0.20643
F122A_HUMAN	0.879224	0.804719
AKTS1_HUMAN	0.587081	0.169164
ITPR3_HUMAN	1.87745	0.388779
CG050_HUMAN	3.04169	0.0718511
ESYT2_HUMAN	0.537974	0.739143
ITPR1_HUMAN	0.727042	0.874217
RHG01_HUMAN	0.921079	0.373426
SC16A_HUMAN	0.72349	0.72191
HID1_HUMAN	1.89871	0.212821
PFKAL_HUMAN	2.61851	0.119723
CXA1_HUMAN	0.275427	0.323127
ABLM1_HUMAN	0.35347	0.296273
LIMA1_HUMAN	0.547564	0.146375
LSR_HUMAN	0.3861	0.455652
ODBA_HUMAN	0.395853	0.160149
CTNA1_HUMAN	0.485078	0.179808
KAP2_HUMAN	0.590416	0.141777
PGAM1_HUMAN	1.9401	0.231366
SC31A_HUMAN	1.50155	0.161578
ACSA_HUMAN	1.38675	0.887049
EP15R_HUMAN	1.86636	0.18522
CALD1_HUMAN	0.388154	0.02501
KPCD_HUMAN	0.330963	0.423061
PGM5_HUMAN	0.388025	0.3098
KAP3_HUMAN	0.496103	0.103035
TRAD1_HUMAN	2.05505	0.315625
NUFP2_HUMAN	1.37046	0.88236
GIT1_HUMAN	1.01859	0.63657
PHRF1_HUMAN	1.06302	0.833915
SSH3_HUMAN	0.385094	0.428365
ZC3HD_HUMAN	0.502084	0.429231
PLAK_HUMAN	2.31777	0.409777
MCRS1_HUMAN	0.71116	0.429844
FLNA_HUMAN	0.281466	0.177887
HS12B_HUMAN	0.369965	0.17202
RMD3_HUMAN	1.47146	0.218914
TRI25_HUMAN	4.08785	0.480371
AAKB1_HUMAN	0.923675	0.893418
LIPS_HUMAN	0.41006	0.0414778
SH24A_HUMAN	2.58245	0.231147
BCLF1_HUMAN	0.495266	0.218618
AHNK2_HUMAN	0.728678	0.187615
PKHA6_HUMAN	1.08429	0.815792
SUFU_HUMAN	1.40836	0.329306
CAVN2_HUMAN	0.221786	0.296807
CALX_HUMAN	1.06394	0.902504
PABP2_HUMAN	2.83962	0.442742
DIDO1_HUMAN	1.4183	0.769205
VWA1_HUMAN	0.468986	0.52811
NIBL1_HUMAN	0.589952	0.286818
ANS1A_HUMAN	0.779186	0.600001
PDLI2_HUMAN	1.25874	0.499813
SASH1_HUMAN	0.426791	0.044487
CT2NL_HUMAN	0.97975	0.964654
ELF1_HUMAN	2.26806	0.351214
ICAL_HUMAN	0.573293	0.595662
GFPT1_HUMAN	5.83573	0.460619
PININ_HUMAN	0.272168	0.425479
NPM_HUMAN	0.313015	0.286127
KAPCB_HUMAN	0.534237	0.130869
HSPB1_HUMAN	2.22771	0.215411
NIBAN_HUMAN	0.367221	0.383359
LMOD1_HUMAN	1.11745	0.822195
PKHA5_HUMAN	1.84389	#DIV/0!
TASOR_HUMAN	1.83656	0.0911597
RPTOR_HUMAN	1.49673	0.394567
KS6A3_HUMAN	0.673332	0.562559
RHG25_HUMAN	0.787304	0.336841
CPZIP_HUMAN	0.554566	0.066023
COGA1_HUMAN	0.521197	0.157188
MFR1L_HUMAN	0.600735	0.310361
LASP1_HUMAN	1.28442	0.774308
RCAS1_HUMAN	1.58759	0.150496
AHNK_HUMAN	0.0798773	0.158562
TE2IP_HUMAN	1.47693	0.564091
CLIP2_HUMAN	0.993713	0.979788
AHDC1_HUMAN	1.40767	0.783573
ITB4_HUMAN	0.2448	0.519748
SF3B1_HUMAN	0.469624	0.454421
PKN2_HUMAN	0.960803	0.791563
2A5D_HUMAN	2.00612	0.225244
WAPL_HUMAN	1.27198	0.633631
DCLK1_HUMAN	2.98786	0.000434161
ACACA_HUMAN	2.48992	0.939714
COPB2_HUMAN	2.03348	0.0638007
CAVN3_HUMAN	0.476373	0.358442
PRC2A_HUMAN	1.25325	0.417145
CCNL1_HUMAN	1.54458	0.502139
KPRB_HUMAN	0.500372	0.525001
NIPA_HUMAN	0.462591	0.0200099
RFIP1_HUMAN	9.69611	0.337152
HSPB6_HUMAN	0.342667	0.282703
HNRPU_HUMAN	0.990012	0.701565
CIC_HUMAN	0.444816	0.496897
CHAP1_HUMAN	0.436513	0.100852
RL1D1_HUMAN	1.54981	0.143162
EF1D_HUMAN	0.990165	0.792899
RING1_HUMAN	1.98906	0.0950537
ZO3_HUMAN	3.39462	0.303689
BET1_HUMAN	0.368917	0.532357
CBP_HUMAN	0.916348	0.226883
SEPT2_HUMAN	2.68036	0.0323394
NAGK_HUMAN	1.38719	0.258083
C170B_HUMAN	1.48559	0.415071
BRAF_HUMAN	1.05472	0.548328
PURA_HUMAN	0.967646	0.950306
ZRAB2_HUMAN	0.520236	0.270612
ESYT1_HUMAN	1.05244	0.615513
FARP1_HUMAN	0.62807	0.133053
RBM39_HUMAN	1.0932	0.883148
RTN4_HUMAN	0.227937	0.142506
SYNEM_HUMAN	0.0896164	0.145016
TOP2B_HUMAN	0.601166	0.857418
ALDOA_HUMAN	0.7382	0.6078
H2AY_HUMAN	0.553209	0.533655
PAXX_HUMAN	2.6936	0.516145
SMN_HUMAN	1.14843	0.558011
RALY_HUMAN	2.28529	0.244685
CIP4_HUMAN	1.42641	0.270104
SLTM_HUMAN	0.839969	0.577866
DESP_HUMAN	0.473119	0.00108524
PDLI4_HUMAN	0.689049	0.261569
DYHC1_HUMAN	1.93191	0.215354
SMAP_HUMAN	1.1504	0.919459
STXB5_HUMAN	2.01863	0.1037
DNJC5_HUMAN	1.10346	0.276477
CHSP1_HUMAN	0.314393	0.224786
DPYL3_HUMAN	1.75096	0.345191
HNRH1_HUMAN	1.26062	0.417361
KCD12_HUMAN	0.39708	0.137513
DEN4C_HUMAN	0.594387	0.504761
KMT2A_HUMAN	1.63453	0.111465
FBX4_HUMAN	2.74439	0.121497
TPIS_HUMAN	1.84895	0.444157
EEPD1_HUMAN	0.916807	0.537156
ODPA_HUMAN	0.558441	0.0832207
SYTL4_HUMAN	1.71623	0.961363
ROA1_HUMAN	0.412505	0.779865
EMSY_HUMAN	1.44774	0.0460229
PGM1_HUMAN	0.823208	0.87854
RPRD2_HUMAN	0.633266	0.167762
SNX1_HUMAN	1.12452	0.159761
ZO2_HUMAN	0.702906	0.740197
TRPS1_HUMAN	2.81965	0.0770749
KLC1_HUMAN	1.85644	0.571343
RTN1_HUMAN	0.778603	0.553697
RLA1_HUMAN	0.192042	#DIV/0!
PHIP_HUMAN	0.737482	0.300822
PR40B_HUMAN	0.605911	0.450952
FCHO2_HUMAN	0.925625	0.875249
PRR12_HUMAN	0.67885	0.379152
ZCHC8_HUMAN	0.8948	0.900437
SRS10_HUMAN	0.998613	0.283338
JIP4_HUMAN	1.23171	0.45715
UBP8_HUMAN	2.49027	0.103838
STMN1_HUMAN	1.0157	0.556145
CO1A1_HUMAN	0.337713	0.313661
SPT5H_HUMAN	2.67161	0.0351798
TFAP4_HUMAN	2.39083	#DIV/0!
MYCB2_HUMAN	0.553097	0.0423586
REQU_HUMAN	0.749113	0.532268
I2BP1_HUMAN	0.78286	0.00287636
TRI56_HUMAN	1.32194	0.431569
SPTB2_HUMAN	0.246642	0.108071
RETR3_HUMAN	1.77315	0.163115
TGFI1_HUMAN	0.284028	0.0756987
ZYX_HUMAN	0.615922	0.466411
FLNB_HUMAN	1.00827	0.690064
H15_HUMAN	2.21666	0.13647
PHC3_HUMAN	0.914548	0.647211
ML12A_HUMAN	0.689621	0.0290017
VIME_HUMAN	0.293829	0.216333
STIM1_HUMAN	0.943551	0.897621
FKB15_HUMAN	0.56296	0.485196
KTN1_HUMAN	2.27281	0.0435072
EVL_HUMAN	2.78469	0.133918
SHIP1_HUMAN	2.02221	0.0873277
NSF1C_HUMAN	0.85949	0.810007
BORG5_HUMAN	2.54116	0.0917534
BORG4_HUMAN	0.24093	0.118117
NUCL_HUMAN	2.8322	0.371561
SL9A1_HUMAN	0.511442	0.119659
TRA2A_HUMAN	4.78307	0.0693533
NUP98_HUMAN	0.93458	0.887571
LS14A_HUMAN	0.412949	0.0796039
VINEX_HUMAN	0.336985	0.142061
ARGL1_HUMAN	1.91158	0.248408
PDPK2_HUMAN	1.97567	0.0221707
SCAFB_HUMAN	0.800239	0.187122
SMCA2_HUMAN	1.05777	0.926481
PDS5B_HUMAN	1.0815	0.591118
KPCA_HUMAN	0.262177	0.0507913
SNW1_HUMAN	1.80182	0.184359
S10A6_HUMAN	1.82158	#DIV/0!
CYBR1_HUMAN	0.965765	0.901091
HACD3_HUMAN	0.636313	0.484663
SRBS2_HUMAN	0.196457	0.149395
TALDO_HUMAN	0.725876	0.129065
BAD_HUMAN	0.728183	0.351804
CSTF3_HUMAN	1.2405	0.44021
OSBP1_HUMAN	0.758072	0.239343
CCAR2_HUMAN	0.654577	0.56135
GTPB1_HUMAN	1.68657	0.0783957
K1C18_HUMAN	1.68127	0.0449008
PCBP1_HUMAN	0.535196	0.170461
CDK12_HUMAN	2.27261	0.242909
BIN1_HUMAN	0.354031	0.231365
BIG2_HUMAN	0.585419	0.328433
CCM2_HUMAN	2.37062	0.157141
NP1L4_HUMAN	0.320591	0.68123
MPRIP_HUMAN	1.19552	0.811814
PPHLN_HUMAN	4.29685	0.245093
AF1L2_HUMAN	0.784266	0.623141
TIF1B_HUMAN	0.355565	0.409522
PIAS1_HUMAN	3.39506	0.204416
SDA1_HUMAN	0.74613	0.33823
SPTN1_HUMAN	0.284995	0.127915
ITIH2_HUMAN	0.410255	0.638481
MYEF2_HUMAN	2.25819	0.0895626
PAR3L_HUMAN	1.2463	0.804778
C2CD5_HUMAN	0.407987	0.146576
SDS3_HUMAN	1.4324	0.429199
TCAB1_HUMAN	0.583259	0.792495
PI4KB_HUMAN	1.12853	0.914951
CCD92_HUMAN	0.591028	0.168429
PKP3_HUMAN	0.67973	0.236135
CROCC_HUMAN	0.643157	0.393683
SON_HUMAN	0.812272	0.716206
FLNC_HUMAN	0.554217	0.0162665
NU160_HUMAN	0.850323	0.89371
DDB2_HUMAN	0.516042	0.27994
ZN687_HUMAN	1.41612	0.963404
HCFC1_HUMAN	0.549605	0.272032
VDAC1_HUMAN	3.76802	0.175539
HABP4_HUMAN	5.41861	0.295192
MYH11_HUMAN	0.136849	0.0997218
KGP1_HUMAN	0.946167	0.550247
RIN1_HUMAN	1.1122	0.396582
LIPB1_HUMAN	1.03855	0.918595
TRA2B_HUMAN	1.42544	0.119619
CPNE3_HUMAN	0.55074	0.0773018
SYEP_HUMAN	1.25523	0.498328
RRAGC_HUMAN	1.20379	0.662156
TP53B_HUMAN	0.326191	0.0582105
ASH2L_HUMAN	5.32559	0.83239
MYH10_HUMAN	0.743699	0.460938
SVIL_HUMAN	0.452669	0.193926
PGRC1_HUMAN	0.455939	0.111144
CCD86_HUMAN	0.772231	0.337819
BAG3_HUMAN	0.576169	0.180072
E41L1_HUMAN	0.631515	0.581332
UB2J1_HUMAN	0.753332	0.422999
IQEC1_HUMAN	1.2553	0.708905
NEXN_HUMAN	2.18784	0.318045
RGPA1_HUMAN	1.05317	0.843136
HDAC2_HUMAN	0.668211	0.641463
3BP5L_HUMAN	1.85609	0.0598711
SCRIB_HUMAN	0.566044	0.0422434
NEST_HUMAN	0.14477	0.0530828
NUCKS_HUMAN	0.446624	0.616797
TNS2_HUMAN	0.159731	0.0656827
SP100_HUMAN	1.10477	0.241858
FIBA_HUMAN	0.455473	0.145302
RBM10_HUMAN	1.27153	0.838391
ITSN1_HUMAN	0.584598	0.00292548
SRRT_HUMAN	0.640789	0.58545
CARL1_HUMAN	1.38296	0.860111
EMAL3_HUMAN	3.16226	0.131377
RAF1_HUMAN	1.10815	0.729596
CSPG2_HUMAN	7.69619	0.101005
MFAP1_HUMAN	0.607805	0.664903
	#N/A	#N/A
	#N/A	#N/A
	#N/A	#N/A
	#N/A	#N/A
	#N/A	#N/A
	#N/A	#N/A
	#N/A	#N/A
	#N/A	#N/A
	#N/A	#N/A
	#N/A	#N/A
	#N/A	#N/A
	#N/A	#N/A
	#N/A	#N/A
	#N/A	#N/A
	#N/A	#N/A
	#N/A	#N/A
	#N/A	#N/A
	#N/A	#N/A
	#N/A	#N/A
	#N/A	#N/A
	#N/A	#N/A
	#N/A	#N/A
	#N/A	#N/A
	#N/A	#N/A
	#N/A	#N/A
	#N/A	#N/A
	#N/A	#N/A
	#N/A	#N/A
	#N/A	#N/A
	#N/A	#N/A
	#N/A	#N/A
	#N/A	#N/A
	#N/A	#N/A
	#N/A	#N/A
	#N/A	#N/A
	#N/A	#N/A
	#N/A	#N/A
	#N/A	#N/A
	#N/A	#N/A
	#N/A	#N/A
	#N/A	#N/A
	#N/A	#N/A
	#N/A	#N/A
	#N/A	#N/A
	#N/A	#N/A
	#N/A	#N/A
	#N/A	#N/A
	#N/A	#N/A
	#N/A	#N/A
	#N/A	#N/A
	#N/A	#N/A
	#N/A	#N/A
	#N/A	#N/A
	#N/A	#N/A
	#N/A	#N/A
	#N/A	#N/A
	#N/A	#N/A
	#N/A	#N/A
	#N/A	#N/A
	#N/A	#N/A
	#N/A	#N/A
	#N/A	#N/A
	#N/A	#N/A
	#N/A	#N/A
	#N/A	#N/A
	#N/A	#N/A
	#N/A	#N/A
	#N/A	#N/A
	#N/A	#N/A
	#N/A	#N/A
	#N/A	#N/A
	#N/A	#N/A
	#N/A	#N/A
	#N/A	#N/A
	#N/A	#N/A
	#N/A	#N/A
	#N/A	#N/A
	#N/A	#N/A
	#DIV/0!	#DIV/0!
	#DIV/0!	#DIV/0!
	#DIV/0!	#DIV/0!
	#DIV/0!	#DIV/0!
	#DIV/0!	#DIV/0!
	#DIV/0!	#DIV/0!
	#DIV/0!	#DIV/0!
	#DIV/0!	#DIV/0!
	#DIV/0!	#DIV/0!
	#DIV/0!	#DIV/0!
	#DIV/0!	#DIV/0!
	#DIV/0!	#DIV/0!
	#DIV/0!	#DIV/0!
	#DIV/0!	#DIV/0!
	#DIV/0!	#DIV/0!
	#DIV/0!	#DIV/0!
	#DIV/0!	#DIV/0!
	#DIV/0!	#DIV/0!
	#DIV/0!	#DIV/0!
	#DIV/0!	#DIV/0!
	#DIV/0!	#DIV/0!
	#DIV/0!	#DIV/0!
	#DIV/0!	#DIV/0!
	#DIV/0!	#DIV/0!
	#DIV/0!	#DIV/0!
	#DIV/0!	#DIV/0!
	#DIV/0!	#DIV/0!
	#DIV/0!	#DIV/0!
	#DIV/0!	#DIV/0!
	#DIV/0!	#DIV/0!
	#DIV/0!	#DIV/0!
	#DIV/0!	#DIV/0!
	#DIV/0!	#DIV/0!
	#DIV/0!	#DIV/0!
	#DIV/0!	#DIV/0!
	#DIV/0!	#DIV/0!
	#DIV/0!	#DIV/0!
	#DIV/0!	#DIV/0!
	#DIV/0!	#DIV/0!
	#DIV/0!	#DIV/0!
	#DIV/0!	#DIV/0!
	#DIV/0!	#DIV/0!
	#DIV/0!	#DIV/0!
	#DIV/0!	#DIV/0!
	#DIV/0!	#DIV/0!
	#DIV/0!	#DIV/0!
	#DIV/0!	#DIV/0!
	#DIV/0!	#DIV/0!
	#DIV/0!	#DIV/0!
	#DIV/0!	#DIV/0!
	#DIV/0!	#DIV/0!
	#DIV/0!	#DIV/0!
	#DIV/0!	#DIV/0!
	#DIV/0!	#DIV/0!
	#DIV/0!	#DIV/0!
	#DIV/0!	#DIV/0!
	#DIV/0!	#DIV/0!
	#DIV/0!	#DIV/0!
	#DIV/0!	#DIV/0!
	#DIV/0!	#DIV/0!
	#DIV/0!	#DIV/0!
	#DIV/0!	#DIV/0!
	#DIV/0!	#DIV/0!
	#DIV/0!	#DIV/0!
	#DIV/0!	#DIV/0!
	#DIV/0!	#DIV/0!
	#DIV/0!	#DIV/0!
	#DIV/0!	#DIV/0!
	#DIV/0!	#DIV/0!
	#DIV/0!	#DIV/0!
	#DIV/0!	#DIV/0!
	#DIV/0!	#DIV/0!
	#DIV/0!	#DIV/0!
	#DIV/0!	#DIV/0!
	#DIV/0!	#DIV/0!
	#DIV/0!	#DIV/0!
	#DIV/0!	#DIV/0!
	#DIV/0!	#DIV/0!
	#DIV/0!	#DIV/0!
	#DIV/0!	#DIV/0!
	#DIV/0!	#DIV/0!
	#DIV/0!	#DIV/0!
	#DIV/0!	#DIV/0!
	#DIV/0!	#DIV/0!
	#DIV/0!	#DIV/0!
	#DIV/0!	#DIV/0!
	#DIV/0!	#DIV/0!
	#DIV/0!	#DIV/0!
	#DIV/0!	#DIV/0!
	#DIV/0!	#DIV/0!
	#DIV/0!	#DIV/0!
	#DIV/0!	#DIV/0!
	#DIV/0!	#DIV/0!
	#DIV/0!	#DIV/0!
	#DIV/0!	#DIV/0!
	#DIV/0!	#DIV/0!
	#DIV/0!	#DIV/0!
	#DIV/0!	#DIV/0!
	#DIV/0!	#DIV/0!
	#DIV/0!	#DIV/0!
	#DIV/0!	#DIV/0!
	#DIV/0!	#DIV/0!
	#DIV/0!	#DIV/0!
	#DIV/0!	#DIV/0!
	#DIV/0!	#DIV/0!
	#DIV/0!	#DIV/0!
	#DIV/0!	#DIV/0!
	#DIV/0!	#DIV/0!
	#DIV/0!	#DIV/0!
	#DIV/0!	#DIV/0!
	#DIV/0!	#DIV/0!
	#DIV/0!	#DIV/0!
	#DIV/0!	#DIV/0!
	#DIV/0!	#DIV/0!
	#DIV/0!	#DIV/0!
	#DIV/0!	#DIV/0!
	#DIV/0!	#DIV/0!
	#DIV/0!	#DIV/0!
	#DIV/0!	#DIV/0!
	#DIV/0!	#DIV/0!
	#DIV/0!	#DIV/0!
	#DIV/0!	#DIV/0!
	#DIV/0!	#DIV/0!
	#DIV/0!	#DIV/0!
	#DIV/0!	#DIV/0!
	#DIV/0!	#DIV/0!
	#DIV/0!	#DIV/0!
	#DIV/0!	#DIV/0!
	#DIV/0!	#DIV/0!
	#DIV/0!	#DIV/0!
	#DIV/0!	#DIV/0!
	#DIV/0!	#DIV/0!
	#DIV/0!	#DIV/0!
	#DIV/0!	#DIV/0!
	#DIV/0!	#DIV/0!
	#DIV/0!	#DIV/0!
	#DIV/0!	#DIV/0!
	#DIV/0!	#DIV/0!
	#DIV/0!	#DIV/0!
	#DIV/0!	#DIV/0!
	#DIV/0!	#DIV/0!
	#DIV/0!	#DIV/0!
	#DIV/0!	#DIV/0!
	#DIV/0!	#DIV/0!
	#DIV/0!	#DIV/0!
	#DIV/0!	#DIV/0!
	#DIV/0!	#DIV/0!
	#DIV/0!	#DIV/0!
	#DIV/0!	#DIV/0!
	#DIV/0!	#DIV/0!
	#DIV/0!	#DIV/0!
	#DIV/0!	#DIV/0!
	#DIV/0!	#DIV/0!
	#DIV/0!	#DIV/0!
	#DIV/0!	#DIV/0!
	#DIV/0!	#DIV/0!
	#DIV/0!	#DIV/0!
	#DIV/0!	#DIV/0!
	#DIV/0!	#DIV/0!
	#DIV/0!	#DIV/0!
	#DIV/0!	#DIV/0!
	#DIV/0!	#DIV/0!
	#DIV/0!	#DIV/0!
	#DIV/0!	#DIV/0!
	#DIV/0!	#DIV/0!
	#DIV/0!	#DIV/0!
	#DIV/0!	#DIV/0!
	#DIV/0!	#DIV/0!
	#DIV/0!	#DIV/0!
	#DIV/0!	#DIV/0!
	#DIV/0!	#DIV/0!
	#DIV/0!	#DIV/0!
	#DIV/0!	#DIV/0!
	#DIV/0!	#DIV/0!
	#DIV/0!	#DIV/0!
	#DIV/0!	#DIV/0!
	#DIV/0!	#DIV/0!
	#DIV/0!	#DIV/0!
	#DIV/0!	#DIV/0!
	#DIV/0!	#DIV/0!
	#DIV/0!	#DIV/0!
	#DIV/0!	#DIV/0!
	#DIV/0!	#DIV/0!
	#DIV/0!	#DIV/0!
	#DIV/0!	#DIV/0!
	#DIV/0!	#DIV/0!
	#DIV/0!	#DIV/0!
	#DIV/0!	#DIV/0!
	#DIV/0!	#DIV/0!
	#DIV/0!	#DIV/0!
	#DIV/0!	#DIV/0!
	#DIV/0!	#DIV/0!
	#DIV/0!	#DIV/0!
	#DIV/0!	#DIV/0!
	#DIV/0!	#DIV/0!
	#DIV/0!	#DIV/0!
	#DIV/0!	#DIV/0!
	#DIV/0!	#DIV/0!
	#DIV/0!	#DIV/0!
	#DIV/0!	#DIV/0!
	#DIV/0!	#DIV/0!
	#DIV/0!	#DIV/0!
	#DIV/0!	#DIV/0!
	#DIV/0!	#DIV/0!
	#DIV/0!	#DIV/0!
	#DIV/0!	#DIV/0!
	#DIV/0!	#DIV/0!
	#DIV/0!	#DIV/0!
	#DIV/0!	#DIV/0!
	#DIV/0!	#DIV/0!
	#DIV/0!	#DIV/0!
	#DIV/0!	#DIV/0!
	#DIV/0!	#DIV/0!
	#DIV/0!	#DIV/0!
	#DIV/0!	#DIV/0!
	#DIV/0!	#DIV/0!
	#DIV/0!	#DIV/0!
	#DIV/0!	#DIV/0!
	#DIV/0!	#DIV/0!
	#DIV/0!	#DIV/0!
	#DIV/0!	#DIV/0!
	#DIV/0!	#DIV/0!
	#DIV/0!	#DIV/0!
	#DIV/0!	#DIV/0!
	#DIV/0!	#DIV/0!
	#DIV/0!	#DIV/0!
	#DIV/0!	#DIV/0!
	#DIV/0!	#DIV/0!
	#DIV/0!	#DIV/0!
	#DIV/0!	#DIV/0!
	#DIV/0!	#DIV/0!
	#DIV/0!	#DIV/0!
	#DIV/0!	#DIV/0!
	#DIV/0!	#DIV/0!
	#DIV/0!	#DIV/0!
	#DIV/0!	#DIV/0!
	#DIV/0!	#DIV/0!
	#DIV/0!	#DIV/0!
	#DIV/0!	#DIV/0!
	#DIV/0!	#DIV/0!
	#DIV/0!	#DIV/0!
	#DIV/0!	#DIV/0!
	#DIV/0!	#DIV/0!
	#DIV/0!	#DIV/0!
	#DIV/0!	#DIV/0!
	#DIV/0!	#DIV/0!
	#DIV/0!	#DIV/0!
	#DIV/0!	#DIV/0!
	#DIV/0!	#DIV/0!
	#DIV/0!	#DIV/0!
	#DIV/0!	#DIV/0!
	#DIV/0!	#DIV/0!
	#DIV/0!	#DIV/0!
	#DIV/0!	#DIV/0!
	#DIV/0!	#DIV/0!
	#DIV/0!	#DIV/0!
	#DIV/0!	#DIV/0!
	#DIV/0!	#DIV/0!
	#DIV/0!	#DIV/0!
	#DIV/0!	#DIV/0!
	#DIV/0!	#DIV/0!
	#DIV/0!	#DIV/0!
	#DIV/0!	#DIV/0!
	#DIV/0!	#DIV/0!
	#DIV/0!	#DIV/0!
	#DIV/0!	#DIV/0!
	#DIV/0!	#DIV/0!
	#DIV/0!	#DIV/0!
	#DIV/0!	#DIV/0!
	#DIV/0!	#DIV/0!
	#DIV/0!	#DIV/0!
	#DIV/0!	#DIV/0!
	#DIV/0!	#DIV/0!
	#DIV/0!	#DIV/0!
	#DIV/0!	#DIV/0!
	#DIV/0!	#DIV/0!
	#DIV/0!	#DIV/0!
	#DIV/0!	#DIV/0!
	#DIV/0!	#DIV/0!
	#DIV/0!	#DIV/0!
	#DIV/0!	#DIV/0!
	#DIV/0!	#DIV/0!
	#DIV/0!	#DIV/0!
	#DIV/0!	#DIV/0!
	#DIV/0!	#DIV/0!
	#DIV/0!	#DIV/0!
	#DIV/0!	#DIV/0!
	#DIV/0!	#DIV/0!
	#DIV/0!	#DIV/0!
	#DIV/0!	#DIV/0!
	#DIV/0!	#DIV/0!
	#DIV/0!	#DIV/0!
	#DIV/0!	#DIV/0!
	#DIV/0!	#DIV/0!
	#DIV/0!	#DIV/0!
	#DIV/0!	#DIV/0!
	#DIV/0!	#DIV/0!
	#DIV/0!	#DIV/0!
	#DIV/0!	#DIV/0!
	#DIV/0!	#DIV/0!
	#DIV/0!	#DIV/0!
	#DIV/0!	#DIV/0!
	#DIV/0!	#DIV/0!
	#DIV/0!	#DIV/0!
	#DIV/0!	#DIV/0!
	#DIV/0!	#DIV/0!
	#DIV/0!	#DIV/0!
	#DIV/0!	#DIV/0!
	#DIV/0!	#DIV/0!
	#DIV/0!	#DIV/0!
	#DIV/0!	#DIV/0!
	#DIV/0!	#DIV/0!
	#DIV/0!	#DIV/0!
	#DIV/0!	#DIV/0!
	#DIV/0!	#DIV/0!
	#DIV/0!	#DIV/0!
	#DIV/0!	#DIV/0!
	#DIV/0!	#DIV/0!
	#DIV/0!	#DIV/0!
	#DIV/0!	#DIV/0!
	#DIV/0!	#DIV/0!
	#DIV/0!	#DIV/0!
	#DIV/0!	#DIV/0!
	#DIV/0!	#DIV/0!
	#DIV/0!	#DIV/0!
	#DIV/0!	#DIV/0!
	#DIV/0!	#DIV/0!
	#DIV/0!	#DIV/0!
	#DIV/0!	#DIV/0!
	#DIV/0!	#DIV/0!
	#DIV/0!	#DIV/0!
	#DIV/0!	#DIV/0!
	#DIV/0!	#DIV/0!
	#DIV/0!	#DIV/0!
	#DIV/0!	#DIV/0!
	#DIV/0!	#DIV/0!
	#DIV/0!	#DIV/0!
	#DIV/0!	#DIV/0!
	#DIV/0!	#DIV/0!
	#DIV/0!	#DIV/0!
	#DIV/0!	#DIV/0!
	#DIV/0!	#DIV/0!
	#DIV/0!	#DIV/0!
	#DIV/0!	#DIV/0!
	#DIV/0!	#DIV/0!
	#DIV/0!	#DIV/0!
	#DIV/0!	#DIV/0!
	#DIV/0!	#DIV/0!
	#DIV/0!	#DIV/0!
	#DIV/0!	#DIV/0!
	#DIV/0!	#DIV/0!
	#DIV/0!	#DIV/0!
	#DIV/0!	#DIV/0!
	#DIV/0!	#DIV/0!
	#DIV/0!	#DIV/0!
	#DIV/0!	#DIV/0!
	#DIV/0!	#DIV/0!
	#DIV/0!	#DIV/0!
	#DIV/0!	#DIV/0!
	#DIV/0!	#DIV/0!
	#DIV/0!	#DIV/0!
	#DIV/0!	#DIV/0!
	#DIV/0!	#DIV/0!
	#DIV/0!	#DIV/0!
	#DIV/0!	#DIV/0!
	#DIV/0!	#DIV/0!
	#DIV/0!	#DIV/0!
	#DIV/0!	#DIV/0!
	#DIV/0!	#DIV/0!
	#DIV/0!	#DIV/0!
	#DIV/0!	#DIV/0!
	#DIV/0!	#DIV/0!
	#DIV/0!	#DIV/0!
	#DIV/0!	#DIV/0!
	#DIV/0!	#DIV/0!
	#DIV/0!	#DIV/0!
	#DIV/0!	#DIV/0!
	#DIV/0!	#DIV/0!
	#DIV/0!	#DIV/0!
	#DIV/0!	#DIV/0!
	#DIV/0!	#DIV/0!
	#DIV/0!	#DIV/0!
	#DIV/0!	#DIV/0!
	#DIV/0!	#DIV/0!
	#DIV/0!	#DIV/0!
	#DIV/0!	#DIV/0!
	#DIV/0!	#DIV/0!
	#DIV/0!	#DIV/0!
	#DIV/0!	#DIV/0!
	#DIV/0!	#DIV/0!
	#DIV/0!	#DIV/0!
	#DIV/0!	#DIV/0!
	#DIV/0!	#DIV/0!
	#DIV/0!	#DIV/0!
	#DIV/0!	#DIV/0!
	#DIV/0!	#DIV/0!
	#DIV/0!	#DIV/0!
	#DIV/0!	#DIV/0!
	#DIV/0!	#DIV/0!
	#DIV/0!	#DIV/0!
	#DIV/0!	#DIV/0!
	#DIV/0!	#DIV/0!
	#DIV/0!	#DIV/0!
	#DIV/0!	#DIV/0!
	#DIV/0!	#DIV/0!
	#DIV/0!	#DIV/0!
	#DIV/0!	#DIV/0!
	#DIV/0!	#DIV/0!
	#DIV/0!	#DIV/0!
	#DIV/0!	#DIV/0!
	#DIV/0!	#DIV/0!
	#DIV/0!	#DIV/0!
	#DIV/0!	#DIV/0!
	#DIV/0!	#DIV/0!
	#DIV/0!	#DIV/0!
	#DIV/0!	#DIV/0!
	#DIV/0!	#DIV/0!
	#DIV/0!	#DIV/0!
	#DIV/0!	#DIV/0!
	#DIV/0!	#DIV/0!
	#DIV/0!	#DIV/0!
	#DIV/0!	#DIV/0!
	#DIV/0!	#DIV/0!
	#DIV/0!	#DIV/0!
	#DIV/0!	#DIV/0!
	#DIV/0!	#DIV/0!
	#DIV/0!	#DIV/0!
	#DIV/0!	#DIV/0!
	#DIV/0!	#DIV/0!
	#DIV/0!	#DIV/0!
	#DIV/0!	#DIV/0!
	#DIV/0!	#DIV/0!
	#DIV/0!	#DIV/0!
	#DIV/0!	#DIV/0!
	#DIV/0!	#DIV/0!
	#DIV/0!	#DIV/0!
	#DIV/0!	#DIV/0!
	#DIV/0!	#DIV/0!
	#DIV/0!	#DIV/0!
	#DIV/0!	#DIV/0!
	#DIV/0!	#DIV/0!
	#DIV/0!	#DIV/0!
	#DIV/0!	#DIV/0!
	#DIV/0!	#DIV/0!
	#DIV/0!	#DIV/0!
	#DIV/0!	#DIV/0!
	#DIV/0!	#DIV/0!
	#DIV/0!	#DIV/0!
	#DIV/0!	#DIV/0!
	#DIV/0!	#DIV/0!
	#DIV/0!	#DIV/0!
	#DIV/0!	#DIV/0!
	#DIV/0!	#DIV/0!
	#DIV/0!	#DIV/0!
	#DIV/0!	#DIV/0!
	#DIV/0!	#DIV/0!
	#DIV/0!	#DIV/0!
	#DIV/0!	#DIV/0!
	#DIV/0!	#DIV/0!
	#DIV/0!	#DIV/0!
	#DIV/0!	#DIV/0!
	#DIV/0!	#DIV/0!
	#DIV/0!	#DIV/0!
	#DIV/0!	#DIV/0!
	#DIV/0!	#DIV/0!
	#DIV/0!	#DIV/0!
	#DIV/0!	#DIV/0!
	#DIV/0!	#DIV/0!
	#DIV/0!	#DIV/0!
	#DIV/0!	#DIV/0!
	#DIV/0!	#DIV/0!
	#DIV/0!	#DIV/0!
	#DIV/0!	#DIV/0!
	#DIV/0!	#DIV/0!
	#DIV/0!	#DIV/0!
	#DIV/0!	#DIV/0!
	#DIV/0!	#DIV/0!
	#DIV/0!	#DIV/0!
	#DIV/0!	#DIV/0!
	#DIV/0!	#DIV/0!
	#DIV/0!	#DIV/0!
	#DIV/0!	#DIV/0!
	#DIV/0!	#DIV/0!
	#DIV/0!	#DIV/0!
	#DIV/0!	#DIV/0!
	#DIV/0!	#DIV/0!
	#DIV/0!	#DIV/0!
	#DIV/0!	#DIV/0!
	#DIV/0!	#DIV/0!
	#DIV/0!	#DIV/0!
	#DIV/0!	#DIV/0!
	#DIV/0!	#DIV/0!
	#DIV/0!	#DIV/0!
	#DIV/0!	#DIV/0!
	#DIV/0!	#DIV/0!
	#DIV/0!	#DIV/0!
	#DIV/0!	#DIV/0!
	#DIV/0!	#DIV/0!
	#DIV/0!	#DIV/0!
	#DIV/0!	#DIV/0!
	#DIV/0!	#DIV/0!
	#DIV/0!	#DIV/0!
	#DIV/0!	#DIV/0!
	#DIV/0!	#DIV/0!
	#DIV/0!	#DIV/0!
	#DIV/0!	#DIV/0!
	#DIV/0!	#DIV/0!
	#DIV/0!	#DIV/0!
	#DIV/0!	#DIV/0!
	#DIV/0!	#DIV/0!
	#DIV/0!	#DIV/0!
	#DIV/0!	#DIV/0!
	#DIV/0!	#DIV/0!
	#DIV/0!	#DIV/0!
	#DIV/0!	#DIV/0!
	#DIV/0!	#DIV/0!
	#DIV/0!	#DIV/0!
	#DIV/0!	#DIV/0!
	#DIV/0!	#DIV/0!
	#DIV/0!	#DIV/0!
	#DIV/0!	#DIV/0!
	#DIV/0!	#DIV/0!
	#DIV/0!	#DIV/0!
	#DIV/0!	#DIV/0!
	#DIV/0!	#DIV/0!
	#DIV/0!	#DIV/0!
	#DIV/0!	#DIV/0!
	#DIV/0!	#DIV/0!
	#DIV/0!	#DIV/0!
	#DIV/0!	#DIV/0!
	#DIV/0!	#DIV/0!
	#DIV/0!	#DIV/0!
	#DIV/0!	#DIV/0!
	#DIV/0!	#DIV/0!
	#DIV/0!	#DIV/0!
	#DIV/0!	#DIV/0!
	#DIV/0!	#DIV/0!
	#DIV/0!	#DIV/0!
	#DIV/0!	#DIV/0!
	#DIV/0!	#DIV/0!
	#DIV/0!	#DIV/0!
	#DIV/0!	#DIV/0!
	#DIV/0!	#DIV/0!
	#DIV/0!	#DIV/0!
	#DIV/0!	#DIV/0!
	#DIV/0!	#DIV/0!
	#DIV/0!	#DIV/0!
	#DIV/0!	#DIV/0!
	#DIV/0!	#DIV/0!
	#DIV/0!	#DIV/0!
	#DIV/0!	#DIV/0!
	#DIV/0!	#DIV/0!
	#DIV/0!	#DIV/0!
	#DIV/0!	#DIV/0!
	#DIV/0!	#DIV/0!
	#DIV/0!	#DIV/0!
	#DIV/0!	#DIV/0!
	#DIV/0!	#DIV/0!
	#DIV/0!	#DIV/0!
	#DIV/0!	#DIV/0!
	#DIV/0!	#DIV/0!
	#DIV/0!	#DIV/0!
	#DIV/0!	#DIV/0!
	#DIV/0!	#DIV/0!
	#DIV/0!	#DIV/0!
	#DIV/0!	#DIV/0!
	#DIV/0!	#DIV/0!
	#DIV/0!	#DIV/0!
	#DIV/0!	#DIV/0!
	#DIV/0!	#DIV/0!
	#DIV/0!	#DIV/0!
	#DIV/0!	#DIV/0!
	#DIV/0!	#DIV/0!
	#DIV/0!	#DIV/0!
	#DIV/0!	#DIV/0!
	#DIV/0!	#DIV/0!
	#DIV/0!	#DIV/0!
	#DIV/0!	#DIV/0!
	#DIV/0!	#DIV/0!
	#DIV/0!	#DIV/0!
	#DIV/0!	#DIV/0!
	#DIV/0!	#DIV/0!
	#DIV/0!	#DIV/0!
	#DIV/0!	#DIV/0!
	#DIV/0!	#DIV/0!
	#DIV/0!	#DIV/0!
	#DIV/0!	#DIV/0!
	#DIV/0!	#DIV/0!
	#DIV/0!	#DIV/0!
	#DIV/0!	#DIV/0!
	#DIV/0!	#DIV/0!
	#DIV/0!	#DIV/0!
	#DIV/0!	#DIV/0!
	#DIV/0!	#DIV/0!
	#DIV/0!	#DIV/0!
	#DIV/0!	#DIV/0!
	#DIV/0!	#DIV/0!
	#DIV/0!	#DIV/0!
	#DIV/0!	#DIV/0!
	#DIV/0!	#DIV/0!
	#DIV/0!	#DIV/0!
	#DIV/0!	#DIV/0!
	#DIV/0!	#DIV/0!
	#DIV/0!	#DIV/0!
	#DIV/0!	#DIV/0!
	#DIV/0!	#DIV/0!
	#DIV/0!	#DIV/0!
	#DIV/0!	#DIV/0!
	#DIV/0!	#DIV/0!
	#DIV/0!	#DIV/0!
	#DIV/0!	#DIV/0!
	#DIV/0!	#DIV/0!
	#DIV/0!	#DIV/0!
	#DIV/0!	#DIV/0!
	#DIV/0!	#DIV/0!
	#DIV/0!	#DIV/0!
	#DIV/0!	#DIV/0!
	#DIV/0!	#DIV/0!
	#DIV/0!	#DIV/0!
	#DIV/0!	#DIV/0!
	#DIV/0!	#DIV/0!
	#DIV/0!	#DIV/0!
	#DIV/0!	#DIV/0!
	#DIV/0!	#DIV/0!
	#DIV/0!	#DIV/0!
	#DIV/0!	#DIV/0!
	#DIV/0!	#DIV/0!
	#DIV/0!	#DIV/0!
	#DIV/0!	#DIV/0!
	#DIV/0!	#DIV/0!
	#DIV/0!	#DIV/0!
	#DIV/0!	#DIV/0!
	#DIV/0!	#DIV/0!
	#DIV/0!	#DIV/0!
	#DIV/0!	#DIV/0!
	#DIV/0!	#DIV/0!
	#DIV/0!	#DIV/0!
	#DIV/0!	#DIV/0!
	#DIV/0!	#DIV/0!
	#DIV/0!	#DIV/0!
	#DIV/0!	#DIV/0!
	#DIV/0!	#DIV/0!
	#DIV/0!	#DIV/0!
	#DIV/0!	#DIV/0!
	#DIV/0!	#DIV/0!
	#DIV/0!	#DIV/0!
	#DIV/0!	#DIV/0!
	#DIV/0!	#DIV/0!
	#DIV/0!	#DIV/0!
	#DIV/0!	#DIV/0!
	#DIV/0!	#DIV/0!
	#DIV/0!	#DIV/0!
	#DIV/0!	#DIV/0!
	#DIV/0!	#DIV/0!
	#DIV/0!	#DIV/0!
	#DIV/0!	#DIV/0!
	#DIV/0!	#DIV/0!
	#DIV/0!	#DIV/0!
	#DIV/0!	#DIV/0!
	#DIV/0!	#DIV/0!
	#DIV/0!	#DIV/0!
	#DIV/0!	#DIV/0!
	#DIV/0!	#DIV/0!
	#DIV/0!	#DIV/0!
	#DIV/0!	#DIV/0!
	#DIV/0!	#DIV/0!
	#DIV/0!	#DIV/0!
	#DIV/0!	#DIV/0!
	#DIV/0!	#DIV/0!
	#DIV/0!	#DIV/0!
	#DIV/0!	#DIV/0!
	#DIV/0!	#DIV/0!
	#DIV/0!	#DIV/0!
	#DIV/0!	#DIV/0!
	#DIV/0!	#DIV/0!
	#DIV/0!	#DIV/0!
	#DIV/0!	#DIV/0!
	#DIV/0!	#DIV/0!
	#DIV/0!	#DIV/0!
	#DIV/0!	#DIV/0!
	#DIV/0!	#DIV/0!
	#DIV/0!	#DIV/0!
	#DIV/0!	#DIV/0!
	#DIV/0!	#DIV/0!
	#DIV/0!	#DIV/0!
	#DIV/0!	#DIV/0!
	#DIV/0!	#DIV/0!
	#DIV/0!	#DIV/0!
	#DIV/0!	#DIV/0!
	#DIV/0!	#DIV/0!
	#DIV/0!	#DIV/0!
	#DIV/0!	#DIV/0!
	#DIV/0!	#DIV/0!
	#DIV/0!	#DIV/0!
	#DIV/0!	#DIV/0!
	#DIV/0!	#DIV/0!
	#DIV/0!	#DIV/0!
	#DIV/0!	#DIV/0!
	#DIV/0!	#DIV/0!
	#DIV/0!	#DIV/0!
	#DIV/0!	#DIV/0!
	#DIV/0!	#DIV/0!
	#DIV/0!	#DIV/0!
	#DIV/0!	#DIV/0!
	#DIV/0!	#DIV/0!
	#DIV/0!	#DIV/0!
	#DIV/0!	#DIV/0!
	#DIV/0!	#DIV/0!
	#DIV/0!	#DIV/0!
	#DIV/0!	#DIV/0!
	#DIV/0!	#DIV/0!
	#DIV/0!	#DIV/0!
	#DIV/0!	#DIV/0!
	#DIV/0!	#DIV/0!
	#DIV/0!	#DIV/0!
	#DIV/0!	#DIV/0!
	#DIV/0!	#DIV/0!
	#DIV/0!	#DIV/0!
	#DIV/0!	#DIV/0!
	#DIV/0!	#DIV/0!
	#DIV/0!	#DIV/0!
	#DIV/0!	#DIV/0!
	#DIV/0!	#DIV/0!
	#DIV/0!	#DIV/0!
	#DIV/0!	#DIV/0!
	#DIV/0!	#DIV/0!
	#DIV/0!	#DIV/0!
	#DIV/0!	#DIV/0!
	#DIV/0!	#DIV/0!
	#DIV/0!	#DIV/0!
	#DIV/0!	#DIV/0!
	#DIV/0!	#DIV/0!
	#DIV/0!	#DIV/0!
	#DIV/0!	#DIV/0!
	#DIV/0!	#DIV/0!
	#DIV/0!	#DIV/0!
	#DIV/0!	#DIV/0!
	#DIV/0!	#DIV/0!
	#DIV/0!	#DIV/0!
	#DIV/0!	#DIV/0!
	#DIV/0!	#DIV/0!
	#DIV/0!	#DIV/0!
	#DIV/0!	#DIV/0!
	#DIV/0!	#DIV/0!
	#DIV/0!	#DIV/0!
	#DIV/0!	#DIV/0!
	#DIV/0!	#DIV/0!
	#DIV/0!	#DIV/0!
	#DIV/0!	#DIV/0!
	#DIV/0!	#DIV/0!
	#DIV/0!	#DIV/0!
	#DIV/0!	#DIV/0!
	#DIV/0!	#DIV/0!
	#DIV/0!	#DIV/0!
	#DIV/0!	#DIV/0!
	#DIV/0!	#DIV/0!
	#DIV/0!	#DIV/0!
	#DIV/0!	#DIV/0!
	#DIV/0!	#DIV/0!
	#DIV/0!	#DIV/0!
	#DIV/0!	#DIV/0!
	#DIV/0!	#DIV/0!
	#DIV/0!	#DIV/0!
	#DIV/0!	#DIV/0!
	#DIV/0!	#DIV/0!
	#DIV/0!	#DIV/0!
	#DIV/0!	#DIV/0!
	#DIV/0!	#DIV/0!
	#DIV/0!	#DIV/0!
	#DIV/0!	#DIV/0!
	#DIV/0!	#DIV/0!
	#DIV/0!	#DIV/0!
	#DIV/0!	#DIV/0!
	#DIV/0!	#DIV/0!
	#DIV/0!	#DIV/0!
	#DIV/0!	#DIV/0!
	#DIV/0!	#DIV/0!
	#DIV/0!	#DIV/0!
	#DIV/0!	#DIV/0!
	#DIV/0!	#DIV/0!
	#DIV/0!	#DIV/0!
	#DIV/0!	#DIV/0!
	#DIV/0!	#DIV/0!
	#DIV/0!	#DIV/0!
	#DIV/0!	#DIV/0!
	#DIV/0!	#DIV/0!
	#DIV/0!	#DIV/0!
	#DIV/0!	#DIV/0!
	#DIV/0!	#DIV/0!
	#DIV/0!	#DIV/0!
	#DIV/0!	#DIV/0!
	#DIV/0!	#DIV/0!
	#DIV/0!	#DIV/0!
	#DIV/0!	#DIV/0!
	#DIV/0!	#DIV/0!
	#DIV/0!	#DIV/0!
	#DIV/0!	#DIV/0!
	#DIV/0!	#DIV/0!
	#DIV/0!	#DIV/0!
	#DIV/0!	#DIV/0!
	#DIV/0!	#DIV/0!
	#DIV/0!	#DIV/0!
	#DIV/0!	#DIV/0!
	#DIV/0!	#DIV/0!
	#DIV/0!	#DIV/0!
	#DIV/0!	#DIV/0!
	#DIV/0!	#DIV/0!
	#DIV/0!	#DIV/0!
	#DIV/0!	#DIV/0!
	#DIV/0!	#DIV/0!
	#DIV/0!	#DIV/0!
	#DIV/0!	#DIV/0!
	#DIV/0!	#DIV/0!
	#DIV/0!	#DIV/0!
	#DIV/0!	#DIV/0!
	#DIV/0!	#DIV/0!
	#DIV/0!	#DIV/0!
	#DIV/0!	#DIV/0!
	#DIV/0!	#DIV/0!
	#DIV/0!	#DIV/0!
	#DIV/0!	#DIV/0!
	#DIV/0!	#DIV/0!
	#DIV/0!	#DIV/0!
	#DIV/0!	#DIV/0!
	#DIV/0!	#DIV/0!
	#DIV/0!	#DIV/0!
	#DIV/0!	#DIV/0!
	#DIV/0!	#DIV/0!
	#DIV/0!	#DIV/0!
	#DIV/0!	#DIV/0!
	#DIV/0!	#DIV/0!
	#DIV/0!	#DIV/0!
	#DIV/0!	#DIV/0!
	#DIV/0!	#DIV/0!
	#DIV/0!	#DIV/0!
	#DIV/0!	#DIV/0!
	#DIV/0!	#DIV/0!
	#DIV/0!	#DIV/0!
	#DIV/0!	#DIV/0!
	#DIV/0!	#DIV/0!
	#DIV/0!	#DIV/0!
	#DIV/0!	#DIV/0!
	#DIV/0!	#DIV/0!
	#DIV/0!	#DIV/0!
	#DIV/0!	#DIV/0!
	#DIV/0!	#DIV/0!
	#DIV/0!	#DIV/0!
	#DIV/0!	#DIV/0!
	#DIV/0!	#DIV/0!
	#DIV/0!	#DIV/0!
	#DIV/0!	#DIV/0!
	#DIV/0!	#DIV/0!
	#DIV/0!	#DIV/0!
	#DIV/0!	#DIV/0!
	#DIV/0!	#DIV/0!
	#DIV/0!	#DIV/0!
	#DIV/0!	#DIV/0!
	#DIV/0!	#DIV/0!
	#DIV/0!	#DIV/0!
	#DIV/0!	#DIV/0!
	#DIV/0!	#DIV/0!
	#DIV/0!	#DIV/0!
	#DIV/0!	#DIV/0!
	#DIV/0!	#DIV/0!
	#DIV/0!	#DIV/0!
	#DIV/0!	#DIV/0!
	#DIV/0!	#DIV/0!
	#DIV/0!	#DIV/0!
	#DIV/0!	#DIV/0!
	#DIV/0!	#DIV/0!
	#DIV/0!	#DIV/0!
	#DIV/0!	#DIV/0!
	#DIV/0!	#DIV/0!
	#DIV/0!	#DIV/0!
	#DIV/0!	#DIV/0!
	#DIV/0!	#DIV/0!
	#DIV/0!	#DIV/0!
	#DIV/0!	#DIV/0!
	#DIV/0!	#DIV/0!
	#DIV/0!	#DIV/0!
	#DIV/0!	#DIV/0!
	#DIV/0!	#DIV/0!
	#DIV/0!	#DIV/0!
	#DIV/0!	#DIV/0!
	#DIV/0!	#DIV/0!
	#DIV/0!	#DIV/0!
	#DIV/0!	#DIV/0!
	#DIV/0!	#DIV/0!
	#DIV/0!	#DIV/0!
	#DIV/0!	#DIV/0!
	#DIV/0!	#DIV/0!
	#DIV/0!	#DIV/0!
	#DIV/0!	#DIV/0!
	#DIV/0!	#DIV/0!
	#DIV/0!	#DIV/0!
	#DIV/0!	#DIV/0!
	#DIV/0!	#DIV/0!
	#DIV/0!	#DIV/0!
	#DIV/0!	#DIV/0!
	#DIV/0!	#DIV/0!
	#DIV/0!	#DIV/0!
	#DIV/0!	#DIV/0!
	#DIV/0!	#DIV/0!
	#DIV/0!	#DIV/0!
	#DIV/0!	#DIV/0!
	#DIV/0!	#DIV/0!
	#DIV/0!	#DIV/0!
	#DIV/0!	#DIV/0!
	#DIV/0!	#DIV/0!
	#DIV/0!	#DIV/0!
	#DIV/0!	#DIV/0!
	#DIV/0!	#DIV/0!
	#DIV/0!	#DIV/0!
	#DIV/0!	#DIV/0!
	#DIV/0!	#DIV/0!
	#DIV/0!	#DIV/0!
	#DIV/0!	#DIV/0!
	#DIV/0!	#DIV/0!
	#DIV/0!	#DIV/0!
	#DIV/0!	#DIV/0!
	#DIV/0!	#DIV/0!
	#DIV/0!	#DIV/0!
	#DIV/0!	#DIV/0!
	#DIV/0!	#DIV/0!
	#DIV/0!	#DIV/0!
	#DIV/0!	#DIV/0!
	#DIV/0!	#DIV/0!
	#DIV/0!	#DIV/0!
	#DIV/0!	#DIV/0!
	#DIV/0!	#DIV/0!
	#DIV/0!	#DIV/0!
	#DIV/0!	#DIV/0!
	#DIV/0!	#DIV/0!
	#DIV/0!	#DIV/0!
	#DIV/0!	#DIV/0!
	#DIV/0!	#DIV/0!
	#DIV/0!	#DIV/0!
	#DIV/0!	#DIV/0!
	#DIV/0!	#DIV/0!
	#DIV/0!	#DIV/0!
	#DIV/0!	#DIV/0!
	#DIV/0!	#DIV/0!
	#DIV/0!	#DIV/0!
	#DIV/0!	#DIV/0!
	#DIV/0!	#DIV/0!
	#DIV/0!	#DIV/0!
	#DIV/0!	#DIV/0!
	#DIV/0!	#DIV/0!
	#DIV/0!	#DIV/0!
	#DIV/0!	#DIV/0!
	#DIV/0!	#DIV/0!
	#DIV/0!	#DIV/0!
	#DIV/0!	#DIV/0!
	#DIV/0!	#DIV/0!
	#DIV/0!	#DIV/0!
	#DIV/0!	#DIV/0!
	#DIV/0!	#DIV/0!
	#DIV/0!	#DIV/0!
	#DIV/0!	#DIV/0!
	#DIV/0!	#DIV/0!
	#DIV/0!	#DIV/0!
	#DIV/0!	#DIV/0!
	#DIV/0!	#DIV/0!
	#DIV/0!	#DIV/0!
	#DIV/0!	#DIV/0!
	#DIV/0!	#DIV/0!
	#DIV/0!	#DIV/0!
	#DIV/0!	#DIV/0!
	#DIV/0!	#DIV/0!
	#DIV/0!	#DIV/0!
	#DIV/0!	#DIV/0!
	#DIV/0!	#DIV/0!
	#DIV/0!	#DIV/0!
	#DIV/0!	#DIV/0!
	#DIV/0!	#DIV/0!
	#DIV/0!	#DIV/0!
	#DIV/0!	#DIV/0!
	#DIV/0!	#DIV/0!
	#DIV/0!	#DIV/0!
	#DIV/0!	#DIV/0!
	#DIV/0!	#DIV/0!
	#DIV/0!	#DIV/0!
	#DIV/0!	#DIV/0!
	#DIV/0!	#DIV/0!
	#DIV/0!	#DIV/0!
	#DIV/0!	#DIV/0!
	#DIV/0!	#DIV/0!
	#DIV/0!	#DIV/0!
	#DIV/0!	#DIV/0!
	#DIV/0!	#DIV/0!
	#DIV/0!	#DIV/0!
	#DIV/0!	#DIV/0!
	#DIV/0!	#DIV/0!
	#DIV/0!	#DIV/0!
	#DIV/0!	#DIV/0!
	#DIV/0!	#DIV/0!
	#DIV/0!	#DIV/0!
	#DIV/0!	#DIV/0!
	#DIV/0!	#DIV/0!
	#DIV/0!	#DIV/0!
	#DIV/0!	#DIV/0!
	#DIV/0!	#DIV/0!
	#DIV/0!	#DIV/0!
	#DIV/0!	#DIV/0!
	#DIV/0!	#DIV/0!
	#DIV/0!	#DIV/0!
	#DIV/0!	#DIV/0!
	#DIV/0!	#DIV/0!
	#DIV/0!	#DIV/0!
	#DIV/0!	#DIV/0!
	#DIV/0!	#DIV/0!
	#DIV/0!	#DIV/0!
	#DIV/0!	#DIV/0!
	#DIV/0!	#DIV/0!
	#DIV/0!	#DIV/0!
	#DIV/0!	#DIV/0!
	#DIV/0!	#DIV/0!
	#DIV/0!	#DIV/0!
	#DIV/0!	#DIV/0!
	#DIV/0!	#DIV/0!
	#DIV/0!	#DIV/0!
	#DIV/0!	#DIV/0!
	#DIV/0!	#DIV/0!
	#DIV/0!	#DIV/0!
	#DIV/0!	#DIV/0!
	#DIV/0!	#DIV/0!
	#DIV/0!	#DIV/0!
	#DIV/0!	#DIV/0!
	#DIV/0!	#DIV/0!
	#DIV/0!	#DIV/0!
	#DIV/0!	#DIV/0!
	#DIV/0!	#DIV/0!
	#DIV/0!	#DIV/0!
	#DIV/0!	#DIV/0!
	#DIV/0!	#DIV/0!
	#DIV/0!	#DIV/0!
	#DIV/0!	#DIV/0!
	#DIV/0!	#DIV/0!
	#DIV/0!	#DIV/0!
	#DIV/0!	#DIV/0!
	#DIV/0!	#DIV/0!
	#DIV/0!	#DIV/0!
	#DIV/0!	#DIV/0!
	#DIV/0!	#DIV/0!
	#DIV/0!	#DIV/0!
	#DIV/0!	#DIV/0!
	#DIV/0!	#DIV/0!
	#DIV/0!	#DIV/0!
	#DIV/0!	#DIV/0!
	#DIV/0!	#DIV/0!
	#DIV/0!	#DIV/0!
	#DIV/0!	#DIV/0!
	#DIV/0!	#DIV/0!
	#DIV/0!	#DIV/0!
	#DIV/0!	#DIV/0!
	#DIV/0!	#DIV/0!
	#DIV/0!	#DIV/0!
	#DIV/0!	#DIV/0!
	#DIV/0!	#DIV/0!
	#DIV/0!	#DIV/0!
	#DIV/0!	#DIV/0!
	#DIV/0!	#DIV/0!
	#DIV/0!	#DIV/0!
	#DIV/0!	#DIV/0!
	#DIV/0!	#DIV/0!
	#DIV/0!	#DIV/0!
	#DIV/0!	#DIV/0!
	#DIV/0!	#DIV/0!
	#DIV/0!	#DIV/0!
	#DIV/0!	#DIV/0!
	#DIV/0!	#DIV/0!
	#DIV/0!	#DIV/0!
	#DIV/0!	#DIV/0!
	#DIV/0!	#DIV/0!
	#DIV/0!	#DIV/0!
	#DIV/0!	#DIV/0!
	#DIV/0!	#DIV/0!
	#DIV/0!	#DIV/0!
	#DIV/0!	#DIV/0!
	#DIV/0!	#DIV/0!
	#DIV/0!	#DIV/0!
	#DIV/0!	#DIV/0!
	#DIV/0!	#DIV/0!
	#DIV/0!	#DIV/0!
	#DIV/0!	#DIV/0!
	#DIV/0!	#DIV/0!
	#DIV/0!	#DIV/0!
	#DIV/0!	#DIV/0!
	#DIV/0!	#DIV/0!
	#DIV/0!	#DIV/0!
	#DIV/0!	#DIV/0!
	#DIV/0!	#DIV/0!
	#DIV/0!	#DIV/0!
	#DIV/0!	#DIV/0!
	#DIV/0!	#DIV/0!
	#DIV/0!	#DIV/0!
	#DIV/0!	#DIV/0!
	#DIV/0!	#DIV/0!
	#DIV/0!	#DIV/0!
	#DIV/0!	#DIV/0!
	#DIV/0!	#DIV/0!
	#DIV/0!	#DIV/0!
	#DIV/0!	#DIV/0!
	#DIV/0!	#DIV/0!
	#DIV/0!	#DIV/0!
	#DIV/0!	#DIV/0!
	#DIV/0!	#DIV/0!
	#DIV/0!	#DIV/0!
	#DIV/0!	#DIV/0!
	#DIV/0!	#DIV/0!
	#DIV/0!	#DIV/0!
	#DIV/0!	#DIV/0!
	#DIV/0!	#DIV/0!
	#DIV/0!	#DIV/0!
	#DIV/0!	#DIV/0!
	#DIV/0!	#DIV/0!
	#DIV/0!	#DIV/0!
	#DIV/0!	#DIV/0!
	#DIV/0!	#DIV/0!
	#DIV/0!	#DIV/0!
	#DIV/0!	#DIV/0!
	#DIV/0!	#DIV/0!
	#DIV/0!	#DIV/0!
	#DIV/0!	#DIV/0!
	#DIV/0!	#DIV/0!
	#DIV/0!	#DIV/0!
	#DIV/0!	#DIV/0!
	#DIV/0!	#DIV/0!
	#DIV/0!	#DIV/0!
	#DIV/0!	#DIV/0!
	#DIV/0!	#DIV/0!
	#DIV/0!	#DIV/0!
	#DIV/0!	#DIV/0!
	#DIV/0!	#DIV/0!
	#DIV/0!	#DIV/0!
	#DIV/0!	#DIV/0!
	#DIV/0!	#DIV/0!
	#DIV/0!	#DIV/0!
	#DIV/0!	#DIV/0!
	#DIV/0!	#DIV/0!
	#DIV/0!	#DIV/0!
	#DIV/0!	#DIV/0!
	#DIV/0!	#DIV/0!
	#DIV/0!	#DIV/0!
	#DIV/0!	#DIV/0!
	#DIV/0!	#DIV/0!
	#DIV/0!	#DIV/0!
	#DIV/0!	#DIV/0!
	#DIV/0!	#DIV/0!
	#DIV/0!	#DIV/0!
	#DIV/0!	#DIV/0!
	#DIV/0!	#DIV/0!
	#DIV/0!	#DIV/0!
	#DIV/0!	#DIV/0!
	#DIV/0!	#DIV/0!
	#DIV/0!	#DIV/0!
	#DIV/0!	#DIV/0!
	#DIV/0!	#DIV/0!
	#DIV/0!	#DIV/0!
	#DIV/0!	#DIV/0!

## Sheet: 2. ILC-DE Phosphoproteins
	FC	P
ARHG6_HUMAN	1.6275	0.311145
ABI1_HUMAN	0.338279	0.111849
MARCS_HUMAN	0.934164	0.747054
RFIP1_HUMAN	3.30917	0.000383092
NSUN2_HUMAN	0.515454	0.530147
MYCB2_HUMAN	1.16461	0.590685
MPP8_HUMAN	0.756457	0.781762
PRP4B_HUMAN	4.7877	0.096515
DAAM2_HUMAN	0.728382	0.221729
MINK1_HUMAN	0.747111	0.240718
REPS1_HUMAN	1.62305	0.147633
MYPT1_HUMAN	1.17162	0.66305
CAD11_HUMAN	1.72407	0.198117
NIPBL_HUMAN	0.941016	0.829623
M3K8_HUMAN	1.37649	0.748021
NDRG1_HUMAN	0.536308	0.90806
FBP1L_HUMAN	2.52755	0.0165588
ZCH18_HUMAN	0.945309	0.911792
HDGF_HUMAN	0.665205	0.0938132
EMD_HUMAN	1.06428	0.885805
DEN1A_HUMAN	1.58697	0.158803
PAIRB_HUMAN	0.847986	0.512467
AAK1_HUMAN	0.890022	0.728718
MRP_HUMAN	0.806399	0.397785
I2BP2_HUMAN	1.11261	0.845773
TNIK_HUMAN	0.537987	#DIV/0!
SHRM3_HUMAN	0.718519	0.536215
SYNRG_HUMAN	1.68531	0.485207
SRSF2_HUMAN	1.21064	0.984686
LSP1_HUMAN	2.43571	0.0274177
CTND1_HUMAN	0.698353	0.368523
NFYA_HUMAN	0.825988	0.304627
BCL9L_HUMAN	0.798738	0.155012
AKP13_HUMAN	3.35567	0.082403
TJAP1_HUMAN	1.0523	0.743577
ABI2_HUMAN	0.433393	0.113982
TAU_HUMAN	2.44561	0.0819189
RANB3_HUMAN	0.728981	0.713953
E41L2_HUMAN	1.531	0.340544
RNF31_HUMAN	0.356034	0.31994
LUZP1_HUMAN	1.25127	0.408074
SYNEM_HUMAN	0.147071	0.0291708
KANK2_HUMAN	1.34143	0.446276
MECP2_HUMAN	0.540112	0.235597
STAT3_HUMAN	2.0921	0.332435
TPC10_HUMAN	1.10854	0.510259
PKCB1_HUMAN	1.12594	0.816172
TTC28_HUMAN	0.635836	#DIV/0!
NUCB1_HUMAN	0.654939	0.124086
G3BP1_HUMAN	2.80623	0.123406
ARI5B_HUMAN	0.365064	#DIV/0!
PATL1_HUMAN	1.51394	#DIV/0!
GPAM1_HUMAN	1.01979	0.591927
SRC8_HUMAN	1.23463	0.21525
ZC3HE_HUMAN	0.914503	0.818839
ACINU_HUMAN	1.64147	0.104077
TTC7A_HUMAN	1.36919	0.508051
CCNY_HUMAN	0.51086	0.450684
PP6R3_HUMAN	0.817324	0.859623
ITPI2_HUMAN	1.64208	0.273722
CSRP1_HUMAN	0.867332	0.968389
PAK2_HUMAN	1.35742	0.297164
LAP2B_HUMAN	1.0256	0.726548
NOP58_HUMAN	0.257038	0.0833183
ITSN2_HUMAN	0.580254	0.468472
LARP1_HUMAN	1.05279	0.702602
ADDG_HUMAN	0.574663	0.446388
RSF1_HUMAN	1.05383	0.863582
RBP2_HUMAN	1.33321	0.652053
HBB_HUMAN	1.33556	0.728165
AMRP_HUMAN	0.57413	0.136173
KPCL_HUMAN	0.73295	0.666658
SEPT5_HUMAN	0.378732	0.118307
CAV1_HUMAN	0.228184	0.0363655
HBA_HUMAN	0.00999881	#DIV/0!
HDAC1_HUMAN	1.15209	0.640936
NU153_HUMAN	0.572864	0.369083
SFSWA_HUMAN	0.991808	0.6881
NDRG2_HUMAN	0.452602	0.192313
MAP1S_HUMAN	1.7057	0.218117
H1BP3_HUMAN	1.01333	0.953124
IF2P_HUMAN	0.557129	0.16182
MYLK_HUMAN	0.503886	0.27027
SMRC2_HUMAN	1.04077	0.858143
MRVI1_HUMAN	0.827079	0.951291
FRIH_HUMAN	0.67803	0.423385
SNTB2_HUMAN	0.892958	0.472221
MYOF_HUMAN	0.605195	0.370714
EPIPL_HUMAN	2.97782	0.151757
SNTB1_HUMAN	0.553715	0.285447
SZRD1_HUMAN	1.41055	0.331594
DOK3_HUMAN	2.53169	0.37753
NIPA_HUMAN	1.11943	0.697652
MCM2_HUMAN	1.39621	0.398482
ASHWN_HUMAN	0.531396	0.404586
PAXI_HUMAN	2.28234	0.486395
SYNP2_HUMAN	1.01454	0.97749
TRIPC_HUMAN	1.00243	0.476003
IF16_HUMAN	0.746856	0.199
BRD4_HUMAN	0.693389	0.731977
AKAP2_HUMAN	0.97351	0.916064
CALD1_HUMAN	1.39219	0.366986
FIP1_HUMAN	1.11711	0.665072
NFIX_HUMAN	0.628777	0.14474
PDCD4_HUMAN	0.836163	0.102626
M3K2_HUMAN	1.04208	0.879986
NRDC_HUMAN	0.749717	0.59867
ATX2L_HUMAN	1.71149	0.3181
HNRL2_HUMAN	0.710548	0.511968
NUMB_HUMAN	0.802624	0.694339
ARI1A_HUMAN	1.21093	0.698395
ODPA_HUMAN	0.233219	0.00119868
AMPD2_HUMAN	2.99981	0.139515
H14_HUMAN	0.923978	0.477526
ADDA_HUMAN	1.10814	0.771047
ZN185_HUMAN	0.579132	0.551008
MPRI_HUMAN	0.674395	0.34008
ATF2_HUMAN	1.45345	0.437234
VINC_HUMAN	2.18092	0.209582
RMXL1_HUMAN	0.367098	0.316282
PAK4_HUMAN	1.9266	0.201155
MY18A_HUMAN	1.32208	0.49765
RGPA2_HUMAN	1.54059	0.270228
CETN2_HUMAN	0.210285	0.232503
RBM15_HUMAN	2.7896	0.147863
CCYL1_HUMAN	1.61941	0.254047
NFAC4_HUMAN	1.51059	0.176416
EMSA1_HUMAN	1.28698	0.535249
SH23A_HUMAN	0.984533	0.933195
KAP0_HUMAN	0.467686	0.0734811
HDAC4_HUMAN	1.22142	0.771193
RS3_HUMAN	1.08907	0.81146
TPD53_HUMAN	0.247232	0.0234303
YTDC1_HUMAN	1.60801	0.202851
CAVN2_HUMAN	0.310421	0.0176981
TRPS1_HUMAN	2.17997	0.0314779
RFFL_HUMAN	1.49657	0.351255
TFP11_HUMAN	0.974039	0.896924
PRKRA_HUMAN	1.9333	0.235309
PP13G_HUMAN	0.59351	0.212481
TPD52_HUMAN	0.457722	0.147036
BRE1A_HUMAN	0.550807	0.117426
STRP1_HUMAN	0.429628	0.268347
GREM1_HUMAN	1.22087	0.725521
NCOR2_HUMAN	1.04366	0.895619
SIN3A_HUMAN	0.971139	0.904064
MEP50_HUMAN	0.614511	0.539905
I2BPL_HUMAN	1.61066	0.41282
SEPT7_HUMAN	0.405908	0.458173
NCBP1_HUMAN	0.959335	0.926235
GSK3B_HUMAN	0.611381	0.469788
TENS3_HUMAN	1.32333	0.330661
SRBS1_HUMAN	1.25591	0.73087
SUN2_HUMAN	0.63835	0.199111
BORG5_HUMAN	2.13142	0.0419612
RB12B_HUMAN	1.49415	0.369601
TOM70_HUMAN	0.54699	0.134181
CD44_HUMAN	0.548353	0.353931
SNX12_HUMAN	0.395464	0.0176499
TOM1_HUMAN	0.864195	0.875409
KMT2D_HUMAN	0.721856	0.854837
FRMD6_HUMAN	0.45026	0.204154
PLEC_HUMAN	3.44254	0.181854
FINC_HUMAN	1.55473	0.630893
RAB7A_HUMAN	2.42334	0.133178
SRSF1_HUMAN	0.897773	0.774612
LIPS_HUMAN	0.36482	0.0911238
IF4G2_HUMAN	1.27667	0.57073
K1522_HUMAN	1.04525	0.820811
MAP4_HUMAN	2.11394	0.209143
GGYF2_HUMAN	1.20472	0.452218
LIPB2_HUMAN	0.856249	0.655785
KNG1_HUMAN	0.162366	0.479164
SAMH1_HUMAN	1.50648	0.437607
FIL1L_HUMAN	1.70672	0.555222
EVI2B_HUMAN	1.17214	0.080373
BUD13_HUMAN	1.97535	0.0844354
TNC18_HUMAN	0.820345	0.686469
ARK72_HUMAN	0.825423	0.990881
KLC4_HUMAN	0.385049	0.496841
ZZEF1_HUMAN	1.31781	0.662226
ITSN1_HUMAN	1.19236	0.674475
DLG5_HUMAN	2.76617	0.0968013
LIMC1_HUMAN	2.03907	0.0484442
TENS1_HUMAN	0.44692	0.426214
THUM1_HUMAN	0.515977	0.114783
ANXA2_HUMAN	0.955523	0.768823
SAFB1_HUMAN	0.370007	0.238762
IF4G1_HUMAN	1.34638	0.48618
K2C8_HUMAN	3.41627	0.156213
H4_HUMAN	0.407	0.0259132
EIF3C_HUMAN	0.50031	0.0573719
LEG1_HUMAN	0.949766	0.647908
IL6RB_HUMAN	0.682382	0.940092
GLI3_HUMAN	0.320178	0.334687
MACF1_HUMAN	0.813389	0.598012
ZN768_HUMAN	0.975782	0.536523
MYH11_HUMAN	0.422571	0.0322605
ABCF1_HUMAN	1.49263	0.165442
PPIG_HUMAN	1.25658	0.39361
ARI1B_HUMAN	0.663761	#DIV/0!
FNBP4_HUMAN	1.04606	0.466464
G3P_HUMAN	1.21765	0.692195
HUWE1_HUMAN	0.760649	0.475131
SLK_HUMAN	0.813	0.727683
ZBT7A_HUMAN	0.870736	0.487092
SFR19_HUMAN	1.64208	0.150092
HNRPK_HUMAN	0.831456	0.662528
LMNA_HUMAN	2.47844	0.164855
KTN1_HUMAN	0.421877	0.113447
KANK1_HUMAN	1.0641	0.662191
PLXC1_HUMAN	1.91282	0.507018
MK01_HUMAN	2.13018	0.424679
LRRF2_HUMAN	2.47664	0.124665
PLSL_HUMAN	1.23974	0.382377
LMCD1_HUMAN	0.576707	#DIV/0!
PGK1_HUMAN	2.06581	0.364772
R3HD2_HUMAN	0.94256	0.727523
TAF12_HUMAN	0.613361	0.171347
SRSF9_HUMAN	1.96925	0.0612644
ANK2_HUMAN	0.497383	0.0481355
ZC3H4_HUMAN	2.33584	0.0871309
NKAP_HUMAN	1.2921	0.64308
LEMD2_HUMAN	0.588612	0.243689
SF01_HUMAN	0.686726	0.524968
TPD54_HUMAN	0.544845	0.233008
RBM14_HUMAN	0.973065	0.77921
MAP1A_HUMAN	1.5074	0.189829
NELFB_HUMAN	1.18361	0.62054
GBF1_HUMAN	1.00868	0.950143
CD11A_HUMAN	1.3878	0.396781
ANK1_HUMAN	1.02454	0.611809
CHP1_HUMAN	0.836684	0.325653
MBD1_HUMAN	0.735348	0.503395
FOSL2_HUMAN	2.03736	0.261744
SH3K1_HUMAN	1.08534	0.755332
EHD2_HUMAN	0.72134	0.235499
SYNPO_HUMAN	1.02307	0.959437
NFIC_HUMAN	1.07498	0.766915
CHIP_HUMAN	0.9108	0.815082
YAP1_HUMAN	1.13231	0.688153
TR150_HUMAN	1.9567	0.163202
JCAD_HUMAN	3.63863	0.401889
APOA2_HUMAN	0.272152	0.103512
MATR3_HUMAN	1.28536	0.436442
PEA15_HUMAN	0.719661	0.419754
WDR44_HUMAN	0.950072	0.917152
HIC1_HUMAN	1.32531	0.552968
CEP68_HUMAN	1.17812	0.84261
CTNB1_HUMAN	0.606701	0.188446
PEBP1_HUMAN	0.502523	0.0372897
M3K7_HUMAN	0.857508	0.721086
CDC23_HUMAN	1.76062	0.275983
ZO1_HUMAN	0.414916	0.194095
PML_HUMAN	0.849253	0.655163
SRRM1_HUMAN	2.94525	0.187739
TB182_HUMAN	0.969981	0.970938
DYR1B_HUMAN	0.318298	0.214455
TSC2_HUMAN	1.57381	0.33593
SRF_HUMAN	0.327936	0.371309
AKA12_HUMAN	0.630569	0.517636
ARHGB_HUMAN	1.98001	0.164885
PTPRA_HUMAN	0.570944	0.539761
ETV6_HUMAN	1.4018	0.467062
DOCK9_HUMAN	0.641849	0.274051
PTPRC_HUMAN	1.08197	0.615483
MTUS1_HUMAN	1.12216	0.230346
ACTG_HUMAN	0.89738	#DIV/0!
POGZ_HUMAN	1.33043	0.304582
LMNB2_HUMAN	1.10871	0.726594
DCP1A_HUMAN	1.07578	0.648675
FOXK1_HUMAN	1.26704	0.348828
PALLD_HUMAN	2.36959	0.202071
PLIN1_HUMAN	0.459855	0.477103
KLH22_HUMAN	0.401768	0.275008
RBL2_HUMAN	0.613308	#DIV/0!
SSRA_HUMAN	1.39433	0.357488
RB15B_HUMAN	2.99755	0.198315
CTNA1_HUMAN	0.528621	0.0242333
PKP2_HUMAN	1.36167	0.415911
NUMA1_HUMAN	0.849887	0.481973
SKIV2_HUMAN	0.911758	0.731131
CRYAB_HUMAN	0.0884511	#DIV/0!
NOP56_HUMAN	0.789398	0.642206
CAP1_HUMAN	0.778055	0.558177
UBP24_HUMAN	1.00253	0.6421
SYAP1_HUMAN	1.3659	0.491196
ATM_HUMAN	0.534257	#DIV/0!
SRRM2_HUMAN	4.2791	0.202233
F122A_HUMAN	0.785987	0.45616
AKTS1_HUMAN	0.990671	0.980708
ITPR3_HUMAN	0.977147	0.655844
CG050_HUMAN	0.541254	0.427778
ESYT2_HUMAN	1.34533	0.0716797
ITPR1_HUMAN	0.615445	0.14801
RHG01_HUMAN	0.730819	0.332358
SC16A_HUMAN	1.67099	0.383498
HID1_HUMAN	1.16986	0.522906
PFKAL_HUMAN	0.799506	0.963832
CXA1_HUMAN	0.685113	0.383756
ABLM1_HUMAN	0.912307	0.624958
LIMA1_HUMAN	2.40642	0.218428
LSR_HUMAN	0.836906	0.980417
ODBA_HUMAN	1.25489	0.557897
NFIA_HUMAN	0.542574	0.0391516
KAP2_HUMAN	1.15237	0.629524
PGAM1_HUMAN	1.44021	0.282768
SC31A_HUMAN	1.02389	0.900158
ACSA_HUMAN	0.390837	#DIV/0!
EP15R_HUMAN	1.26105	0.512574
SCRIB_HUMAN	1.04054	0.923551
KPCD_HUMAN	1.07081	0.903667
PGM5_HUMAN	0.433226	0.506435
KAP3_HUMAN	0.238531	0.346869
TRAD1_HUMAN	0.531375	0.474694
NUFP2_HUMAN	1.94911	0.126138
GIT1_HUMAN	0.856037	0.634267
PHRF1_HUMAN	1.42525	0.39668
SSH3_HUMAN	1.42207	0.595357
ZC3HD_HUMAN	2.12778	0.325332
PLAK_HUMAN	0.36535	0.520685
MCRS1_HUMAN	1.28354	0.630402
FLNA_HUMAN	1.37171	0.653295
HS12B_HUMAN	0.460196	0.143744
RMD3_HUMAN	0.936851	0.82161
TRI25_HUMAN	0.448449	0.456403
AAKB1_HUMAN	1.92154	0.136004
SHAN3_HUMAN	0.690184	0.14717
SH24A_HUMAN	1.10127	0.319818
BCLF1_HUMAN	2.08775	0.10577
AHNK2_HUMAN	6.47805	0.165866
PKHA6_HUMAN	0.379597	0.292301
SUFU_HUMAN	0.918238	0.160647
DCLK1_HUMAN	0.583755	0.0108689
CALX_HUMAN	0.286092	0.158464
PABP2_HUMAN	2.96107	0.590223
DIDO1_HUMAN	1.25329	0.511601
VWA1_HUMAN	0.389259	0.493449
NIBL1_HUMAN	1.21648	0.226943
ANS1A_HUMAN	0.71956	0.379547
PDLI2_HUMAN	2.70839	0.11381
FETUA_HUMAN	0.217647	0.104387
CT2NL_HUMAN	2.10223	0.15593
ELF1_HUMAN	1.36548	0.998585
ICAL_HUMAN	0.955725	0.869265
GFPT1_HUMAN	1.10237	0.706383
PININ_HUMAN	0.803851	0.49646
NPM_HUMAN	0.462712	0.255672
KAPCB_HUMAN	0.462927	0.885152
HSPB1_HUMAN	1.95614	0.130522
NIBAN_HUMAN	1.46784	0.424041
LMOD1_HUMAN	0.404908	0.353898
PKHA5_HUMAN	0.753423	0.900909
TASOR_HUMAN	1.18925	0.506852
RPTOR_HUMAN	0.554411	0.435426
KS6A3_HUMAN	1.1013	0.374241
RHG25_HUMAN	0.976508	0.574537
CPZIP_HUMAN	1.24865	0.398186
COGA1_HUMAN	0.60985	0.0674453
MFR1L_HUMAN	1.96371	0.104264
LASP1_HUMAN	0.589656	0.404969
RCAS1_HUMAN	1.22893	0.581271
AHNK_HUMAN	2.00541	0.291602
TE2IP_HUMAN	0.667829	0.632745
CLIP2_HUMAN	0.795034	0.335141
AHDC1_HUMAN	0.683491	0.676322
ITB4_HUMAN	0.625924	0.167783
SF3B1_HUMAN	1.22416	0.73295
PKN2_HUMAN	0.435189	0.0800685
2A5D_HUMAN	0.87723	0.72815
WAPL_HUMAN	0.571202	0.199373
PCY1A_HUMAN	1.85706	0.228866
ACACA_HUMAN	1.19073	0.903798
COPB2_HUMAN	0.941615	0.879292
CAVN3_HUMAN	0.911907	0.739884
PRC2A_HUMAN	3.53827	0.419602
CCNL1_HUMAN	0.805987	0.65653
KPRB_HUMAN	1.03432	0.893261
SASH1_HUMAN	0.707767	0.544017
TPIS_HUMAN	2.01812	0.0196925
HSPB6_HUMAN	0.364342	0.0994292
HNRPU_HUMAN	0.396684	0.333894
CIC_HUMAN	1.14829	0.845377
CHAP1_HUMAN	1.21161	0.763524
RL1D1_HUMAN	1.31599	0.266922
EF1D_HUMAN	0.57243	0.279756
RING1_HUMAN	0.774345	0.89757
ZO3_HUMAN	3.40732	0.386004
BET1_HUMAN	0.56974	0.356309
CBP_HUMAN	2.33111	#DIV/0!
CENPB_HUMAN	0.811725	0.736143
NAGK_HUMAN	0.76667	0.455392
C170B_HUMAN	1.3034	0.0763291
BRAF_HUMAN	1.81007	0.225202
PURA_HUMAN	0.581828	#DIV/0!
ZRAB2_HUMAN	0.966011	0.906667
ESYT1_HUMAN	0.509769	0.523014
FARP1_HUMAN	1.05474	0.838988
RBM39_HUMAN	0.805008	0.170632
RTN4_HUMAN	0.780876	0.455531
SYNE1_HUMAN	0.600218	0.0161699
TOP2B_HUMAN	0.865517	0.774509
ALDOA_HUMAN	0.584591	0.238904
H2AY_HUMAN	0.898489	0.959761
PAXX_HUMAN	2.14302	0.288329
SMN_HUMAN	0.878067	0.995139
RALY_HUMAN	0.671387	0.273815
CIP4_HUMAN	1.03475	0.938876
SLTM_HUMAN	1.39153	0.274423
CAVN1_HUMAN	0.240435	0.119891
PDLI4_HUMAN	1.17694	0.746308
DYHC1_HUMAN	1.01303	0.75466
SMAP_HUMAN	0.965561	0.953332
STXB5_HUMAN	2.10551	0.0860569
DNJC5_HUMAN	1.04159	0.952943
CHSP1_HUMAN	1.66968	0.347175
DPYL3_HUMAN	2.09909	0.179597
HNRH1_HUMAN	0.716849	0.316936
KCD12_HUMAN	0.838435	0.516499
DEN4C_HUMAN	1.50307	0.261682
KMT2A_HUMAN	0.743916	0.14241
FBX4_HUMAN	0.894539	0.813683
SC22B_HUMAN	1.95952	0.0151652
EEPD1_HUMAN	0.462262	0.462432
SEPT9_HUMAN	0.60335	0.0295578
SYTL4_HUMAN	2.64861	0.295295
SMCA2_HUMAN	0.607472	0.0388077
EMSY_HUMAN	2.38561	0.176496
PGM1_HUMAN	1.66813	0.205736
RPRD2_HUMAN	1.13417	0.519866
SNX1_HUMAN	0.547538	0.485573
ZO2_HUMAN	1.27328	0.887435
DC1L1_HUMAN	1.74096	0.0232767
KLC1_HUMAN	0.982362	0.709731
RTN1_HUMAN	1.67179	0.147756
RLA1_HUMAN	#DIV/0!	#DIV/0!
PHIP_HUMAN	0.679526	0.408953
PR40B_HUMAN	0.709899	0.275494
FCHO2_HUMAN	2.28052	0.182476
PRR12_HUMAN	1.28284	#DIV/0!
ZCHC8_HUMAN	1.65563	0.371962
SRS10_HUMAN	1.61615	0.00950849
JIP4_HUMAN	0.79277	0.453468
UBP8_HUMAN	1.35684	0.443895
STMN1_HUMAN	2.07033	0.15534
CO1A1_HUMAN	0.724569	0.440293
PDPK2_HUMAN	1.37326	0.455525
TFAP4_HUMAN	0.383543	#DIV/0!
EPS15_HUMAN	0.912125	0.884847
REQU_HUMAN	0.887261	0.388721
I2BP1_HUMAN	0.895716	0.225088
TRI56_HUMAN	1.12901	0.81154
SPTB2_HUMAN	0.646815	0.310591
RETR3_HUMAN	0.846416	0.711094
TGFI1_HUMAN	0.907423	0.766507
ZYX_HUMAN	1.81164	0.385855
FLNB_HUMAN	1.86904	0.588622
H15_HUMAN	3.16101	0.446165
PHC3_HUMAN	1.1348	0.653676
ML12A_HUMAN	1.60109	0.179931
VIME_HUMAN	3.08568	0.113761
STIM1_HUMAN	1.61222	0.381966
FKB15_HUMAN	1.28059	0.0990389
K1C18_HUMAN	2.00911	0.2616
EVL_HUMAN	1.23675	0.527765
SHIP1_HUMAN	2.99325	0.144049
NSF1C_HUMAN	0.556041	0.454586
DREB_HUMAN	1.5869	0.00784748
BORG4_HUMAN	0.648185	0.429103
NUCL_HUMAN	0.618374	0.649149
SL9A1_HUMAN	0.544735	0.12466
TRA2A_HUMAN	1.18192	0.556708
NUP98_HUMAN	0.737259	0.476727
LS14A_HUMAN	1.01053	0.976432
VINEX_HUMAN	1.28391	0.457113
ARGL1_HUMAN	1.26751	0.387637
SEPT2_HUMAN	0.68091	0.221381
SCAFB_HUMAN	1.08969	0.653869
FLNC_HUMAN	0.618104	0.0328506
PDS5B_HUMAN	1.02727	0.959563
KPCA_HUMAN	0.778116	0.557557
SNW1_HUMAN	1.10541	0.771833
S10A6_HUMAN	0.315519	#DIV/0!
CYBR1_HUMAN	0.882117	0.66107
HACD3_HUMAN	0.933626	0.840844
SRBS2_HUMAN	0.849397	0.420789
TALDO_HUMAN	0.073918	0.376076
BAD_HUMAN	1.16979	0.553058
CSTF3_HUMAN	1.19552	0.744235
OSBP1_HUMAN	1.09707	0.644465
CCAR2_HUMAN	0.991258	0.973728
GTPB1_HUMAN	1.1437	0.498861
SPT5H_HUMAN	1.00901	0.987101
PCBP1_HUMAN	1.74119	0.426017
CDK12_HUMAN	1.64472	0.078104
BIN1_HUMAN	0.518312	0.284064
BIG2_HUMAN	1.21875	0.54457
CCM2_HUMAN	0.709578	0.410917
NP1L4_HUMAN	0.649261	0.50292
MPRIP_HUMAN	2.68631	0.205706
PPHLN_HUMAN	1.31442	0.174186
AF1L2_HUMAN	1.00709	0.570419
TIF1B_HUMAN	0.601529	0.155632
PIAS1_HUMAN	1.26766	0.273139
SDA1_HUMAN	0.56392	0.577978
SPTN1_HUMAN	0.912997	0.733372
ITIH2_HUMAN	0.529706	0.254493
MYEF2_HUMAN	0.778667	0.562981
PAR3L_HUMAN	1.98123	0.304411
C2CD5_HUMAN	1.15549	0.752742
SDS3_HUMAN	0.71667	0.111602
TCAB1_HUMAN	0.898318	0.907059
PI4KB_HUMAN	1.00943	0.968655
CCD92_HUMAN	2.28895	0.373902
PKP3_HUMAN	0.993117	0.980598
CROCC_HUMAN	0.810656	0.670231
SON_HUMAN	2.22977	0.263153
DESP_HUMAN	1.51884	0.562007
NU160_HUMAN	1.03707	0.78433
DDB2_HUMAN	0.309057	0.11577
ZN687_HUMAN	1.33679	0.419734
HCFC1_HUMAN	1.51471	0.812906
VDAC1_HUMAN	1.41664	0.575411
HABP4_HUMAN	1.01699	0.86074
ROA1_HUMAN	0.629666	0.0144111
KGP1_HUMAN	1.0052	0.00646215
RIN1_HUMAN	2.20645	0.577857
LIPB1_HUMAN	1.45741	0.294954
TRA2B_HUMAN	1.37007	0.187974
CPNE3_HUMAN	0.571071	0.31876
SYEP_HUMAN	0.923277	0.622749
RRAGC_HUMAN	1.24096	0.707656
TP53B_HUMAN	1.14083	0.843879
ASH2L_HUMAN	0.521372	0.361417
MYH10_HUMAN	0.394688	0.132792
SVIL_HUMAN	2.37662	0.244548
PGRC1_HUMAN	0.269141	0.205364
CCD86_HUMAN	3.27507	0.170879
BAG3_HUMAN	0.970529	0.820628
E41L1_HUMAN	0.7974	0.364701
UB2J1_HUMAN	0.473323	0.365934
IQEC1_HUMAN	0.603075	0.519221
NEXN_HUMAN	2.02868	0.212989
RGPA1_HUMAN	1.5682	0.00840158
HDAC2_HUMAN	0.689238	0.0127318
3BP5L_HUMAN	1.03829	0.871639
UTRO_HUMAN	1.31316	0.706691
NEST_HUMAN	0.642976	0.155216
NUCKS_HUMAN	0.420708	0.19417
TNS2_HUMAN	0.687667	0.390643
SP100_HUMAN	1.06884	0.778957
FIBA_HUMAN	0.57197	0.332328
RBM10_HUMAN	1.2125	0.612321
MAP1B_HUMAN	0.837752	0.849524
SRRT_HUMAN	1.46191	0.0595703
CARL1_HUMAN	1.52912	0.130419
EMAL3_HUMAN	1.16654	0.687641
RAF1_HUMAN	1.1689	0.419356
CSPG2_HUMAN	1.74016	0.247147
MFAP1_HUMAN	0.994037	0.989053
	#N/A	#N/A
	#N/A	#N/A
	#N/A	#N/A
	#N/A	#N/A
	#N/A	#N/A
	#N/A	#N/A
	#N/A	#N/A
	#N/A	#N/A
	#N/A	#N/A
	#N/A	#N/A
	#N/A	#N/A
	#N/A	#N/A
	#N/A	#N/A
	#N/A	#N/A
	#N/A	#N/A
	#N/A	#N/A
	#N/A	#N/A
	#N/A	#N/A
	#N/A	#N/A
	#N/A	#N/A
	#N/A	#N/A
	#N/A	#N/A
	#N/A	#N/A
	#N/A	#N/A
	#N/A	#N/A
	#N/A	#N/A
	#N/A	#N/A
	#N/A	#N/A
	#N/A	#N/A
	#N/A	#N/A
	#N/A	#N/A
	#N/A	#N/A
	#N/A	#N/A
	#N/A	#N/A
	#N/A	#N/A
	#N/A	#N/A
	#N/A	#N/A
	#N/A	#N/A
	#N/A	#N/A
	#N/A	#N/A
	#N/A	#N/A
	#N/A	#N/A
	#N/A	#N/A
	#N/A	#N/A
	#N/A	#N/A
	#N/A	#N/A
	#N/A	#N/A
	#N/A	#N/A
	#N/A	#N/A
	#N/A	#N/A
	#N/A	#N/A
	#N/A	#N/A
	#N/A	#N/A
	#N/A	#N/A
	#N/A	#N/A
	#N/A	#N/A
	#N/A	#N/A
	#N/A	#N/A
	#N/A	#N/A
	#N/A	#N/A
	#N/A	#N/A
	#N/A	#N/A
	#N/A	#N/A
	#N/A	#N/A
	#N/A	#N/A
	#N/A	#N/A
	#N/A	#N/A
	#N/A	#N/A
	#N/A	#N/A
	#N/A	#N/A
	#N/A	#N/A
	#N/A	#N/A
	#N/A	#N/A
	#N/A	#N/A
	#N/A	#N/A
	#N/A	#N/A
	#N/A	#N/A
	#N/A	#N/A
	#N/A	#N/A
	#N/A	#N/A
	#N/A	#N/A
	#N/A	#N/A
	#N/A	#N/A
	#N/A	#N/A
	#N/A	#N/A
	#N/A	#N/A
	#N/A	#N/A
	#N/A	#N/A
	#N/A	#N/A
	#N/A	#N/A
	#N/A	#N/A
	#N/A	#N/A
	#N/A	#N/A
	#N/A	#N/A
	#N/A	#N/A
	#N/A	#N/A
	#N/A	#N/A
	#N/A	#N/A
	#N/A	#N/A
	#N/A	#N/A
	#N/A	#N/A
	#N/A	#N/A
	#N/A	#N/A
	#N/A	#N/A
	#N/A	#N/A
	#N/A	#N/A
	#N/A	#N/A
	#N/A	#N/A
	#N/A	#N/A
	#N/A	#N/A
	#N/A	#N/A
	#N/A	#N/A
	#N/A	#N/A
	#N/A	#N/A
	#N/A	#N/A
	#N/A	#N/A
	#N/A	#N/A
	#N/A	#N/A
	#N/A	#N/A
	#N/A	#N/A
	#N/A	#N/A
	#N/A	#N/A
	#N/A	#N/A
	#N/A	#N/A
	#N/A	#N/A
	#N/A	#N/A
	#N/A	#N/A
	#N/A	#N/A
	#N/A	#N/A
	#N/A	#N/A
	#N/A	#N/A
	#N/A	#N/A
	#N/A	#N/A
	#N/A	#N/A
	#N/A	#N/A
	#N/A	#N/A
	#N/A	#N/A
	#N/A	#N/A
	#N/A	#N/A
	#N/A	#N/A
	#N/A	#N/A
	#N/A	#N/A
	#N/A	#N/A
	#N/A	#N/A
	#N/A	#N/A
	#N/A	#N/A
	#N/A	#N/A
	#N/A	#N/A
	#N/A	#N/A
	#N/A	#N/A
	#N/A	#N/A
	#N/A	#N/A
	#N/A	#N/A
	#N/A	#N/A
	#N/A	#N/A
	#N/A	#N/A
	#N/A	#N/A
	#N/A	#N/A
	#N/A	#N/A
	#N/A	#N/A
	#N/A	#N/A
	#N/A	#N/A
	#N/A	#N/A
	#N/A	#N/A
	#N/A	#N/A
	#N/A	#N/A
	#N/A	#N/A
	#N/A	#N/A
	#N/A	#N/A
	#N/A	#N/A
	#N/A	#N/A
	#N/A	#N/A
	#N/A	#N/A
	#N/A	#N/A
	#N/A	#N/A
	#N/A	#N/A
	#N/A	#N/A
	#N/A	#N/A
	#N/A	#N/A
	#N/A	#N/A
	#N/A	#N/A
	#N/A	#N/A
	#N/A	#N/A
	#N/A	#N/A
	#N/A	#N/A
	#N/A	#N/A
	#N/A	#N/A
	#N/A	#N/A
	#N/A	#N/A
	#N/A	#N/A
	#N/A	#N/A
	#N/A	#N/A
	#N/A	#N/A
	#N/A	#N/A
	#N/A	#N/A
	#N/A	#N/A
	#N/A	#N/A
	#N/A	#N/A
	#N/A	#N/A
	#N/A	#N/A
	#N/A	#N/A
	#N/A	#N/A
	#N/A	#N/A
	#N/A	#N/A
	#N/A	#N/A
	#N/A	#N/A
	#N/A	#N/A
	#N/A	#N/A
	#N/A	#N/A
	#N/A	#N/A
	#N/A	#N/A
	#N/A	#N/A
	#N/A	#N/A
	#N/A	#N/A
	#N/A	#N/A
	#N/A	#N/A
	#N/A	#N/A
	#N/A	#N/A
	#N/A	#N/A
	#N/A	#N/A
	#N/A	#N/A
	#N/A	#N/A
	#N/A	#N/A
	#N/A	#N/A
	#N/A	#N/A
	#N/A	#N/A
	#N/A	#N/A
	#N/A	#N/A
	#N/A	#N/A
	#N/A	#N/A
	#N/A	#N/A
	#N/A	#N/A
	#N/A	#N/A
	#N/A	#N/A
	#N/A	#N/A
	#N/A	#N/A
	#N/A	#N/A
	#N/A	#N/A
	#N/A	#N/A
	#N/A	#N/A
	#N/A	#N/A
	#N/A	#N/A
	#N/A	#N/A
	#N/A	#N/A
	#N/A	#N/A
	#N/A	#N/A
	#N/A	#N/A
	#N/A	#N/A
	#N/A	#N/A
	#N/A	#N/A
	#N/A	#N/A
	#N/A	#N/A
	#N/A	#N/A
	#N/A	#N/A
	#N/A	#N/A
	#N/A	#N/A
	#N/A	#N/A
	#N/A	#N/A
	#N/A	#N/A
	#N/A	#N/A
	#N/A	#N/A
	#N/A	#N/A
	#N/A	#N/A
	#N/A	#N/A
	#N/A	#N/A
	#N/A	#N/A
	#N/A	#N/A
	#N/A	#N/A
	#N/A	#N/A
	#N/A	#N/A
	#N/A	#N/A
	#N/A	#N/A
	#N/A	#N/A
	#N/A	#N/A
	#N/A	#N/A
	#N/A	#N/A
	#N/A	#N/A
	#N/A	#N/A
	#N/A	#N/A
	#N/A	#N/A
	#N/A	#N/A
	#N/A	#N/A
	#N/A	#N/A
	#N/A	#N/A
	#N/A	#N/A
	#N/A	#N/A
	#N/A	#N/A
	#N/A	#N/A
	#N/A	#N/A
	#N/A	#N/A
	#N/A	#N/A
	#N/A	#N/A
	#N/A	#N/A
	#N/A	#N/A
	#N/A	#N/A
	#N/A	#N/A
	#N/A	#N/A
	#N/A	#N/A
	#N/A	#N/A
	#N/A	#N/A
	#N/A	#N/A
	#N/A	#N/A
	#N/A	#N/A
	#N/A	#N/A
	#N/A	#N/A
	#N/A	#N/A
	#N/A	#N/A
	#N/A	#N/A
	#N/A	#N/A
	#N/A	#N/A
	#N/A	#N/A
	#N/A	#N/A
	#N/A	#N/A
	#N/A	#N/A
	#N/A	#N/A
	#N/A	#N/A
	#N/A	#N/A
	#N/A	#N/A
	#N/A	#N/A
	#N/A	#N/A
	#N/A	#N/A
	#N/A	#N/A
	#N/A	#N/A
	#N/A	#N/A
	#N/A	#N/A
	#N/A	#N/A
	#N/A	#N/A
	#N/A	#N/A
	#N/A	#N/A
	#N/A	#N/A
	#N/A	#N/A
	#N/A	#N/A
	#N/A	#N/A
	#N/A	#N/A
	#N/A	#N/A
	#N/A	#N/A
	#N/A	#N/A
	#N/A	#N/A
	#N/A	#N/A
	#N/A	#N/A
	#N/A	#N/A
	#N/A	#N/A
	#N/A	#N/A
	#N/A	#N/A
	#N/A	#N/A
	#N/A	#N/A
	#N/A	#N/A
	#N/A	#N/A
	#N/A	#N/A
	#N/A	#N/A
	#N/A	#N/A
	#N/A	#N/A
	#N/A	#N/A
	#N/A	#N/A
	#N/A	#N/A
	#N/A	#N/A
	#N/A	#N/A
	#N/A	#N/A
	#N/A	#N/A
	#N/A	#N/A
	#N/A	#N/A
	#N/A	#N/A
	#N/A	#N/A
	#N/A	#N/A
	#N/A	#N/A
	#N/A	#N/A
	#N/A	#N/A
	#N/A	#N/A
	#N/A	#N/A
	#N/A	#N/A
	#N/A	#N/A
	#N/A	#N/A
	#N/A	#N/A
	#N/A	#N/A
	#N/A	#N/A
	#N/A	#N/A
	#N/A	#N/A
	#N/A	#N/A
	#N/A	#N/A
	#N/A	#N/A
	#N/A	#N/A
	#N/A	#N/A
	#N/A	#N/A
	#N/A	#N/A
	#N/A	#N/A
	#N/A	#N/A
	#N/A	#N/A
	#N/A	#N/A
	#N/A	#N/A
	#N/A	#N/A
	#N/A	#N/A
	#N/A	#N/A
	#N/A	#N/A
	#N/A	#N/A
	#N/A	#N/A
	#N/A	#N/A
	#N/A	#N/A
	#N/A	#N/A
	#N/A	#N/A
	#N/A	#N/A
	#N/A	#N/A
	#N/A	#N/A
	#N/A	#N/A
	#N/A	#N/A
	#N/A	#N/A
	#N/A	#N/A
	#N/A	#N/A
	#N/A	#N/A
	#N/A	#N/A
	#N/A	#N/A
	#N/A	#N/A
	#N/A	#N/A
	#N/A	#N/A
	#N/A	#N/A
	#N/A	#N/A
	#N/A	#N/A
	#N/A	#N/A
	#N/A	#N/A
	#N/A	#N/A
	#N/A	#N/A
	#N/A	#N/A
	#N/A	#N/A
	#N/A	#N/A
	#N/A	#N/A
	#N/A	#N/A
	#N/A	#N/A
	#N/A	#N/A
	#N/A	#N/A
	#N/A	#N/A
	#N/A	#N/A
	#N/A	#N/A
	#N/A	#N/A
	#N/A	#N/A
	#N/A	#N/A
	#N/A	#N/A
	#N/A	#N/A
	#N/A	#N/A
	#N/A	#N/A
	#N/A	#N/A
	#N/A	#N/A
	#N/A	#N/A
	#N/A	#N/A
	#N/A	#N/A
	#N/A	#N/A
	#N/A	#N/A
	#N/A	#N/A
	#N/A	#N/A
	#N/A	#N/A
	#N/A	#N/A
	#N/A	#N/A
	#N/A	#N/A
	#N/A	#N/A
	#N/A	#N/A
	#N/A	#N/A
	#N/A	#N/A
	#N/A	#N/A
	#N/A	#N/A
	#N/A	#N/A
	#N/A	#N/A
	#N/A	#N/A
	#N/A	#N/A
	#N/A	#N/A
	#N/A	#N/A
	#N/A	#N/A
	#N/A	#N/A
	#N/A	#N/A
	#N/A	#N/A
	#N/A	#N/A
	#N/A	#N/A
	#N/A	#N/A
	#N/A	#N/A
	#N/A	#N/A
	#N/A	#N/A
	#N/A	#N/A
	#N/A	#N/A
	#N/A	#N/A
	#N/A	#N/A
	#N/A	#N/A
	#N/A	#N/A
	#N/A	#N/A
	#N/A	#N/A
	#N/A	#N/A
	#N/A	#N/A
	#N/A	#N/A
	#N/A	#N/A

## Sheet: 3. Venn
Names	total	elements
DEPPs DEPs	10	CALD1_HUMAN
		SC22B_HUMAN
		CAVN1_HUMAN
		ROA1_HUMAN
		DREB_HUMAN
		KTN1_HUMAN
		SEPT2_HUMAN
		UTRO_HUMAN
		SEPT9_HUMAN
		MAP1B_HUMAN
DEPs	642	RL35_HUMAN
		LSM4_HUMAN
		EIF3L_HUMAN
		DHB4_HUMAN
		NOP56_HUMAN
		ABI1_HUMAN
		KAD2_HUMAN
		CAP1_HUMAN
		MARCS_HUMAN
		IGHG3_HUMAN
		S10AB_HUMAN
		ARP2_HUMAN
		RL18_HUMAN
		PHB2_HUMAN
		TCPZ_HUMAN
		RS11_HUMAN
		RTCB_HUMAN
		GANAB_HUMAN
		GRP75_HUMAN
		CNN2_HUMAN
		MDHM_HUMAN
		SMD2_HUMAN
		SCMC1_HUMAN
		CO3_HUMAN
		RL23A_HUMAN
		TYPH_HUMAN
		EIF3G_HUMAN
		LRC59_HUMAN
		RS20_HUMAN
		RL8_HUMAN
		RL17_HUMAN
		NID1_HUMAN
		RHG01_HUMAN
		ANXA7_HUMAN
		TXND5_HUMAN
		RS26_HUMAN
		CALM3_HUMAN
		PFKAL_HUMAN
		COX41_HUMAN
		RAB14_HUMAN
		UBP5_HUMAN
		DRA_HUMAN
		RHOA_HUMAN
		APOD_HUMAN
		PLMN_HUMAN
		PLGT3_HUMAN
		RS7_HUMAN
		SERPH_HUMAN
		PGAM1_HUMAN
		RLA0_HUMAN
		RL37A_HUMAN
		HDGF_HUMAN
		SERA_HUMAN
		HEM2_HUMAN
		SODM_HUMAN
		RL14_HUMAN
		ALBU_HUMAN
		RL27_HUMAN
		RL27A_HUMAN
		ARC1B_HUMAN
		RL32_HUMAN
		PARP1_HUMAN
		ROA3_HUMAN
		SRSF2_HUMAN
		SAHH_HUMAN
		RBMX_HUMAN
		VIGLN_HUMAN
		RECQ1_HUMAN
		TYB4_HUMAN
		ANX11_HUMAN
		TCPD_HUMAN
		SF3B6_HUMAN
		AP2B1_HUMAN
		PDIA4_HUMAN
		SET_HUMAN
		RS14_HUMAN
		SF3A1_HUMAN
		RBM8A_HUMAN
		BAP31_HUMAN
		PHS_HUMAN
		U5S1_HUMAN
		CRIP2_HUMAN
		PRAF3_HUMAN
		ATP5I_HUMAN
		RAB5C_HUMAN
		ECHB_HUMAN
		COR1B_HUMAN
		VTDB_HUMAN
		RUXE_HUMAN
		CKAP4_HUMAN
		STAT3_HUMAN
		ELOB_HUMAN
		ROA2_HUMAN
		NDUA9_HUMAN
		API5_HUMAN
		EMIL1_HUMAN
		RS12_HUMAN
		RU1C_HUMAN
		KPYM_HUMAN
		RS28_HUMAN
		PSME1_HUMAN
		RAN_HUMAN
		NUCB1_HUMAN
		RS16_HUMAN
		SFPQ_HUMAN
		G3BP1_HUMAN
		SRC8_HUMAN
		TAGL2_HUMAN
		ACINU_HUMAN
		COR1A_HUMAN
		PRP19_HUMAN
		VDAC2_HUMAN
		RL18A_HUMAN
		TRI25_HUMAN
		GLOD4_HUMAN
		APEX1_HUMAN
		UGDH_HUMAN
		PSA4_HUMAN
		HNRPD_HUMAN
		NOP58_HUMAN
		EIF3A_HUMAN
		FKBP3_HUMAN
		SMD3_HUMAN
		UCRI_HUMAN
		CFAD_HUMAN
		FUBP2_HUMAN
		GAL3A_HUMAN
		AK1C3_HUMAN
		IDHP_HUMAN
		RL9_HUMAN
		AP2A1_HUMAN
		CO6A2_HUMAN
		RL31_HUMAN
		ATPD_HUMAN
		ATPG_HUMAN
		CX6B1_HUMAN
		PDIA3_HUMAN
		PP2AA_HUMAN
		CALX_HUMAN
		PSB8_HUMAN
		1433T_HUMAN
		SRSF3_HUMAN
		NH2L1_HUMAN
		EF2_HUMAN
		DLRB1_HUMAN
		MMSA_HUMAN
		SF3B2_HUMAN
		DC1I2_HUMAN
		RL3_HUMAN
		NPM_HUMAN
		U2AF2_HUMAN
		ARPC4_HUMAN
		NDUS5_HUMAN
		HSPB1_HUMAN
		UBE2N_HUMAN
		SIAS_HUMAN
		APOE_HUMAN
		RU2A_HUMAN
		A1AT_HUMAN
		ERP29_HUMAN
		NDUS3_HUMAN
		2AAA_HUMAN
		NDKB_HUMAN
		MIF_HUMAN
		PSMD4_HUMAN
		PDIA1_HUMAN
		MYOF_HUMAN
		GRB2_HUMAN
		ASAH1_HUMAN
		PRDX4_HUMAN
		TMEDA_HUMAN
		TBB5_HUMAN
		HNRPR_HUMAN
		RS19_HUMAN
		ACON_HUMAN
		SYWC_HUMAN
		EF1A1_HUMAN
		A1BG_HUMAN
		RL10_HUMAN
		TLN2_HUMAN
		HXK1_HUMAN
		GSTO1_HUMAN
		COPE_HUMAN
		PSMD2_HUMAN
		LASP1_HUMAN
		PDC6I_HUMAN
		HNRDL_HUMAN
		PICAL_HUMAN
		RS5_HUMAN
		HNRPC_HUMAN
		LYOX_HUMAN
		SNAA_HUMAN
		PODN_HUMAN
		ODP2_HUMAN
		RINI_HUMAN
		OLFL1_HUMAN
		PLIN3_HUMAN
		RL34_HUMAN
		MUC18_HUMAN
		COPB2_HUMAN
		PIMT_HUMAN
		GDIB_HUMAN
		HNRL2_HUMAN
		TENA_HUMAN
		DCTN2_HUMAN
		ENPL_HUMAN
		SRSF7_HUMAN
		RS2_HUMAN
		CO6A3_HUMAN
		RB11B_HUMAN
		SYQ_HUMAN
		GPX1_HUMAN
		CH60_HUMAN
		HNRPU_HUMAN
		APOA1_HUMAN
		RL7_HUMAN
		EF1D_HUMAN
		PRS6B_HUMAN
		RS10_HUMAN
		ARL8B_HUMAN
		HNRPL_HUMAN
		RL19_HUMAN
		RS18_HUMAN
		FSCN1_HUMAN
		ITIH1_HUMAN
		ACTZ_HUMAN
		POSTN_HUMAN
		PSA5_HUMAN
		RS24_HUMAN
		RRBP1_HUMAN
		GPX4_HUMAN
		COPA_HUMAN
		SC23A_HUMAN
		TERA_HUMAN
		R39L5_HUMAN
		HPT_HUMAN
		HV374_HUMAN
		PSB4_HUMAN
		ATPO_HUMAN
		OLA1_HUMAN
		3HIDH_HUMAN
		CO4B_HUMAN
		ECH1_HUMAN
		PURA_HUMAN
		PRS8_HUMAN
		APT_HUMAN
		CAZA2_HUMAN
		VATB2_HUMAN
		ACOC_HUMAN
		RS3_HUMAN
		PSB1_HUMAN
		AP2S1_HUMAN
		SYIC_HUMAN
		RBM39_HUMAN
		S10A9_HUMAN
		NDUV2_HUMAN
		PROF1_HUMAN
		MTPN_HUMAN
		HSP7C_HUMAN
		AK1A1_HUMAN
		RL23_HUMAN
		NDUS7_HUMAN
		TOP2B_HUMAN
		COPD_HUMAN
		NP1L1_HUMAN
		DLDH_HUMAN
		TENX_HUMAN
		IF6_HUMAN
		DX39B_HUMAN
		ALDOA_HUMAN
		ATP5H_HUMAN
		H2AY_HUMAN
		NTF2_HUMAN
		RLA2_HUMAN
		RL22_HUMAN
		VP26A_HUMAN
		UBC9_HUMAN
		RS3A_HUMAN
		ACTN1_HUMAN
		RL21_HUMAN
		RL10A_HUMAN
		LSM2_HUMAN
		RALY_HUMAN
		SND1_HUMAN
		MIC60_HUMAN
		ARPC3_HUMAN
		GDIR1_HUMAN
		TOLIP_HUMAN
		S10A8_HUMAN
		COX5B_HUMAN
		DYHC1_HUMAN
		NDUA8_HUMAN
		COR1C_HUMAN
		TCTP_HUMAN
		PDLI1_HUMAN
		ATPA_HUMAN
		TCPE_HUMAN
		SEPT7_HUMAN
		DPYL3_HUMAN
		RL35A_HUMAN
		SQOR_HUMAN
		FUS_HUMAN
		NDUAA_HUMAN
		KCD12_HUMAN
		SYVC_HUMAN
		CAPZB_HUMAN
		STML2_HUMAN
		NDUS1_HUMAN
		PGRP2_HUMAN
		QCR1_HUMAN
		RSSA_HUMAN
		PDIA6_HUMAN
		RPR1B_HUMAN
		EF1G_HUMAN
		RS15A_HUMAN
		SYNC_HUMAN
		PDIA5_HUMAN
		FBLN2_HUMAN
		ARL3_HUMAN
		DAZP1_HUMAN
		HSP74_HUMAN
		CO5_HUMAN
		SORCN_HUMAN
		PARK7_HUMAN
		TCPA_HUMAN
		NIPS1_HUMAN
		H1X_HUMAN
		COCA1_HUMAN
		SNX1_HUMAN
		TPR_HUMAN
		IF5_HUMAN
		APOA4_HUMAN
		DDAH2_HUMAN
		FINC_HUMAN
		TPM3_HUMAN
		CNDP2_HUMAN
		HS90B_HUMAN
		TCP4_HUMAN
		SRSF1_HUMAN
		RL38_HUMAN
		EZRI_HUMAN
		XPP1_HUMAN
		RL13_HUMAN
		RUXG_HUMAN
		NACA_HUMAN
		TCPQ_HUMAN
		KHDR1_HUMAN
		MAP4_HUMAN
		RLA1_HUMAN
		STIP1_HUMAN
		PHB_HUMAN
		QCR2_HUMAN
		RS13_HUMAN
		C1R_HUMAN
		OTUB1_HUMAN
		LPP_HUMAN
		ROA0_HUMAN
		SRP14_HUMAN
		SAMH1_HUMAN
		KNG1_HUMAN
		DCPS_HUMAN
		CYB5_HUMAN
		CAPG_HUMAN
		ILF2_HUMAN
		RCN3_HUMAN
		SF3B3_HUMAN
		RL28_HUMAN
		ODO2_HUMAN
		ARK72_HUMAN
		ILK_HUMAN
		PRDX2_HUMAN
		SYRC_HUMAN
		HNRL1_HUMAN
		KCC2D_HUMAN
		FBLN3_HUMAN
		PRS4_HUMAN
		IF4A1_HUMAN
		RL5_HUMAN
		FHL1_HUMAN
		GLU2B_HUMAN
		MIME_HUMAN
		SUCA_HUMAN
		ARPC5_HUMAN
		SYFB_HUMAN
		PTPA_HUMAN
		XRCC6_HUMAN
		EIF3I_HUMAN
		EIF3B_HUMAN
		AATM_HUMAN
		PP1B_HUMAN
		ROAA_HUMAN
		THUM1_HUMAN
		CERU_HUMAN
		HPRT_HUMAN
		FLNB_HUMAN
		KCY_HUMAN
		RS17_HUMAN
		K2C8_HUMAN
		IQGA1_HUMAN
		PEDF_HUMAN
		PA2G4_HUMAN
		CALU_HUMAN
		AEBP1_HUMAN
		CH10_HUMAN
		GPNMB_HUMAN
		COPG1_HUMAN
		TPP1_HUMAN
		CISY_HUMAN
		CPSF5_HUMAN
		F13A_HUMAN
		IGHA1_HUMAN
		CATB_HUMAN
		RS9_HUMAN
		ECHA_HUMAN
		HEMO_HUMAN
		NSF1C_HUMAN
		AN32B_HUMAN
		RS23_HUMAN
		MVP_HUMAN
		ACLY_HUMAN
		NUCL_HUMAN
		GTF2I_HUMAN
		RL29_HUMAN
		CLIC1_HUMAN
		TWF2_HUMAN
		UGGG1_HUMAN
		DDX17_HUMAN
		XRCC5_HUMAN
		CBX3_HUMAN
		HNRPK_HUMAN
		GSHR_HUMAN
		1433E_HUMAN
		1433B_HUMAN
		PSA2_HUMAN
		ERP44_HUMAN
		RL12_HUMAN
		HYOU1_HUMAN
		PGS2_HUMAN
		IF5A1_HUMAN
		RL15_HUMAN
		RUVB2_HUMAN
		DDX5_HUMAN
		PRS6A_HUMAN
		SEP11_HUMAN
		TTHY_HUMAN
		SSBP_HUMAN
		LGUL_HUMAN
		ELAV1_HUMAN
		ISLR_HUMAN
		KAD1_HUMAN
		AMPL_HUMAN
		PLSL_HUMAN
		TBB6_HUMAN
		MCTS1_HUMAN
		ACADM_HUMAN
		TETN_HUMAN
		GDIR2_HUMAN
		XPO1_HUMAN
		RTRAF_HUMAN
		MOES_HUMAN
		LMCD1_HUMAN
		DDX1_HUMAN
		PFD5_HUMAN
		APMAP_HUMAN
		VASP_HUMAN
		NONO_HUMAN
		PGK1_HUMAN
		BIP_HUMAN
		FUBP1_HUMAN
		TALDO_HUMAN
		ANT3_HUMAN
		SUCB2_HUMAN
		FKB1A_HUMAN
		DHX15_HUMAN
		OSBP1_HUMAN
		LYAG_HUMAN
		SRP09_HUMAN
		CCAR2_HUMAN
		RL24_HUMAN
		RL36_HUMAN
		SMC3_HUMAN
		RFA1_HUMAN
		RL7A_HUMAN
		RS8_HUMAN
		FKB10_HUMAN
		RD23B_HUMAN
		RUVB1_HUMAN
		ARP5L_HUMAN
		AP2A2_HUMAN
		PCBP1_HUMAN
		LMNB1_HUMAN
		WDR1_HUMAN
		COF1_HUMAN
		RSMN_HUMAN
		CRKL_HUMAN
		SF01_HUMAN
		U520_HUMAN
		SYK_HUMAN
		TRFE_HUMAN
		SYLC_HUMAN
		ILF3_HUMAN
		HS90A_HUMAN
		CLCB_HUMAN
		IC1_HUMAN
		SSRD_HUMAN
		LMAN2_HUMAN
		TIF1B_HUMAN
		PABP1_HUMAN
		ARF1_HUMAN
		RS15_HUMAN
		CLH1_HUMAN
		A2AP_HUMAN
		EIF3F_HUMAN
		COEA1_HUMAN
		RL4_HUMAN
		ARPC2_HUMAN
		ETFA_HUMAN
		MGN_HUMAN
		ASPH_HUMAN
		TLN1_HUMAN
		HNRPQ_HUMAN
		RL6_HUMAN
		SYTC_HUMAN
		CAND1_HUMAN
		NSF_HUMAN
		STRAP_HUMAN
		C1TC_HUMAN
		DSRAD_HUMAN
		UBA1_HUMAN
		MPCP_HUMAN
		ANXA6_HUMAN
		A1AG2_HUMAN
		MATR3_HUMAN
		DHX9_HUMAN
		APOA2_HUMAN
		AP2M1_HUMAN
		HCD2_HUMAN
		RPN1_HUMAN
		RAC1_HUMAN
		IGK_HUMAN
		ASNA_HUMAN
		FBLN1_HUMAN
		AIMP1_HUMAN
		COX5A_HUMAN
		DNJB1_HUMAN
		PURB_HUMAN
		FBRL_HUMAN
		DERM_HUMAN
		DEST_HUMAN
		TADBP_HUMAN
		CYC_HUMAN
		PSA6_HUMAN
		HCFC1_HUMAN
		SF3A3_HUMAN
		VDAC1_HUMAN
		VAT1_HUMAN
		G6PI_HUMAN
		GAR1_HUMAN
		RPN2_HUMAN
		PDCD6_HUMAN
		PML_HUMAN
		PSA7_HUMAN
		PSMD1_HUMAN
		PSA3_HUMAN
		AN32A_HUMAN
		GBB1_HUMAN
		TGM2_HUMAN
		RACK1_HUMAN
		RL30_HUMAN
		F16P1_HUMAN
		CPNE3_HUMAN
		TB182_HUMAN
		PUF60_HUMAN
		SYEP_HUMAN
		UGPA_HUMAN
		ODPB_HUMAN
		MYH10_HUMAN
		IMDH2_HUMAN
		PTBP1_HUMAN
		EF1B_HUMAN
		RNPS1_HUMAN
		RU17_HUMAN
		HNRPF_HUMAN
		ARP3_HUMAN
		A2GL_HUMAN
		IGJ_HUMAN
		PSB10_HUMAN
		ATPB_HUMAN
		EIF1_HUMAN
		GLYM_HUMAN
		PPIB_HUMAN
		TMED9_HUMAN
		A1AG1_HUMAN
		TCPB_HUMAN
		VAPA_HUMAN
		LMAN1_HUMAN
		SYSC_HUMAN
		RL11_HUMAN
		TBB4B_HUMAN
		RS6_HUMAN
		ACTG_HUMAN
		HNRPM_HUMAN
		TCPG_HUMAN
		HEP2_HUMAN
		AIFM1_HUMAN
		RS4X_HUMAN
		COX2_HUMAN
		1433S_HUMAN
		LAMP2_HUMAN
		CPNS1_HUMAN
		CATD_HUMAN
		PALLD_HUMAN
		PSA1_HUMAN
		PLIN1_HUMAN
		RFA3_HUMAN
		KAD3_HUMAN
		DKC1_HUMAN
		KINH_HUMAN
		MOGS_HUMAN
		TPM4_HUMAN
		IPYR_HUMAN
		MDHC_HUMAN
		TMOD3_HUMAN
		6PGD_HUMAN
		UTS2_HUMAN
		LDHA_HUMAN
		BUB3_HUMAN
		CZIB_HUMAN
		CAZA1_HUMAN
		SODE_HUMAN
		2ABA_HUMAN
		SH3L1_HUMAN
		PRP8_HUMAN
		PCBP2_HUMAN
		NDKA_HUMAN
		CALR_HUMAN
		SAP_HUMAN
		SRRT_HUMAN
		LKHA4_HUMAN
		MYDGF_HUMAN
		PRKDC_HUMAN
		CSPG2_HUMAN
DEPPs	45	LIMC1_HUMAN
		MYCB2_HUMAN
		NDRG1_HUMAN
		FBP1L_HUMAN
		CTNA1_HUMAN
		SCRIB_HUMAN
		LSP1_HUMAN
		PEBP1_HUMAN
		SHAN3_HUMAN
		CAVN2_HUMAN
		FETUA_HUMAN
		SYNE1_HUMAN
		MYLK_HUMAN
		NIPA_HUMAN
		PCY1A_HUMAN
		SASH1_HUMAN
		RFIP1_HUMAN
		NFIA_HUMAN
		CENPB_HUMAN
		SNX12_HUMAN
		CAV1_HUMAN
		SYNEM_HUMAN
		TPIS_HUMAN
		DC1L1_HUMAN
		ODPA_HUMAN
		TPD53_HUMAN
		RAB7A_HUMAN
		TRPS1_HUMAN
		LIPS_HUMAN
		SRS10_HUMAN
		PDPK2_HUMAN
		EPS15_HUMAN
		ITSN1_HUMAN
		ANK2_HUMAN
		DCLK1_HUMAN
		K1C18_HUMAN
		BORG5_HUMAN
		SMCA2_HUMAN
		FLNC_HUMAN
		SPT5H_HUMAN
		H4_HUMAN
		DESP_HUMAN
		MYH11_HUMAN
		AKA12_HUMAN
		RGPA1_HUMAN

## Sheet: 4.Heatmap
	IDC-Pro	ILC-Pro	IDC-Pho	ILC-Pho
CALD1_HUMAN	1.57693	4.25518	0.42625	1.33969
SC22B_HUMAN	3.98979	4.11381	1.80101	2.44235
CAVN1_HUMAN	0.628203	0.741147	0.178955	0.226099
ROA1_HUMAN	2.17462	2.60237	1.76973	0.469657
DREB_HUMAN	3.03606	13.2686	1.05705	1.61406
KTN1_HUMAN	3.78338	4.89619	3.35843	0.4142
SEPT2_HUMAN	1.8322	2.42626	3.81693	0.665672
UTRO_HUMAN	1.15506	6.55302	0.269385	1.60599
SEPT9_HUMAN	2.53925	4.38459	2.80499	0.649256
MAP1B_HUMAN	2.80466	1.17186	0.201373	1.80064

## Sheet: 5. Cluster 1
	IDC-Pro	ILC-Pro	IDC-Pho	ILC-Pho		Cluster 1-BCA	P1	P2	P3	P4	P5	P6	P7	P8	P9	P10
ROA1_HUMAN	0.748422	4.20751	1.3714	0.481306		ROA1_HUMAN	0.748422	1.47864	4.37471	2.3906	2.65462	0.481306	0.597284		0.330382
ROA1_HUMAN	1.47864	3.67412		0.597284		KTN1_HUMAN	2.45744	5.95235	6.676	1.49792	2.94035	0.204004	0.432715	0.225263	0.584621	1.38597
ROA1_HUMAN	4.37471	1.74433	3.23346			SEPT2_HUMAN	2.15533	1.46454	1.87674	1.24428	2.26266	0.899801	0.841552	1.21115	0.191769	0.255663
ROA1_HUMAN	2.3906	2.07727	0.70433	0.330382		SEPT9_HUMAN	2.01091	3.26332	3.0479	2.55894	1.93503	0.786757	0.660516	0.406733	0.620738	0.666513
ROA1_HUMAN	2.65462	2.05571
KTN1_HUMAN	2.45744	4.29879	3.52932	0.204004
KTN1_HUMAN	5.95235			0.432715
KTN1_HUMAN	6.676	2.05375	2.92954	0.225263
KTN1_HUMAN	1.49792	3.19151	1.24394	0.584621			SEPT2-IDC-Pro	SEPT2-ILC-Pro	SEPT2-IDC-Pho	SEPT2-ILC-Pho	SEPT9-IDC-Pro	SEPT9-ILC-Pro	SEPT9-IDC-Pho	SEPT9-ILC-Pho	ROA1-IDC-Pro	ROA1-ILC-Pro	ROA1-IDC-Pho	ROA1-ILC-Pho	KTN1-IDC-Pro	KTN1-ILC-Pro	KTN1-IDC-Pho	KTN1-ILC-Pho
KTN1_HUMAN	2.94035	10.0407	5.7309	1.38597		1	2.15533	2.51045	1.97842	0.899801	2.01091	14.813	0.273744	0.786757	0.748422	4.20751	1.3714	0.481306	2.45744	4.29879	3.52932	0.204004
SEPT2_HUMAN	2.15533	2.51045	1.97842	0.899801		2	1.46454	6.63337	23.9668	0.841552	3.26332	5.43083		0.660516	1.47864	3.67412		0.597284	5.95235			0.432715
SEPT2_HUMAN	1.46454	6.63337	23.9668	0.841552		3	1.87674	2.51165	2.3728	1.21115	3.0479	3.7109	0.2974	0.406733	4.37471	1.74433	3.23346		6.676	2.05375	2.92954	0.225263
SEPT2_HUMAN	1.87674	2.51165	2.3728	1.21115		4	1.24428	0.911734	6.49003	0.191769	2.55894	1.51193	3.03012	0.620738	2.3906	2.07727	0.70433	0.330382	1.49792	3.19151	1.24394	0.584621
SEPT2_HUMAN	1.24428	0.911734	6.49003	0.191769		5	2.26266	2.2567	2.58798	0.255663	1.93503	4.01205	7.61871	0.666513	2.65462	2.05571			2.94035	10.0407	5.7309	1.38597
SEPT2_HUMAN	2.26266	2.2567	2.58798	0.255663
SEPT9_HUMAN	2.01091	14.813	0.273744	0.786757
SEPT9_HUMAN	3.26332	5.43083		0.660516
SEPT9_HUMAN	3.0479	3.7109	0.2974	0.406733
SEPT9_HUMAN	2.55894	1.51193	3.03012	0.620738
SEPT9_HUMAN	1.93503	4.01205	7.61871	0.666513

## Sheet: 6. Cluster 2
	IDC-Pro	ILC-Pro	IDC-Pho	ILC-Pho			MAP1B-IDC-Pro	MAP1B-ILC-Pro	MAP1B-IDC-Pho	MAP1B-ILC-Pho	SC22B-IDC-Pro	SC22B-ILC-Pro	SC22B-IDC-Pho	SC22B-ILC-Pho	CAVN1-IDC-Pro	CAVN1-ILC-Pro	CAVN1-IDC-Pho	CAVN1-ILC-Pho
SC22B_HUMAN	5.23852	8.06014	2.71112	1.83625		1	4.472	0.438796	0.517358	2.8641	5.23852	8.06014	2.71112	1.83625	3.6925	0.343763	1.13225	0.241826
SC22B_HUMAN	2.24994		1.10645	2.11379		2	2.86051	1.00883	0.214584	2.06893	2.24994		1.10645	2.11379	0.446394	1.01023	0.27242	0.207901
SC22B_HUMAN	4.48093	1.62999	1.58545	2.84781		3			0.194439	0.468901	4.48093	1.62999	1.58545	2.84781	0.985605	0.522905	0.14135	0.228571
SC22B_HUMAN	1.86584	4.83387	4.33179			4	2.19846	2.25394	0.195096	13.871	1.86584	4.83387	4.33179		0.385757	0.961046	0.123095	0.885176
SC22B_HUMAN	5.35485	1.93126	0.749098	2.97156		5	1.68767	0.985875	0.179079	0.237492	5.35485	1.93126	0.749098	2.97156	0.452609	0.739491	0.0405236	0.0667661
CAVN1_HUMAN	3.6925	0.343763	1.13225	0.241826
CAVN1_HUMAN	0.446394	1.01023	0.27242	0.207901
CAVN1_HUMAN	0.985605	0.522905	0.14135	0.228571
CAVN1_HUMAN	0.385757	0.961046	0.123095	0.885176
CAVN1_HUMAN	0.452609	0.739491	0.0405236	0.0667661
MAP1B_HUMAN	4.472	0.438796	0.517358	2.8641
MAP1B_HUMAN	2.86051	1.00883	0.214584	2.06893
MAP1B_HUMAN			0.194439	0.468901
MAP1B_HUMAN	2.19846	2.25394	0.195096	13.871
MAP1B_HUMAN	1.68767	0.985875	0.179079	0.237492

## Sheet: 7. Cluster 3
	IDC-Pro	ILC-Pro	IDC-Pho	ILC-Pho			DREB-IDC-Pro	DREB-ILC-Pro	DREB-IDC-Pho	DREB-ILC-Pho	CALD1-IDC-Pro	CALD1-ILC-Pro	CALD1-IDC-Pho	CALD1-ILC-Pho	UTRO-IDC-Pro	UTRO-ILC-Pro	UTRO-IDC-Pho	UTRO-ILC-Pho
CALD1_HUMAN	0.513982	0.683171	0.272164	2.01877		1	1.03026	7.61376	2.09773	1.26016	0.513982	0.683171	0.272164	2.01877	1.77521	4.29002	0.26147	0.58017
CALD1_HUMAN	1.50921	8.19072		2.06132		2	4.34849	15.3626		1.42012	1.50921	8.19072		2.06132	0.654408		0.2714	5.33535
CALD1_HUMAN	16.2592	1.25596	0.480553	0.584204		3		3.06871	1.06835	2.06678	16.2592	1.25596	0.480553	0.584204	10.6438	1.20536	0.277299	0.472878
CALD1_HUMAN	1.39904	3.94206	0.418582	0.664022		4	3.66729	16.8293	0.633388	1.35528	1.39904	3.94206	0.418582	0.664022	0.484601	2.62715	0.26975	3.76493
CALD1_HUMAN	1.82255	7.5675	0.533702	1.33629		5	3.09819	33.5821	0.428732	5.76393	1.82255	7.5675	0.533702	1.33629	1.03557	18.0895	0.26688	0.386569
DREB_HUMAN	1.03026	7.61376	2.09773	1.26016
DREB_HUMAN	4.34849	15.3626		1.42012
DREB_HUMAN		3.06871	1.06835	2.06678
DREB_HUMAN	3.66729	16.8293	0.633388	1.35528
DREB_HUMAN	3.09819	33.5821	0.428732	5.76393
UTRO_HUMAN	1.77521	4.29002	0.26147	0.58017
UTRO_HUMAN	0.654408		0.2714	5.33535
UTRO_HUMAN	10.6438	1.20536	0.277299	0.472878
UTRO_HUMAN	0.484601	2.62715	0.26975	3.76493
UTRO_HUMAN	1.03557	18.0895	0.26688	0.386569
