# Supplementary material for: Comprehensive proteome, phosphoproteome and kinome characterization of luminal A breast cancer
Source: Front Oncol. 2023 Mar 31;13:1127446. doi: 10.3389/fonc.2023.1127446 (PMC10102592; doi:10.3389/fonc.2023.1127446)
Supplement: Supplementary file 5 [file Table_5.xlsx]

## Sheet: README
README for Supplementary Table 5
This supplementary table contains 4 tabs as follows:
Tab 1: The number of identified kinase.
Notes:	Overlap of kinases indentified from IDCs and ILCs.
Tab 2: The group of identified kinase.
Notes:	The number distribution of 135 identified kinases in each group in the human kinases.
Tab 3: KSEA analysis.
Notes:	Kinome profiling is shown to compare the phosphoproteomic data. Kinases with a p value < 0.05 based on the KSEA algorithm are shown. These kinases are predicted to be activated and inactivated in cancer tissue.
Tab 4: Overview of phosphorylation modification.
Notes:	Compendium of phosphorylations detected in IDCs subtype and ILCs subtype under standard conditions.

## Sheet: 1. The number of kinase
IDC	ILC
SGK1	PDK2
STK38	PDPK1
STK3	PDK3
RPS6KB1	PDK4
PRKCZ	SGK1
RPS6KA1	PAK2
LATS1	BMX
MOS	MET
PRKDC	PTK2
AKT1	SRC
LIMK1	ATR
LIMK2	HCK
TESK1	PTK6
LATS2	PRKACA
STK38L	CAMK2D
ROCK1	AKT2
MAPK14	NEK2
ATR	CDK16
PRKCA	FGR
MKNK2	RPS6KA1
CAMK1	MAPK3
MAPK7	ATM
CHEK2	MAPK11
DYRK1A	NLK
DYRK1B	ULK1
HIPK2	RPS6KB1
DYRK2	CDK2
PAK4	PRKG2
AURKB	HIPK2
MTOR	MAP3K2
PRKCE	PRKCZ
AKT2	MAPK14
PRKACA	MAPK1
CDK5	MAPK7
CDK1	AURKA
CDK16	CAMK1
PRKCQ	CDK4
PLK1	MAP3K7
CHEK1	MARK2
CAMK2D	CDK19
PRKD1	DAPK1
MAP3K2	STK3
PIM1	RAF1
PIM3	PRKAA1
PDK3	STK25
PDK4	SRPK1
ARAF	LATS1
BRAF	CSNK2A1
PRKCI	ABL1
PRKCD	RET
PDK2	PRKAA2
PDPK1	PLK1
ALK	DYRK3
FER	CDK9
IRAK1	PAK4
MAPK9	STK38
NEK6	MKNK1
PKM	PRKG1
CSNK2A1	TBK1
JAK2	ARAF
RET	BRAF
CDK4	CHEK2
MAP2K1	AKT1
RAF1	LATS2
NUAK1	STK38L
PRKG1	PRKCI
PRKG2	NUAK1
AKT3	ROCK2
PAK1	DYRK1B
CSNK2B	PKM
RPS6KB2	PIM1
CAMK2A	PIM3
ATM	ICK
PRKCB	DYRK1A
RPS6KA3	CDK3
MAPK1	MAPK15
MAPK11	PBK
NLK	VRK1
CAMK2B	PIM2
CAMK4	PRKD1
CDC7	MAPK8
UHMK1	UHMK1
MAPKAPK2	PRKCA
PRKAA2	ROCK1
CDK9	GSK3B
MAPK3	PRKCD
STK25	CDC7
PRKAA1	MAPKAPK2
GSK3B	PRKCQ
MAPK8	PRKCE
CDK2	CAMK2A
CDK7	NEK9
MAPK13	MAP2K2
	AKT3
	MAP3K8
	PAK1
	RPS6KB2
	RPS6KA3
	PLK3
	CAMK1G
	PNCK
	CDK1
	ALK
	FER
	IRAK1
	NEK6
	CDK5
	CDK7
	MAPK9
	PRKCH
	PRKD3
	MTOR
	CDK6
	RPS6KA5
	MAP2K1
	JAK2
	PRKDC
	CHUK
	DYRK2
	MKNK2
	CAMK2B
	CAMK4
	CHEK1
	PRKCB
	MOS
	CLK1
	MAPK6
	MAPK13
	AURKB
	WNK1
	WNK2

## Sheet: 2. The group of kinase
Gene Symbol	Protein Name		Group	Number
TK			RGC	0
SRC	SRC		Unknow	2
HCK	HCK		CK1	3
FGR	FGR		APK	7
ALK	ALK		TKL	9
MET	MET		TK	12
RET	RET		STE	12
PTK6	PTK6		CAMK	25
PTK2	FAK1		AGC	26
BMX	BMX		CMGC	39
ABL1	ABL1
FER	FER
JAK2	JAK2
TKL
LIMK1	LIMK1
IRAK1	IRAK1
LIMK2	LIMK2
TESK1	TESK1
ARAF	ARAF
BRAF	BRAF
MOS	MOS
PBK	TOPK
RAF1	RAF1
STE
MAP3K8	M3K8
WNK1	WNK1
WNK2	WNK2
MAP3K2	M3K2
MAP3K7	M3K7
STK3	STK3
STK25	STK25
PAK1	PAK1
PAK2	PAK2
PAK4	PAK4
MAP2K1	MP2K1
MAP2K2	MP2K2
CK1
VRK1	VRK1
PLK3	PLK3
PLK1	PLK1
CMGC
GSK3B	GSK3B
ICK	CILK1
SRPK1	SRPK1
CSNK2A1	CSK21
UHMK1	UHMK1
CDC7	CDC7
MAPK15	MK15
MAPK6	MK06
NLK	NLK
MAPK7	MK07
MAPK3	MK03
MAPK1	MK01
MAPK14	MK14
MAPK11	MK11
MAPK13	MK13
MAPK8	MK08
CDK4	CDK4
CDK6	CDK6
MAPK9	MK09
CDK7	CDK7
CDK16	CDK16
CDK3	CDK3
CDK2	CDK2
CDK1	CDK1
CDK5	CDK5
CDK9	CDK9
CHUK	IKKA
TBK1	TBK1
CDK19	CDK19
ULK1	ULK1
NEK6	NEK6
NEK9	NEK9
NEK2	NEK2
DYRK2	DYRK2
DYRK3	DYRK3
DYRK1A	DYR1A
DYRK1B	DYR1B
HIPK2	HIPK2
CLK1	CLK1
AGC
PDPK1	PDPK1
PDK1	PDPK1
AURKA	AURKA
AURKB	AURKB
RPS6KB1	KS6B1
RPS6KB2	KS6B2
AKT3	AKT3
AKT2	AKT2
AKT1	AKT1
SGK1	SGK1
STK38L	ST38L
STK38	STK38
LATS1	LATS1
LATS2	LATS2
PRKG1	KGP1
PRKG2	KGP2
PRKCD	KPCD
PRKCI	KPCI
PRKCZ	KPCZ
PRKCA	PICK1
PRKCH	KPCL
PRKCE	KPCE
PRKCQ	KPCT
PRKCB	KPCB
ROCK1	ROCK1
ROCK2	ROCK2
PRKACA	KAPCA
CAMK
MARK2	MARK2
CAMK1	KCC1A
CAMK1G	KCC1G
PNCK	KCC1B
CAMK4	KCC4
RPS6KA1	KS6A1
CAMK2D	KCC2D
RPS6KA5	KS6A5
CAMK2A	KCC2A
CAMK2B	KCC2B
MAPKAPK2	MAPK2
MKNK2	MKNK2
PRKD3	KPCD3
MKNK1	MKNK1
PRKD1	KPCD1
PRKAA2	AAPK2
PRKAA1	AAPK1
NUAK1	NUAK1
CHEK1	CHK1
PIM1	PIM1
PIM2	PIM2
PIM3	PIM3
CHEK2	CHK2
DAPK1	DAPK1
RPS6KA3	KS6A3
Atypical Protein Kinases
PDK2	PDK2
PDK3	PDK3
PDK4	PDK4
ATM	ATM
ATR	ATR
MTOR	MTOR
PRKDC	PRKDC

## Sheet: 3. KSEA 
IDC										ILC
Kinase.Gene	mS	Enrichment	m	z.score	p.value	FDR				Kinase.Gene	mS	Enrichment	m	z.score	p.value	FDR
SGK1	-1.92758	-5.68789	8	-3.24926	0.00057852	0.0543809				PDK1	-2.42217	-7.97677	3	-3.56314	0.000183224	0.00604639
STK38	-1.89501	-5.59177	4	-2.25047	0.0122096	0.256908				PDK2	-2.42217	-7.97677	3	-3.56314	0.000183224	0.00604639
STK3	-1.91926	-5.66334	3	-1.97934	0.0238889	0.256908				PDK3	-2.42217	-7.97677	2	-2.90929	0.00181125	0.034155
RPS6KB1	-1.69684	-5.00702	4	-1.96388	0.0247723	0.256908				PDK4	-2.42217	-7.97677	2	-2.90929	0.00181125	0.034155
PRKCZ	-1.85672	-5.4788	3	-1.90101	0.0286503	0.256908				SGK1	-0.98889	-3.25664	8	-2.75908	0.00289825	0.0478211
RPS6KA1	-1.20546	-3.55706	9	-1.87986	0.0300637	0.256908				PAK2	-2.02307	-6.66243	1	-1.75598	0.0395463	0.481593
LATS1	-1.40337	-4.14105	5	-1.72117	0.0426104	0.301226				BMX	-1.06763	-3.51595	2	-1.46358	0.0716546	0.481593
MOS	-1.76695	-5.21391	2	-1.46037	0.072094	0.346135				MET	-1.06763	-3.51595	2	-1.46358	0.0716546	0.481593
PRKDC	-1.24835	-3.68363	4	-1.31527	0.0942092	0.346135				PTK2	-1.06763	-3.51595	2	-1.46358	0.0716546	0.481593
AKT1	-0.766541	-2.2619	16	-1.23694	0.108055	0.346135				SRC	-0.65455	-2.15558	4	-1.44631	0.0740451	0.481593
LIMK1	-1.91594	-5.65354	1	-1.14037	0.127066	0.346135				ATR	-1.04066	-3.42713	2	-1.43479	0.075673	0.481593
LIMK2	-1.91594	-5.65354	1	-1.14037	0.127066	0.346135				HCK	-1.54489	-5.08767	1	-1.39509	0.0814938	0.481593
TESK1	-1.91594	-5.65354	1	-1.14037	0.127066	0.346135				PTK6	-1.54489	-5.08767	1	-1.39509	0.0814938	0.481593
LATS2	-1.89501	-5.59177	1	-1.12523	0.130245	0.346135				PRKACA	0.104583	0.344414	55	-1.1142	0.132597	0.481593
STK38L	-1.89501	-5.59177	1	-1.12523	0.130245	0.346135				CAMK2D	-1.12746	-3.71297	1	-1.08006	0.140059	0.481593
ROCK1	-1.23989	-3.65864	2	-0.921378	0.178426	0.403611				AKT2	-0.70751	-2.32999	2	-1.07922	0.140245	0.481593
MAPK14	-0.898927	-2.65255	5	-0.905528	0.182593	0.403611				NEK2	-1.11181	-3.66145	1	-1.06825	0.142704	0.481593
ATR	-1.21689	-3.59078	2	-0.897859	0.18463	0.403611				CDK16	-1.09639	-3.61065	1	-1.05661	0.145345	0.481593
PRKCA	-0.729352	-2.15217	8	-0.798588	0.212265	0.408958				FGR	-1.06763	-3.51595	1	-1.03491	0.150356	0.481593
MKNK2	-1.42502	-4.20495	1	-0.785386	0.216114	0.408958				RPS6KA1	-0.0364032	-0.119884	14	-0.960261	0.168462	0.481593
CAMK1	-1.28609	-3.79499	1	-0.684925	0.246696	0.454694				MAPK3	0.0857482	0.282388	33	-0.94471	0.172403	0.481593
MAPK7	-0.964168	-2.84506	2	-0.639423	0.261274	0.463493				ATM	-0.217808	-0.71729	5	-0.879996	0.189431	0.481593
CHEK2	-1.16989	-3.45209	1	-0.600896	0.273954	0.463493				MAPK11	-0.850971	-2.80244	1	-0.871394	0.19177	0.481593
DYRK1A	-1.09042	-3.21761	1	-0.543436	0.293415	0.463493				NLK	-0.850971	-2.80244	1	-0.871394	0.19177	0.481593
DYRK1B	-1.09042	-3.21761	1	-0.543436	0.293415	0.463493				ULK1	-0.850971	-2.80244	1	-0.871394	0.19177	0.481593
HIPK2	-0.964168	-2.84506	1	-0.45214	0.325584	0.463493				RPS6KB1	-0.0223813	-0.0737067	11	-0.816083	0.207226	0.481593
DYRK2	-0.602381	-1.7775	5	-0.426039	0.33504	0.463493				CDK2	0.188928	0.622182	88	-0.812224	0.208332	0.481593
PAK4	-0.665705	-1.96436	2	-0.334207	0.369112	0.463493				PRKG2	-0.762055	-2.50962	1	-0.804289	0.210615	0.481593
AURKB	-0.647392	-1.91032	2	-0.31548	0.376199	0.463493				HIPK2	-0.0880862	-0.290088	7	-0.782205	0.217047	0.481593
MTOR	-0.478519	-1.41201	7	-0.267127	0.394686	0.463493				MAP3K2	-0.720942	-2.37422	1	-0.773261	0.219684	0.481593
PRKCE	-0.489708	-1.44503	5	-0.243856	0.403671	0.463493				PRKCZ	-0.128155	-0.422045	4	-0.651772	0.257274	0.481593
AKT2	-0.507776	-1.49834	2	-0.172705	0.431442	0.463493				MAPK14	0.0721139	0.237487	12	-0.605327	0.272481	0.481593
PRKACA	-0.37957	-1.12003	32	-0.166393	0.433924	0.463493				MAPK1	0.170588	0.561785	34	-0.58557	0.279082	0.481593
CDK5	-0.397551	-1.17309	8	-0.119972	0.452253	0.463493				MAPK7	-0.235735	-0.776327	2	-0.575692	0.282412	0.481593
CDK1	-0.36486	-1.07663	37	-0.11422	0.454532	0.463493				AURKA	-0.234657	-0.77278	2	-0.574542	0.2828	0.481593
CDK16	-0.493759	-1.45698	1	-0.111985	0.455417	0.463493				CAMK1	-0.226299	-0.745255	2	-0.565622	0.285826	0.481593
PRKCQ	-0.427225	-1.26065	3	-0.110634	0.455953	0.463493				CDK4	-0.380561	-1.25327	1	-0.516376	0.302796	0.481593
PLK1	-0.425388	-1.25523	3	-0.108333	0.456866	0.463493				MAP3K7	-0.352282	-1.16015	1	-0.495034	0.310288	0.481593
CHEK1	-0.321075	-0.947425	6	0.0315584	0.487412	0.487412				MARK2	-0.153848	-0.506658	2	-0.488294	0.312671	0.481593
CAMK2D	-0.194991	-0.575377	1	0.104056	0.458563	0.463493				CDK19	-0.280323	-0.923167	1	-0.440727	0.329705	0.481593
PRKD1	-0.277725	-0.819509	8	0.125102	0.450222	0.463493				DAPK1	-0.255446	-0.841242	1	-0.421952	0.33653	0.481593
MAP3K2	-0.164074	-0.484147	1	0.126412	0.449703	0.463493				STK3	-0.0913388	-0.300799	2	-0.421577	0.336667	0.481593
PIM1	-0.135698	-0.400417	1	0.14693	0.441593	0.463493				RAF1	0.0879118	0.289514	6	-0.398826	0.345011	0.481593
PIM3	-0.135698	-0.400417	1	0.14693	0.441593	0.463493				PRKAA1	0.148234	0.488168	10	-0.370919	0.355349	0.481593
PDK3	-0.103559	-0.305581	2	0.240657	0.40491	0.463493				STK25	-0.173038	-0.569854	1	-0.359759	0.359514	0.481593
PDK4	-0.103559	-0.305581	2	0.240657	0.40491	0.463493				SRPK1	-0.155577	-0.512351	1	-0.346581	0.364453	0.481593
ARAF	-0.135698	-0.400417	3	0.254491	0.399558	0.463493				LATS1	0.105434	0.347217	5	-0.334508	0.368998	0.481593
BRAF	-0.135698	-0.400417	3	0.254491	0.399558	0.463493				CSNK2A1	0.221945	0.730916	27	-0.320421	0.374325	0.481593
PRKCI	-0.135698	-0.400417	3	0.254491	0.399558	0.463493				ABL1	-0.10778	-0.354943	1	-0.310508	0.378087	0.481593
PRKCD	-0.224365	-0.662055	10	0.261884	0.396705	0.463493				RET	0.130258	0.428971	5	-0.292614	0.384908	0.481593
PDK1	-0.103559	-0.305581	3	0.294744	0.384095	0.463493				PRKAA2	-0.0700799	-0.230789	1	-0.282056	0.38895	0.481593
PDK2	-0.103559	-0.305581	3	0.294744	0.384095	0.463493				PLK1	0.136746	0.450335	4	-0.25193	0.400548	0.481593
ALK	0.150307	0.443524	1	0.353742	0.361766	0.463493				DYRK3	-0.0135218	-0.0445302	1	-0.239372	0.405409	0.481593
FER	0.150307	0.443524	1	0.353742	0.361766	0.463493				CDK9	0.012941	0.0426176	1	-0.2194	0.413169	0.481593
IRAK1	0.150307	0.443524	1	0.353742	0.361766	0.463493				PAK4	0.112558	0.37068	2	-0.203957	0.419194	0.481593
MAPK9	0.150307	0.443524	1	0.353742	0.361766	0.463493				STK38	0.179265	0.59036	4	-0.187752	0.425535	0.481593
NEK6	0.150307	0.443524	1	0.353742	0.361766	0.463493				MKNK1	0.0696248	0.22929	1	-0.176621	0.429903	0.481593
PKM	0.150307	0.443524	1	0.353742	0.361766	0.463493				PRKG1	0.235011	0.773945	6	-0.126894	0.449512	0.481593
CSNK2A1	-0.154271	-0.455221	9	0.400502	0.344393	0.463493				TBK1	0.200134	0.659086	2	-0.110487	0.456012	0.481593
JAK2	0.075433	0.222587	2	0.423699	0.335893	0.463493				ARAF	0.22625	0.745092	3	-0.10118	0.459704	0.481593
RET	0.075433	0.222587	2	0.423699	0.335893	0.463493				BRAF	0.22625	0.745092	3	-0.10118	0.459704	0.481593
CDK4	0.362565	1.06985	1	0.507227	0.305998	0.463493				CHEK2	0.2099	0.69125	2	-0.100063	0.460147	0.481593
MAP2K1	0.145447	0.429183	3	0.606612	0.272054	0.463493				AKT1	0.279889	0.921738	30	-0.0982345	0.460873	0.481593
RAF1	0.143855	0.424487	5	0.78056	0.217531	0.408958				LATS2	0.179265	0.59036	1	-0.0938761	0.462604	0.481593
NUAK1	0.757491	2.2352	1	0.7928	0.213947	0.408958				STK38L	0.179265	0.59036	1	-0.0938761	0.462604	0.481593
PRKG1	0.158183	0.466764	5	0.803726	0.210778	0.408958				PRKCI	0.245707	0.809168	4	-0.0874647	0.465151	0.481593
PRKG2	0.776159	2.29029	1	0.806299	0.210035	0.408958				NUAK1	0.228503	0.752511	2	-0.0802089	0.468036	0.481593
AKT3	0.813821	2.40142	1	0.833533	0.202272	0.408958				ROCK2	0.228503	0.752511	1	-0.0567163	0.477386	0.481593
PAK1	0.047428	0.13995	13	1.00721	0.156917	0.368754				DYRK1B	0.291798	0.960957	1	-0.00894743	0.496431	0.496431
CSNK2B	1.07976	3.18613	1	1.02583	0.152486	0.367529				PKM	0.345969	1.13935	3	0.055314	0.477944	0.481593
RPS6KB2	1.15556	3.40983	1	1.08065	0.139927	0.346135				PIM1	0.364577	1.20064	2	0.0650244	0.474077	0.481593
CAMK2A	0.331673	0.978697	5	1.08424	0.139128	0.346135				PIM3	0.364577	1.20064	2	0.0650244	0.474077	0.481593
ATM	0.742243	2.19021	2	1.1056	0.134451	0.346135				ICK	0.466638	1.53675	1	0.123004	0.451052	0.481593
PRKCB	0.567891	1.67573	3	1.1357	0.12804	0.346135				DYRK1A	0.409201	1.34759	3	0.137969	0.445132	0.481593
RPS6KA3	0.27712	0.817725	7	1.17853	0.119293	0.346135				CDK3	0.433207	1.42665	2	0.138273	0.445012	0.481593
MAPK1	0.0515748	0.152187	18	1.1979	0.115477	0.346135				MAPK15	0.433207	1.42665	2	0.138273	0.445012	0.481593
MAPK11	1.31878	3.89145	1	1.19867	0.115328	0.346135				PBK	0.433207	1.42665	2	0.138273	0.445012	0.481593
NLK	1.31878	3.89145	1	1.19867	0.115328	0.346135				VRK1	0.433207	1.42665	2	0.138273	0.445012	0.481593
CAMK2B	1.34441	3.96706	1	1.2172	0.111764	0.346135				PIM2	0.502905	1.65618	1	0.150375	0.440234	0.481593
CAMK4	1.34441	3.96706	1	1.2172	0.111764	0.346135				PRKD1	0.368211	1.2126	13	0.175666	0.430278	0.481593
CDC7	1.45162	4.28342	1	1.29473	0.0977074	0.346135				MAPK8	0.388191	1.2784	8	0.180455	0.428398	0.481593
UHMK1	0.69951	2.06411	3	1.30055	0.0967061	0.346135				UHMK1	0.448766	1.47789	3	0.189687	0.424777	0.481593
MAPKAPK2	0.373588	1.10238	7	1.36309	0.0864276	0.346135				PRKCA	0.377074	1.24179	14	0.207327	0.417877	0.481593
PRKAA2	1.73114	5.10823	1	1.49685	0.0672163	0.346135				ROCK1	0.419873	1.38274	6	0.214847	0.414943	0.481593
CDK9	1.83275	5.40806	1	1.57032	0.05817	0.341749				GSK3B	0.376017	1.23831	16	0.218449	0.41354	0.481593
MAPK3	0.188999	0.557697	19	1.66388	0.0480681	0.301226				PRKCD	0.38517	1.26845	13	0.221816	0.412229	0.481593
STK25	1.98223	5.84914	1	1.67841	0.0466333	0.301226				CDC7	0.481516	1.58574	4	0.268465	0.394171	0.481593
PRKAA1	0.582032	1.71746	7	1.76187	0.0390455	0.301226				MAPKAPK2	0.443553	1.46072	7	0.279343	0.389991	0.481593
GSK3B	0.647901	1.91182	8	2.01824	0.0217833	0.256908				PRKCQ	0.472143	1.55488	5	0.284336	0.388076	0.481593
MAPK8	1.34205	3.96012	3	2.10531	0.0176322	0.256908				PRKCE	0.456327	1.50279	7	0.30485	0.38024	0.481593
CDK2	0.0913866	0.269663	46	2.11023	0.0174192	0.256908				CAMK2A	0.461698	1.52048	7	0.315574	0.376163	0.481593
CDK7	1.97894	5.83946	2	2.37028	0.00888737	0.256908				NEK9	0.606974	1.9989	2	0.323736	0.373069	0.481593
MAPK13	1.60259	4.72892	4	2.8078	0.00249409	0.117222				MAP2K2	0.630626	2.07679	2	0.348979	0.363552	0.481593
										AKT3	0.856046	2.81915	1	0.41689	0.338379	0.481593
										MAP3K8	0.878769	2.89399	1	0.434039	0.33213	0.481593
										PAK1	0.453241	1.49262	18	0.478965	0.315982	0.481593
										RPS6KB2	0.968013	3.18788	1	0.501391	0.308048	0.481593
										RPS6KA3	0.51871	1.70823	10	0.513248	0.303889	0.481593
										PLK3	0.647309	2.13173	4	0.518713	0.301981	0.481593
										CAMK1G	1.00215	3.30029	1	0.527152	0.299044	0.481593
										PNCK	1.00215	3.30029	1	0.527152	0.299044	0.481593
										CDK1	0.403699	1.32947	56	0.565024	0.286029	0.481593
										ALK	1.06495	3.50712	1	0.57455	0.282798	0.481593
										FER	1.06495	3.50712	1	0.57455	0.282798	0.481593
										IRAK1	1.06495	3.50712	1	0.57455	0.282798	0.481593
										NEK6	1.06495	3.50712	1	0.57455	0.282798	0.481593
										CDK5	0.592912	1.95259	7	0.577575	0.281776	0.481593
										CDK7	0.632833	2.08406	6	0.608531	0.271418	0.481593
										MAPK9	0.730837	2.40681	5	0.720897	0.235486	0.481593
										PRKCH	0.984279	3.24145	2	0.726435	0.233786	0.481593
										PRKD3	0.984279	3.24145	2	0.726435	0.233786	0.481593
										MTOR	0.515944	1.69912	21	0.734201	0.231413	0.481593
										CDK6	1.30611	4.30132	1	0.756553	0.224659	0.481593
										RPS6KA5	1.31754	4.33897	1	0.765181	0.222082	0.481593
										MAP2K1	0.727329	2.39526	6	0.783217	0.21675	0.481593
										JAK2	0.928851	3.05892	3	0.817243	0.206895	0.481593
										PRKDC	0.885708	2.91684	4	0.878552	0.189822	0.481593
										CHUK	1.17145	3.85786	2	0.926207	0.177169	0.481593
										DYRK2	0.841002	2.76961	6	0.993357	0.160268	0.481593
										MKNK2	1.78347	5.87338	1	1.11682	0.132036	0.481593
										CAMK2B	1.78683	5.88442	1	1.11935	0.131496	0.481593
										CAMK4	1.78683	5.88442	1	1.11935	0.131496	0.481593
										CHEK1	0.724088	2.38458	16	1.2692	0.102184	0.481593
										PRKCB	1.27665	4.20429	3	1.27187	0.101709	0.481593
										MOS	1.62559	5.35344	2	1.41091	0.0791355	0.481593
										CLK1	2.21685	7.30058	1	1.44388	0.0743858	0.481593
										MAPK6	2.27463	7.49086	1	1.48749	0.0684427	0.481593
										MAPK13	1.78683	5.88442	2	1.583	0.056711	0.481593
										AURKB	1.11686	3.67807	9	1.84117	0.032798	0.481037
										WNK1	18.7816	61.8521	1	13.9453	1.68e-44	1.11e-42
										WNK2	18.7816	61.8521	2	19.7216	7.03e-87	9.28e-85

## Sheet: 4. Overview of phosphorylation 
Gene Symbol	Protein Name				Protein Name
TK					TK	IDC	ILC
SRC	SRC		-1.44631		SRC
HCK	HCK		-1.39509		HCK
FGR	FGR		-1.03491		FGR
ALK	ALK	0.353742	0.57455		ALK
MET	MET		-1.46358		MET
RET	RET	0.423699	-0.292614		RET
PTK6	PTK6		-1.39509		PTK6
PTK2	FAK1		-1.46358		FAK1
BMX	BMX		-1.46358		BMX
ABL1	ABL1		-0.310508		ABL1
FER	FER	0.353742	0.57455		FER
JAK2	JAK2	0.423699	0.817243		JAK2
TKL					TKL	IDC	ILC
LIMK1	LIMK1	-1.14037			LIMK1
IRAK1	IRAK1	0.353742	0.57455		IRAK1
LIMK2	LIMK2	-1.14037			LIMK2
TESK1	TESK1	-1.14037			TESK1
ARAF	ARAF	0.254491	-0.10118		ARAF
BRAF	BRAF	0.254491	-0.10118		BRAF
MOS	MOS	-1.46037	1.41091		MOS
PBK	TOPK		0.138273		TOPK
RAF1	RAF1	0.78056	-0.398826		RAF1
STE					STE	IDC	ILC
MAP3K8	M3K8		0.434039		M3K8
WNK1	WNK1		13.9453		WNK1
WNK2	WNK2		19.7216		WNK2
MAP3K2	M3K2	0.126412	-0.773261		M3K2
MAP3K7	M3K7		-0.495034		M3K7
STK3	STK3	-1.97934	-0.421577		STK3
STK25	STK25	1.67841	-0.359759		STK25
PAK1	PAK1	1.00721	0.478965		PAK1
PAK2	PAK2		-1.75598		PAK2
PAK4	PAK4	-0.334207	-0.203957		PAK4
MAP2K1	MP2K1	0.606612	0.783217		MP2K1
MAP2K2	MP2K2		0.348979		MP2K2
CK1					CK1	IDC	ILC
VRK1	VRK1		0.138273		VRK1
PLK3	PLK3		0.518713		PLK3
PLK1	PLK1	-0.108333	-0.25193		PLK1
CMGC					CMGC	IDC	ILC
GSK3B	GSK3B	2.01824	0.218449		GSK3B
ICK	CILK1		0.123004		CILK1
SRPK1	SRPK1		-0.346581		SRPK1
CSNK2A1	CSK21	0.400502	-0.320421		CSK21
UHMK1	UHMK1	1.30055	0.189687		UHMK1
CDC7	CDC7	1.29473	0.268465		CDC7
MAPK15	MK15		0.138273		MK15
MAPK6	MK06		1.48749		MK06
NLK	NLK	1.19867	-0.871394		NLK
MAPK7	MK07	-0.639423	-0.575692		MK07
MAPK3	MK03	1.66388	-0.94471		MK03
MAPK1	MK01	1.1979	-0.58557		MK01
MAPK14	MK14	-0.905528	-0.605327		MK14
MAPK11	MK11	1.19867	-0.871394		MK11
MAPK13	MK13	2.8078	1.583		MK13
MAPK8	MK08	2.10531	0.180455		MK08
CDK4	CDK4	0.507227	-0.516376		CDK4
CDK6	CDK6		0.756553		CDK6
MAPK9	MK09	0.353742	0.720897		MK09
CDK7	CDK7	2.37028	0.608531		CDK7
CDK16	CDK16	-0.111985	-1.05661		CDK16
CDK3	CDK3		0.138273		CDK3
CDK2	CDK2	2.11023	-0.812224		CDK2
CDK1	CDK1	-0.11422	0.565024		CDK1
CDK5	CDK5	-0.119972	0.577575		CDK5
CDK9	CDK9	1.57032	-0.2194		CDK9
CHUK	IKKA		0.926207		IKKA
TBK1	TBK1		-0.110487		TBK1
CDK19	CDK19		-0.440727		CDK19
ULK1	ULK1		-0.871394		ULK1
NEK6	NEK6	0.353742	0.57455		NEK6
NEK9	NEK9		0.323736		NEK9
NEK2	NEK2		-1.06825		NEK2
DYRK2	DYRK2	-0.426039	0.993357		DYRK2
DYRK3	DYRK3		-0.239372		DYRK3
DYRK1A	DYR1A	-0.543436	0.137969		DYR1A
DYRK1B	DYR1B	-0.543436	-0.00894743		DYR1B
HIPK2	HIPK2	-0.45214	-0.782205		HIPK2
CLK1	CLK1		1.44388		CLK1
AGC					AGC	IDC	ILC
PDPK1	PDPK1	0.294744	-3.30613		PDPK1
PDK1	PDPK1	0.294744	-3.56314		PDPK1
AURKA	AURKA		-0.574542		AURKA
AURKB	AURKB	-0.31548	1.84117		AURKB
RPS6KB1	KS6B1	-1.96388	-0.816083		KS6B1
RPS6KB2	KS6B2	1.08065	0.501391		KS6B2
AKT3	AKT3	0.833533	0.41689		AKT3
AKT2	AKT2	-0.172705	-1.07922		AKT2
AKT1	AKT1	-1.23694	-0.0982345		AKT1
SGK1	SGK1	-3.24926	-2.75908		SGK1
STK38L	ST38L	-1.12523	-0.0938761		ST38L
STK38	STK38	-2.25047	-0.187752		STK38
LATS1	LATS1	-1.72117	-0.334508		LATS1
LATS2	LATS2	-1.12523	-0.0938761		LATS2
PRKG1	KGP1	0.803726	-0.126894		KGP1
PRKG2	KGP2	0.806299	-0.804289		KGP2
PRKCD	KPCD	0.261884	0.221816		KPCD
PRKCI	KPCI	0.254491	-0.0874647		KPCI
PRKCZ	KPCZ	-1.90101	-0.651772		KPCZ
PRKCA	PICK1	-0.798588	0.207327		PICK1
PRKCH	KPCL		0.726435		KPCL
PRKCE	KPCE	-0.243856	0.30485		KPCE
PRKCQ	KPCT	-0.110634	0.284336		KPCT
PRKCB	KPCB	1.1357	1.27187		KPCB
ROCK1	ROCK1	-0.921378	0.214847		ROCK1
ROCK2	ROCK2		-0.0567163		ROCK2
PRKACA	KAPCA	-0.166393	-1.1142		KAPCA
CAMK					CAMK	IDC	ILC
MARK2	MARK2		-0.488294		MARK2
CAMK1	KCC1A	-0.684925	-0.565622		KCC1A
CAMK1G	KCC1G		0.527152		KCC1G
PNCK	KCC1B		0.527152		KCC1B
CAMK4	KCC4	1.2172	1.11935		KCC4
RPS6KA1	KS6A1	-1.87986	-0.960261		KS6A1
CAMK2D	KCC2D	0.104056	-1.08006		KCC2D
RPS6KA5	KS6A5		0.765181		KS6A5
CAMK2A	KCC2A	1.08424	0.315574		KCC2A
CAMK2B	KCC2B	1.2172	1.11935		KCC2B
MAPKAPK2	MAPK2	1.36309	0.279343		MAPK2
MKNK2	MKNK2	-0.785386	1.11682		MKNK2
PRKD3	KPCD3		0.726435		KPCD3
MKNK1	MKNK1		-0.176621		MKNK1
PRKD1	KPCD1	0.125102	0.175666		KPCD1
PRKAA2	AAPK2	1.49685	-0.282056		AAPK2
PRKAA1	AAPK1	1.76187	-0.370919		AAPK1
NUAK1	NUAK1	0.7928	-0.0802089		NUAK1
CHEK1	CHK1	0.0315584	1.2692		CHK1
PIM1	PIM1	0.14693	0.0650244		PIM1
PIM2	PIM2		0.150375		PIM2
PIM3	PIM3	0.14693	0.0650244		PIM3
CHEK2	CHK2	-0.600896	-0.100063		CHK2
DAPK1	DAPK1		-0.421952		DAPK1
RPS6KA3	KS6A3	1.17853	0.513248		KS6A3
Atypical Protein Kinases					Atypical Protein Kinases	IDC	ILC
PDK2	PDK2	0.294744	-3.56314		PDK2
PDK3	PDK3	0.240657	-2.90929		PDK3
PDK4	PDK4	0.240657	-2.90929		PDK4
ATM	ATM	1.1056	-0.879996		ATM
ATR	ATR	-0.897859	-1.43479		ATR
MTOR	MTOR	-0.267127	0.734201		MTOR
PRKDC	PRKDC	-1.31527	0.878552		PRKDC
