# Supplementary material for: Comprehensive proteome, phosphoproteome and kinome characterization of luminal A breast cancer
Source: Front Oncol. 2023 Mar 31;13:1127446. doi: 10.3389/fonc.2023.1127446 (PMC10102592; doi:10.3389/fonc.2023.1127446)
Supplement: Supplementary file 6 [file Table_6.xlsx]

## Sheet: Description
Table 6. Differentially expressed proteins and phosphoproteins between tumor and normal adjacent tissue. Related to Figure 3 and Figure 4 Description.
1. 497 differentially expressed (DF) proteins in IDC. The 497 proteins that are differentially expressed in tumor and normal adjacent tissues. Log2 fold-change (FC) represents log2 (ratio of tumor to normal adjacent).
2. 421 differentially expressed (DF) proteins in ILC. The 421 proteins that are differentially expressed in tumor and normal adjacent tissues. Log2 fold-change (FC) represents log2 (ratio of tumor to normal adjacent).
3. 27 differentially expressed phosphoproteins in IDC. The 27 phosphoproteins that are differentially expressed in tumor and non-tumor tissues. Log2 fold-change represents log2 (ratio of tumor to non-tumor).
4. 30 differentially expressed phosphoproteins in ILC. The 30 phosphoproteins that are differentially expressed in tumor and non-tumor tissues. Log2 fold-change represents log2 (ratio of tumor to non-tumor).

## Sheet: 1. IDC DF proteins
	FC	P
HV335_HUMAN	0.342311	0.163907
COMT_HUMAN	0.763445	0.0989361
VIGLN_HUMAN	17.6246	0.00876699
LSM4_HUMAN	1.43155	0.159157
EHD4_HUMAN	1.40263	0.360498
TENA_HUMAN	17.5401	0.0170922
GSTP1_HUMAN	0.843941	0.485126
ABI1_HUMAN	1.706	0.0665316
ADHX_HUMAN	0.488675	0.0699381
MARCS_HUMAN	4.19104	0.0998879
IGHG3_HUMAN	0.635449	0.275454
COCA1_HUMAN	17.3451	0.0363737
H2AV_HUMAN	1.46674	0.132498
HNRPF_HUMAN	11.1706	0.00341504
PHB2_HUMAN	2.81455	0.111616
TYPH_HUMAN	11.1118	0.00614247
GANAB_HUMAN	1.63232	0.104172
RSU1_HUMAN	2.29859	0.114333
GRP75_HUMAN	3.21219	0.0587308
CSK2B_HUMAN	1.41635	0.341325
ASSY_HUMAN	2.11155	0.660615
TBA1A_HUMAN	2.18327	0.741781
TGM2_HUMAN	10.5212	0.00232675
APOD_HUMAN	0.0715616	0.0306531
MVP_HUMAN	9.34357	0.0269486
MYPT1_HUMAN	0.82809	0.921328
AGRIN_HUMAN	1.57809	0.432444
CPNE1_HUMAN	3.13219	0.187609
PARP1_HUMAN	9.33094	0.0484696
CSPG2_HUMAN	9.2334	0.000463407
DHB4_HUMAN	9.07521	0.0216358
TENX_HUMAN	0.0821957	0.0272404
SNX5_HUMAN	1.61629	0.171347
RECQ1_HUMAN	8.81524	0.0316709
CALM3_HUMAN	1.47717	0.129627
TFG_HUMAN	1.8418	0.375787
DHPR_HUMAN	12.7827	0.0631859
RAB21_HUMAN	2.50255	0.123572
NT5C_HUMAN	1.90061	0.174651
FINC_HUMAN	8.7404	0.0329425
DDX5_HUMAN	8.17901	0.0212539
RU2A_HUMAN	7.73395	0.00376379
DRA_HUMAN	4.97314	0.0647846
CO5_HUMAN	0.117771	0.00847988
ANT3_HUMAN	0.145182	0.0488756
ECI1_HUMAN	3.86017	0.119935
HDGR2_HUMAN	1.06151	0.214084
ANGT_HUMAN	0.477025	0.0552933
RS7_HUMAN	3.58117	0.0679734
FKBP3_HUMAN	7.59901	0.0236197
COPA_HUMAN	7.0066	0.00120374
HXK1_HUMAN	6.9936	0.00557799
COR1A_HUMAN	6.97281	0.0179647
PAIRB_HUMAN	5.19946	0.0800344
ARL3_HUMAN	6.83127	0.0152352
CPSF5_HUMAN	6.82122	0.0318886
AEBP1_HUMAN	6.74495	0.0331674
CK054_HUMAN	1.25997	0.604777
PLST_HUMAN	2.72853	0.122581
CFAB_HUMAN	0.640585	0.101828
LRC59_HUMAN	6.64484	0.00096466
SC23A_HUMAN	6.62919	0.00605326
MAT2B_HUMAN	2.61535	0.165512
NUCB1_HUMAN	6.50842	0.022464
VATG1_HUMAN	2.90558	0.0956617
VATA_HUMAN	3.41391	0.0532651
CATB_HUMAN	6.4818	0.0074548
RBMX_HUMAN	2.36099	0.0635943
LGMN_HUMAN	1.89902	0.267128
CTND1_HUMAN	1.60599	0.200649
ERAP1_HUMAN	2.29612	0.153679
CO8B_HUMAN	0.596956	0.0827296
CFAH_HUMAN	0.529095	0.130631
PSB4_HUMAN	6.43522	0.00549383
ANX11_HUMAN	1.76896	0.0517877
CNN2_HUMAN	6.38712	0.00871622
EZRI_HUMAN	6.35577	0.015511
ALDOC_HUMAN	2.28853	0.0560694
SYLC_HUMAN	6.29089	0.00960212
COPE_HUMAN	6.20857	0.0125961
IGA2_HUMAN	0.214116	0.205428
RUXG_HUMAN	6.17055	0.0315881
IGHG2_HUMAN	0.411202	0.158439
E41L2_HUMAN	0.938396	0.853339
PPIA_HUMAN	1.40413	0.0210525
MCTS1_HUMAN	6.06491	0.00200224
PEBP1_HUMAN	1.33934	0.32268
STAT3_HUMAN	5.79293	0.0246689
GNAS2_HUMAN	0.936934	0.872678
VATB2_HUMAN	5.78639	0.0288737
KANK2_HUMAN	9.46862	0.0909765
PP1R7_HUMAN	2.001	0.0525077
TRI25_HUMAN	5.70082	0.0443744
S10AA_HUMAN	0.876153	0.485164
ITA6_HUMAN	0.340359	0.307625
SYIC_HUMAN	5.67693	0.00459542
MECP2_HUMAN	0.952873	0.617136
RU17_HUMAN	5.62296	0.00215697
PSMD4_HUMAN	5.57214	0.0479784
SMC1A_HUMAN	2.66582	0.189757
COR1B_HUMAN	1.66778	0.135546
CPSF6_HUMAN	2.27526	0.10911
SCMC1_HUMAN	5.52394	0.0190761
TCP4_HUMAN	5.48187	0.0344155
G3BP1_HUMAN	5.37977	0.0373984
POSTN_HUMAN	5.35364	0.00209601
TEBP_HUMAN	1.37293	0.467523
LUM_HUMAN	0.792305	0.00143565
SERPH_HUMAN	5.29427	0.0144878
COPG1_HUMAN	5.22312	0.00160437
EMIL1_HUMAN	2.1104	0.187209
ISLR_HUMAN	5.21432	0.0392804
PALLD_HUMAN	5.20124	0.00879078
TPM4_HUMAN	5.19024	0.00797324
FUBP1_HUMAN	5.18746	0.0299312
YBOX1_HUMAN	4.59254	0.0883587
AIP_HUMAN	1.63442	0.241397
BLVRB_HUMAN	1.80856	0.300217
ACADV_HUMAN	1.38412	0.0787972
KINH_HUMAN	5.14534	0.00789711
SRC8_HUMAN	2.89115	0.145693
CDC37_HUMAN	1.77894	0.1855
RRBP1_HUMAN	5.14184	0.000330235
CSRP1_HUMAN	1.27349	0.403788
ACLY_HUMAN	5.13916	0.0177527
LMCD1_HUMAN	5.10785	0.0149791
KV315_HUMAN	0.632717	0.387304
DDAH1_HUMAN	1.80698	0.0805023
ARF6_HUMAN	1.51821	0.51904
RS15A_HUMAN	5.08468	1.01181e-05
NDUA5_HUMAN	1.65792	0.104715
MTAP_HUMAN	1.29571	0.282755
LAP2B_HUMAN	1.78607	0.276356
TPM2_HUMAN	6.6904	0.219142
SYEP_HUMAN	5.08238	0.00146075
BIEA_HUMAN	2.88302	0.318459
QCR1_HUMAN	5.06571	0.0197324
HEBP2_HUMAN	0.967204	0.828531
PSMD2_HUMAN	4.99077	0.00123944
HCD2_HUMAN	4.97842	0.000142065
MAP4_HUMAN	4.9394	0.00915049
ADDG_HUMAN	0.625872	0.856781
SODE_HUMAN	0.157923	0.00517068
HBB_HUMAN	1.23647	0.441532
AK1C3_HUMAN	0.399936	0.290529
SRPX_HUMAN	0.277711	0.186402
RALA_HUMAN	1.53758	0.380505
RHG01_HUMAN	4.90199	0.0109683
BTF3_HUMAN	3.05521	0.0752105
FKBP4_HUMAN	4.29959	0.0551184
MIC60_HUMAN	4.74111	0.000652066
PSMD3_HUMAN	2.0621	0.114271
ANGI_HUMAN	1.62929	0.378669
SYFB_HUMAN	4.72049	0.010187
PML_HUMAN	4.69868	0.012883
SYTC_HUMAN	4.69139	0.0241088
COPB2_HUMAN	4.65176	0.000812242
ODO1_HUMAN	1.60631	0.317326
H2B2E_HUMAN	1.7122	0.340277
H90B2_HUMAN	2.75326	0.120731
ARC1B_HUMAN	4.64724	6.94793e-05
RS27A_HUMAN	1.69994	0.176169
HBA_HUMAN	1.00579	0.964866
SBP1_HUMAN	1.55713	0.344431
FIS1_HUMAN	1.95531	0.0886968
HNRPM_HUMAN	4.62845	0.0201227
NSF_HUMAN	4.48622	0.00396225
ARPC4_HUMAN	1.68619	0.188973
EFHD1_HUMAN	0.910228	0.198543
C1QC_HUMAN	1.1708	0.711923
ARK72_HUMAN	4.47318	0.00766439
AP2A1_HUMAN	4.39743	0.00547038
COPD_HUMAN	4.39605	0.00321805
SF3B2_HUMAN	4.36955	0.00723861
SMRC2_HUMAN	1.58116	0.281893
MYLK_HUMAN	0.456669	0.271626
PSB6_HUMAN	2.63734	0.1475
DHE3_HUMAN	1.65164	0.147639
CAN2_HUMAN	1.20846	0.657871
NOP58_HUMAN	4.35854	0.0175173
FRIH_HUMAN	1.24557	0.650138
SNTB2_HUMAN	0.88392	0.858038
MYOF_HUMAN	2.79611	0.0679987
EPIPL_HUMAN	1.87482	0.501861
CPXM1_HUMAN	0.636314	0.326706
LIS1_HUMAN	2.72322	0.0819561
RAB5B_HUMAN	0.495954	0.333053
PLSL_HUMAN	4.33873	0.000767816
B2MG_HUMAN	2.43634	0.349312
PON1_HUMAN	0.220378	0.129966
PRS6B_HUMAN	4.29799	0.0181057
UCRI_HUMAN	4.29706	0.0216817
CO6A1_HUMAN	0.34366	0.067732
SRRT_HUMAN	4.28293	0.0128882
RM12_HUMAN	2.70615	0.0921068
ITAV_HUMAN	2.43899	0.256565
IF16_HUMAN	2.62463	0.060163
GDIA_HUMAN	2.0191	0.0606682
SDHA_HUMAN	2.05694	0.149372
ADIRF_HUMAN	1.74191	0.73557
RRAS_HUMAN	0.877179	0.961551
TLN2_HUMAN	2.16225	0.17572
PDIA5_HUMAN	4.28212	0.0441381
AMPL_HUMAN	4.27313	0.0387947
SQOR_HUMAN	4.26224	0.0465934
GPX4_HUMAN	4.24794	0.0231992
PDCD4_HUMAN	2.00608	0.253571
LYOX_HUMAN	3.23102	0.0800735
LAMB2_HUMAN	0.304113	0.097345
SF3B3_HUMAN	4.23552	0.00137224
EIF3A_HUMAN	4.23086	0.0113069
ESTD_HUMAN	1.36803	0.21161
U2AF2_HUMAN	4.22204	0.00164208
HEXA_HUMAN	6.70832	0.0716005
MUC18_HUMAN	0.492641	0.452795
HYOU1_HUMAN	4.21067	0.00489998
HNRL2_HUMAN	2.69307	0.0884824
PHS_HUMAN	4.17593	0.0404556
AOC3_HUMAN	0.401915	0.226135
LSM3_HUMAN	1.9553	0.229177
IDHP_HUMAN	4.17074	0.0111665
UBP7_HUMAN	3.71681	0.345511
EIF3H_HUMAN	4.9091	0.239504
DPYL2_HUMAN	0.558432	0.128277
OST48_HUMAN	1.23463	0.395092
HIBCH_HUMAN	1.25475	0.906011
TMED2_HUMAN	3.67851	0.072651
ADDA_HUMAN	0.711204	0.282837
MRC2_HUMAN	1.13592	0.609239
RBM3_HUMAN	8.20623	0.194109
AT2A2_HUMAN	4.70851	0.0633795
CATA_HUMAN	0.938323	0.605701
GSHR_HUMAN	4.11853	0.042698
CKAP4_HUMAN	4.07592	0.000781613
DEK_HUMAN	1.66125	0.103392
ARL8B_HUMAN	2.65597	0.0644842
DECR_HUMAN	3.39065	0.125187
AP2M1_HUMAN	4.06302	0.0149542
VINC_HUMAN	1.05413	0.797359
RAB2A_HUMAN	3.81479	0.0516293
TFAM_HUMAN	0.928649	0.88004
FHR1_HUMAN	0.866047	0.774904
ELOB_HUMAN	4.05563	0.0144884
HNRL1_HUMAN	4.04553	0.0285356
CIRBP_HUMAN	3.74919	0.0856026
CMA1_HUMAN	0.5916	0.0950741
VPS29_HUMAN	3.30768	0.315174
ACSL1_HUMAN	0.899691	0.918558
SF3A1_HUMAN	4.04383	0.000681812
TRYB1_HUMAN	1.02013	0.968296
FBN1_HUMAN	1.08185	0.817774
CO9_HUMAN	0.596743	0.232888
GPX3_HUMAN	1.82492	0.0681895
NAMPT_HUMAN	2.10468	0.210008
UB2L3_HUMAN	2.26036	0.0819112
SYRC_HUMAN	4.02512	0.000209147
STT3A_HUMAN	1.87374	0.173664
ACTG_HUMAN	4.02159	0.0150921
KAP0_HUMAN	1.89674	0.332857
MGMT_HUMAN	1.03529	#DIV/0!
OAT_HUMAN	6.35868	0.0516699
HS90B_HUMAN	3.98376	0.00649863
RS30_HUMAN	1.3846	0.404907
ENOG_HUMAN	9.06064	0.201295
IQGA2_HUMAN	2.76982	0.389504
STRAP_HUMAN	3.96851	0.0161363
PSA7_HUMAN	3.95988	0.000245647
S10A9_HUMAN	4.21875	0.164487
TRFL_HUMAN	0.881679	0.780157
TAGL_HUMAN	1.10571	0.7822
CAV1_HUMAN	0.334288	0.086207
RS28_HUMAN	3.92502	0.000699151
AK1A1_HUMAN	1.64341	0.0575544
XPO1_HUMAN	3.89559	0.0303394
RL9_HUMAN	3.87143	0.0133445
PRDX6_HUMAN	1.34614	0.452418
NDUS7_HUMAN	2.10037	0.39694
MET7A_HUMAN	0.699201	0.3224
SNAA_HUMAN	3.84664	0.00228625
DLDH_HUMAN	2.30702	0.0951741
B3AT_HUMAN	1.4751	0.398613
NUDT5_HUMAN	2.56337	0.312088
CD81_HUMAN	0.341773	0.325472
AT1A1_HUMAN	0.91367	0.743059
GTF2I_HUMAN	3.81049	0.00606215
AATM_HUMAN	3.80075	0.0181908
UBE2N_HUMAN	3.79388	1.5086e-05
LASP1_HUMAN	3.79101	0.00177649
TPD52_HUMAN	10.9988	0.0660777
TKT_HUMAN	1.43569	0.243499
RNPS1_HUMAN	3.78231	0.0234072
RCN1_HUMAN	1.36842	0.258101
SYQ_HUMAN	3.77481	0.0118203
GRB2_HUMAN	3.76226	0.00912066
ADH1B_HUMAN	0.215302	0.273042
CO4A2_HUMAN	0.577364	0.294387
ELAV1_HUMAN	3.75066	0.0248453
AQP1_HUMAN	0.380943	0.132884
RAD50_HUMAN	5.21129	0.104371
AATC_HUMAN	1.82641	0.0785884
SNR40_HUMAN	2.3924	0.231123
PSMD5_HUMAN	2.54888	0.0908882
TPM1_HUMAN	0.754292	0.199262
PDLI1_HUMAN	1.52731	0.217018
GRHPR_HUMAN	2.287	0.195356
DDX1_HUMAN	3.7305	0.000177692
ODB2_HUMAN	2.45047	0.0846949
U5S1_HUMAN	3.70054	0.0311297
F10A1_HUMAN	1.69065	0.0546336
RAB10_HUMAN	2.22832	0.120286
NIPS1_HUMAN	3.69525	0.00490524
HSP72_HUMAN	5.49287	0.271681
SAMH1_HUMAN	3.69446	0.000460935
ATP5I_HUMAN	3.68977	0.0432384
PCOC1_HUMAN	1.47807	0.300346
PSMD6_HUMAN	1.89737	0.158949
ARPC2_HUMAN	3.66421	0.00091043
SRBS1_HUMAN	0.743634	0.322085
K2C7_HUMAN	0.629334	0.493024
RL35_HUMAN	3.65865	0.0112751
ACTN4_HUMAN	1.46483	0.0477963
NDUS1_HUMAN	2.38609	0.0915145
AMPN_HUMAN	0.723598	0.655438
EEA1_HUMAN	3.8483	0.140354
CBX3_HUMAN	3.64302	0.00623045
R39L5_HUMAN	3.61617	0.0472702
EF1D_HUMAN	3.61087	0.0109235
TB182_HUMAN	3.60956	0.0458775
RPR1B_HUMAN	1.73009	0.136982
GSTM2_HUMAN	0.45516	0.235254
HV551_HUMAN	0.721601	0.620505
RALY_HUMAN	3.59808	0.00419611
PABP1_HUMAN	3.55488	0.00032188
CD44_HUMAN	1.10044	0.865264
TBB8_HUMAN	1.54243	0.0639329
PXL2A_HUMAN	0.516109	0.23853
FBLN2_HUMAN	1.6672	0.381089
DKC1_HUMAN	3.51492	0.00483472
SORCN_HUMAN	2.29927	0.155964
TBA1B_HUMAN	1.38956	0.572299
RAN_HUMAN	3.50884	0.0134578
PSB1_HUMAN	3.50442	0.0387622
SEP10_HUMAN	0.37443	0.069316
PSA3_HUMAN	3.49954	0.00284937
PLEC_HUMAN	1.84434	0.074055
PURB_HUMAN	3.49939	0.0287847
SIAS_HUMAN	3.48538	0.0374825
NDKA_HUMAN	3.48343	0.0349919
DDAH2_HUMAN	0.741305	0.476735
RAB7A_HUMAN	1.49072	0.106988
CBR3_HUMAN	4.20517	0.0806793
AN32B_HUMAN	3.47245	0.00934214
PSPC1_HUMAN	2.68117	0.117918
LAMB1_HUMAN	1.1011	0.867758
PSB8_HUMAN	3.46899	0.0101907
RL38_HUMAN	1.92041	0.413908
CAZA1_HUMAN	3.46874	0.00352931
SYSC_HUMAN	3.46155	0.00265593
PYGL_HUMAN	6.19174	0.222749
RS27L_HUMAN	1.28719	0.181138
CTBP1_HUMAN	0.680143	0.839495
OLFL3_HUMAN	0.859209	0.509543
CO8G_HUMAN	0.429365	0.12761
APOC3_HUMAN	0.756168	0.504223
SPON1_HUMAN	1.96587	0.397288
NACA_HUMAN	0.964123	0.735458
RS11_HUMAN	3.45877	0.0236963
ACINU_HUMAN	3.45381	0.0251326
HSP74_HUMAN	3.4473	0.0405532
HNRDL_HUMAN	3.43676	0.0267941
ECHD1_HUMAN	0.880374	0.396531
S10AG_HUMAN	3.47569	0.208794
AMBP_HUMAN	0.539823	0.0505637
SRP14_HUMAN	3.37088	0.0622452
CFAD_HUMAN	0.178274	0.0182992
PYGB_HUMAN	0.67869	0.156595
PTPA_HUMAN	3.4114	0.024105
TOP2B_HUMAN	3.41114	0.0129871
CYB5_HUMAN	2.353	0.250448
TSN_HUMAN	0.821903	0.592719
MZB1_HUMAN	2.00894	0.20726
SFRP4_HUMAN	2.72619	0.126437
PP1B_HUMAN	3.40601	0.0393141
PCBP2_HUMAN	3.39538	0.000409507
PSA1_HUMAN	3.39268	0.0140926
FBLN1_HUMAN	3.38023	0.00126663
ZA2G_HUMAN	0.132136	0.26334
UBP5_HUMAN	3.35998	0.00360917
TIF1B_HUMAN	3.34289	4.14156e-05
CLCB_HUMAN	3.34237	0.0146123
HEBP1_HUMAN	3.07372	0.288571
PLPHP_HUMAN	2.91504	0.131746
KCC2D_HUMAN	1.08531	0.363211
PP2AA_HUMAN	3.33572	0.0374078
PRS4_HUMAN	2.51082	0.10987
FBLN3_HUMAN	1.41884	0.387116
HEP2_HUMAN	0.190688	0.0179226
TMED9_HUMAN	3.32557	0.0115429
SAMP_HUMAN	1.5677	0.211826
LSM8_HUMAN	1.48092	0.219458
KAD2_HUMAN	3.32164	0.000617333
U520_HUMAN	3.32	0.00139936
TENS1_HUMAN	1.02006	0.958519
MFAP5_HUMAN	0.490863	0.190288
PEDF_HUMAN	3.3103	0.0073071
MYH9_HUMAN	1.48956	0.080751
XRCC6_HUMAN	1.41827	0.12115
TIM13_HUMAN	1.1979	0.458128
API5_HUMAN	3.3074	0.00699237
ASNA_HUMAN	3.30589	0.0154862
CLIC1_HUMAN	3.29981	0.0142446
ODPB_HUMAN	3.28487	0.0479732
RL32_HUMAN	3.28315	0.00846726
A1AG2_HUMAN	0.207824	0.0109964
RS2_HUMAN	3.26981	0.000926216
ANXA2_HUMAN	1.2498	0.409661
HDGR3_HUMAN	1.00551	0.992192
VAMP3_HUMAN	1.09898	0.719051
RTCB_HUMAN	3.26654	0.0132471
IF4G1_HUMAN	2.35234	0.336097
RS26_HUMAN	3.26148	0.0358095
NDUV2_HUMAN	3.26051	0.00130091
PSD13_HUMAN	1.37703	0.288373
BGH3_HUMAN	1.16659	0.577277
EIF3C_HUMAN	4.5606	0.167438
RBBP4_HUMAN	1.08487	0.704148
CISY_HUMAN	3.25314	0.0211717
LEG1_HUMAN	1.71214	0.122733
PGRC2_HUMAN	0.915372	0.933508
SMD3_HUMAN	3.24692	0.0438157
ACSL3_HUMAN	0.578385	0.737197
ALDH2_HUMAN	1.9756	0.117614
HPRT_HUMAN	3.24586	0.0215665
SKP1_HUMAN	1.10203	0.809816
TPP1_HUMAN	2.91393	0.0890331
TCTP_HUMAN	3.24518	0.00851482
F13A_HUMAN	1.72495	0.275125
DCLK1_HUMAN	6.79521	0.405998
SERA_HUMAN	0.22434	0.034961
LEG3_HUMAN	0.944844	0.801537
RS14_HUMAN	3.22464	0.00541705
SF3B6_HUMAN	3.21956	0.0347741
RCC1_HUMAN	5.32381	0.0577888
PSD11_HUMAN	2.89077	0.0864647
IGK_HUMAN	0.231976	0.0241906
HBD_HUMAN	1.19771	0.596076
G3P_HUMAN	1.54022	0.0817649
DNJB1_HUMAN	3.21927	0.021566
IGLC3_HUMAN	0.369571	0.150872
GSTK1_HUMAN	2.01573	0.196811
LRP1_HUMAN	1.77895	0.151349
XRCC5_HUMAN	1.08323	0.741901
H2A2B_HUMAN	1.16391	0.555457
THUM1_HUMAN	3.21526	0.00784431
RTRAF_HUMAN	3.20172	0.0378902
1433E_HUMAN	2.55934	0.0592687
EF1A1_HUMAN	3.19645	0.0341632
A2MG_HUMAN	0.481748	0.0674739
LMNA_HUMAN	1.00674	0.974164
ERP44_HUMAN	2.02413	0.0959509
RUXE_HUMAN	3.19391	0.0296863
KTN1_HUMAN	4.03007	0.0834394
MK01_HUMAN	1.46171	0.164243
PSA2_HUMAN	3.18161	0.00617274
TCPE_HUMAN	3.179	0.000254417
SMC3_HUMAN	3.17709	0.0214615
EIF3L_HUMAN	3.17377	0.00227092
CYTB_HUMAN	2.20218	0.276354
COX5B_HUMAN	3.16966	0.00713932
MYL6_HUMAN	1.35991	0.0984208
SSBP_HUMAN	3.16153	0.0241745
CO5A2_HUMAN	0.453785	0.170755
QCR2_HUMAN	3.15841	0.0168964
RAB14_HUMAN	3.1505	0.00791295
DREB_HUMAN	3.1366	0.0260988
GDIR2_HUMAN	2.22804	0.0679071
TETN_HUMAN	0.666187	0.0883451
C1QA_HUMAN	0.957232	0.219226
PRS6A_HUMAN	3.13266	0.000638164
ECH1_HUMAN	3.13201	0.0343714
RL10_HUMAN	3.12032	0.000706482
SFPQ_HUMAN	3.08959	0.00170791
APMAP_HUMAN	1.11598	0.750258
LSM2_HUMAN	3.08496	0.00984858
NONO_HUMAN	3.08446	0.00273775
RL26_HUMAN	1.96322	0.0705722
DSG2_HUMAN	1.18609	0.540346
ENOA_HUMAN	1.03626	0.6493
DHX15_HUMAN	3.68282	0.0795831
LYAG_HUMAN	2.55007	0.0635308
PRKDC_HUMAN	3.08311	0.00360262
COX5A_HUMAN	3.07037	0.00545075
K1C10_HUMAN	0.946356	0.890957
NHP2_HUMAN	3.24367	0.119789
CH10_HUMAN	3.06769	0.0453351
SMD1_HUMAN	1.41155	0.32689
TBB6_HUMAN	3.06702	0.0010501
FABP4_HUMAN	0.779884	0.647638
1433G_HUMAN	1.49679	0.120551
CSN8_HUMAN	1.94764	0.496462
CMC1_HUMAN	0.908317	0.266991
NTF2_HUMAN	3.06019	0.0289374
CO5A1_HUMAN	0.915091	0.857096
AP2A2_HUMAN	1.66779	0.245119
EIF3I_HUMAN	3.05539	0.0103015
LEMD2_HUMAN	1.27467	0.602128
SF01_HUMAN	2.49302	0.0572481
DPYL3_HUMAN	3.0526	0.00011902
TPD54_HUMAN	2.915	0.155147
RL35A_HUMAN	3.04893	0.000874271
CO8A_HUMAN	0.416217	0.215751
HS90A_HUMAN	1.79942	0.169704
DHB12_HUMAN	0.866653	0.445176
CD59_HUMAN	0.702956	0.457297
RL23A_HUMAN	3.03728	0.0163131
PACN2_HUMAN	1.50064	0.340786
TARSH_HUMAN	0.484258	0.0582587
NDUA8_HUMAN	3.02597	0.00592336
1433Z_HUMAN	1.7893	0.182116
FHL2_HUMAN	4.01815	0.0557109
EHD2_HUMAN	0.586912	0.217261
TCPD_HUMAN	3.00439	0.0295894
CO3A1_HUMAN	1.45113	0.415168
LDHB_HUMAN	1.00944	0.97787
RS18_HUMAN	3.0005	0.00234971
HS71B_HUMAN	1.22818	0.332453
HNRPQ_HUMAN	3.11675	0.10358
PCCB_HUMAN	0.959298	0.928031
LAMA4_HUMAN	0.481465	0.257942
PPIB_HUMAN	2.99933	0.0031613
BAP31_HUMAN	2.99145	0.0153205
FA12_HUMAN	0.935939	0.57918
PARVA_HUMAN	1.30344	0.926172
YAP1_HUMAN	0.618261	0.512239
ATP5J_HUMAN	1.77701	0.123728
PPT1_HUMAN	4.31553	0.0961159
PTGR1_HUMAN	3.03042	0.115124
CERU_HUMAN	0.23973	0.000124138
PRP8_HUMAN	2.98078	0.00303371
PDIA1_HUMAN	2.9499	0.00360821
PEA15_HUMAN	1.72626	0.217003
ATPG_HUMAN	2.94922	0.00509413
K2C8_HUMAN	2.94551	0.0487277
HV307_HUMAN	0.167065	0.094298
A2GL_HUMAN	0.267569	0.0197442
ATPD_HUMAN	2.94037	0.0256518
OLA1_HUMAN	2.93473	0.0274997
CAH2_HUMAN	0.433165	0.511626
RL18A_HUMAN	2.93222	0.000632799
PSA5_HUMAN	2.92926	0.00539815
HYEP_HUMAN	0.693739	0.158253
KV401_HUMAN	0.462351	0.288594
CTNB1_HUMAN	1.44159	0.30465
C1S_HUMAN	1.94152	0.220557
K2C1_HUMAN	0.978198	0.962865
H4_HUMAN	1.25636	0.467234
S10AD_HUMAN	2.3071	0.176201
DERM_HUMAN	0.457698	0.0740635
C1QBP_HUMAN	2.47816	0.173256
NCKP1_HUMAN	0.712539	0.501079
TCPH_HUMAN	2.20825	0.0554194
SF3A3_HUMAN	10.1126	0.083388
ZO1_HUMAN	2.87866	0.358414
RL5_HUMAN	2.92734	0.00188756
ATPK_HUMAN	1.54997	0.14196
G6PD_HUMAN	2.34239	0.189437
HMGN2_HUMAN	0.940707	0.249722
IF4A1_HUMAN	2.92555	0.00694846
PSME1_HUMAN	2.90886	0.0189421
RL24_HUMAN	2.90159	0.00665478
PIP_HUMAN	0.166123	0.298409
GBB1_HUMAN	1.82783	0.405526
DDB1_HUMAN	1.6322	0.316208
NENF_HUMAN	5.33065	0.303929
COX41_HUMAN	2.89998	0.00509881
RL34_HUMAN	2.89908	0.00553375
FBRL_HUMAN	2.87422	0.011276
RS10_HUMAN	2.86416	0.00744683
ANM1_HUMAN	2.95769	0.172154
CCAR2_HUMAN	2.86408	0.0378112
IMDH2_HUMAN	4.66403	0.0625507
SRPX2_HUMAN	2.03753	0.610666
TCPB_HUMAN	2.85848	0.00334674
ANXA3_HUMAN	0.345942	0.146074
LMAN2_HUMAN	2.85794	0.0252387
SPTC3_HUMAN	1.79983	0.800152
ROAA_HUMAN	2.85692	0.00981639
AKA12_HUMAN	0.760042	0.511422
ECHM_HUMAN	1.4896	0.0429896
AOFB_HUMAN	0.909893	0.819235
RAB5A_HUMAN	1.18346	0.209144
COEA1_HUMAN	0.275341	0.0322973
IGJ_HUMAN	0.125173	0.0681356
SPRE_HUMAN	1.36579	0.168164
PRELP_HUMAN	0.959767	0.840829
MATR3_HUMAN	2.85141	0.0365434
FHL1_HUMAN	0.286764	0.043388
APOE_HUMAN	2.85008	0.0215812
RL21_HUMAN	2.84278	0.0203478
TMM43_HUMAN	0.841354	0.650972
IF6_HUMAN	2.83709	0.0037345
ILF3_HUMAN	2.82373	0.00173595
FIBB_HUMAN	1.03637	0.951618
PA2G4_HUMAN	2.82192	0.00163113
EF1G_HUMAN	2.81947	0.0111123
COX2_HUMAN	1.40148	0.422214
LMNB2_HUMAN	1.12657	0.663132
AFAM_HUMAN	0.22476	0.0704003
LAMP2_HUMAN	1.19603	0.287653
TXTP_HUMAN	2.44005	0.141817
CPNS1_HUMAN	2.20607	0.058786
BCAM_HUMAN	0.877706	0.764593
CFAI_HUMAN	0.401321	0.0877019
OLFL1_HUMAN	0.29073	0.00670389
PLIN3_HUMAN	2.80758	0.0113566
SET_HUMAN	2.80198	0.00580866
KAD3_HUMAN	1.42222	0.090856
ASAH1_HUMAN	2.7978	0.0291262
MOGS_HUMAN	2.04735	0.226009
RS23_HUMAN	2.79715	0.0145174
NNTM_HUMAN	7.63981	0.257261
RL37A_HUMAN	2.79358	0.044307
CALU_HUMAN	2.79004	0.0147628
IDHC_HUMAN	1.56493	0.234577
HP1B3_HUMAN	1.392	0.137226
SSRA_HUMAN	1.48458	0.718601
QOR_HUMAN	3.15813	0.0670275
SRSF7_HUMAN	2.78888	0.000991162
S10AB_HUMAN	2.78842	0.00855292
THRB_HUMAN	0.392339	0.0697298
DNPH1_HUMAN	3.63359	0.0904158
ACBP_HUMAN	0.846365	0.737552
CBR1_HUMAN	1.18111	0.412518
RUVB2_HUMAN	2.7781	0.00793503
RACK1_HUMAN	2.77202	0.00640161
SEP11_HUMAN	2.76751	0.00419576
FGL2_HUMAN	2.00547	0.73674
NUMA1_HUMAN	1.85559	0.0650547
ANXA5_HUMAN	1.16392	0.415661
CRYAB_HUMAN	0.322234	0.104144
RS9_HUMAN	2.76223	0.0455402
PDLI3_HUMAN	1.75291	0.111478
SYVC_HUMAN	2.75989	0.0297991
PHB_HUMAN	2.7543	0.0211609
C4BPA_HUMAN	0.577817	0.318759
AN32A_HUMAN	2.7432	0.0418158
GELS_HUMAN	1.08252	0.338446
UACA_HUMAN	1.07988	0.555456
SND1_HUMAN	2.74233	3.42104e-05
SODC_HUMAN	1.62968	0.067764
PICAL_HUMAN	2.7393	0.0145854
RS29_HUMAN	2.29057	0.118962
RL22_HUMAN	2.72928	0.000814139
CD14_HUMAN	1.85628	0.235889
BASP1_HUMAN	3.29415	0.133259
TSP1_HUMAN	29.1749	0.050227
PFKAM_HUMAN	0.753465	0.579923
GSTM3_HUMAN	0.498972	0.444439
AIMP1_HUMAN	2.72498	0.0016339
KHDR1_HUMAN	2.72422	0.0377109
AIFM1_HUMAN	2.7229	0.0170091
FBLN5_HUMAN	0.956175	0.907805
ESYT2_HUMAN	1.81592	0.357609
NP1L1_HUMAN	2.71264	0.0406435
EIF3G_HUMAN	3.12187	0.0663908
GLOD4_HUMAN	2.70974	0.00336847
LDHA_HUMAN	2.70433	0.0130664
RL4_HUMAN	2.68051	0.00176944
RO60_HUMAN	1.61761	0.306165
CYFP1_HUMAN	1.25287	0.232168
APT_HUMAN	2.67792	0.0119446
FLOT1_HUMAN	1.64451	0.474669
DDX6_HUMAN	4.9756	0.0665137
PRS8_HUMAN	2.67076	0.00715936
IGHM_HUMAN	0.55226	0.164974
ARP3_HUMAN	2.66915	0.00547386
MK03_HUMAN	1.20707	0.67679
HV349_HUMAN	0.790617	0.667737
APOH_HUMAN	0.629041	0.105674
ADT3_HUMAN	1.59116	0.524251
TSTD1_HUMAN	4.1634	0.262307
PLGT3_HUMAN	3.0177	0.0837189
PGM2_HUMAN	2.12715	0.0634452
ODBA_HUMAN	2.431	0.460162
KAP2_HUMAN	1.47205	0.266951
CTNA1_HUMAN	1.59182	0.191644
NDUAA_HUMAN	2.66076	0.0132144
A1AG1_HUMAN	0.293611	0.0183281
HEM2_HUMAN	1.02601	0.912809
SODM_HUMAN	1.11546	0.791535
PGRP2_HUMAN	0.317367	0.0361174
SMD2_HUMAN	2.65719	0.00986339
RS4X_HUMAN	2.65328	0.000681888
PDLI7_HUMAN	1.9052	0.0840165
SAHH_HUMAN	2.15821	0.0999324
CAH1_HUMAN	1.06974	0.872479
H2A1J_HUMAN	2.38208	0.355383
STOM_HUMAN	1.69492	0.260469
IGKC_HUMAN	0.903031	0.773576
HNRH2_HUMAN	4.43027	0.231066
PGS1_HUMAN	1.31321	0.34479
CDC5L_HUMAN	0.738311	0.137593
AL7A1_HUMAN	0.473442	0.124586
TYB4_HUMAN	2.11856	0.0501327
AP2B1_HUMAN	3.02709	0.0501237
PA1B2_HUMAN	2.39802	0.0839559
PSA4_HUMAN	2.6483	0.0170492
SRP09_HUMAN	2.647	0.0337172
BGLR_HUMAN	0.729879	0.879184
HEXB_HUMAN	2.29569	0.0881858
TACD2_HUMAN	1.12761	0.718021
RAB5C_HUMAN	2.53906	0.0804119
RAB1B_HUMAN	1.39403	0.98333
IGHA1_HUMAN	0.33372	0.0103023
TKFC_HUMAN	1.66776	0.131743
RL29_HUMAN	2.64029	0.0207337
PGFRB_HUMAN	0.386723	0.400123
HRG_HUMAN	0.589996	0.127378
TPM3_HUMAN	2.6371	0.0273179
CLUS_HUMAN	0.738949	0.568485
SH3G1_HUMAN	3.0337	0.0735299
RU1C_HUMAN	2.63313	0.117484
GDIB_HUMAN	2.63275	0.0024306
AT5F1_HUMAN	2.16132	0.201703
PLAK_HUMAN	1.23365	0.657927
VWF_HUMAN	0.609191	0.420344
ARF4_HUMAN	6.27618	0.107328
UGGG1_HUMAN	2.61966	0.0421722
IF5A1_HUMAN	2.61438	0.00702259
FLNA_HUMAN	1.23979	0.37073
H33_HUMAN	1.30701	0.797024
TAGL2_HUMAN	1.61448	0.0752582
VDAC2_HUMAN	0.831143	0.822753
DCTN1_HUMAN	1.80499	0.249468
ALDR_HUMAN	1.52659	0.450681
AMPB_HUMAN	2.05553	0.196938
VAPA_HUMAN	2.60876	0.00240841
RL17_HUMAN	2.59895	0.0280523
PUF60_HUMAN	2.59082	0.0323279
UGDH_HUMAN	4.11683	0.216775
GPDM_HUMAN	0.328197	0.56112
PSA6_HUMAN	2.58428	0.0361595
MYH14_HUMAN	2.92872	0.281964
MYL9_HUMAN	0.59469	0.327646
NID2_HUMAN	0.91613	0.754158
GAR1_HUMAN	2.58082	0.00260705
DNJA1_HUMAN	4.06641	0.241081
6PGD_HUMAN	2.5723	0.0313986
ATP5H_HUMAN	2.5689	0.00396051
PPCE_HUMAN	1.17901	0.596258
ETFA_HUMAN	2.56532	0.00652622
SC22B_HUMAN	2.55356	0.0161312
GAL3A_HUMAN	2.54544	0.00988706
CO6A2_HUMAN	0.347727	0.0526136
CAVN2_HUMAN	0.220243	0.056447
DNJA2_HUMAN	56.2576	0.380685
NPM_HUMAN	2.54543	0.00511838
DX39B_HUMAN	2.53927	0.0219707
DHX9_HUMAN	2.5331	0.00365647
LIMS1_HUMAN	2.40264	0.0585633
ASPN_HUMAN	1.9379	0.236792
1433T_HUMAN	0.699393	0.667313
VWA1_HUMAN	1.42278	0.584502
IPYR2_HUMAN	2.8102	0.0563926
NIBL1_HUMAN	1.36628	0.543164
RAP1B_HUMAN	1.80952	0.102727
NDUS5_HUMAN	2.53103	0.0143672
MPCP_HUMAN	2.53046	0.0225512
DLRB1_HUMAN	1.59592	0.177752
FETUA_HUMAN	0.340275	0.0604342
MMSA_HUMAN	2.53005	0.0488481
RAB1A_HUMAN	2.54659	0.0846984
RL6_HUMAN	2.52344	0.0080032
NIT2_HUMAN	2.85799	0.0540042
RADI_HUMAN	3.0611	0.0542536
ICAL_HUMAN	1.73885	0.229739
TECR_HUMAN	1.65482	0.203677
SRSF1_HUMAN	2.51958	0.00542803
RSMN_HUMAN	2.51486	0.0121195
HSPB1_HUMAN	2.26061	0.261318
RL36L_HUMAN	0.729495	0.651492
NIBAN_HUMAN	1.80275	0.32084
NOP56_HUMAN	2.51258	0.00154227
THIO_HUMAN	1.13563	0.690727
SYMC_HUMAN	2.4857	0.13924
RABP2_HUMAN	4.58545	0.335136
ILF2_HUMAN	2.51221	0.0425162
A1BG_HUMAN	0.354675	0.010306
GSTO1_HUMAN	2.5079	0.0120032
H2AW_HUMAN	1.54056	0.285558
NDKB_HUMAN	3.03825	0.0506456
MIF_HUMAN	1.47342	0.0936858
FUS_HUMAN	2.50789	0.0162445
MMP2_HUMAN	6.14992	0.0782341
ARC1A_HUMAN	0.624658	0.2504
KV229_HUMAN	0.342722	0.462388
K1C14_HUMAN	0.770483	0.689515
ACADM_HUMAN	2.50456	0.023361
MDHM_HUMAN	2.50302	0.00457732
CD166_HUMAN	1.24073	0.790171
SART3_HUMAN	1.68522	0.233334
PDXK_HUMAN	1.54563	0.329717
HNRPR_HUMAN	1.50351	0.19476
ROA1_HUMAN	2.50267	0.00743695
DDX17_HUMAN	2.50155	0.00102567
HDGF_HUMAN	2.50083	0.00948421
PLIN1_HUMAN	0.355365	0.00528091
REEP5_HUMAN	1.34724	0.184526
ECHB_HUMAN	2.49913	0.0114387
SEPT9_HUMAN	2.49328	0.00329517
FLNB_HUMAN	2.48954	0.037801
RS19_HUMAN	2.4811	0.0052579
RL23_HUMAN	2.47451	0.0215455
H12_HUMAN	0.99589	0.990401
ROA0_HUMAN	2.46897	0.048497
GNAI2_HUMAN	1.24802	0.567767
AHNK_HUMAN	1.10049	0.483715
RS5_HUMAN	1.98965	0.0572601
HNRPK_HUMAN	2.46441	0.0155685
RS24_HUMAN	2.46065	0.00547325
PODN_HUMAN	2.04437	0.113162
THIM_HUMAN	1.36963	0.361771
A2AP_HUMAN	0.362399	0.0359239
SYDC_HUMAN	3.62611	0.0945679
ATLA3_HUMAN	1.71069	0.270692
AP2S1_HUMAN	2.45814	0.014484
FUMH_HUMAN	7.18193	0.0516966
S10A4_HUMAN	1.27647	0.541093
KV311_HUMAN	0.399073	0.0750587
IPYR_HUMAN	2.44267	0.00042859
TES_HUMAN	1.29371	0.766864
RL8_HUMAN	2.44227	0.014497
RFA1_HUMAN	2.43262	0.0174496
MFAP4_HUMAN	1.47453	0.268614
CAVN3_HUMAN	0.522984	0.151625
EF2_HUMAN	2.43173	3.08793e-05
PSMD1_HUMAN	2.4233	0.00545452
UFL1_HUMAN	2.07308	0.292993
MIME_HUMAN	0.363944	0.00920386
PDC6I_HUMAN	2.41345	0.0182397
CX6B1_HUMAN	2.4109	0.0485692
ADT1_HUMAN	31.1847	0.388753
RS20_HUMAN	2.40982	0.0170008
CSN3_HUMAN	0.852561	0.473309
SYK_HUMAN	2.40775	0.00510486
HNRPU_HUMAN	2.31702	0.0711534
HEMO_HUMAN	0.372958	0.021391
FERM2_HUMAN	1.56547	0.235945
HNRPD_HUMAN	2.40768	0.00957035
THY1_HUMAN	1.13954	0.958692
SYNC_HUMAN	2.40036	0.0153865
DNJC8_HUMAN	5.23371	0.24897
RS17_HUMAN	2.39778	0.0322745
PA1B3_HUMAN	10.9896	0.0772417
RL19_HUMAN	2.39875	0.202065
FSCN1_HUMAN	1.52382	0.093494
RLA0_HUMAN	2.39575	0.00502323
RL3_HUMAN	2.39357	0.00338097
PCBP1_HUMAN	2.38914	0.00697823
NDUS2_HUMAN	1.44814	0.0179372
RAC1_HUMAN	2.38671	0.0209234
RS13_HUMAN	2.3782	0.0019748
RUVB1_HUMAN	2.37314	0.00269305
RL18_HUMAN	2.3682	0.00836721
PSA_HUMAN	4.7635	0.0834795
ERP29_HUMAN	2.36667	0.0057449
LMNB1_HUMAN	2.35866	0.0135004
TRFE_HUMAN	0.373181	0.0129436
IGHG4_HUMAN	0.378802	0.0852198
NAGK_HUMAN	7.26813	0.063375
HV374_HUMAN	0.54618	0.487456
RL7_HUMAN	2.355	0.0363162
GPX1_HUMAN	2.35444	0.000574653
CO4B_HUMAN	0.464674	0.301759
3HIDH_HUMAN	1.04717	0.77025
PURA_HUMAN	1.81682	0.0881023
TBB5_HUMAN	2.35378	0.00221149
CALR_HUMAN	2.35165	0.0118271
HSP7C_HUMAN	2.35056	0.000973504
ACOC_HUMAN	2.16592	0.102307
ESYT1_HUMAN	1.23559	0.596786
GBB2_HUMAN	1.45521	0.407136
TOLIP_HUMAN	2.34176	0.0135708
RBM39_HUMAN	4.7578	0.0968934
LRC47_HUMAN	3.16971	0.142771
K1C9_HUMAN	0.582403	0.381913
F16P1_HUMAN	2.33968	0.0299732
CO4A1_HUMAN	0.57478	0.315908
PROF1_HUMAN	1.36582	0.173677
CNDP2_HUMAN	2.33829	0.0152523
EWS_HUMAN	1.72268	0.335777
RTN4_HUMAN	1.28295	0.437403
LBP_HUMAN	0.752514	0.301195
ODP2_HUMAN	2.33284	0.00854256
RL11_HUMAN	2.31962	0.0436189
TXNL1_HUMAN	2.79254	0.061532
APOA2_HUMAN	0.390603	0.0158283
CUTA_HUMAN	1.3873	0.357809
DHSO_HUMAN	3.25406	0.223354
LA_HUMAN	2.12711	0.0875389
ALDOA_HUMAN	2.2458	0.101566
CNN3_HUMAN	6.83541	0.0577791
RL13_HUMAN	2.31805	0.000363852
H2A1C_HUMAN	0.533828	0.688613
1433B_HUMAN	2.2912	0.00846191
H2AY_HUMAN	1.51672	0.205244
RFA2_HUMAN	2.42031	0.111146
TCPQ_HUMAN	2.28105	0.0156456
PADI2_HUMAN	1.88592	0.676817
PUR9_HUMAN	2.60378	0.0707285
ABHEB_HUMAN	1.07564	0.634076
RAP1A_HUMAN	0.663068	0.558712
VP26A_HUMAN	1.23351	0.6245
RL31_HUMAN	2.27749	0.0285966
ACTN1_HUMAN	1.41115	0.230969
PRDX4_HUMAN	2.27586	0.0389767
ITIH1_HUMAN	2.27367	0.0179426
TINAL_HUMAN	0.292669	0.0537252
ATPO_HUMAN	2.27359	0.00411021
CAZA2_HUMAN	2.26984	0.034521
GDIR1_HUMAN	2.01903	0.0573273
VTDB_HUMAN	0.392707	0.0191962
K2C5_HUMAN	0.342904	0.271332
S10A8_HUMAN	3.16457	0.29357
RS3A_HUMAN	2.26206	0.000220112
PDLI4_HUMAN	2.54874	0.218324
DCPS_HUMAN	2.25656	0.00703793
DNPEP_HUMAN	2.89859	0.0504609
NDUA9_HUMAN	2.25459	0.00988016
EIF3B_HUMAN	2.25327	0.0326864
NIPS2_HUMAN	1.79479	0.273226
CBX1_HUMAN	3.23265	0.166506
SF3A2_HUMAN	3.55282	0.0913572
AL1A1_HUMAN	0.468181	0.0598465
NDUS3_HUMAN	2.25039	0.0322608
SUCB2_HUMAN	2.24276	0.0239174
TCPA_HUMAN	2.24127	0.0296748
MOES_HUMAN	2.2362	0.000794103
RS25_HUMAN	1.35885	0.479211
HNRH1_HUMAN	2.02288	0.173006
KCD12_HUMAN	0.971164	0.86441
TPIS_HUMAN	1.28152	0.00773231
CLIC4_HUMAN	2.69627	0.102644
CO6_HUMAN	0.55703	0.315493
ISOC1_HUMAN	1.4668	0.390863
CAPZB_HUMAN	2.74121	0.0615151
APOA4_HUMAN	0.400248	0.0247607
TCPG_HUMAN	2.23616	0.0050339
TBA4A_HUMAN	1.70662	0.566132
NDUV1_HUMAN	3.84319	0.0667649
MYO1C_HUMAN	0.632322	0.179385
ODPA_HUMAN	2.49015	0.166526
RL28_HUMAN	2.23242	0.0258826
SRSF3_HUMAN	2.23063	0.00368479
PGM1_HUMAN	0.699181	0.381261
DAZP1_HUMAN	2.61257	0.0581695
CO6A3_HUMAN	0.400334	0.0423671
HINT1_HUMAN	2.18881	0.287074
G6PI_HUMAN	2.22949	0.0191388
UTS2_HUMAN	2.2279	0.0211778
SNX1_HUMAN	1.81411	0.419025
TPR_HUMAN	2.04033	0.117755
KCRB_HUMAN	1.70171	0.238542
RNT2_HUMAN	2.23656	0.291245
KV320_HUMAN	0.413086	0.167582
EHD1_HUMAN	0.795966	0.212362
TTHY_HUMAN	0.412688	0.0429199
CDC42_HUMAN	1.16778	0.444813
CRK_HUMAN	1.71585	0.306233
WDR1_HUMAN	2.22348	0.00707371
RL14_HUMAN	2.22212	0.00125266
TMEDA_HUMAN	2.21899	0.00771553
NH2L1_HUMAN	2.2068	0.0062743
SC61B_HUMAN	3.42429	0.0794561
UBC9_HUMAN	2.20668	0.0428335
CATG_HUMAN	0.445078	0.144201
RLA1_HUMAN	1.48374	0.0301476
AT1B1_HUMAN	1.11778	0.552967
PRP19_HUMAN	2.19948	0.00845946
COF1_HUMAN	2.19917	0.00695652
VTNC_HUMAN	0.79122	0.36074
C1R_HUMAN	1.62625	0.143465
OTUB1_HUMAN	2.38391	0.0521899
DOPD_HUMAN	1.21727	0.466267
LPP_HUMAN	1.32418	0.357033
RS3_HUMAN	2.1986	0.0019932
TOP1_HUMAN	3.45922	0.130811
BDH2_HUMAN	0.902253	0.986713
ARPC5_HUMAN	2.19742	0.041717
DYN2_HUMAN	2.1476	0.0813273
CO1A1_HUMAN	0.651739	0.312083
H1X_HUMAN	2.19615	0.0176476
RCN3_HUMAN	17.5328	0.0881329
VPS4B_HUMAN	2.75821	0.0722457
FMOD_HUMAN	0.541811	0.098367
PSB7_HUMAN	1.12151	0.832515
2AAA_HUMAN	2.19266	0.0206832
ERH_HUMAN	1.71825	0.148617
APOB_HUMAN	0.252189	0.123107
ODO2_HUMAN	2.19204	0.0458454
SPTB2_HUMAN	0.507055	0.0687198
TGFI1_HUMAN	1.59498	0.231573
HPT_HUMAN	0.420033	0.0436452
SNRPA_HUMAN	3.1041	0.137769
FBLL1_HUMAN	1.28484	0.213128
SUCA_HUMAN	1.2124	0.70257
PGBM_HUMAN	0.865538	0.624181
CAPG_HUMAN	2.18907	0.0164978
SH3L3_HUMAN	2.40376	0.0841715
DPYL5_HUMAN	1.5014	0.71508
APEX1_HUMAN	2.18059	0.0308721
FIBG_HUMAN	1.33441	0.684088
VPS35_HUMAN	2.71072	0.194708
ZYX_HUMAN	2.11443	0.0903967
MYO6_HUMAN	5.56655	0.0873253
ITIH4_HUMAN	0.525505	0.132852
MYO1B_HUMAN	1.01145	0.966918
ARP5L_HUMAN	2.18033	0.0191147
FAS_HUMAN	1.12788	0.853337
HNRPC_HUMAN	2.17772	0.0252837
H15_HUMAN	15.4837	0.206668
PIPNA_HUMAN	0.78576	0.783602
H31_HUMAN	1.72469	0.883296
ML12A_HUMAN	1.32128	0.438824
RL27A_HUMAN	2.17761	0.0421029
CLH1_HUMAN	2.17654	0.0344733
PDIA4_HUMAN	2.17036	0.00852025
H10_HUMAN	1.36231	0.426315
VIME_HUMAN	1.3403	0.0958688
GPNMB_HUMAN	0.461324	0.255714
HCDH_HUMAN	1.49943	0.133348
MTPN_HUMAN	2.1447	0.0283523
CD9_HUMAN	0.908338	0.978153
PDLI5_HUMAN	4.98603	0.0548773
K1C18_HUMAN	3.39581	0.109115
CATZ_HUMAN	1.65615	0.202058
MGN_HUMAN	2.13622	0.000639559
NSF1C_HUMAN	1.78776	0.147319
CH60_HUMAN	2.12183	0.0121193
ZN512_HUMAN	1.16036	0.302178
RBM8A_HUMAN	2.11735	0.0214451
RS16_HUMAN	2.11397	0.00281608
ROA3_HUMAN	2.11138	0.0185878
RL10A_HUMAN	2.10954	0.000458859
ARP2_HUMAN	2.1044	0.0164666
PIMT_HUMAN	2.10287	0.0161113
AACT_HUMAN	1.03144	0.956369
STML2_HUMAN	2.10061	0.0261191
TWF2_HUMAN	1.53728	0.154099
ACTZ_HUMAN	2.0971	0.0398477
PRS10_HUMAN	2.84351	0.0649329
HNRPL_HUMAN	2.08963	0.026248
IF4A2_HUMAN	0.697567	0.39986
CO2_HUMAN	5.10128	0.302384
THIL_HUMAN	3.21502	0.112116
HNRH3_HUMAN	1.80406	0.112977
COIA1_HUMAN	0.439141	0.0747621
ROA2_HUMAN	2.0842	0.0218076
EFTU_HUMAN	2.58924	0.0564869
RD23B_HUMAN	2.08364	0.0073319
VINEX_HUMAN	0.930826	0.48116
CAN1_HUMAN	1.57558	0.180629
CAVN1_HUMAN	0.424666	0.0327601
FABP5_HUMAN	1.46185	0.371279
KCY_HUMAN	2.08028	0.0140391
RS12_HUMAN	2.06933	0.00466726
MUC1_HUMAN	6.89285	0.203347
NID1_HUMAN	0.446478	0.0362919
LAMC1_HUMAN	0.644138	0.26756
RHOA_HUMAN	2.05478	0.0239297
RL12_HUMAN	2.04654	0.00280433
LGUL_HUMAN	1.48298	0.341203
CRIP1_HUMAN	4.10096	0.0604763
RL36_HUMAN	2.0402	0.0297331
C1QB_HUMAN	0.919012	0.856
KAD1_HUMAN	1.50613	0.305106
GBG12_HUMAN	0.830944	0.591751
NUCB2_HUMAN	2.73857	0.281473
CY1_HUMAN	1.53163	0.221118
TCPZ_HUMAN	2.03579	0.0154352
IF5_HUMAN	2.01998	0.00136032
S10A6_HUMAN	0.902193	0.873666
FKBP5_HUMAN	1.01392	0.534266
HACD3_HUMAN	1.28212	0.303041
IQGA1_HUMAN	2.01918	0.0379822
PFD5_HUMAN	1.96691	0.202395
ARPC3_HUMAN	2.0136	0.0158075
PTBP1_HUMAN	2.00791	0.00673897
SRBS2_HUMAN	0.431085	0.0662291
CHID1_HUMAN	1.06335	0.914487
HDHD2_HUMAN	1.51147	0.170901
ANXA4_HUMAN	1.673	0.168208
RS6_HUMAN	2.00737	0.000339887
CO3_HUMAN	0.45163	0.0215696
BIP_HUMAN	2.00497	0.0124162
CO1A2_HUMAN	0.563842	0.244657
FKB1A_HUMAN	1.75223	0.238825
EIF3F_HUMAN	2.00412	0.0123558
OSBP1_HUMAN	1.3669	0.302383
AL3A2_HUMAN	0.0359774	0.406892
TM205_HUMAN	1.67584	0.417481
ECHA_HUMAN	2.00397	0.00575415
RS21_HUMAN	2.53389	0.0565937
PSDE_HUMAN	2.8322	0.197211
PDIA3_HUMAN	1.9992	0.00211597
CNN1_HUMAN	0.306067	0.188713
HMGB1_HUMAN	3.51482	0.0606671
PRDX2_HUMAN	1.99916	0.0370419
COX6C_HUMAN	4.06284	0.0764676
ACON_HUMAN	1.99543	0.00899114
FKB10_HUMAN	7.20543	0.0887884
HMGN4_HUMAN	1.41292	0.511418
FUBP2_HUMAN	1.9906	0.00210289
ENPL_HUMAN	1.98972	0.000395572
TMOD3_HUMAN	1.98546	0.0348643
CATC_HUMAN	0.75223	0.435808
SRSF2_HUMAN	1.97324	0.044717
RS8_HUMAN	1.97319	0.00310542
BIN1_HUMAN	3.23197	0.171039
IF2A_HUMAN	2.6487	0.250228
ANXA7_HUMAN	1.97286	0.0130871
BAF_HUMAN	1.4848	0.11272
CRKL_HUMAN	1.35156	0.454883
LMAN1_HUMAN	1.95742	0.00246283
NP1L4_HUMAN	3.64961	0.0520246
ALBU_HUMAN	0.453064	0.00953242
KNG1_HUMAN	0.456618	0.0219357
SSRD_HUMAN	1.91396	0.0513316
RSSA_HUMAN	1.95159	0.00106558
VASP_HUMAN	1.94471	0.00661093
C1TC_HUMAN	1.93715	0.029206
ARF1_HUMAN	1.63596	0.0696259
RS15_HUMAN	2.05731	0.155844
PSIP1_HUMAN	0.553722	0.374905
PLMN_HUMAN	0.494297	0.0455302
NB5R3_HUMAN	0.785519	0.535465
PGS2_HUMAN	0.494583	0.000463909
PCYOX_HUMAN	0.563172	0.185106
RLA2_HUMAN	1.92981	0.000264247
RL27_HUMAN	1.92869	0.0022201
TXND5_HUMAN	1.922	0.023094
LPPRC_HUMAN	6.89095	0.0982059
SPTN1_HUMAN	0.488123	0.0859055
ASPH_HUMAN	1.2281	0.116134
PRAF3_HUMAN	1.91344	0.0117742
NPS3A_HUMAN	3.65696	0.241277
IMB1_HUMAN	2.09688	0.155228
ITIH2_HUMAN	1.57911	0.130282
PRDX5_HUMAN	0.937317	0.773125
AL9A1_HUMAN	1.76848	0.265785
CAND1_HUMAN	2.20942	0.0772091
AGAL_HUMAN	1.32544	0.471309
NUCL_HUMAN	1.90019	0.000798703
COR1C_HUMAN	1.88569	0.0294694
DC1I2_HUMAN	1.88384	0.0376308
DSRAD_HUMAN	16.4148	0.126427
MDHC_HUMAN	1.87263	0.000750009
NNRE_HUMAN	5.62363	0.122947
ATPA_HUMAN	1.86785	0.0079998
RB11B_HUMAN	1.85723	0.0442903
IC1_HUMAN	0.545865	0.015976
ANXA1_HUMAN	0.90953	0.737747
RPN1_HUMAN	1.71901	0.108193
TBB4B_HUMAN	1.81927	0.00489304
UGPA_HUMAN	1.81039	0.00850245
GLRX1_HUMAN	6.10089	0.13662
DYHC1_HUMAN	1.80367	0.0337965
PEPL_HUMAN	0.158805	0.220112
ERF1_HUMAN	2.9521	0.154977
SCOT1_HUMAN	3.14429	0.0630853
STIP1_HUMAN	1.79042	0.00485242
GSHB_HUMAN	3.30889	0.110936
DEST_HUMAN	2.07961	0.0996324
DESP_HUMAN	1.83961	0.408719
TADBP_HUMAN	2.22934	0.0709883
ITB1_HUMAN	1.07129	0.86
CYC_HUMAN	2.25446	0.0699544
TERA_HUMAN	1.79014	0.012199
LG3BP_HUMAN	1.02555	0.978217
HCFC1_HUMAN	2.72103	0.09141
VDAC1_HUMAN	3.3251	0.0858543
LKHA4_HUMAN	1.78899	0.0202057
VAT1_HUMAN	1.34479	0.310304
MYH11_HUMAN	0.238702	0.0511146
RPN2_HUMAN	1.87355	0.270811
PDCD6_HUMAN	1.5997	0.0739799
RL7A_HUMAN	1.7877	0.0179513
CALD1_HUMAN	1.78663	0.0102079
COPZ1_HUMAN	5.45054	0.0909727
PARK7_HUMAN	1.77974	0.0386759
TRA2B_HUMAN	2.42909	0.124717
PDIA6_HUMAN	1.77745	0.0164844
RL30_HUMAN	1.44422	0.314189
CPNE3_HUMAN	2.09342	0.0558581
TALDO_HUMAN	1.76382	0.0273227
SEPT7_HUMAN	1.75568	0.0202497
MYH10_HUMAN	1.24408	0.462082
RL15_HUMAN	1.74669	0.00666662
SDHB_HUMAN	2.32991	0.108415
PGRC1_HUMAN	0.982126	0.927844
LAMA5_HUMAN	0.465754	0.221302
SYWC_HUMAN	1.73116	0.031442
AN32E_HUMAN	1.32807	0.787348
GCSH_HUMAN	1.4371	0.733777
THIC_HUMAN	1.71576	0.28365
A16A1_HUMAN	1.35011	0.918607
PRDX1_HUMAN	1.74957	0.0713507
CBPA3_HUMAN	0.399689	0.0512064
ATPB_HUMAN	1.4319	0.0342278
PSB10_HUMAN	7.50729	0.0618453
CO7_HUMAN	1.06504	0.738335
GLYM_HUMAN	5.22085	0.0881525
UBA1_HUMAN	1.71969	0.00289936
EIF1_HUMAN	1.40663	0.167559
ANXA6_HUMAN	1.71078	0.0172037
TM109_HUMAN	1.00655	0.352514
ILK_HUMAN	1.7092	0.0497545
CAP1_HUMAN	1.68813	0.0319187
PFKAL_HUMAN	1.66607	0.0425995
SYIM_HUMAN	7.09455	0.365959
HS105_HUMAN	3.26037	0.195513
KPYM_HUMAN	1.66137	0.0197722
APOA1_HUMAN	0.574709	0.0125182
PRDX3_HUMAN	1.86378	0.0804984
GLU2B_HUMAN	1.6539	0.0252569
UTRO_HUMAN	1.18215	0.7433
1433S_HUMAN	1.96594	0.101019
COFA1_HUMAN	0.481521	0.0687591
CATD_HUMAN	2.19952	0.113744
CZIB_HUMAN	1.6136	0.0224232
RFA3_HUMAN	1.62842	0.266826
ERLN2_HUMAN	0.916513	0.843491
NEST_HUMAN	1.35644	0.61079
XPP1_HUMAN	1.60901	0.0392138
SEPT2_HUMAN	1.59733	0.0243121
NDUS8_HUMAN	1.32984	0.469264
AGR2_HUMAN	3.39876	0.234828
GGT5_HUMAN	0.590263	0.607059
PGK1_HUMAN	1.58501	0.0015686
DCTN2_HUMAN	1.57247	0.0400402
SPS1_HUMAN	2.29037	0.106418
FIBA_HUMAN	1.23735	0.712902
BUB3_HUMAN	16.1337	0.0673683
SPCS2_HUMAN	1.26692	0.525955
A1AT_HUMAN	0.588592	0.0063032
PFKAP_HUMAN	1.12693	0.567946
SH3L1_HUMAN	1.74935	0.160559
2ABA_HUMAN	3.74323	0.0617285
PSB3_HUMAN	2.3949	0.082281
CRIP2_HUMAN	1.55474	0.0348226
PGAM1_HUMAN	1.53615	0.0299426
TLN1_HUMAN	1.53593	0.0277743
SAP_HUMAN	3.24002	0.112622
QCR7_HUMAN	2.82459	0.0511222
CALX_HUMAN	1.52932	0.0134594
EF1B_HUMAN	1.511	0.0386312
RINI_HUMAN	1.50891	0.0452696
MAP1B_HUMAN	1.50056	0.026135
MYDGF_HUMAN	1.74215	0.148668

## Sheet: 2. ILC DF proteins
	FC	P
HV335_HUMAN	0.222796	0.0587269
COMT_HUMAN	0.765572	0.485899
TGM2_HUMAN	35.3804	0.0207443
FKB10_HUMAN	30.4751	0.00667158
EHD4_HUMAN	1.55886	0.46383
EZRI_HUMAN	22.1999	0.0313401
GSTP1_HUMAN	1.14793	0.462736
VIGLN_HUMAN	19.4301	0.0245602
ADHX_HUMAN	0.838553	0.687192
DHB4_HUMAN	16.9499	0.00904612
IGJ_HUMAN	0.152232	0.0178555
TYPH_HUMAN	16.8875	0.0482544
H2AV_HUMAN	1.30069	0.198266
RRBP1_HUMAN	16.5449	0.0176976
MVP_HUMAN	14.4729	0.000528526
DREB_HUMAN	14.3986	0.0377059
RCN3_HUMAN	13.6672	0.0199783
RSU1_HUMAN	2.62124	0.173899
PALLD_HUMAN	13.1545	0.0435751
CSK2B_HUMAN	4.28296	0.369021
ASSY_HUMAN	2.30112	0.534574
TBA1A_HUMAN	1.00276	0.793224
SCMC1_HUMAN	8.50219	0.228032
CO3_HUMAN	0.524665	0.223003
ISLR_HUMAN	11.7422	0.0392212
MYPT1_HUMAN	1.28534	0.593213
AGRIN_HUMAN	0.976292	0.207283
CPNE1_HUMAN	1.87572	0.107067
RHG01_HUMAN	11.0184	0.010317
COR1A_HUMAN	10.0219	0.0339955
EIF3I_HUMAN	9.89658	0.0131418
NID1_HUMAN	0.559351	0.166559
SNX5_HUMAN	3.20251	0.470628
TXND5_HUMAN	1.56941	0.0681026
PLIN3_HUMAN	9.73794	0.00252424
TFG_HUMAN	3.83909	0.0671189
DHPR_HUMAN	8.4483	0.202689
RAB21_HUMAN	3.68428	0.0697938
NT5C_HUMAN	1.61511	0.262448
PODN_HUMAN	9.45242	0.0269877
COX41_HUMAN	1.92711	0.184142
DSRAD_HUMAN	9.2741	0.0204534
CSPG2_HUMAN	9.17355	0.0104884
APOD_HUMAN	0.183549	0.210889
PLMN_HUMAN	0.425565	0.123544
ECI1_HUMAN	3.51141	0.358603
HDGR2_HUMAN	1.07538	0.668404
ANGT_HUMAN	0.602133	0.296081
CKAP4_HUMAN	8.9868	0.00326503
KINH_HUMAN	8.46353	0.0204277
UGDH_HUMAN	8.35716	0.0280632
S10A9_HUMAN	8.30845	0.00858194
HDGF_HUMAN	2.67925	0.0732215
PAIRB_HUMAN	4.98427	0.0574137
SAMH1_HUMAN	8.29917	0.0197943
UBP5_HUMAN	8.10364	0.0350437
COPD_HUMAN	7.98516	0.00634928
CK054_HUMAN	0.711145	0.32164
PLST_HUMAN	3.13077	0.0654356
CFAB_HUMAN	0.714364	0.454924
IDHP_HUMAN	7.95267	0.0300799
PARP1_HUMAN	5.08601	0.133734
MAT2B_HUMAN	0.223733	0.163246
TOP2B_HUMAN	7.72062	0.0418765
VATG1_HUMAN	5.76706	0.0600268
VATA_HUMAN	4.26576	0.0913139
COPA_HUMAN	7.71378	0.0183971
FINC_HUMAN	7.55691	0.03104
LGMN_HUMAN	3.94702	0.142093
CTND1_HUMAN	1.35576	0.280038
ERAP1_HUMAN	4.29327	0.193498
CO8B_HUMAN	0.713482	0.381578
CFAH_HUMAN	0.646131	0.333802
RBM39_HUMAN	7.40851	0.0435099
RL28_HUMAN	6.96738	0.0380472
SF3B6_HUMAN	2.60915	0.18205
AMPL_HUMAN	6.88866	0.00979962
ALDOC_HUMAN	3.56093	0.212731
OLA1_HUMAN	6.81353	0.0373329
MYOF_HUMAN	6.6507	0.0112987
IGA2_HUMAN	0.111635	0.153153
RS14_HUMAN	1.52121	0.164008
IGHG2_HUMAN	0.367797	0.0782965
E41L2_HUMAN	2.23477	0.0661733
PPIA_HUMAN	1.39318	0.0110073
FBLN2_HUMAN	6.61557	0.0345397
PEBP1_HUMAN	1.49224	0.163061
AP2A2_HUMAN	6.56778	0.0188147
GNAS2_HUMAN	1.32333	0.0866781
U5S1_HUMAN	2.34964	0.123948
KANK2_HUMAN	0.197303	0.0976139
PP1R7_HUMAN	3.04002	0.209643
CRIP2_HUMAN	1.39547	0.3802
S10AA_HUMAN	1.715	0.182286
ITA6_HUMAN	0.239823	0.124489
SSRD_HUMAN	6.46677	0.0187901
MECP2_HUMAN	1.05208	0.898705
ATP5I_HUMAN	2.87013	#DIV/0!
TCTP_HUMAN	6.0452	0.00510498
SMC1A_HUMAN	4.33614	0.224721
ARC1B_HUMAN	5.95211	0.00519081
CPSF6_HUMAN	1.68011	0.474325
SERPH_HUMAN	5.92718	0.00386515
HYOU1_HUMAN	5.92462	0.00554073
STAT3_HUMAN	5.102	0.261796
NP1L1_HUMAN	5.73655	0.000875798
TEBP_HUMAN	1.57392	0.158625
LUM_HUMAN	0.788319	0.318594
NDUA9_HUMAN	2.54566	0.0990941
API5_HUMAN	2.09245	0.175212
AP2A1_HUMAN	5.71024	0.0242517
SNAA_HUMAN	5.6724	0.0105855
RS28_HUMAN	3.28866	0.0759975
CALU_HUMAN	5.63645	0.00629605
NUCB1_HUMAN	3.8241	0.0898419
YBOX1_HUMAN	5.28468	0.0909469
AIP_HUMAN	2.02439	0.199332
BLVRB_HUMAN	1.95963	0.100365
ACADV_HUMAN	1.41911	0.192491
ARPC3_HUMAN	5.53729	0.0291203
SC23A_HUMAN	5.49267	0.0194141
CDC37_HUMAN	4.36367	0.058479
ACINU_HUMAN	3.33475	0.0774623
CSRP1_HUMAN	0.891788	0.723584
RL19_HUMAN	5.44339	0.0380938
PRP19_HUMAN	3.47672	0.141088
KV315_HUMAN	0.453588	0.101254
DDAH1_HUMAN	2.92807	0.26978
ARF6_HUMAN	2.42968	0.0995595
KTN1_HUMAN	5.4201	0.0486397
NDUA5_HUMAN	2.1285	0.0708353
MTAP_HUMAN	2.09565	0.120403
LAP2B_HUMAN	1.39995	0.252373
TPM2_HUMAN	1.59257	0.945304
PSA4_HUMAN	2.39192	0.143603
BIEA_HUMAN	5.1781	0.0632017
NOP58_HUMAN	3.91742	0.130445
HEBP2_HUMAN	1.55436	0.340388
EIF3A_HUMAN	5.79188	0.05935
RS4X_HUMAN	5.4201	0.00129184
UCRI_HUMAN	2.51862	0.246039
ADDG_HUMAN	1.16394	0.807833
SODE_HUMAN	0.163396	0.00113612
HBB_HUMAN	1.00409	0.980711
AK1C3_HUMAN	0.214924	0.0243087
SRPX_HUMAN	0.994531	0.977739
RALA_HUMAN	0.792186	0.809796
COPG1_HUMAN	5.38809	0.0369253
BTF3_HUMAN	0.875571	0.954139
FKBP4_HUMAN	1.13472	0.848639
ATPD_HUMAN	1.52398	0.259294
PSMD3_HUMAN	3.61998	0.135546
ANGI_HUMAN	1.8842	0.63806
CX6B1_HUMAN	2.09653	0.0659215
ATPG_HUMAN	4.63073	0.0528071
PSB8_HUMAN	4.28613	0.0532511
SRSF3_HUMAN	1.93719	0.0703855
ODO1_HUMAN	4.44171	0.0944979
H2B2E_HUMAN	0.37667	0.517181
H90B2_HUMAN	1.81675	0.0703747
S10A8_HUMAN	5.36248	0.0133967
RS27A_HUMAN	1.96181	0.111967
HBA_HUMAN	0.824537	0.375721
SBP1_HUMAN	1.8943	0.340664
FIS1_HUMAN	2.35053	0.398091
CAPG_HUMAN	5.35542	0.0394748
U2AF2_HUMAN	1.71594	0.109569
FKBP3_HUMAN	5.32091	0.00557666
EFHD1_HUMAN	1.84737	0.167113
C1QC_HUMAN	1.03091	0.946164
GDIR2_HUMAN	5.24891	0.0417476
APOE_HUMAN	1.15039	0.81481
NDUS3_HUMAN	1.58323	0.503039
CATD_HUMAN	5.24698	0.0118733
SMRC2_HUMAN	2.69559	0.348272
MYLK_HUMAN	0.888162	0.850925
PSB6_HUMAN	1.80361	0.361009
DHE3_HUMAN	2.8434	0.0839454
CAN2_HUMAN	2.38857	0.117773
ARPC2_HUMAN	5.19443	0.0492719
FRIH_HUMAN	1.26434	0.719941
SNTB2_HUMAN	1.01313	0.807885
LYAG_HUMAN	5.18566	0.0325904
EPIPL_HUMAN	13.033	0.249681
CPXM1_HUMAN	0.767126	0.457186
LIS1_HUMAN	1.42047	0.415822
RAB5B_HUMAN	1.47127	0.438649
ASAH1_HUMAN	7.24533	0.0517995
B2MG_HUMAN	1.85329	0.331272
PON1_HUMAN	0.391745	0.213833
TMEDA_HUMAN	2.907	0.122369
TBB5_HUMAN	4.05333	0.122748
CO6A1_HUMAN	0.466772	0.0522105
HXK1_HUMAN	5.18058	0.0289498
RM12_HUMAN	1.79568	0.720714
ITAV_HUMAN	6.69518	0.366781
IF16_HUMAN	3.32889	0.272271
GDIA_HUMAN	2.24145	0.0983828
SDHA_HUMAN	2.0251	0.125589
ADIRF_HUMAN	2.0845	0.231236
RRAS_HUMAN	0.984201	0.0721769
DPYL3_HUMAN	5.17234	0.0365766
SNX1_HUMAN	5.14734	0.0328869
CALD1_HUMAN	3.21273	0.10833
PDC6I_HUMAN	3.3371	0.0595698
G3BP1_HUMAN	5.13714	0.0110137
PDCD4_HUMAN	2.125	0.277839
NDKB_HUMAN	5.11974	0.00245965
LAMB2_HUMAN	0.751861	0.593472
ODP2_HUMAN	3.55199	0.0716425
RAB14_HUMAN	5.08671	0.0289296
ESTD_HUMAN	1.46012	0.302947
RL34_HUMAN	2.13492	0.205396
HEXA_HUMAN	2.21545	0.476367
IGHA1_HUMAN	0.249316	0.036087
SF3B2_HUMAN	5.04455	0.0151887
TLN2_HUMAN	4.999	0.00622289
OTUB1_HUMAN	4.95859	0.0137953
AOC3_HUMAN	0.436463	0.189917
LSM3_HUMAN	1.59375	0.519906
CATB_HUMAN	4.92906	0.0269397
UBP7_HUMAN	3.38527	0.17603
EIF3H_HUMAN	2.2536	0.0587836
DPYL2_HUMAN	1.01565	0.932026
OST48_HUMAN	2.15674	0.101116
HIBCH_HUMAN	2.08055	0.413127
TMED2_HUMAN	2.04882	0.267791
ADDA_HUMAN	1.07114	0.735839
MRC2_HUMAN	3.57609	0.164664
RBM3_HUMAN	1.80044	0.198066
AT2A2_HUMAN	0.671067	0.773245
CATA_HUMAN	1.14024	0.624438
HSP74_HUMAN	4.91361	0.028113
PRS6B_HUMAN	2.88823	0.0552147
DEK_HUMAN	2.70787	0.0620197
PML_HUMAN	4.89465	0.0320596
DECR_HUMAN	3.61054	0.0917641
NDKA_HUMAN	4.87703	0.0025631
VINC_HUMAN	1.80473	0.0979563
RAB2A_HUMAN	3.21918	0.0835663
TFAM_HUMAN	1.51555	0.48912
FHR1_HUMAN	1.35842	0.670368
NSF_HUMAN	4.7577	0.0155931
RS10_HUMAN	4.75248	0.0115734
CIRBP_HUMAN	1.42546	0.303052
CMA1_HUMAN	0.72089	0.302114
VPS29_HUMAN	2.33379	0.174101
ACSL1_HUMAN	1.57734	0.894573
RALY_HUMAN	4.73985	0.0107375
TRYB1_HUMAN	1.7017	0.0989772
FBN1_HUMAN	1.76599	0.133877
CO9_HUMAN	0.617153	0.27799
GPX3_HUMAN	1.83742	0.170153
NAMPT_HUMAN	9.02976	0.205798
UB2L3_HUMAN	2.78282	0.0682
ECH1_HUMAN	2.56912	0.312461
STT3A_HUMAN	3.13235	0.0635495
PRS8_HUMAN	3.4017	0.202705
KAP0_HUMAN	2.53056	0.118412
MGMT_HUMAN	1.79132	0.256761
OAT_HUMAN	2.44783	0.130057
MIC60_HUMAN	4.73083	0.0303092
RS30_HUMAN	2.41521	0.242303
ENOG_HUMAN	3.65795	0.153027
IQGA2_HUMAN	6.63468	0.420788
PSB1_HUMAN	2.20373	0.121662
SYIC_HUMAN	2.47097	0.0749858
S10AB_HUMAN	4.72752	0.0101354
TRFL_HUMAN	0.211006	0.17021
TAGL_HUMAN	1.18969	0.57857
CAV1_HUMAN	0.697947	0.619241
AP2M1_HUMAN	4.72661	0.000593771
PSME1_HUMAN	4.7186	0.0100536
SC22B_HUMAN	3.93859	0.107829
PRS4_HUMAN	4.7123	0.00458363
PRDX6_HUMAN	1.94422	0.145511
RS7_HUMAN	4.62041	0.00108902
MET7A_HUMAN	0.733926	0.256923
PSA5_HUMAN	4.60921	0.0415505
TIF1B_HUMAN	4.58907	0.00770065
B3AT_HUMAN	0.364588	0.452963
NUDT5_HUMAN	2.04143	0.461733
CD81_HUMAN	0.348304	0.235278
AT1A1_HUMAN	1.09661	0.756837
IF6_HUMAN	0.960403	0.77744
DX39B_HUMAN	2.41035	0.0569427
ODPB_HUMAN	4.52439	0.0184148
TWF2_HUMAN	4.49307	0.0393292
TPD52_HUMAN	6.80573	0.273364
TKT_HUMAN	1.10455	0.589663
LSM2_HUMAN	2.67738	0.286057
RCN1_HUMAN	2.38174	0.0823636
PHB2_HUMAN	4.47669	0.047418
SIAS_HUMAN	4.42108	0.0050031
ADH1B_HUMAN	1.34662	0.150374
CO4A2_HUMAN	1.08542	0.827012
TOLIP_HUMAN	2.87521	0.164716
AQP1_HUMAN	0.55242	0.315797
RAD50_HUMAN	2.57325	0.306525
AATC_HUMAN	4.02139	0.218817
SNR40_HUMAN	1.62745	0.445381
PSMD5_HUMAN	5.45638	0.160067
TPM1_HUMAN	1.23021	0.70426
EMIL1_HUMAN	4.37571	0.0448886
GRHPR_HUMAN	2.61144	0.0730284
GLYM_HUMAN	4.34905	0.0469258
ODB2_HUMAN	3.74878	#DIV/0!
PICAL_HUMAN	4.33732	0.0360963
F10A1_HUMAN	1.34315	0.520531
RAB10_HUMAN	3.75342	0.134899
HNRPQ_HUMAN	4.33657	0.0143212
HSP72_HUMAN	3.04347	0.358709
SQOR_HUMAN	6.34852	0.052029
FUS_HUMAN	2.52284	0.107537
PCOC1_HUMAN	1.37299	0.134322
PSMD6_HUMAN	2.97401	0.134605
SYVC_HUMAN	3.04	0.103158
SRBS1_HUMAN	0.893536	0.0373689
K2C7_HUMAN	0.789622	0.787852
STML2_HUMAN	6.30873	0.0599846
ACTN4_HUMAN	2.27205	0.181429
SRSF7_HUMAN	4.32438	0.0239763
AMPN_HUMAN	0.520393	0.264846
EEA1_HUMAN	10.2227	0.0559328
QCR1_HUMAN	3.77046	0.0602664
ELAV1_HUMAN	4.29104	0.006629
KAD3_HUMAN	4.22176	0.0478352
RS13_HUMAN	4.21939	0.00325738
ERP29_HUMAN	4.19477	0.0258772
GSTM2_HUMAN	0.706319	0.240183
HV551_HUMAN	0.15271	0.176197
F13A_HUMAN	4.18801	0.0393172
PDIA5_HUMAN	6.50978	0.0588504
CD44_HUMAN	1.58854	0.366642
TBB8_HUMAN	1.36776	0.186698
PXL2A_HUMAN	0.700879	0.188285
COR1B_HUMAN	4.18681	0.0221126
GRP75_HUMAN	4.17717	0.0245174
AP2B1_HUMAN	4.14866	0.00637403
TBA1B_HUMAN	1.65704	0.239056
PARK7_HUMAN	2.13955	0.070847
TCPA_HUMAN	1.08782	0.856225
SEP10_HUMAN	0.466421	0.361138
COCA1_HUMAN	11.6081	0.155411
PLEC_HUMAN	3.57741	0.065265
DRA_HUMAN	4.13619	0.0262364
ACOC_HUMAN	4.11817	0.032344
PLSL_HUMAN	4.07256	0.0156243
DDX5_HUMAN	4.05151	0.0278351
RAB7A_HUMAN	2.35433	0.0609721
CBR3_HUMAN	0.623778	0.823323
CNDP2_HUMAN	3.51578	0.0856638
PSPC1_HUMAN	2.28211	0.0871108
LAMB1_HUMAN	1.3405	0.520762
LYOX_HUMAN	4.02384	0.0473419
RL11_HUMAN	4.02099	0.0185527
KCY_HUMAN	4.01438	0.00464964
XPP1_HUMAN	2.94566	0.0761141
PYGL_HUMAN	4.49833	0.0671016
RS27L_HUMAN	2.28293	0.213963
CTBP1_HUMAN	4.08508	0.0557495
OLFL3_HUMAN	0.71196	0.381276
CO8G_HUMAN	0.466482	0.269484
APOC3_HUMAN	0.677106	0.601717
SPON1_HUMAN	2.18855	0.0898966
KCC2D_HUMAN	4.00259	0.0478779
TPM4_HUMAN	3.99673	0.0415805
MAP4_HUMAN	5.03115	0.067412
SEP11_HUMAN	3.99085	0.00992911
QCR2_HUMAN	3.07119	0.081191
ECHD1_HUMAN	0.809516	0.950411
S10AG_HUMAN	10.555	0.0696001
AMBP_HUMAN	0.86362	0.499357
RHOA_HUMAN	3.98864	0.0291778
KNG1_HUMAN	0.384672	0.0604625
PYGB_HUMAN	0.760074	0.657432
SFPQ_HUMAN	3.98473	0.00311208
APMAP_HUMAN	3.98041	0.0182789
RBMX_HUMAN	3.96853	0.0125746
TSN_HUMAN	3.67553	0.191463
MZB1_HUMAN	1.18084	0.567334
SFRP4_HUMAN	1.78024	0.832896
ASPH_HUMAN	3.95475	0.0111569
TRI25_HUMAN	3.94541	0.00334197
UTRO_HUMAN	3.91312	0.0430874
ARK72_HUMAN	3.12148	0.0655553
ZA2G_HUMAN	0.164741	0.124045
ILK_HUMAN	2.76906	0.142122
PRDX2_HUMAN	1.84548	0.0764253
HNRL1_HUMAN	3.32474	0.0632345
HEBP1_HUMAN	2.91868	0.218158
PLPHP_HUMAN	5.26323	0.300639
BUB3_HUMAN	3.90463	0.0300063
HNRPM_HUMAN	3.89385	0.0125044
SET_HUMAN	3.87466	0.0435872
TCPQ_HUMAN	3.871	0.0456376
FHL1_HUMAN	0.573603	0.289146
IF5_HUMAN	3.86584	0.0224271
SAMP_HUMAN	7.20727	0.299213
LSM8_HUMAN	2.02216	0.125753
TMOD3_HUMAN	3.84946	0.0320395
ARPC5_HUMAN	3.13422	0.0899478
TENS1_HUMAN	1.0544	0.89535
MFAP5_HUMAN	0.946405	0.901866
DCTN2_HUMAN	3.84297	0.00660893
MYH9_HUMAN	2.34507	0.103578
SAHH_HUMAN	3.83103	0.0450422
TIM13_HUMAN	0.714418	0.567015
PHB_HUMAN	3.81546	0.00836136
SF01_HUMAN	3.80949	0.0335203
PP1B_HUMAN	2.87873	0.266033
RECQ1_HUMAN	3.80671	0.017477
THUM1_HUMAN	2.21402	0.572488
CERU_HUMAN	0.359918	0.209798
HPRT_HUMAN	5.4477	0.189941
ANXA2_HUMAN	1.54136	0.0556805
HDGR3_HUMAN	1.79182	0.0641622
VAMP3_HUMAN	1.88492	0.0924411
ABI1_HUMAN	3.80087	0.0137568
IF4G1_HUMAN	2.96868	0.53309
MOES_HUMAN	3.74542	0.00784254
DLDH_HUMAN	3.7438	0.0378083
PSD13_HUMAN	5.66546	0.0519671
BGH3_HUMAN	0.96272	0.92889
EIF3C_HUMAN	5.93444	0.0739666
RBBP4_HUMAN	1.23211	0.64497
PA2G4_HUMAN	1.66905	0.0566999
LEG1_HUMAN	1.8012	0.149763
PGRC2_HUMAN	1.35947	0.498168
CH10_HUMAN	3.70891	0.0710704
ACSL3_HUMAN	1.57537	0.428505
ALDH2_HUMAN	1.51444	0.0561849
CAP1_HUMAN	3.73545	0.00456253
SKP1_HUMAN	1.62159	0.210584
PTPA_HUMAN	3.70586	0.0261557
OSBP1_HUMAN	3.68731	0.00417987
MATR3_HUMAN	3.68136	0.0112611
DCLK1_HUMAN	0.759097	#DIV/0!
ANT3_HUMAN	0.250828	0.0148099
LEG3_HUMAN	0.959769	0.867885
FBLN1_HUMAN	3.65201	0.0130029
SYNC_HUMAN	3.65161	0.0389673
RCC1_HUMAN	2.07656	0.373857
PSD11_HUMAN	3.37623	0.0868164
CFAD_HUMAN	0.252348	0.0374921
HBD_HUMAN	1.39814	0.383078
G3P_HUMAN	1.73847	0.0719172
AN32B_HUMAN	1.51816	0.107271
IGLC3_HUMAN	0.78288	0.648755
GSTK1_HUMAN	6.16825	0.169611
LRP1_HUMAN	5.87908	0.0910646
IQGA1_HUMAN	3.64933	0.0105968
H2A2B_HUMAN	1.32243	0.403797
ARPC4_HUMAN	3.63295	0.0322528
GSHR_HUMAN	2.65693	0.0630475
COPE_HUMAN	3.62567	0.0157993
SODM_HUMAN	3.62083	0.0176478
A2MG_HUMAN	0.651824	0.301125
LMNA_HUMAN	1.28693	0.285915
RL31_HUMAN	3.61951	0.00794928
ARP3_HUMAN	3.60994	0.00501067
RSMN_HUMAN	3.58662	0.0230251
MK01_HUMAN	1.8001	0.213453
LAMP2_HUMAN	3.5804	0.00195941
RUVB2_HUMAN	2.63461	0.141755
HCFC1_HUMAN	3.57785	0.0169797
PRS6A_HUMAN	5.7841	0.0791567
CYTB_HUMAN	1.50542	0.291668
NDUS1_HUMAN	3.57152	0.048593
MYL6_HUMAN	2.02405	0.0802808
NDUAA_HUMAN	3.56398	0.0212733
CO5A2_HUMAN	0.331437	0.242779
CRKL_HUMAN	3.55773	0.0415036
TBB6_HUMAN	1.80934	0.269119
MCTS1_HUMAN	3.76545	0.170942
EIF3F_HUMAN	3.55475	0.000430766
OLFL1_HUMAN	0.299259	0.0225114
C1QA_HUMAN	1.12762	0.76354
RS15_HUMAN	3.55388	0.0446044
RL38_HUMAN	3.53996	0.0262045
LMCD1_HUMAN	10.7052	0.17828
VASP_HUMAN	4.08714	0.0969069
NSF1C_HUMAN	3.53887	0.048774
MOGS_HUMAN	3.53497	0.00718623
FUBP1_HUMAN	5.88897	0.0700292
RL26_HUMAN	2.56184	0.202531
DSG2_HUMAN	1.11547	0.647835
ENOA_HUMAN	1.3022	0.223446
PSB10_HUMAN	3.5286	0.0212732
CAPZB_HUMAN	3.52757	0.0124134
PRDX4_HUMAN	3.50916	0.000191206
RS11_HUMAN	3.49502	0.00065509
K1C10_HUMAN	1.87571	0.426603
NHP2_HUMAN	2.06202	0.0922836
RFA1_HUMAN	1.92315	0.344855
SMD1_HUMAN	2.34783	0.0580153
ATPO_HUMAN	3.49279	0.0212608
FABP4_HUMAN	0.488452	0.373153
1433G_HUMAN	1.90214	0.14127
CSN8_HUMAN	0.519749	0.596905
CMC1_HUMAN	1.2439	0.599921
RUVB1_HUMAN	3.76076	0.0551868
CO5A1_HUMAN	1.10847	0.722987
RS17_HUMAN	3.47035	0.00281564
ERP44_HUMAN	3.45398	0.0110332
LEMD2_HUMAN	3.3021	0.164861
PRKDC_HUMAN	3.45317	0.0239087
SYLC_HUMAN	2.27262	0.0624074
TPD54_HUMAN	2.4573	0.0627136
RL18A_HUMAN	3.44274	0.0352545
CO8A_HUMAN	0.351764	0.118205
TPR_HUMAN	3.43127	0.0241346
DHB12_HUMAN	0.900029	0.676088
CD59_HUMAN	0.830365	0.687224
CLCB_HUMAN	4.46158	0.0639881
PACN2_HUMAN	4.68102	0.0508547
TARSH_HUMAN	0.812278	0.600411
RL23A_HUMAN	3.41968	0.0293621
1433Z_HUMAN	2.03809	0.107384
FHL2_HUMAN	4.09441	0.253227
EHD2_HUMAN	0.80933	0.524314
TCPG_HUMAN	3.41731	0.0146762
CO3A1_HUMAN	0.740557	0.465494
LDHB_HUMAN	0.939793	0.872947
MGN_HUMAN	2.04243	0.319625
HS71B_HUMAN	1.10122	0.743107
2ABA_HUMAN	3.41542	0.0103832
PCCB_HUMAN	4.14882	0.526415
LAMA4_HUMAN	0.658197	0.492152
RL6_HUMAN	3.4107	0.0039288
SYTC_HUMAN	2.76232	0.398201
FA12_HUMAN	0.159171	0.421401
PARVA_HUMAN	1.78759	0.950251
YAP1_HUMAN	1.40594	0.711686
ATP5J_HUMAN	2.01737	0.056993
PPT1_HUMAN	4.92786	0.109286
PTGR1_HUMAN	3.91105	0.091931
APOA2_HUMAN	0.383175	0.191965
DHX9_HUMAN	2.43829	0.0813284
GDIB_HUMAN	3.3992	0.0160476
PEA15_HUMAN	2.50743	0.126033
RL21_HUMAN	3.39623	0.0270506
RS3A_HUMAN	3.39538	0.00559366
HV307_HUMAN	0.304069	0.0519273
IGK_HUMAN	0.316257	0.133328
RAC1_HUMAN	1.86988	0.0681509
TPP1_HUMAN	3.38577	0.0180366
CAH2_HUMAN	2.35402	0.622864
DNJB1_HUMAN	5.74956	0.0982567
SRSF2_HUMAN	3.38059	0.0381228
HYEP_HUMAN	0.942416	0.849494
KV401_HUMAN	0.319145	0.0765659
CTNB1_HUMAN	1.1221	0.349779
C1S_HUMAN	1.84999	0.227677
K2C1_HUMAN	1.19145	0.782564
H4_HUMAN	1.33432	0.091179
S10AD_HUMAN	2.51088	0.0677457
HV374_HUMAN	0.313756	0.0127038
C1QBP_HUMAN	1.46097	0.230443
NCKP1_HUMAN	1.68361	0.587804
TCPH_HUMAN	1.44809	0.224415
MIF_HUMAN	3.3657	0.00607735
ZO1_HUMAN	1.55046	0.889193
G6PI_HUMAN	2.85262	0.114517
ATPK_HUMAN	1.51308	0.407174
G6PD_HUMAN	2.84509	0.282714
HMGN2_HUMAN	0.567635	0.164436
PSA7_HUMAN	3.66631	0.0808772
1433T_HUMAN	3.36557	0.0225748
PSA3_HUMAN	2.24525	0.21156
PIP_HUMAN	0.107383	0.367931
RPR1B_HUMAN	3.36301	0.021868
DDB1_HUMAN	1.60392	0.241357
NENF_HUMAN	6.52211	0.0509858
F16P1_HUMAN	15.0472	0.131361
PUF60_HUMAN	4.36327	0.129235
TB182_HUMAN	2.14869	0.28738
SRSF1_HUMAN	3.36145	0.0125541
ANM1_HUMAN	2.62101	0.10608
LASP1_HUMAN	3.35492	0.0483994
RTRAF_HUMAN	3.34612	0.0366605
SRPX2_HUMAN	1.55634	0.441841
LDHA_HUMAN	3.33904	0.00666186
ANXA3_HUMAN	0.681551	0.458265
TLN1_HUMAN	3.32381	0.00889431
SPTC3_HUMAN	0.680695	0.0306393
HNRPF_HUMAN	2.65475	0.133417
AKA12_HUMAN	2.19287	0.36353
ECHM_HUMAN	2.43431	0.104851
AOFB_HUMAN	0.908256	0.795247
RAB5A_HUMAN	2.08472	0.55085
A2GL_HUMAN	0.445646	0.491593
HEMO_HUMAN	0.333133	0.0461664
SPRE_HUMAN	6.62838	0.366833
PRELP_HUMAN	0.941048	0.74744
RB11B_HUMAN	3.31618	0.0269589
A1AG1_HUMAN	0.279032	0.112051
TCPB_HUMAN	1.42969	0.411241
LMAN1_HUMAN	6.88849	0.0533042
TMM43_HUMAN	1.52227	0.277794
COX5A_HUMAN	3.31554	0.0303209
RS16_HUMAN	3.3107	0.0366959
FIBB_HUMAN	0.667829	0.428603
RS15A_HUMAN	3.29686	0.0348721
AIFM1_HUMAN	5.24154	0.354633
SRC8_HUMAN	3.28049	0.0384015
LMNB2_HUMAN	1.5294	0.217143
AFAM_HUMAN	0.17145	0.0933097
PSB4_HUMAN	3.2756	0.0346221
TXTP_HUMAN	1.64894	0.378299
KAD1_HUMAN	3.26056	0.00776428
BCAM_HUMAN	0.816715	0.0730328
CFAI_HUMAN	0.210636	0.150912
PLIN1_HUMAN	0.145544	0.174861
1433B_HUMAN	3.26008	0.0131771
DKC1_HUMAN	2.66605	0.193292
ACTG_HUMAN	3.25159	0.0154233
SEPT9_HUMAN	3.2458	0.0020736
RL30_HUMAN	3.23622	0.0320851
PPIB_HUMAN	3.23415	0.0183892
NNTM_HUMAN	5.69842	0.261316
EIF1_HUMAN	3.22882	0.013517
6PGD_HUMAN	2.27526	0.115971
IDHC_HUMAN	2.40622	0.17922
HP1B3_HUMAN	1.18574	0.602789
SSRA_HUMAN	3.63016	0.0553572
QOR_HUMAN	13.9049	0.353852
CZIB_HUMAN	2.15597	0.0686512
RS26_HUMAN	3.22777	0.0310331
THRB_HUMAN	0.424048	0.135742
DNPH1_HUMAN	0.660824	0.617502
ACBP_HUMAN	1.17617	0.622766
CBR1_HUMAN	1.5978	0.191383
PRP8_HUMAN	4.07477	0.0669606
K2C8_HUMAN	3.22309	0.0312638
PIMT_HUMAN	3.20428	0.0495814
FGL2_HUMAN	0.41475	0.0776408
NUMA1_HUMAN	2.53978	0.10681
ANXA5_HUMAN	1.96259	0.0641521
CRYAB_HUMAN	0.435275	0.233151
EIF3L_HUMAN	4.82453	0.0586707
PDLI3_HUMAN	5.55072	0.165219
NOP56_HUMAN	1.63795	0.208895
KAD2_HUMAN	3.17999	0.0970548
C4BPA_HUMAN	0.340184	0.338101
SND1_HUMAN	3.20344	0.022339
GELS_HUMAN	1.46485	0.0169985
UACA_HUMAN	1.69831	0.387151
C1R_HUMAN	3.20055	0.0233601
SODC_HUMAN	0.895287	0.871414
VDAC1_HUMAN	3.19261	0.0115706
RS29_HUMAN	14.541	0.11432
SAP_HUMAN	3.19014	0.00609543
CD14_HUMAN	0.516877	0.337266
BASP1_HUMAN	7.81204	0.0660835
TSP1_HUMAN	4.46294	0.207916
PFKAM_HUMAN	0.726381	0.337049
GSTM3_HUMAN	2.62347	0.338627
KHDR1_HUMAN	3.18688	0.00380273
CNN2_HUMAN	8.92658	0.103162
CALR_HUMAN	3.18468	0.018818
FBLN5_HUMAN	2.3954	0.208636
ESYT2_HUMAN	1.70132	0.600396
VAPA_HUMAN	3.17592	0.0265818
ACON_HUMAN	3.17069	0.0117363
LRC59_HUMAN	5.90811	0.0984033
NACA_HUMAN	3.15721	0.00699738
HCD2_HUMAN	3.14945	0.0112029
RO60_HUMAN	2.27053	0.142
CYFP1_HUMAN	5.42488	0.145858
ARF1_HUMAN	3.13518	0.0412797
FLOT1_HUMAN	1.72211	0.777365
DDX6_HUMAN	6.01221	0.30318
PFKAL_HUMAN	2.4312	0.132981
IGHM_HUMAN	0.346514	0.138355
ACTN1_HUMAN	3.11731	0.0153131
MK03_HUMAN	2.10779	0.612933
HV349_HUMAN	0.336407	0.143255
APOH_HUMAN	0.594717	0.219584
ADT3_HUMAN	2.03699	0.14093
TSTD1_HUMAN	6.1795	#DIV/0!
EF1D_HUMAN	3.10633	0.0287245
PGM2_HUMAN	4.11628	0.123466
ODBA_HUMAN	4.84311	0.51016
KAP2_HUMAN	4.44782	0.0772266
CTNA1_HUMAN	0.748215	0.426545
PGAM1_HUMAN	2.06175	0.137893
SERA_HUMAN	0.456248	0.241083
1433S_HUMAN	3.10468	0.00849826
SORCN_HUMAN	3.09957	0.0343391
ALBU_HUMAN	0.374347	0.0915015
ECHB_HUMAN	3.08315	0.014875
RL4_HUMAN	3.06722	0.00641594
PDLI7_HUMAN	5.6334	0.089361
WDR1_HUMAN	3.0665	0.00831026
CAH1_HUMAN	0.891435	0.645718
H2A1J_HUMAN	1.50899	#DIV/0!
STOM_HUMAN	3.36549	0.124872
IGKC_HUMAN	0.432689	0.0880119
HNRH2_HUMAN	12.505	0.0500387
PGS1_HUMAN	1.32864	0.224666
CDC5L_HUMAN	0.682307	0.282946
AL7A1_HUMAN	0.430735	0.351092
SF3A1_HUMAN	3.0648	0.0474659
RAN_HUMAN	3.06395	0.0180014
PA1B2_HUMAN	1.97059	0.182155
BAP31_HUMAN	1.25239	0.760312
PHS_HUMAN	3.1508	0.315172
BGLR_HUMAN	27.5858	0.0997288
HEXB_HUMAN	2.33683	0.07908
TACD2_HUMAN	0.748547	0.556353
CLH1_HUMAN	3.04432	0.0115823
RAB1B_HUMAN	1.19673	0.4774
VTDB_HUMAN	0.329148	0.099252
TKFC_HUMAN	3.04785	0.115598
IMDH2_HUMAN	3.0416	0.00561776
PGFRB_HUMAN	8.03259	0.160617
HRG_HUMAN	0.475535	0.112232
PDIA4_HUMAN	3.03593	0.00405309
CLUS_HUMAN	1.35668	0.705484
SH3G1_HUMAN	7.75215	0.12949
GDIR1_HUMAN	3.01813	0.00909851
RS9_HUMAN	3.00987	0.0345752
AT5F1_HUMAN	1.16741	0.716742
PLAK_HUMAN	0.464804	0.421759
VWF_HUMAN	0.701273	0.288219
ARF4_HUMAN	3.55596	0.0608954
PROF1_HUMAN	3.00785	0.00534053
CAZA1_HUMAN	2.99834	0.0350218
FLNA_HUMAN	2.13243	0.0636635
H33_HUMAN	0.400483	0.275575
HSP7C_HUMAN	2.99271	0.00948271
RL10_HUMAN	2.97989	0.001549
DCTN1_HUMAN	2.85125	0.0874961
ALDR_HUMAN	0.508949	0.620241
AMPB_HUMAN	1.16208	0.530678
RBM8A_HUMAN	2.9683	0.0334894
APEX1_HUMAN	2.12597	0.170142
GLOD4_HUMAN	3.73517	0.0894416
CISY_HUMAN	2.9591	0.0414891
GPDM_HUMAN	2.87164	0.294404
GLU2B_HUMAN	2.94754	0.0106727
MYH14_HUMAN	3.32714	0.503472
MYL9_HUMAN	0.76917	0.685709
NID2_HUMAN	1.14905	0.741309
SMD3_HUMAN	1.52619	0.225208
DNJA1_HUMAN	2.46725	0.19028
GAL3A_HUMAN	0.940131	0.972937
FUBP2_HUMAN	3.24418	0.0558915
PPCE_HUMAN	6.61311	0.166965
GANAB_HUMAN	2.94372	0.0198803
RL9_HUMAN	1.4526	0.536142
DDX17_HUMAN	2.93878	0.0096416
DERM_HUMAN	0.335536	0.0176925
CAVN2_HUMAN	0.340433	0.170686
DNJA2_HUMAN	2.32998	0.145804
VATB2_HUMAN	2.93371	0.0144573
PP2AA_HUMAN	2.37763	0.189567
SH3L1_HUMAN	2.93364	0.0312889
LIMS1_HUMAN	3.17103	0.0912835
ASPN_HUMAN	1.75517	0.178884
RS5_HUMAN	2.93201	0.0398681
VWA1_HUMAN	1.21876	0.540962
IPYR2_HUMAN	7.3501	0.217774
NIBL1_HUMAN	2.30496	0.096727
RAP1B_HUMAN	2.43025	0.0666508
NH2L1_HUMAN	2.92988	0.0121509
2AAA_HUMAN	2.92984	0.0319823
RS19_HUMAN	2.91285	0.0276032
FETUA_HUMAN	0.299285	0.162372
MMSA_HUMAN	2.58103	0.470009
RAB1A_HUMAN	4.15789	0.0782221
DC1I2_HUMAN	1.32528	0.205669
NIT2_HUMAN	3.90397	0.128375
RADI_HUMAN	3.22796	0.286486
ICAL_HUMAN	4.47453	0.169917
TECR_HUMAN	0.913078	0.690796
NPM_HUMAN	2.54541	0.0501532
NDUS5_HUMAN	2.07647	0.193657
DHX15_HUMAN	2.89955	0.0275902
RL36L_HUMAN	4.36274	0.22601
NIBAN_HUMAN	1.75561	0.4636
UBE2N_HUMAN	3.72897	0.0583333
THIO_HUMAN	1.8556	0.116531
SYMC_HUMAN	3.07464	0.406498
RABP2_HUMAN	1.13894	0.219604
RU2A_HUMAN	8.11331	0.0911062
A1AT_HUMAN	0.500169	0.104909
COF1_HUMAN	2.89404	0.0308617
H2AW_HUMAN	1.31247	0.545679
IF4A1_HUMAN	2.8908	0.0202949
SUCA_HUMAN	2.88687	0.0477016
GBB1_HUMAN	2.88662	0.0186863
MMP2_HUMAN	5.09856	0.155087
ARC1A_HUMAN	4.00115	0.515886
KV229_HUMAN	0.382687	0.0653793
K1C14_HUMAN	0.275159	0.308377
GRB2_HUMAN	3.7303	0.0553655
PDCD6_HUMAN	2.87228	0.0440242
CD166_HUMAN	1.52998	0.715894
SART3_HUMAN	2.43188	0.0837837
PDXK_HUMAN	2.7839	0.0539369
RTCB_HUMAN	2.86952	0.00784737
ECHA_HUMAN	2.86302	0.0090025
SYWC_HUMAN	4.74732	0.0774011
EF1A1_HUMAN	2.64273	0.121697
A1BG_HUMAN	0.530398	0.262296
REEP5_HUMAN	2.01411	0.322659
NDUS7_HUMAN	2.85955	0.00328164
CAND1_HUMAN	2.85884	0.00198259
PRAF3_HUMAN	2.85764	0.0166622
PSMD2_HUMAN	3.38947	0.056402
TMED9_HUMAN	2.84299	0.0468362
H12_HUMAN	1.04771	0.924697
HNRDL_HUMAN	0.964142	0.947763
GNAI2_HUMAN	1.69441	0.144816
AHNK_HUMAN	1.65829	0.0951107
POSTN_HUMAN	2.83987	0.0374214
RS24_HUMAN	2.83669	0.0323781
RL7_HUMAN	2.83456	0.00749132
RSSA_HUMAN	2.83344	3.06185e-06
THIM_HUMAN	1.32741	0.347368
MIME_HUMAN	0.364986	0.00784444
SYDC_HUMAN	2.69129	0.565905
ATLA3_HUMAN	1.55618	0.343325
SF3B3_HUMAN	2.82779	0.00365683
FUMH_HUMAN	10.3268	0.123901
S10A4_HUMAN	1.33866	0.634509
KV311_HUMAN	0.360987	0.266876
PABP1_HUMAN	2.82701	0.0119326
TES_HUMAN	1.78908	0.0664117
COPB2_HUMAN	6.62484	0.0532609
TENA_HUMAN	11.6172	0.117262
MFAP4_HUMAN	1.42618	0.163212
CAVN3_HUMAN	0.897208	0.719625
RL14_HUMAN	2.81335	0.0237116
RFA3_HUMAN	2.8128	0.030711
UFL1_HUMAN	7.55811	0.0904982
CO6A3_HUMAN	0.633589	0.0983041
TPM3_HUMAN	2.81269	0.0390718
SYQ_HUMAN	2.60093	0.154581
ADT1_HUMAN	0.438175	0.100101
GPX1_HUMAN	3.4462	0.0522183
CSN3_HUMAN	3.49724	0.320147
CH60_HUMAN	1.12803	0.605823
CBX3_HUMAN	2.81159	0.0374874
APOA1_HUMAN	0.563488	0.372266
FERM2_HUMAN	2.02777	0.0903361
TERA_HUMAN	2.80982	0.00487162
THY1_HUMAN	6.35192	0.185795
PTBP1_HUMAN	2.80913	0.00725647
DNJC8_HUMAN	1.64182	0.195877
HNRL2_HUMAN	2.80107	0.00504492
PA1B3_HUMAN	6.05041	0.164319
MARCS_HUMAN	2.79311	0.0228933
CLIC1_HUMAN	2.7838	0.0335976
ITIH1_HUMAN	2.11886	0.124667
DEST_HUMAN	2.78199	0.04258
ANX11_HUMAN	2.76703	0.0276372
NDUS2_HUMAN	1.6789	0.439457
BIP_HUMAN	2.76549	0.00392137
PCBP1_HUMAN	2.76334	0.0277656
GPX4_HUMAN	3.62379	0.110555
PDIA6_HUMAN	2.76182	0.0108535
PSA_HUMAN	3.93503	0.0586242
CPNS1_HUMAN	2.74776	0.0184267
R39L5_HUMAN	1.55457	0.516561
HPT_HUMAN	0.307358	0.247541
IGHG4_HUMAN	0.407252	0.175911
NAGK_HUMAN	1.82111	0.053185
IGHG3_HUMAN	0.376956	0.0116472
UTS2_HUMAN	2.74571	0.00774282
SRP09_HUMAN	2.74279	0.0485381
PDIA1_HUMAN	2.74246	0.00763808
ANXA7_HUMAN	2.73637	0.0459076
COX2_HUMAN	2.72623	0.0170849
APT_HUMAN	2.09901	0.220622
AK1A1_HUMAN	2.72537	0.0219842
CAZA2_HUMAN	2.21539	0.101033
LSM4_HUMAN	2.72006	0.0422766
ESYT1_HUMAN	2.19963	0.345629
GBB2_HUMAN	0.608816	0.949245
AP2S1_HUMAN	4.68644	0.0902514
HS90B_HUMAN	2.71945	0.0430096
LRC47_HUMAN	1.76588	0.0552791
K1C9_HUMAN	1.58811	0.533454
NDUV2_HUMAN	2.0071	0.211882
CO4A1_HUMAN	1.77703	0.460066
RL5_HUMAN	2.71641	0.000873707
TAGL2_HUMAN	2.71622	0.00632821
EWS_HUMAN	3.27057	0.0528524
RTN4_HUMAN	1.44214	0.598936
LBP_HUMAN	1.23339	0.756932
HNRPL_HUMAN	2.71511	0.0078234
RL12_HUMAN	2.6987	0.0376283
TXNL1_HUMAN	2.57731	0.0994836
TENX_HUMAN	0.257591	0.0744475
CUTA_HUMAN	2.16937	0.274148
DHSO_HUMAN	12.5338	0.169904
LA_HUMAN	2.86759	0.107908
TYB4_HUMAN	2.6935	0.0414965
CNN3_HUMAN	5.86808	0.109502
ATP5H_HUMAN	2.46767	0.135148
H2A1C_HUMAN	0.0120827	#DIV/0!
ACTZ_HUMAN	2.69021	0.0149436
RS6_HUMAN	2.68184	0.0141022
RFA2_HUMAN	5.39168	0.319945
RL27_HUMAN	2.68175	0.0197357
PADI2_HUMAN	0.359002	0.301691
PUR9_HUMAN	4.53956	0.0715647
ABHEB_HUMAN	2.52841	0.231656
RAP1A_HUMAN	1.61942	0.0518362
PDIA3_HUMAN	2.66412	0.00302272
RL37A_HUMAN	2.65418	0.0486854
DAZP1_HUMAN	2.64991	0.0215698
RL35A_HUMAN	2.64694	0.012519
CO4B_HUMAN	2.64417	0.0428766
TINAL_HUMAN	0.336971	0.110655
RL24_HUMAN	2.64301	0.0207253
RL15_HUMAN	2.63966	0.0278361
PLGT3_HUMAN	2.63388	0.0239239
CAVN1_HUMAN	0.653499	0.126754
K2C5_HUMAN	0.190935	0.346938
TCPD_HUMAN	2.63337	0.0265725
COX5B_HUMAN	1.69905	0.131468
PDLI4_HUMAN	2.71902	0.353379
COR1C_HUMAN	4.35455	0.0665158
DNPEP_HUMAN	2.71862	0.198887
NDUA8_HUMAN	2.47641	0.0997848
NONO_HUMAN	2.63268	0.0224101
NIPS2_HUMAN	3.87401	0.28027
CBX1_HUMAN	1.45744	0.487045
SF3A2_HUMAN	4.1913	0.0826999
AL1A1_HUMAN	0.926753	0.623964
RLA1_HUMAN	2.61143	0.00781165
TCPE_HUMAN	1.6545	0.340642
FLNB_HUMAN	2.59978	0.00885427
TCPZ_HUMAN	2.59794	0.0161057
RS25_HUMAN	2.18462	0.0606119
HNRH1_HUMAN	1.63134	0.129436
UGPA_HUMAN	2.59179	0.0386008
TPIS_HUMAN	1.48411	0.0499794
CLIC4_HUMAN	2.24379	0.0991021
CO6_HUMAN	0.578547	0.0833573
ISOC1_HUMAN	2.56731	0.0515987
1433E_HUMAN	2.58195	0.0456106
PGRP2_HUMAN	0.444865	0.367765
RL18_HUMAN	2.58063	0.00707672
TBA4A_HUMAN	1.08508	0.174965
NDUV1_HUMAN	2.66904	0.0812322
MYO1C_HUMAN	1.05618	0.889214
ODPA_HUMAN	3.63843	0.0782431
RPN1_HUMAN	2.56967	0.0445859
ARL3_HUMAN	3.73469	0.110596
PGM1_HUMAN	1.78056	0.141391
RAB5C_HUMAN	2.56718	0.0331688
CO5_HUMAN	0.148318	0.230279
HINT1_HUMAN	1.59585	0.095189
NIPS1_HUMAN	14.9085	0.165168
H1X_HUMAN	0.522458	0.121469
ROAA_HUMAN	2.56242	0.0392104
PSMD4_HUMAN	2.56108	0.0191053
KCRB_HUMAN	0.76451	0.707049
RNT2_HUMAN	2.49828	0.0734826
KV320_HUMAN	0.363295	0.0752758
EHD1_HUMAN	2.76666	0.455096
APOA4_HUMAN	0.593763	0.306962
CDC42_HUMAN	3.03249	0.0682462
CRK_HUMAN	2.53494	0.226899
HNRPC_HUMAN	2.55948	0.0159033
TCP4_HUMAN	2.48422	0.21215
EIF3G_HUMAN	2.55778	0.033177
RUXG_HUMAN	3.52177	0.08555
SC61B_HUMAN	4.06744	0.0508391
ROA3_HUMAN	2.55363	0.00884007
CATG_HUMAN	2.01455	0.146138
RS3_HUMAN	2.5533	0.0224288
AT1B1_HUMAN	1.01533	0.919619
STIP1_HUMAN	3.23167	0.0563111
TADBP_HUMAN	2.54766	0.0232691
VTNC_HUMAN	0.931065	0.857837
ROA1_HUMAN	2.52333	0.00445275
ARP2_HUMAN	2.52061	0.0270652
DOPD_HUMAN	4.04931	0.085619
RL36_HUMAN	2.50645	0.0472078
ROA0_HUMAN	1.53391	0.27296
TOP1_HUMAN	4.92303	0.109551
BDH2_HUMAN	2.42029	0.225481
DCPS_HUMAN	2.32737	0.212955
DYN2_HUMAN	4.59043	0.0633751
CO1A1_HUMAN	0.747742	0.291884
ILF2_HUMAN	1.07497	0.893232
IPYR_HUMAN	2.50618	0.0258865
VPS4B_HUMAN	2.41025	0.0622081
FMOD_HUMAN	0.800743	0.593495
PSB7_HUMAN	2.70714	0.155182
SYRC_HUMAN	2.08206	0.204092
ERH_HUMAN	1.79875	0.0996307
APOB_HUMAN	0.779139	0.313604
RL35_HUMAN	2.50396	0.0132077
SPTB2_HUMAN	0.939993	0.869138
TGFI1_HUMAN	2.34024	0.200622
MUC18_HUMAN	0.453205	0.0283204
SNRPA_HUMAN	2.25197	0.171514
FBLL1_HUMAN	1.32182	0.375448
RPN2_HUMAN	2.49718	0.00049099
PGBM_HUMAN	1.75307	0.111375
SYFB_HUMAN	3.34519	0.207477
SH3L3_HUMAN	3.71344	0.0931731
DPYL5_HUMAN	1.31139	0.364163
AATM_HUMAN	1.71578	0.0647965
FIBG_HUMAN	0.610422	0.223843
VPS35_HUMAN	2.90698	0.070696
ZYX_HUMAN	2.29111	0.0708973
MYO6_HUMAN	19.5346	0.354126
ITIH4_HUMAN	0.642847	0.448293
MYO1B_HUMAN	1.16403	0.35218
DYHC1_HUMAN	2.49129	0.0110121
FAS_HUMAN	4.22182	0.193075
DDX1_HUMAN	2.4904	0.00164384
H15_HUMAN	5.81487	0.154849
PIPNA_HUMAN	1.16419	0.341666
H31_HUMAN	2.7259	0.483467
ML12A_HUMAN	2.29589	0.053551
PEDF_HUMAN	2.26939	0.123216
H2AY_HUMAN	2.48567	0.00812943
AEBP1_HUMAN	2.09457	0.335708
H10_HUMAN	1.11622	0.70097
VIME_HUMAN	1.48435	0.0888698
RUXE_HUMAN	2.45237	0.024035
HCDH_HUMAN	1.19258	0.676635
CPSF5_HUMAN	4.15748	0.0703492
CD9_HUMAN	3.8228	0.0517597
PDLI5_HUMAN	7.60682	0.0605634
K1C18_HUMAN	2.75658	0.0885386
CATZ_HUMAN	1.76067	0.505627
RL32_HUMAN	2.44621	0.0124221
EF1B_HUMAN	2.44545	0.0222382
RACK1_HUMAN	2.44334	0.00919556
ZN512_HUMAN	1.09229	0.607485
XRCC6_HUMAN	2.44325	0.0275403
ACLY_HUMAN	10.0031	0.0592572
NUCL_HUMAN	1.10476	0.805255
RS18_HUMAN	2.44079	0.00646857
RL29_HUMAN	3.12797	0.226221
MYDGF_HUMAN	2.41604	0.0225416
AACT_HUMAN	0.657093	0.537832
UGGG1_HUMAN	5.15614	0.0603546
RL10A_HUMAN	2.41402	0.00175577
RS20_HUMAN	2.40163	0.00228969
PRS10_HUMAN	3.94263	0.0681109
MYH10_HUMAN	2.39609	0.0260449
IF4A2_HUMAN	1.70775	0.249816
CO2_HUMAN	0.863012	0.372035
THIL_HUMAN	3.78966	0.157352
HNRH3_HUMAN	2.14197	0.101713
COIA1_HUMAN	0.854401	0.475487
PSA2_HUMAN	3.70485	0.0761445
EFTU_HUMAN	3.39387	0.196062
KCD12_HUMAN	2.39596	0.0484532
VINEX_HUMAN	3.41338	0.3375
CAN1_HUMAN	2.18229	0.0907211
CO6A2_HUMAN	0.4652	0.0399463
FABP5_HUMAN	1.83513	0.221976
IF5A1_HUMAN	1.47351	0.0343166
HNRPD_HUMAN	2.39265	0.0055042
MUC1_HUMAN	5.05444	0.165558
TTHY_HUMAN	0.364676	0.171333
LAMC1_HUMAN	0.78882	0.615736
RL8_HUMAN	2.39002	0.00341289
SSBP_HUMAN	1.61049	0.101298
ILF3_HUMAN	2.38853	0.0164429
CRIP1_HUMAN	2.60057	0.234895
PGK1_HUMAN	2.38725	0.018402
C1QB_HUMAN	0.939187	0.767673
RLA0_HUMAN	2.38507	0.0484115
GBG12_HUMAN	1.87976	0.0639399
NUCB2_HUMAN	7.3062	0.121386
CY1_HUMAN	2.59338	0.130391
ACADM_HUMAN	4.05271	0.213187
XPO1_HUMAN	2.39127	0.137803
S10A6_HUMAN	1.20455	0.290693
FKBP5_HUMAN	11.1792	0.347769
HACD3_HUMAN	1.88496	0.374108
ROA2_HUMAN	2.36536	0.0137787
VP26A_HUMAN	2.36515	0.0455236
RL17_HUMAN	2.35854	0.00686373
NTF2_HUMAN	2.35684	0.0140308
SRBS2_HUMAN	1.92477	0.732974
CHID1_HUMAN	1.98392	0.188772
HDHD2_HUMAN	3.49501	0.254154
ANXA4_HUMAN	2.22758	0.103981
TALDO_HUMAN	1.91402	0.138545
PGS2_HUMAN	0.466667	0.0172374
SUCB2_HUMAN	2.67997	0.409929
CO1A2_HUMAN	0.475162	0.326111
RLA2_HUMAN	2.34973	0.0274803
CCAR2_HUMAN	2.85754	0.226402
RL13_HUMAN	2.34025	0.0394427
AL3A2_HUMAN	1.14936	0.0321498
TM205_HUMAN	2.25278	0.32878
RS23_HUMAN	2.33549	0.00180262
RS21_HUMAN	1.02506	0.854456
PSDE_HUMAN	0.546756	0.707591
SMC3_HUMAN	3.23191	0.254999
CNN1_HUMAN	1.24854	0.592466
HMGB1_HUMAN	1.80031	0.0708945
KPYM_HUMAN	2.33157	0.0169022
COX6C_HUMAN	2.6687	0.400342
RD23B_HUMAN	2.54804	0.050016
HSPB1_HUMAN	2.32001	0.0182254
HMGN4_HUMAN	0.890769	0.904433
ARP5L_HUMAN	1.96995	0.0597986
SEPT2_HUMAN	2.31506	0.0374419
HNRPU_HUMAN	2.3085	0.0289494
CATC_HUMAN	2.45293	0.124724
EIF3B_HUMAN	2.29733	0.0226004
EF1G_HUMAN	2.29111	0.00454651
BIN1_HUMAN	0.762681	0.634371
IF2A_HUMAN	3.05531	0.14273
U520_HUMAN	2.32642	0.143824
BAF_HUMAN	1.56744	0.0757719
RNPS1_HUMAN	2.28009	0.0258483
SYK_HUMAN	3.25505	0.103881
NP1L4_HUMAN	2.62448	0.0848804
TRFE_HUMAN	0.479021	0.0533838
IC1_HUMAN	0.541672	0.209999
RL23_HUMAN	2.26848	0.0183076
RS8_HUMAN	2.25529	0.0375056
ALDOA_HUMAN	2.25394	0.00975744
LPP_HUMAN	2.24389	0.0249445
SF3A3_HUMAN	2.23747	0.0309615
EF2_HUMAN	2.23685	0.00709827
PSIP1_HUMAN	1.08947	0.794305
A2AP_HUMAN	0.521738	0.31964
NB5R3_HUMAN	1.84733	0.0621795
COEA1_HUMAN	0.520359	0.0782083
PCYOX_HUMAN	1.04577	0.901626
RL7A_HUMAN	2.23617	0.0460612
GSTO1_HUMAN	2.23511	0.0436688
ETFA_HUMAN	2.44276	0.0815485
LPPRC_HUMAN	3.5237	0.0946647
SPTN1_HUMAN	1.06889	0.843827
ODO2_HUMAN	2.23145	0.0490865
HNRPK_HUMAN	2.22984	0.00181666
NPS3A_HUMAN	4.23866	0.171057
IMB1_HUMAN	1.92133	0.121329
ITIH2_HUMAN	1.92116	0.0638752
PRDX5_HUMAN	1.19421	0.553619
AL9A1_HUMAN	1.54046	0.486366
UBC9_HUMAN	2.21009	0.0241351
AGAL_HUMAN	21.3366	0.293239
VAT1_HUMAN	2.18583	0.0157103
STRAP_HUMAN	6.25985	0.0584731
C1TC_HUMAN	2.15397	0.24102
GTF2I_HUMAN	2.1824	0.00560369
XRCC5_HUMAN	2.1823	0.0229134
NNRE_HUMAN	4.56153	0.218962
MPCP_HUMAN	1.46686	0.391631
ANXA6_HUMAN	2.30253	0.0504782
A1AG2_HUMAN	0.463269	0.205131
ANXA1_HUMAN	1.58571	0.206902
LMAN2_HUMAN	2.18097	0.0418458
ASNA_HUMAN	4.28122	0.0855039
AIMP1_HUMAN	2.26379	0.208774
GLRX1_HUMAN	3.92373	0.183893
PURB_HUMAN	0.865068	0.970067
PEPL_HUMAN	1.73107	0.087697
ERF1_HUMAN	4.51167	0.0828165
SCOT1_HUMAN	1.04343	0.928181
FBRL_HUMAN	1.50207	0.209396
GSHB_HUMAN	3.46873	0.0737405
PDLI1_HUMAN	2.17954	0.00208914
DESP_HUMAN	1.93499	0.323522
SRP14_HUMAN	2.17222	0.00438498
ITB1_HUMAN	1.16418	0.610982
MDHC_HUMAN	2.15021	0.0297277
PSA6_HUMAN	2.11197	0.13143
LG3BP_HUMAN	2.18582	0.0599117
MDHM_HUMAN	2.13752	0.0362865
ATPA_HUMAN	2.13067	0.0211136
GAR1_HUMAN	3.92262	0.112345
HNRPR_HUMAN	2.12886	0.0467887
MYH11_HUMAN	0.616904	0.491685
RL3_HUMAN	2.09144	0.0225358
DLRB1_HUMAN	2.09097	0.0140962
PSMD1_HUMAN	0.970297	0.947245
AN32A_HUMAN	1.85231	0.101518
COPZ1_HUMAN	0.496143	0.579348
UBA1_HUMAN	2.08955	0.0189063
TRA2B_HUMAN	3.37282	0.0923051
3HIDH_HUMAN	2.08139	0.0345668
RL22_HUMAN	2.06929	0.0189184
CYB5_HUMAN	2.0625	0.0110492
SYEP_HUMAN	3.94372	0.0601851
FBLN3_HUMAN	2.05647	0.0350407
CALX_HUMAN	2.0338	0.0114714
RU17_HUMAN	3.82309	0.156377
SDHB_HUMAN	3.39904	0.26539
PGRC1_HUMAN	0.673208	0.138059
LAMA5_HUMAN	1.57458	0.318789
RS12_HUMAN	2.03181	0.0469251
AN32E_HUMAN	0.658719	0.550732
GCSH_HUMAN	1.80412	0.126774
THIC_HUMAN	1.0201	0.886164
A16A1_HUMAN	2.13125	0.33269
PRDX1_HUMAN	1.78993	0.0944673
CBPA3_HUMAN	0.92287	0.80179
ATPB_HUMAN	2.03157	0.0211829
LMNB1_HUMAN	2.03008	0.0183201
CO7_HUMAN	0.633551	0.569404
ARL8B_HUMAN	2.02407	0.0479202
ENPL_HUMAN	2.01562	0.0198995
SMD2_HUMAN	2.01091	0.0485749
HS90A_HUMAN	1.9968	0.0132912
TM109_HUMAN	1.62061	0.305551
SYSC_HUMAN	5.88125	0.108647
TBB4B_HUMAN	1.56267	0.35232
PURA_HUMAN	1.9877	0.0368003
SYIM_HUMAN	6.25647	0.307682
HS105_HUMAN	1.53408	0.513424
RL27A_HUMAN	1.9773	0.0493851
HEP2_HUMAN	0.181262	0.102912
PRDX3_HUMAN	1.61067	0.227015
DDAH2_HUMAN	1.95706	0.0417126
RS2_HUMAN	1.92514	0.00482304
LGUL_HUMAN	1.92165	0.0120217
COFA1_HUMAN	0.602818	0.376878
CALM3_HUMAN	1.88652	0.0274665
PSA1_HUMAN	2.83977	0.144301
SEPT7_HUMAN	1.87297	0.0299101
ERLN2_HUMAN	1.87772	0.383035
NEST_HUMAN	0.72263	0.511113
CYC_HUMAN	1.86069	0.0278113
RINI_HUMAN	1.81586	0.0106671
NDUS8_HUMAN	1.96309	0.199789
AGR2_HUMAN	7.02517	0.105093
GGT5_HUMAN	1.96973	0.196862
GPNMB_HUMAN	1.80491	0.00887866
VDAC2_HUMAN	1.74837	0.0495842
SPS1_HUMAN	4.03919	0.331413
FIBA_HUMAN	0.787709	0.596324
ELOB_HUMAN	1.73381	0.027455
SPCS2_HUMAN	2.26143	0.0748094
TETN_HUMAN	0.467398	0.000883262
PFKAP_HUMAN	1.94777	0.189032
MTPN_HUMAN	1.70001	0.0466024
FSCN1_HUMAN	1.65404	0.0323839
PSB3_HUMAN	1.64262	0.386614
PCBP2_HUMAN	1.30055	0.429226
FKB1A_HUMAN	1.61313	0.0257144
MAP1B_HUMAN	1.49946	0.417045
CPNE3_HUMAN	1.59936	0.0199425
QCR7_HUMAN	3.69767	0.119827
SRRT_HUMAN	5.29804	0.11559
LKHA4_HUMAN	1.7311	0.509446
HEM2_HUMAN	1.56276	0.00103739
RU1C_HUMAN	1.54031	0.00621634
PFD5_HUMAN	1.51027	0.0306957

## Sheet: 3. IDC DF phosphoproteins
	FC	P
ARHG6_HUMAN	0.49645	0.196916
ABI1_HUMAN	2.29476	0.138655
MARCS_HUMAN	0.488102	0.210727
LIMC1_HUMAN	0.304078	0.106401
NSUN2_HUMAN	1.48901	0.197677
FETUA_HUMAN	0.206376	0.00194125
MPP8_HUMAN	0.638874	0.461903
PRP4B_HUMAN	0.910013	0.597064
DAAM2_HUMAN	0.682151	0.111969
MINK1_HUMAN	1.18697	0.853485
REPS1_HUMAN	0.378516	0.118052
MYPT1_HUMAN	1.35244	0.283099
CAD11_HUMAN	0.900263	0.883332
NIPBL_HUMAN	0.823287	0.55896
M3K8_HUMAN	1.71502	0.183751
CAVN1_HUMAN	0.221002	0.046899
FBP1L_HUMAN	1.84567	0.0642571
ZCH18_HUMAN	1.79422	0.133317
HDGF_HUMAN	0.768947	0.40379
EMD_HUMAN	1.36669	0.0918027
DEN1A_HUMAN	0.569693	0.169057
PAIRB_HUMAN	0.930489	0.217837
AAK1_HUMAN	1.06621	0.0399502
MRP_HUMAN	3.97082	0.0556991
I2BP2_HUMAN	0.75572	0.111067
TNIK_HUMAN	0.915713	0.749142
SHRM3_HUMAN	0.858877	0.792401
SYNRG_HUMAN	2.23027	0.0704538
SRSF2_HUMAN	2.41297	0.17573
LSP1_HUMAN	2.34818	0.0533755
CTND1_HUMAN	0.218886	0.103094
NFYA_HUMAN	1.35189	0.324418
BCL9L_HUMAN	0.657906	0.11682
AKP13_HUMAN	0.745562	0.342252
TJAP1_HUMAN	1.26053	0.55167
ABI2_HUMAN	0.650672	0.413392
TAU_HUMAN	1.28737	0.502943
RANB3_HUMAN	1.19653	0.667172
E41L2_HUMAN	0.231461	0.223479
RNF31_HUMAN	1.3638	0.925812
LUZP1_HUMAN	1.59533	0.598334
PEBP1_HUMAN	0.898987	0.719169
KANK2_HUMAN	0.490783	0.255826
MECP2_HUMAN	0.441332	0.222664
STAT3_HUMAN	0.887844	0.954678
TPC10_HUMAN	0.783972	0.864093
PKCB1_HUMAN	0.51366	0.133639
TTC28_HUMAN	1.28245	0.352855
NUCB1_HUMAN	0.51887	0.182622
G3BP1_HUMAN	1.84943	0.140508
ARI5B_HUMAN	0.982395	0.931387
PATL1_HUMAN	1.93832	0.989468
GPAM1_HUMAN	0.844065	0.907554
SRC8_HUMAN	1.30724	0.463641
ZC3HE_HUMAN	1.91041	0.261239
ACINU_HUMAN	0.880956	0.748945
TTC7A_HUMAN	0.708325	0.173156
CCNY_HUMAN	0.838215	0.603017
PP6R3_HUMAN	1.89833	0.773588
ITPI2_HUMAN	0.760035	0.514943
CSRP1_HUMAN	0.465384	0.0761138
PAK2_HUMAN	2.76571	0.0963342
LAP2B_HUMAN	0.493493	0.194202
NOP58_HUMAN	0.481782	0.340007
ITSN2_HUMAN	2.06103	0.344558
LARP1_HUMAN	0.601756	0.132548
ADDG_HUMAN	0.31415	0.0716145
RSF1_HUMAN	0.908409	0.108291
RBP2_HUMAN	1.07294	0.581383
HBB_HUMAN	0.566462	0.367109
AMRP_HUMAN	1.1401	0.720872
KPCL_HUMAN	1.84429	0.0940073
SEPT5_HUMAN	0.395416	0.516883
SYNE1_HUMAN	1.31759	0.080723
HBA_HUMAN	0.709025	0.783941
HDAC1_HUMAN	0.604829	0.802663
NU153_HUMAN	0.43255	0.110719
SFSWA_HUMAN	3.38985	0.254525
NDRG2_HUMAN	0.0950769	#DIV/0!
MAP1S_HUMAN	0.351188	0.167287
H1BP3_HUMAN	1.30425	0.26324
IF2P_HUMAN	1.43164	0.73043
NDRG1_HUMAN	0.224476	0.043793
SMRC2_HUMAN	1.01394	0.914984
MRVI1_HUMAN	1.04606	0.348751
FRIH_HUMAN	0.244708	0.772629
SNTB2_HUMAN	0.507513	0.117641
MYOF_HUMAN	1.62095	0.151378
EPIPL_HUMAN	1.50087	0.516331
SNTB1_HUMAN	0.630467	0.139658
SZRD1_HUMAN	1.61474	0.188516
DOK3_HUMAN	4.73264	0.0534581
MAP1B_HUMAN	0.227125	0.00477952
MCM2_HUMAN	2.05136	0.36656
ASHWN_HUMAN	1.97474	0.580822
PAXI_HUMAN	0.0295972	0.412988
SYNP2_HUMAN	0.258129	0.119072
TRIPC_HUMAN	2.86696	0.159992
IF16_HUMAN	0.936002	0.914289
BRD4_HUMAN	0.398216	0.188179
AKAP2_HUMAN	0.886156	0.652619
AKA12_HUMAN	0.234757	0.0433573
FIP1_HUMAN	2.41185	0.476857
NFIX_HUMAN	1.00109	0.873788
PDCD4_HUMAN	1.36284	0.385421
M3K2_HUMAN	1.24691	0.432224
NRDC_HUMAN	2.19701	0.422581
ATX2L_HUMAN	2.6975	0.0957901
HNRL2_HUMAN	0.883533	0.95156
NUMB_HUMAN	2.86529	0.184081
ARI1A_HUMAN	0.593108	0.112269
NFIA_HUMAN	0.289608	0.421443
AMPD2_HUMAN	0.568754	0.542802
H14_HUMAN	1.25318	0.641481
ADDA_HUMAN	0.291154	0.178787
ZN185_HUMAN	0.686737	0.572869
MPRI_HUMAN	0.233869	0.556569
ATF2_HUMAN	1.23774	0.452032
VINC_HUMAN	0.887077	0.648966
RMXL1_HUMAN	0.676073	0.777996
PAK4_HUMAN	0.445243	0.349076
MY18A_HUMAN	0.608545	0.45121
RGPA2_HUMAN	0.482416	0.773425
CETN2_HUMAN	1.02281	0.810537
RBM15_HUMAN	0.92125	0.49808
CCYL1_HUMAN	1.37299	0.875782
NFAC4_HUMAN	2.40366	0.171771
EMSA1_HUMAN	0.599177	0.474666
SH23A_HUMAN	0.434194	0.20634
KAP0_HUMAN	0.710172	0.525078
HDAC4_HUMAN	1.01711	0.969253
RS3_HUMAN	4.44651	0.216844
SNX12_HUMAN	1.22861	0.948048
YTDC1_HUMAN	1.75694	0.260114
CAV1_HUMAN	0.495255	0.282582
SC22B_HUMAN	1.47236	0.259595
RFFL_HUMAN	1.21115	0.657022
TFP11_HUMAN	0.353776	0.263604
PRKRA_HUMAN	4.16555	0.134411
PP13G_HUMAN	0.616332	0.385792
TPD52_HUMAN	0.873579	0.767104
BRE1A_HUMAN	1.32059	0.111444
STRP1_HUMAN	1.16319	0.580327
GREM1_HUMAN	1.42497	0.526432
NCOR2_HUMAN	0.507906	0.201604
SIN3A_HUMAN	0.357283	0.473363
MEP50_HUMAN	1.28571	0.555152
I2BPL_HUMAN	0.453751	0.200002
SEPT7_HUMAN	2.57667	0.0908467
NCBP1_HUMAN	1.00075	0.559593
GSK3B_HUMAN	1.08169	0.771082
TENS3_HUMAN	0.32379	0.0649564
SRBS1_HUMAN	1.44136	0.477852
SUN2_HUMAN	0.378422	0.193588
DC1L1_HUMAN	2.2189	0.147343
RB12B_HUMAN	1.01294	0.474124
TOM70_HUMAN	1.43379	0.498416
CD44_HUMAN	0.487376	0.430431
TPD53_HUMAN	0.330211	0.278486
TOM1_HUMAN	1.41634	0.0236287
KMT2D_HUMAN	0.691083	0.725001
FRMD6_HUMAN	1.17673	0.971681
PLEC_HUMAN	0.372414	0.328124
FINC_HUMAN	1.56699	0.479059
RAB7A_HUMAN	4.47491	0.00139909
SRSF1_HUMAN	2.91606	0.186645
UTRO_HUMAN	0.259538	0.0494847
IF4G2_HUMAN	1.16759	0.665277
K1522_HUMAN	0.687532	0.116052
MAP4_HUMAN	0.822147	0.546251
GGYF2_HUMAN	2.26353	0.0768307
LIPB2_HUMAN	0.990072	0.146973
KNG1_HUMAN	0.185039	0.410791
SAMH1_HUMAN	0.973763	0.771041
FIL1L_HUMAN	2.47123	0.426381
EVI2B_HUMAN	1.06783	0.537056
BUD13_HUMAN	1.76741	0.726414
TNC18_HUMAN	0.568725	0.440849
ARK72_HUMAN	0.737222	0.917385
KLC4_HUMAN	1.0885	0.399017
ZZEF1_HUMAN	1.5847	0.398595
SHAN3_HUMAN	0.275119	0.0142968
DLG5_HUMAN	0.989726	0.983965
DREB_HUMAN	1.1953	0.876248
TENS1_HUMAN	0.105827	0.0822281
THUM1_HUMAN	1.0469	0.276855
ANXA2_HUMAN	0.303107	0.143473
SAFB1_HUMAN	0.98182	0.97492
IF4G1_HUMAN	0.554321	0.32839
K2C8_HUMAN	1.39966	0.323836
ANK2_HUMAN	0.285469	0.444484
EIF3C_HUMAN	1.53312	0.294555
LEG1_HUMAN	0.94142	0.940781
IL6RB_HUMAN	1.6685	0.551265
GLI3_HUMAN	1.28391	0.371728
MACF1_HUMAN	1.52551	0.798405
ZN768_HUMAN	0.900163	0.504874
CENPB_HUMAN	4.12722	0.0357246
ABCF1_HUMAN	1.17835	0.740374
PPIG_HUMAN	1.76412	0.580816
ARI1B_HUMAN	1.11521	0.664052
FNBP4_HUMAN	3.21283	0.0803906
G3P_HUMAN	0.535904	0.141845
HUWE1_HUMAN	0.342121	0.14569
SLK_HUMAN	0.638709	0.586023
ZBT7A_HUMAN	1.34875	0.79627
SFR19_HUMAN	0.56726	0.592806
HNRPK_HUMAN	4.41386	0.360052
LMNA_HUMAN	0.281662	0.200026
PCY1A_HUMAN	3.08233	0.0123732
KANK1_HUMAN	0.615571	0.506896
PLXC1_HUMAN	2.18459	0.121636
MK01_HUMAN	1.00039	0.663303
LRRF2_HUMAN	1.13196	0.82217
PLSL_HUMAN	0.691601	0.317241
LMCD1_HUMAN	2.42844	0.6731
PGK1_HUMAN	1.00702	0.993031
R3HD2_HUMAN	1.25602	0.185931
TAF12_HUMAN	1.39005	0.97033
SRSF9_HUMAN	1.50127	0.416979
MYLK_HUMAN	0.310316	0.0478446
ZC3H4_HUMAN	1.22448	0.322029
NKAP_HUMAN	1.82729	0.199872
LEMD2_HUMAN	1.75154	0.0640323
SF01_HUMAN	1.03896	0.919068
TPD54_HUMAN	1.2258	0.112665
RBM14_HUMAN	1.10975	0.680078
MAP1A_HUMAN	0.378088	0.147836
NELFB_HUMAN	0.659209	0.742052
GBF1_HUMAN	1.65559	0.938216
CD11A_HUMAN	1.28425	0.872674
ANK1_HUMAN	0.203798	0.214078
CHP1_HUMAN	3.62777	0.156824
MBD1_HUMAN	1.14917	0.404661
FOSL2_HUMAN	5.63827	0.114531
SH3K1_HUMAN	1.22219	0.411249
EHD2_HUMAN	0.36258	0.10508
SYNPO_HUMAN	0.674101	0.18766
NFIC_HUMAN	0.902824	0.917832
CHIP_HUMAN	1.81938	0.339346
YAP1_HUMAN	0.268872	0.0905935
TR150_HUMAN	0.880594	0.768301
JCAD_HUMAN	0.756717	0.223277
APOA2_HUMAN	0.409625	0.3861
MATR3_HUMAN	0.822697	0.843326
PEA15_HUMAN	1.77125	0.0769434
WDR44_HUMAN	0.483518	0.143482
HIC1_HUMAN	0.468863	0.189976
CEP68_HUMAN	0.978634	0.0983326
CTNB1_HUMAN	0.892501	0.743542
H4_HUMAN	0.42455	0.215571
M3K7_HUMAN	1.24198	0.772593
CDC23_HUMAN	1.80144	0.602193
ZO1_HUMAN	0.52423	0.601198
PML_HUMAN	0.512574	0.160751
SRRM1_HUMAN	0.345701	0.0912686
TB182_HUMAN	0.199747	0.105366
DYR1B_HUMAN	1.46819	0.289636
TSC2_HUMAN	1.91652	0.26758
SRF_HUMAN	0.554353	#DIV/0!
EPS15_HUMAN	0.338197	0.048511
ARHGB_HUMAN	0.579973	0.439639
PTPRA_HUMAN	0.707834	0.293693
ETV6_HUMAN	1.28615	0.639668
DOCK9_HUMAN	0.83719	0.819314
PTPRC_HUMAN	1.47624	0.0440162
MTUS1_HUMAN	1.01182	0.0949177
ACTG_HUMAN	1.28055	0.261811
POGZ_HUMAN	0.936466	0.836816
LMNB2_HUMAN	0.322811	0.255249
DCP1A_HUMAN	1.5008	0.347179
FOXK1_HUMAN	0.627271	0.324582
PALLD_HUMAN	1.08478	0.688872
PLIN1_HUMAN	0.199325	0.192102
KLH22_HUMAN	1.78314	0.338221
RBL2_HUMAN	1.11223	0.426082
SSRA_HUMAN	0.730381	0.717225
RB15B_HUMAN	2.43856	0.302608
SEPT9_HUMAN	1.6487	0.492435
PKP2_HUMAN	0.465869	0.0757505
NUMA1_HUMAN	0.835038	0.467653
SKIV2_HUMAN	1.62843	0.247408
CRYAB_HUMAN	0.931416	0.181979
NOP56_HUMAN	0.925859	0.875628
CAP1_HUMAN	2.47293	0.554567
UBP24_HUMAN	0.44208	0.145929
SYAP1_HUMAN	2.50231	0.30599
ATM_HUMAN	4.28919	0.0684703
SRRM2_HUMAN	0.239291	0.20643
F122A_HUMAN	0.879224	0.804719
AKTS1_HUMAN	0.587081	0.169164
ITPR3_HUMAN	1.87745	0.388779
CG050_HUMAN	3.04169	0.0718511
ESYT2_HUMAN	0.537974	0.739143
ITPR1_HUMAN	0.727042	0.874217
RHG01_HUMAN	0.921079	0.373426
SC16A_HUMAN	0.72349	0.72191
HID1_HUMAN	1.89871	0.212821
PFKAL_HUMAN	2.61851	0.119723
CXA1_HUMAN	0.275427	0.323127
ABLM1_HUMAN	0.35347	0.296273
LIMA1_HUMAN	0.547564	0.146375
LSR_HUMAN	0.3861	0.455652
ODBA_HUMAN	0.395853	0.160149
CTNA1_HUMAN	0.485078	0.179808
KAP2_HUMAN	0.590416	0.141777
PGAM1_HUMAN	1.9401	0.231366
SC31A_HUMAN	1.50155	0.161578
ACSA_HUMAN	1.38675	0.887049
EP15R_HUMAN	1.86636	0.18522
CALD1_HUMAN	0.388154	0.02501
KPCD_HUMAN	0.330963	0.423061
PGM5_HUMAN	0.388025	0.3098
KAP3_HUMAN	0.496103	0.103035
TRAD1_HUMAN	2.05505	0.315625
NUFP2_HUMAN	1.37046	0.88236
GIT1_HUMAN	1.01859	0.63657
PHRF1_HUMAN	1.06302	0.833915
SSH3_HUMAN	0.385094	0.428365
ZC3HD_HUMAN	0.502084	0.429231
PLAK_HUMAN	2.31777	0.409777
MCRS1_HUMAN	0.71116	0.429844
FLNA_HUMAN	0.281466	0.177887
HS12B_HUMAN	0.369965	0.17202
RMD3_HUMAN	1.47146	0.218914
TRI25_HUMAN	4.08785	0.480371
AAKB1_HUMAN	0.923675	0.893418
LIPS_HUMAN	0.41006	0.0414778
SH24A_HUMAN	2.58245	0.231147
BCLF1_HUMAN	0.495266	0.218618
AHNK2_HUMAN	0.728678	0.187615
PKHA6_HUMAN	1.08429	0.815792
SUFU_HUMAN	1.40836	0.329306
CAVN2_HUMAN	0.221786	0.296807
CALX_HUMAN	1.06394	0.902504
PABP2_HUMAN	2.83962	0.442742
DIDO1_HUMAN	1.4183	0.769205
VWA1_HUMAN	0.468986	0.52811
NIBL1_HUMAN	0.589952	0.286818
ANS1A_HUMAN	0.779186	0.600001
PDLI2_HUMAN	1.25874	0.499813
SASH1_HUMAN	0.426791	0.044487
CT2NL_HUMAN	0.97975	0.964654
ELF1_HUMAN	2.26806	0.351214
ICAL_HUMAN	0.573293	0.595662
GFPT1_HUMAN	5.83573	0.460619
PININ_HUMAN	0.272168	0.425479
NPM_HUMAN	0.313015	0.286127
KAPCB_HUMAN	0.534237	0.130869
HSPB1_HUMAN	2.22771	0.215411
NIBAN_HUMAN	0.367221	0.383359
LMOD1_HUMAN	1.11745	0.822195
PKHA5_HUMAN	1.84389	#DIV/0!
TASOR_HUMAN	1.83656	0.0911597
RPTOR_HUMAN	1.49673	0.394567
KS6A3_HUMAN	0.673332	0.562559
RHG25_HUMAN	0.787304	0.336841
CPZIP_HUMAN	0.554566	0.066023
COGA1_HUMAN	0.521197	0.157188
MFR1L_HUMAN	0.600735	0.310361
LASP1_HUMAN	1.28442	0.774308
RCAS1_HUMAN	1.58759	0.150496
AHNK_HUMAN	0.0798773	0.158562
TE2IP_HUMAN	1.47693	0.564091
CLIP2_HUMAN	0.993713	0.979788
AHDC1_HUMAN	1.40767	0.783573
ITB4_HUMAN	0.2448	0.519748
SF3B1_HUMAN	0.469624	0.454421
PKN2_HUMAN	0.960803	0.791563
2A5D_HUMAN	2.00612	0.225244
WAPL_HUMAN	1.27198	0.633631
DCLK1_HUMAN	2.98786	0.000434161
ACACA_HUMAN	2.48992	0.939714
COPB2_HUMAN	2.03348	0.0638007
CAVN3_HUMAN	0.476373	0.358442
PRC2A_HUMAN	1.25325	0.417145
CCNL1_HUMAN	1.54458	0.502139
KPRB_HUMAN	0.500372	0.525001
NIPA_HUMAN	0.462591	0.0200099
RFIP1_HUMAN	9.69611	0.337152
HSPB6_HUMAN	0.342667	0.282703
HNRPU_HUMAN	0.990012	0.701565
CIC_HUMAN	0.444816	0.496897
CHAP1_HUMAN	0.436513	0.100852
RL1D1_HUMAN	1.54981	0.143162
EF1D_HUMAN	0.990165	0.792899
RING1_HUMAN	1.98906	0.0950537
ZO3_HUMAN	3.39462	0.303689
BET1_HUMAN	0.368917	0.532357
CBP_HUMAN	0.916348	0.226883
SEPT2_HUMAN	2.68036	0.0323394
NAGK_HUMAN	1.38719	0.258083
C170B_HUMAN	1.48559	0.415071
BRAF_HUMAN	1.05472	0.548328
PURA_HUMAN	0.967646	0.950306
ZRAB2_HUMAN	0.520236	0.270612
ESYT1_HUMAN	1.05244	0.615513
FARP1_HUMAN	0.62807	0.133053
RBM39_HUMAN	1.0932	0.883148
RTN4_HUMAN	0.227937	0.142506
SYNEM_HUMAN	0.0896164	0.145016
TOP2B_HUMAN	0.601166	0.857418
ALDOA_HUMAN	0.7382	0.6078
H2AY_HUMAN	0.553209	0.533655
PAXX_HUMAN	2.6936	0.516145
SMN_HUMAN	1.14843	0.558011
RALY_HUMAN	2.28529	0.244685
CIP4_HUMAN	1.42641	0.270104
SLTM_HUMAN	0.839969	0.577866
DESP_HUMAN	0.473119	0.00108524
PDLI4_HUMAN	0.689049	0.261569
DYHC1_HUMAN	1.93191	0.215354
SMAP_HUMAN	1.1504	0.919459
STXB5_HUMAN	2.01863	0.1037
DNJC5_HUMAN	1.10346	0.276477
CHSP1_HUMAN	0.314393	0.224786
DPYL3_HUMAN	1.75096	0.345191
HNRH1_HUMAN	1.26062	0.417361
KCD12_HUMAN	0.39708	0.137513
DEN4C_HUMAN	0.594387	0.504761
KMT2A_HUMAN	1.63453	0.111465
FBX4_HUMAN	2.74439	0.121497
TPIS_HUMAN	1.84895	0.444157
EEPD1_HUMAN	0.916807	0.537156
ODPA_HUMAN	0.558441	0.0832207
SYTL4_HUMAN	1.71623	0.961363
ROA1_HUMAN	0.412505	0.779865
EMSY_HUMAN	1.44774	0.0460229
PGM1_HUMAN	0.823208	0.87854
RPRD2_HUMAN	0.633266	0.167762
SNX1_HUMAN	1.12452	0.159761
ZO2_HUMAN	0.702906	0.740197
TRPS1_HUMAN	2.81965	0.0770749
KLC1_HUMAN	1.85644	0.571343
RTN1_HUMAN	0.778603	0.553697
RLA1_HUMAN	0.192042	#DIV/0!
PHIP_HUMAN	0.737482	0.300822
PR40B_HUMAN	0.605911	0.450952
FCHO2_HUMAN	0.925625	0.875249
PRR12_HUMAN	0.67885	0.379152
ZCHC8_HUMAN	0.8948	0.900437
SRS10_HUMAN	0.998613	0.283338
JIP4_HUMAN	1.23171	0.45715
UBP8_HUMAN	2.49027	0.103838
STMN1_HUMAN	1.0157	0.556145
CO1A1_HUMAN	0.337713	0.313661
SPT5H_HUMAN	2.67161	0.0351798
TFAP4_HUMAN	2.39083	#DIV/0!
MYCB2_HUMAN	0.553097	0.0423586
REQU_HUMAN	0.749113	0.532268
I2BP1_HUMAN	0.78286	0.00287636
TRI56_HUMAN	1.32194	0.431569
SPTB2_HUMAN	0.246642	0.108071
RETR3_HUMAN	1.77315	0.163115
TGFI1_HUMAN	0.284028	0.0756987
ZYX_HUMAN	0.615922	0.466411
FLNB_HUMAN	1.00827	0.690064
H15_HUMAN	2.21666	0.13647
PHC3_HUMAN	0.914548	0.647211
ML12A_HUMAN	0.689621	0.0290017
VIME_HUMAN	0.293829	0.216333
STIM1_HUMAN	0.943551	0.897621
FKB15_HUMAN	0.56296	0.485196
KTN1_HUMAN	2.27281	0.0435072
EVL_HUMAN	2.78469	0.133918
SHIP1_HUMAN	2.02221	0.0873277
NSF1C_HUMAN	0.85949	0.810007
BORG5_HUMAN	2.54116	0.0917534
BORG4_HUMAN	0.24093	0.118117
NUCL_HUMAN	2.8322	0.371561
SL9A1_HUMAN	0.511442	0.119659
TRA2A_HUMAN	4.78307	0.0693533
NUP98_HUMAN	0.93458	0.887571
LS14A_HUMAN	0.412949	0.0796039
VINEX_HUMAN	0.336985	0.142061
ARGL1_HUMAN	1.91158	0.248408
PDPK2_HUMAN	1.97567	0.0221707
SCAFB_HUMAN	0.800239	0.187122
SMCA2_HUMAN	1.05777	0.926481
PDS5B_HUMAN	1.0815	0.591118
KPCA_HUMAN	0.262177	0.0507913
SNW1_HUMAN	1.80182	0.184359
S10A6_HUMAN	1.82158	#DIV/0!
CYBR1_HUMAN	0.965765	0.901091
HACD3_HUMAN	0.636313	0.484663
SRBS2_HUMAN	0.196457	0.149395
TALDO_HUMAN	0.725876	0.129065
BAD_HUMAN	0.728183	0.351804
CSTF3_HUMAN	1.2405	0.44021
OSBP1_HUMAN	0.758072	0.239343
CCAR2_HUMAN	0.654577	0.56135
GTPB1_HUMAN	1.68657	0.0783957
K1C18_HUMAN	1.68127	0.0449008
PCBP1_HUMAN	0.535196	0.170461
CDK12_HUMAN	2.27261	0.242909
BIN1_HUMAN	0.354031	0.231365
BIG2_HUMAN	0.585419	0.328433
CCM2_HUMAN	2.37062	0.157141
NP1L4_HUMAN	0.320591	0.68123
MPRIP_HUMAN	1.19552	0.811814
PPHLN_HUMAN	4.29685	0.245093
AF1L2_HUMAN	0.784266	0.623141
TIF1B_HUMAN	0.355565	0.409522
PIAS1_HUMAN	3.39506	0.204416
SDA1_HUMAN	0.74613	0.33823
SPTN1_HUMAN	0.284995	0.127915
ITIH2_HUMAN	0.410255	0.638481
MYEF2_HUMAN	2.25819	0.0895626
PAR3L_HUMAN	1.2463	0.804778
C2CD5_HUMAN	0.407987	0.146576
SDS3_HUMAN	1.4324	0.429199
TCAB1_HUMAN	0.583259	0.792495
PI4KB_HUMAN	1.12853	0.914951
CCD92_HUMAN	0.591028	0.168429
PKP3_HUMAN	0.67973	0.236135
CROCC_HUMAN	0.643157	0.393683
SON_HUMAN	0.812272	0.716206
FLNC_HUMAN	0.554217	0.0162665
NU160_HUMAN	0.850323	0.89371
DDB2_HUMAN	0.516042	0.27994
ZN687_HUMAN	1.41612	0.963404
HCFC1_HUMAN	0.549605	0.272032
VDAC1_HUMAN	3.76802	0.175539
HABP4_HUMAN	5.41861	0.295192
MYH11_HUMAN	0.136849	0.0997218
KGP1_HUMAN	0.946167	0.550247
RIN1_HUMAN	1.1122	0.396582
LIPB1_HUMAN	1.03855	0.918595
TRA2B_HUMAN	1.42544	0.119619
CPNE3_HUMAN	0.55074	0.0773018
SYEP_HUMAN	1.25523	0.498328
RRAGC_HUMAN	1.20379	0.662156
TP53B_HUMAN	0.326191	0.0582105
ASH2L_HUMAN	5.32559	0.83239
MYH10_HUMAN	0.743699	0.460938
SVIL_HUMAN	0.452669	0.193926
PGRC1_HUMAN	0.455939	0.111144
CCD86_HUMAN	0.772231	0.337819
BAG3_HUMAN	0.576169	0.180072
E41L1_HUMAN	0.631515	0.581332
UB2J1_HUMAN	0.753332	0.422999
IQEC1_HUMAN	1.2553	0.708905
NEXN_HUMAN	2.18784	0.318045
RGPA1_HUMAN	1.05317	0.843136
HDAC2_HUMAN	0.668211	0.641463
3BP5L_HUMAN	1.85609	0.0598711
SCRIB_HUMAN	0.566044	0.0422434
NEST_HUMAN	0.14477	0.0530828
NUCKS_HUMAN	0.446624	0.616797
TNS2_HUMAN	0.159731	0.0656827
SP100_HUMAN	1.10477	0.241858
FIBA_HUMAN	0.455473	0.145302
RBM10_HUMAN	1.27153	0.838391
ITSN1_HUMAN	0.584598	0.00292548
SRRT_HUMAN	0.640789	0.58545
CARL1_HUMAN	1.38296	0.860111
EMAL3_HUMAN	3.16226	0.131377
RAF1_HUMAN	1.10815	0.729596
CSPG2_HUMAN	7.69619	0.101005
MFAP1_HUMAN	0.607805	0.664903
	#N/A	#N/A
	#N/A	#N/A
	#N/A	#N/A
	#N/A	#N/A
	#N/A	#N/A
	#N/A	#N/A
	#N/A	#N/A
	#N/A	#N/A
	#N/A	#N/A
	#N/A	#N/A
	#N/A	#N/A
	#N/A	#N/A
	#N/A	#N/A
	#N/A	#N/A
	#N/A	#N/A
	#N/A	#N/A
	#N/A	#N/A
	#N/A	#N/A
	#N/A	#N/A
	#N/A	#N/A
	#N/A	#N/A
	#N/A	#N/A
	#N/A	#N/A
	#N/A	#N/A
	#N/A	#N/A
	#N/A	#N/A
	#N/A	#N/A
	#N/A	#N/A
	#N/A	#N/A
	#N/A	#N/A
	#N/A	#N/A
	#N/A	#N/A
	#N/A	#N/A
	#N/A	#N/A
	#N/A	#N/A
	#N/A	#N/A
	#N/A	#N/A
	#N/A	#N/A
	#N/A	#N/A
	#N/A	#N/A
	#N/A	#N/A
	#N/A	#N/A
	#N/A	#N/A
	#N/A	#N/A
	#N/A	#N/A
	#N/A	#N/A
	#N/A	#N/A
	#N/A	#N/A
	#N/A	#N/A
	#N/A	#N/A
	#N/A	#N/A
	#N/A	#N/A
	#N/A	#N/A
	#N/A	#N/A
	#N/A	#N/A
	#N/A	#N/A
	#N/A	#N/A
	#N/A	#N/A
	#N/A	#N/A
	#N/A	#N/A
	#N/A	#N/A
	#N/A	#N/A
	#N/A	#N/A
	#N/A	#N/A
	#N/A	#N/A
	#N/A	#N/A
	#N/A	#N/A
	#N/A	#N/A
	#N/A	#N/A
	#N/A	#N/A
	#N/A	#N/A
	#N/A	#N/A
	#N/A	#N/A
	#N/A	#N/A
	#N/A	#N/A
	#N/A	#N/A
	#N/A	#N/A
	#N/A	#N/A
	#DIV/0!	#DIV/0!
	#DIV/0!	#DIV/0!
	#DIV/0!	#DIV/0!
	#DIV/0!	#DIV/0!
	#DIV/0!	#DIV/0!
	#DIV/0!	#DIV/0!
	#DIV/0!	#DIV/0!
	#DIV/0!	#DIV/0!
	#DIV/0!	#DIV/0!
	#DIV/0!	#DIV/0!
	#DIV/0!	#DIV/0!
	#DIV/0!	#DIV/0!
	#DIV/0!	#DIV/0!
	#DIV/0!	#DIV/0!
	#DIV/0!	#DIV/0!
	#DIV/0!	#DIV/0!
	#DIV/0!	#DIV/0!
	#DIV/0!	#DIV/0!
	#DIV/0!	#DIV/0!
	#DIV/0!	#DIV/0!
	#DIV/0!	#DIV/0!
	#DIV/0!	#DIV/0!
	#DIV/0!	#DIV/0!
	#DIV/0!	#DIV/0!
	#DIV/0!	#DIV/0!
	#DIV/0!	#DIV/0!
	#DIV/0!	#DIV/0!
	#DIV/0!	#DIV/0!
	#DIV/0!	#DIV/0!
	#DIV/0!	#DIV/0!
	#DIV/0!	#DIV/0!
	#DIV/0!	#DIV/0!
	#DIV/0!	#DIV/0!
	#DIV/0!	#DIV/0!
	#DIV/0!	#DIV/0!
	#DIV/0!	#DIV/0!
	#DIV/0!	#DIV/0!
	#DIV/0!	#DIV/0!
	#DIV/0!	#DIV/0!
	#DIV/0!	#DIV/0!
	#DIV/0!	#DIV/0!
	#DIV/0!	#DIV/0!
	#DIV/0!	#DIV/0!
	#DIV/0!	#DIV/0!
	#DIV/0!	#DIV/0!
	#DIV/0!	#DIV/0!
	#DIV/0!	#DIV/0!
	#DIV/0!	#DIV/0!
	#DIV/0!	#DIV/0!
	#DIV/0!	#DIV/0!
	#DIV/0!	#DIV/0!
	#DIV/0!	#DIV/0!
	#DIV/0!	#DIV/0!
	#DIV/0!	#DIV/0!
	#DIV/0!	#DIV/0!
	#DIV/0!	#DIV/0!
	#DIV/0!	#DIV/0!
	#DIV/0!	#DIV/0!
	#DIV/0!	#DIV/0!
	#DIV/0!	#DIV/0!
	#DIV/0!	#DIV/0!
	#DIV/0!	#DIV/0!
	#DIV/0!	#DIV/0!
	#DIV/0!	#DIV/0!
	#DIV/0!	#DIV/0!
	#DIV/0!	#DIV/0!
	#DIV/0!	#DIV/0!
	#DIV/0!	#DIV/0!
	#DIV/0!	#DIV/0!
	#DIV/0!	#DIV/0!
	#DIV/0!	#DIV/0!
	#DIV/0!	#DIV/0!
	#DIV/0!	#DIV/0!
	#DIV/0!	#DIV/0!
	#DIV/0!	#DIV/0!
	#DIV/0!	#DIV/0!
	#DIV/0!	#DIV/0!
	#DIV/0!	#DIV/0!
	#DIV/0!	#DIV/0!
	#DIV/0!	#DIV/0!
	#DIV/0!	#DIV/0!
	#DIV/0!	#DIV/0!
	#DIV/0!	#DIV/0!
	#DIV/0!	#DIV/0!
	#DIV/0!	#DIV/0!
	#DIV/0!	#DIV/0!
	#DIV/0!	#DIV/0!
	#DIV/0!	#DIV/0!
	#DIV/0!	#DIV/0!
	#DIV/0!	#DIV/0!
	#DIV/0!	#DIV/0!
	#DIV/0!	#DIV/0!
	#DIV/0!	#DIV/0!
	#DIV/0!	#DIV/0!
	#DIV/0!	#DIV/0!
	#DIV/0!	#DIV/0!
	#DIV/0!	#DIV/0!
	#DIV/0!	#DIV/0!
	#DIV/0!	#DIV/0!
	#DIV/0!	#DIV/0!
	#DIV/0!	#DIV/0!
	#DIV/0!	#DIV/0!
	#DIV/0!	#DIV/0!
	#DIV/0!	#DIV/0!
	#DIV/0!	#DIV/0!
	#DIV/0!	#DIV/0!
	#DIV/0!	#DIV/0!
	#DIV/0!	#DIV/0!
	#DIV/0!	#DIV/0!
	#DIV/0!	#DIV/0!
	#DIV/0!	#DIV/0!
	#DIV/0!	#DIV/0!
	#DIV/0!	#DIV/0!
	#DIV/0!	#DIV/0!
	#DIV/0!	#DIV/0!
	#DIV/0!	#DIV/0!
	#DIV/0!	#DIV/0!
	#DIV/0!	#DIV/0!
	#DIV/0!	#DIV/0!
	#DIV/0!	#DIV/0!
	#DIV/0!	#DIV/0!
	#DIV/0!	#DIV/0!
	#DIV/0!	#DIV/0!
	#DIV/0!	#DIV/0!
	#DIV/0!	#DIV/0!
	#DIV/0!	#DIV/0!
	#DIV/0!	#DIV/0!
	#DIV/0!	#DIV/0!
	#DIV/0!	#DIV/0!
	#DIV/0!	#DIV/0!
	#DIV/0!	#DIV/0!
	#DIV/0!	#DIV/0!
	#DIV/0!	#DIV/0!
	#DIV/0!	#DIV/0!
	#DIV/0!	#DIV/0!
	#DIV/0!	#DIV/0!
	#DIV/0!	#DIV/0!
	#DIV/0!	#DIV/0!
	#DIV/0!	#DIV/0!
	#DIV/0!	#DIV/0!
	#DIV/0!	#DIV/0!
	#DIV/0!	#DIV/0!
	#DIV/0!	#DIV/0!
	#DIV/0!	#DIV/0!
	#DIV/0!	#DIV/0!
	#DIV/0!	#DIV/0!
	#DIV/0!	#DIV/0!
	#DIV/0!	#DIV/0!
	#DIV/0!	#DIV/0!
	#DIV/0!	#DIV/0!
	#DIV/0!	#DIV/0!
	#DIV/0!	#DIV/0!
	#DIV/0!	#DIV/0!
	#DIV/0!	#DIV/0!
	#DIV/0!	#DIV/0!
	#DIV/0!	#DIV/0!
	#DIV/0!	#DIV/0!
	#DIV/0!	#DIV/0!
	#DIV/0!	#DIV/0!
	#DIV/0!	#DIV/0!
	#DIV/0!	#DIV/0!
	#DIV/0!	#DIV/0!
	#DIV/0!	#DIV/0!
	#DIV/0!	#DIV/0!
	#DIV/0!	#DIV/0!
	#DIV/0!	#DIV/0!
	#DIV/0!	#DIV/0!
	#DIV/0!	#DIV/0!
	#DIV/0!	#DIV/0!
	#DIV/0!	#DIV/0!
	#DIV/0!	#DIV/0!
	#DIV/0!	#DIV/0!
	#DIV/0!	#DIV/0!
	#DIV/0!	#DIV/0!
	#DIV/0!	#DIV/0!
	#DIV/0!	#DIV/0!
	#DIV/0!	#DIV/0!
	#DIV/0!	#DIV/0!
	#DIV/0!	#DIV/0!
	#DIV/0!	#DIV/0!
	#DIV/0!	#DIV/0!
	#DIV/0!	#DIV/0!
	#DIV/0!	#DIV/0!
	#DIV/0!	#DIV/0!
	#DIV/0!	#DIV/0!
	#DIV/0!	#DIV/0!
	#DIV/0!	#DIV/0!
	#DIV/0!	#DIV/0!
	#DIV/0!	#DIV/0!
	#DIV/0!	#DIV/0!
	#DIV/0!	#DIV/0!
	#DIV/0!	#DIV/0!
	#DIV/0!	#DIV/0!
	#DIV/0!	#DIV/0!
	#DIV/0!	#DIV/0!
	#DIV/0!	#DIV/0!
	#DIV/0!	#DIV/0!
	#DIV/0!	#DIV/0!
	#DIV/0!	#DIV/0!
	#DIV/0!	#DIV/0!
	#DIV/0!	#DIV/0!
	#DIV/0!	#DIV/0!
	#DIV/0!	#DIV/0!
	#DIV/0!	#DIV/0!
	#DIV/0!	#DIV/0!
	#DIV/0!	#DIV/0!
	#DIV/0!	#DIV/0!
	#DIV/0!	#DIV/0!
	#DIV/0!	#DIV/0!
	#DIV/0!	#DIV/0!
	#DIV/0!	#DIV/0!
	#DIV/0!	#DIV/0!
	#DIV/0!	#DIV/0!
	#DIV/0!	#DIV/0!
	#DIV/0!	#DIV/0!
	#DIV/0!	#DIV/0!
	#DIV/0!	#DIV/0!
	#DIV/0!	#DIV/0!
	#DIV/0!	#DIV/0!
	#DIV/0!	#DIV/0!
	#DIV/0!	#DIV/0!
	#DIV/0!	#DIV/0!
	#DIV/0!	#DIV/0!
	#DIV/0!	#DIV/0!
	#DIV/0!	#DIV/0!
	#DIV/0!	#DIV/0!
	#DIV/0!	#DIV/0!
	#DIV/0!	#DIV/0!
	#DIV/0!	#DIV/0!
	#DIV/0!	#DIV/0!
	#DIV/0!	#DIV/0!
	#DIV/0!	#DIV/0!
	#DIV/0!	#DIV/0!
	#DIV/0!	#DIV/0!
	#DIV/0!	#DIV/0!
	#DIV/0!	#DIV/0!
	#DIV/0!	#DIV/0!
	#DIV/0!	#DIV/0!
	#DIV/0!	#DIV/0!
	#DIV/0!	#DIV/0!
	#DIV/0!	#DIV/0!
	#DIV/0!	#DIV/0!
	#DIV/0!	#DIV/0!
	#DIV/0!	#DIV/0!
	#DIV/0!	#DIV/0!
	#DIV/0!	#DIV/0!
	#DIV/0!	#DIV/0!
	#DIV/0!	#DIV/0!
	#DIV/0!	#DIV/0!
	#DIV/0!	#DIV/0!
	#DIV/0!	#DIV/0!
	#DIV/0!	#DIV/0!
	#DIV/0!	#DIV/0!
	#DIV/0!	#DIV/0!
	#DIV/0!	#DIV/0!
	#DIV/0!	#DIV/0!
	#DIV/0!	#DIV/0!
	#DIV/0!	#DIV/0!
	#DIV/0!	#DIV/0!
	#DIV/0!	#DIV/0!
	#DIV/0!	#DIV/0!
	#DIV/0!	#DIV/0!
	#DIV/0!	#DIV/0!
	#DIV/0!	#DIV/0!
	#DIV/0!	#DIV/0!
	#DIV/0!	#DIV/0!
	#DIV/0!	#DIV/0!
	#DIV/0!	#DIV/0!
	#DIV/0!	#DIV/0!
	#DIV/0!	#DIV/0!
	#DIV/0!	#DIV/0!
	#DIV/0!	#DIV/0!
	#DIV/0!	#DIV/0!
	#DIV/0!	#DIV/0!
	#DIV/0!	#DIV/0!
	#DIV/0!	#DIV/0!
	#DIV/0!	#DIV/0!
	#DIV/0!	#DIV/0!
	#DIV/0!	#DIV/0!
	#DIV/0!	#DIV/0!
	#DIV/0!	#DIV/0!
	#DIV/0!	#DIV/0!
	#DIV/0!	#DIV/0!
	#DIV/0!	#DIV/0!
	#DIV/0!	#DIV/0!
	#DIV/0!	#DIV/0!
	#DIV/0!	#DIV/0!
	#DIV/0!	#DIV/0!
	#DIV/0!	#DIV/0!
	#DIV/0!	#DIV/0!
	#DIV/0!	#DIV/0!
	#DIV/0!	#DIV/0!
	#DIV/0!	#DIV/0!
	#DIV/0!	#DIV/0!
	#DIV/0!	#DIV/0!
	#DIV/0!	#DIV/0!
	#DIV/0!	#DIV/0!
	#DIV/0!	#DIV/0!
	#DIV/0!	#DIV/0!
	#DIV/0!	#DIV/0!
	#DIV/0!	#DIV/0!
	#DIV/0!	#DIV/0!
	#DIV/0!	#DIV/0!
	#DIV/0!	#DIV/0!
	#DIV/0!	#DIV/0!
	#DIV/0!	#DIV/0!
	#DIV/0!	#DIV/0!
	#DIV/0!	#DIV/0!
	#DIV/0!	#DIV/0!
	#DIV/0!	#DIV/0!
	#DIV/0!	#DIV/0!
	#DIV/0!	#DIV/0!
	#DIV/0!	#DIV/0!
	#DIV/0!	#DIV/0!
	#DIV/0!	#DIV/0!
	#DIV/0!	#DIV/0!
	#DIV/0!	#DIV/0!
	#DIV/0!	#DIV/0!
	#DIV/0!	#DIV/0!
	#DIV/0!	#DIV/0!
	#DIV/0!	#DIV/0!
	#DIV/0!	#DIV/0!
	#DIV/0!	#DIV/0!
	#DIV/0!	#DIV/0!
	#DIV/0!	#DIV/0!
	#DIV/0!	#DIV/0!
	#DIV/0!	#DIV/0!
	#DIV/0!	#DIV/0!
	#DIV/0!	#DIV/0!
	#DIV/0!	#DIV/0!
	#DIV/0!	#DIV/0!
	#DIV/0!	#DIV/0!
	#DIV/0!	#DIV/0!
	#DIV/0!	#DIV/0!
	#DIV/0!	#DIV/0!
	#DIV/0!	#DIV/0!
	#DIV/0!	#DIV/0!
	#DIV/0!	#DIV/0!
	#DIV/0!	#DIV/0!
	#DIV/0!	#DIV/0!
	#DIV/0!	#DIV/0!
	#DIV/0!	#DIV/0!
	#DIV/0!	#DIV/0!
	#DIV/0!	#DIV/0!
	#DIV/0!	#DIV/0!
	#DIV/0!	#DIV/0!
	#DIV/0!	#DIV/0!
	#DIV/0!	#DIV/0!
	#DIV/0!	#DIV/0!
	#DIV/0!	#DIV/0!
	#DIV/0!	#DIV/0!
	#DIV/0!	#DIV/0!
	#DIV/0!	#DIV/0!
	#DIV/0!	#DIV/0!
	#DIV/0!	#DIV/0!
	#DIV/0!	#DIV/0!
	#DIV/0!	#DIV/0!
	#DIV/0!	#DIV/0!
	#DIV/0!	#DIV/0!
	#DIV/0!	#DIV/0!
	#DIV/0!	#DIV/0!
	#DIV/0!	#DIV/0!
	#DIV/0!	#DIV/0!
	#DIV/0!	#DIV/0!
	#DIV/0!	#DIV/0!
	#DIV/0!	#DIV/0!
	#DIV/0!	#DIV/0!
	#DIV/0!	#DIV/0!
	#DIV/0!	#DIV/0!
	#DIV/0!	#DIV/0!
	#DIV/0!	#DIV/0!
	#DIV/0!	#DIV/0!
	#DIV/0!	#DIV/0!
	#DIV/0!	#DIV/0!
	#DIV/0!	#DIV/0!
	#DIV/0!	#DIV/0!
	#DIV/0!	#DIV/0!
	#DIV/0!	#DIV/0!
	#DIV/0!	#DIV/0!
	#DIV/0!	#DIV/0!
	#DIV/0!	#DIV/0!
	#DIV/0!	#DIV/0!
	#DIV/0!	#DIV/0!
	#DIV/0!	#DIV/0!
	#DIV/0!	#DIV/0!
	#DIV/0!	#DIV/0!
	#DIV/0!	#DIV/0!
	#DIV/0!	#DIV/0!
	#DIV/0!	#DIV/0!
	#DIV/0!	#DIV/0!
	#DIV/0!	#DIV/0!
	#DIV/0!	#DIV/0!
	#DIV/0!	#DIV/0!
	#DIV/0!	#DIV/0!
	#DIV/0!	#DIV/0!
	#DIV/0!	#DIV/0!
	#DIV/0!	#DIV/0!
	#DIV/0!	#DIV/0!
	#DIV/0!	#DIV/0!
	#DIV/0!	#DIV/0!
	#DIV/0!	#DIV/0!
	#DIV/0!	#DIV/0!
	#DIV/0!	#DIV/0!
	#DIV/0!	#DIV/0!
	#DIV/0!	#DIV/0!
	#DIV/0!	#DIV/0!
	#DIV/0!	#DIV/0!
	#DIV/0!	#DIV/0!
	#DIV/0!	#DIV/0!
	#DIV/0!	#DIV/0!
	#DIV/0!	#DIV/0!
	#DIV/0!	#DIV/0!
	#DIV/0!	#DIV/0!
	#DIV/0!	#DIV/0!
	#DIV/0!	#DIV/0!
	#DIV/0!	#DIV/0!
	#DIV/0!	#DIV/0!
	#DIV/0!	#DIV/0!
	#DIV/0!	#DIV/0!
	#DIV/0!	#DIV/0!
	#DIV/0!	#DIV/0!
	#DIV/0!	#DIV/0!
	#DIV/0!	#DIV/0!
	#DIV/0!	#DIV/0!
	#DIV/0!	#DIV/0!
	#DIV/0!	#DIV/0!
	#DIV/0!	#DIV/0!
	#DIV/0!	#DIV/0!
	#DIV/0!	#DIV/0!
	#DIV/0!	#DIV/0!
	#DIV/0!	#DIV/0!
	#DIV/0!	#DIV/0!
	#DIV/0!	#DIV/0!
	#DIV/0!	#DIV/0!
	#DIV/0!	#DIV/0!
	#DIV/0!	#DIV/0!
	#DIV/0!	#DIV/0!
	#DIV/0!	#DIV/0!
	#DIV/0!	#DIV/0!
	#DIV/0!	#DIV/0!
	#DIV/0!	#DIV/0!
	#DIV/0!	#DIV/0!
	#DIV/0!	#DIV/0!
	#DIV/0!	#DIV/0!
	#DIV/0!	#DIV/0!
	#DIV/0!	#DIV/0!
	#DIV/0!	#DIV/0!
	#DIV/0!	#DIV/0!
	#DIV/0!	#DIV/0!
	#DIV/0!	#DIV/0!
	#DIV/0!	#DIV/0!
	#DIV/0!	#DIV/0!
	#DIV/0!	#DIV/0!
	#DIV/0!	#DIV/0!
	#DIV/0!	#DIV/0!
	#DIV/0!	#DIV/0!
	#DIV/0!	#DIV/0!
	#DIV/0!	#DIV/0!
	#DIV/0!	#DIV/0!
	#DIV/0!	#DIV/0!
	#DIV/0!	#DIV/0!
	#DIV/0!	#DIV/0!
	#DIV/0!	#DIV/0!
	#DIV/0!	#DIV/0!
	#DIV/0!	#DIV/0!
	#DIV/0!	#DIV/0!
	#DIV/0!	#DIV/0!
	#DIV/0!	#DIV/0!
	#DIV/0!	#DIV/0!
	#DIV/0!	#DIV/0!
	#DIV/0!	#DIV/0!
	#DIV/0!	#DIV/0!
	#DIV/0!	#DIV/0!
	#DIV/0!	#DIV/0!
	#DIV/0!	#DIV/0!
	#DIV/0!	#DIV/0!
	#DIV/0!	#DIV/0!
	#DIV/0!	#DIV/0!
	#DIV/0!	#DIV/0!
	#DIV/0!	#DIV/0!
	#DIV/0!	#DIV/0!
	#DIV/0!	#DIV/0!
	#DIV/0!	#DIV/0!
	#DIV/0!	#DIV/0!
	#DIV/0!	#DIV/0!
	#DIV/0!	#DIV/0!
	#DIV/0!	#DIV/0!
	#DIV/0!	#DIV/0!
	#DIV/0!	#DIV/0!
	#DIV/0!	#DIV/0!
	#DIV/0!	#DIV/0!
	#DIV/0!	#DIV/0!
	#DIV/0!	#DIV/0!
	#DIV/0!	#DIV/0!
	#DIV/0!	#DIV/0!
	#DIV/0!	#DIV/0!
	#DIV/0!	#DIV/0!
	#DIV/0!	#DIV/0!
	#DIV/0!	#DIV/0!
	#DIV/0!	#DIV/0!
	#DIV/0!	#DIV/0!
	#DIV/0!	#DIV/0!
	#DIV/0!	#DIV/0!
	#DIV/0!	#DIV/0!
	#DIV/0!	#DIV/0!
	#DIV/0!	#DIV/0!
	#DIV/0!	#DIV/0!
	#DIV/0!	#DIV/0!
	#DIV/0!	#DIV/0!
	#DIV/0!	#DIV/0!
	#DIV/0!	#DIV/0!
	#DIV/0!	#DIV/0!
	#DIV/0!	#DIV/0!
	#DIV/0!	#DIV/0!
	#DIV/0!	#DIV/0!
	#DIV/0!	#DIV/0!
	#DIV/0!	#DIV/0!
	#DIV/0!	#DIV/0!
	#DIV/0!	#DIV/0!
	#DIV/0!	#DIV/0!
	#DIV/0!	#DIV/0!
	#DIV/0!	#DIV/0!
	#DIV/0!	#DIV/0!
	#DIV/0!	#DIV/0!
	#DIV/0!	#DIV/0!
	#DIV/0!	#DIV/0!
	#DIV/0!	#DIV/0!
	#DIV/0!	#DIV/0!
	#DIV/0!	#DIV/0!
	#DIV/0!	#DIV/0!
	#DIV/0!	#DIV/0!
	#DIV/0!	#DIV/0!
	#DIV/0!	#DIV/0!
	#DIV/0!	#DIV/0!
	#DIV/0!	#DIV/0!
	#DIV/0!	#DIV/0!
	#DIV/0!	#DIV/0!
	#DIV/0!	#DIV/0!
	#DIV/0!	#DIV/0!
	#DIV/0!	#DIV/0!
	#DIV/0!	#DIV/0!
	#DIV/0!	#DIV/0!
	#DIV/0!	#DIV/0!
	#DIV/0!	#DIV/0!
	#DIV/0!	#DIV/0!
	#DIV/0!	#DIV/0!
	#DIV/0!	#DIV/0!
	#DIV/0!	#DIV/0!
	#DIV/0!	#DIV/0!
	#DIV/0!	#DIV/0!
	#DIV/0!	#DIV/0!
	#DIV/0!	#DIV/0!
	#DIV/0!	#DIV/0!
	#DIV/0!	#DIV/0!
	#DIV/0!	#DIV/0!
	#DIV/0!	#DIV/0!
	#DIV/0!	#DIV/0!
	#DIV/0!	#DIV/0!
	#DIV/0!	#DIV/0!
	#DIV/0!	#DIV/0!
	#DIV/0!	#DIV/0!
	#DIV/0!	#DIV/0!
	#DIV/0!	#DIV/0!
	#DIV/0!	#DIV/0!
	#DIV/0!	#DIV/0!
	#DIV/0!	#DIV/0!
	#DIV/0!	#DIV/0!
	#DIV/0!	#DIV/0!
	#DIV/0!	#DIV/0!
	#DIV/0!	#DIV/0!
	#DIV/0!	#DIV/0!
	#DIV/0!	#DIV/0!
	#DIV/0!	#DIV/0!
	#DIV/0!	#DIV/0!
	#DIV/0!	#DIV/0!
	#DIV/0!	#DIV/0!
	#DIV/0!	#DIV/0!
	#DIV/0!	#DIV/0!
	#DIV/0!	#DIV/0!
	#DIV/0!	#DIV/0!
	#DIV/0!	#DIV/0!
	#DIV/0!	#DIV/0!
	#DIV/0!	#DIV/0!
	#DIV/0!	#DIV/0!
	#DIV/0!	#DIV/0!
	#DIV/0!	#DIV/0!
	#DIV/0!	#DIV/0!
	#DIV/0!	#DIV/0!
	#DIV/0!	#DIV/0!
	#DIV/0!	#DIV/0!
	#DIV/0!	#DIV/0!
	#DIV/0!	#DIV/0!
	#DIV/0!	#DIV/0!
	#DIV/0!	#DIV/0!
	#DIV/0!	#DIV/0!
	#DIV/0!	#DIV/0!
	#DIV/0!	#DIV/0!
	#DIV/0!	#DIV/0!
	#DIV/0!	#DIV/0!
	#DIV/0!	#DIV/0!
	#DIV/0!	#DIV/0!
	#DIV/0!	#DIV/0!
	#DIV/0!	#DIV/0!
	#DIV/0!	#DIV/0!
	#DIV/0!	#DIV/0!
	#DIV/0!	#DIV/0!
	#DIV/0!	#DIV/0!
	#DIV/0!	#DIV/0!
	#DIV/0!	#DIV/0!
	#DIV/0!	#DIV/0!
	#DIV/0!	#DIV/0!
	#DIV/0!	#DIV/0!
	#DIV/0!	#DIV/0!
	#DIV/0!	#DIV/0!
	#DIV/0!	#DIV/0!
	#DIV/0!	#DIV/0!
	#DIV/0!	#DIV/0!
	#DIV/0!	#DIV/0!
	#DIV/0!	#DIV/0!
	#DIV/0!	#DIV/0!
	#DIV/0!	#DIV/0!
	#DIV/0!	#DIV/0!
	#DIV/0!	#DIV/0!
	#DIV/0!	#DIV/0!
	#DIV/0!	#DIV/0!
	#DIV/0!	#DIV/0!
	#DIV/0!	#DIV/0!
	#DIV/0!	#DIV/0!
	#DIV/0!	#DIV/0!
	#DIV/0!	#DIV/0!
	#DIV/0!	#DIV/0!
	#DIV/0!	#DIV/0!
	#DIV/0!	#DIV/0!
	#DIV/0!	#DIV/0!
	#DIV/0!	#DIV/0!
	#DIV/0!	#DIV/0!
	#DIV/0!	#DIV/0!
	#DIV/0!	#DIV/0!
	#DIV/0!	#DIV/0!
	#DIV/0!	#DIV/0!
	#DIV/0!	#DIV/0!
	#DIV/0!	#DIV/0!
	#DIV/0!	#DIV/0!
	#DIV/0!	#DIV/0!
	#DIV/0!	#DIV/0!
	#DIV/0!	#DIV/0!
	#DIV/0!	#DIV/0!
	#DIV/0!	#DIV/0!
	#DIV/0!	#DIV/0!
	#DIV/0!	#DIV/0!
	#DIV/0!	#DIV/0!
	#DIV/0!	#DIV/0!
	#DIV/0!	#DIV/0!
	#DIV/0!	#DIV/0!
	#DIV/0!	#DIV/0!
	#DIV/0!	#DIV/0!
	#DIV/0!	#DIV/0!
	#DIV/0!	#DIV/0!
	#DIV/0!	#DIV/0!
	#DIV/0!	#DIV/0!
	#DIV/0!	#DIV/0!
	#DIV/0!	#DIV/0!
	#DIV/0!	#DIV/0!
	#DIV/0!	#DIV/0!
	#DIV/0!	#DIV/0!
	#DIV/0!	#DIV/0!
	#DIV/0!	#DIV/0!
	#DIV/0!	#DIV/0!
	#DIV/0!	#DIV/0!
	#DIV/0!	#DIV/0!
	#DIV/0!	#DIV/0!
	#DIV/0!	#DIV/0!
	#DIV/0!	#DIV/0!
	#DIV/0!	#DIV/0!
	#DIV/0!	#DIV/0!
	#DIV/0!	#DIV/0!
	#DIV/0!	#DIV/0!
	#DIV/0!	#DIV/0!
	#DIV/0!	#DIV/0!
	#DIV/0!	#DIV/0!
	#DIV/0!	#DIV/0!
	#DIV/0!	#DIV/0!
	#DIV/0!	#DIV/0!
	#DIV/0!	#DIV/0!
	#DIV/0!	#DIV/0!
	#DIV/0!	#DIV/0!
	#DIV/0!	#DIV/0!
	#DIV/0!	#DIV/0!
	#DIV/0!	#DIV/0!
	#DIV/0!	#DIV/0!
	#DIV/0!	#DIV/0!
	#DIV/0!	#DIV/0!
	#DIV/0!	#DIV/0!
	#DIV/0!	#DIV/0!
	#DIV/0!	#DIV/0!
	#DIV/0!	#DIV/0!
	#DIV/0!	#DIV/0!
	#DIV/0!	#DIV/0!
	#DIV/0!	#DIV/0!
	#DIV/0!	#DIV/0!
	#DIV/0!	#DIV/0!
	#DIV/0!	#DIV/0!
	#DIV/0!	#DIV/0!
	#DIV/0!	#DIV/0!
	#DIV/0!	#DIV/0!
	#DIV/0!	#DIV/0!
	#DIV/0!	#DIV/0!
	#DIV/0!	#DIV/0!
	#DIV/0!	#DIV/0!
	#DIV/0!	#DIV/0!
	#DIV/0!	#DIV/0!
	#DIV/0!	#DIV/0!
	#DIV/0!	#DIV/0!
	#DIV/0!	#DIV/0!
	#DIV/0!	#DIV/0!
	#DIV/0!	#DIV/0!
	#DIV/0!	#DIV/0!
	#DIV/0!	#DIV/0!
	#DIV/0!	#DIV/0!
	#DIV/0!	#DIV/0!
	#DIV/0!	#DIV/0!
	#DIV/0!	#DIV/0!
	#DIV/0!	#DIV/0!
	#DIV/0!	#DIV/0!
	#DIV/0!	#DIV/0!
	#DIV/0!	#DIV/0!
	#DIV/0!	#DIV/0!
	#DIV/0!	#DIV/0!
	#DIV/0!	#DIV/0!
	#DIV/0!	#DIV/0!
	#DIV/0!	#DIV/0!
	#DIV/0!	#DIV/0!
	#DIV/0!	#DIV/0!
	#DIV/0!	#DIV/0!
	#DIV/0!	#DIV/0!
	#DIV/0!	#DIV/0!
	#DIV/0!	#DIV/0!
	#DIV/0!	#DIV/0!
	#DIV/0!	#DIV/0!
	#DIV/0!	#DIV/0!
	#DIV/0!	#DIV/0!
	#DIV/0!	#DIV/0!
	#DIV/0!	#DIV/0!
	#DIV/0!	#DIV/0!
	#DIV/0!	#DIV/0!
	#DIV/0!	#DIV/0!
	#DIV/0!	#DIV/0!
	#DIV/0!	#DIV/0!
	#DIV/0!	#DIV/0!
	#DIV/0!	#DIV/0!
	#DIV/0!	#DIV/0!
	#DIV/0!	#DIV/0!
	#DIV/0!	#DIV/0!
	#DIV/0!	#DIV/0!
	#DIV/0!	#DIV/0!
	#DIV/0!	#DIV/0!
	#DIV/0!	#DIV/0!
	#DIV/0!	#DIV/0!
	#DIV/0!	#DIV/0!
	#DIV/0!	#DIV/0!
	#DIV/0!	#DIV/0!
	#DIV/0!	#DIV/0!
	#DIV/0!	#DIV/0!
	#DIV/0!	#DIV/0!
	#DIV/0!	#DIV/0!
	#DIV/0!	#DIV/0!
	#DIV/0!	#DIV/0!
	#DIV/0!	#DIV/0!
	#DIV/0!	#DIV/0!
	#DIV/0!	#DIV/0!
	#DIV/0!	#DIV/0!
	#DIV/0!	#DIV/0!
	#DIV/0!	#DIV/0!
	#DIV/0!	#DIV/0!
	#DIV/0!	#DIV/0!
	#DIV/0!	#DIV/0!
	#DIV/0!	#DIV/0!
	#DIV/0!	#DIV/0!
	#DIV/0!	#DIV/0!
	#DIV/0!	#DIV/0!
	#DIV/0!	#DIV/0!
	#DIV/0!	#DIV/0!
	#DIV/0!	#DIV/0!
	#DIV/0!	#DIV/0!
	#DIV/0!	#DIV/0!
	#DIV/0!	#DIV/0!
	#DIV/0!	#DIV/0!
	#DIV/0!	#DIV/0!
	#DIV/0!	#DIV/0!
	#DIV/0!	#DIV/0!
	#DIV/0!	#DIV/0!
	#DIV/0!	#DIV/0!
	#DIV/0!	#DIV/0!
	#DIV/0!	#DIV/0!
	#DIV/0!	#DIV/0!
	#DIV/0!	#DIV/0!
	#DIV/0!	#DIV/0!
	#DIV/0!	#DIV/0!
	#DIV/0!	#DIV/0!
	#DIV/0!	#DIV/0!
	#DIV/0!	#DIV/0!
	#DIV/0!	#DIV/0!
	#DIV/0!	#DIV/0!
	#DIV/0!	#DIV/0!
	#DIV/0!	#DIV/0!
	#DIV/0!	#DIV/0!
	#DIV/0!	#DIV/0!
	#DIV/0!	#DIV/0!
	#DIV/0!	#DIV/0!
	#DIV/0!	#DIV/0!
	#DIV/0!	#DIV/0!
	#DIV/0!	#DIV/0!
	#DIV/0!	#DIV/0!
	#DIV/0!	#DIV/0!
	#DIV/0!	#DIV/0!
	#DIV/0!	#DIV/0!
	#DIV/0!	#DIV/0!
	#DIV/0!	#DIV/0!
	#DIV/0!	#DIV/0!
	#DIV/0!	#DIV/0!
	#DIV/0!	#DIV/0!
	#DIV/0!	#DIV/0!
	#DIV/0!	#DIV/0!
	#DIV/0!	#DIV/0!
	#DIV/0!	#DIV/0!
	#DIV/0!	#DIV/0!
	#DIV/0!	#DIV/0!
	#DIV/0!	#DIV/0!
	#DIV/0!	#DIV/0!
	#DIV/0!	#DIV/0!
	#DIV/0!	#DIV/0!
	#DIV/0!	#DIV/0!
	#DIV/0!	#DIV/0!
	#DIV/0!	#DIV/0!
	#DIV/0!	#DIV/0!
	#DIV/0!	#DIV/0!
	#DIV/0!	#DIV/0!
	#DIV/0!	#DIV/0!
	#DIV/0!	#DIV/0!
	#DIV/0!	#DIV/0!
	#DIV/0!	#DIV/0!
	#DIV/0!	#DIV/0!
	#DIV/0!	#DIV/0!
	#DIV/0!	#DIV/0!
	#DIV/0!	#DIV/0!
	#DIV/0!	#DIV/0!
	#DIV/0!	#DIV/0!
	#DIV/0!	#DIV/0!
	#DIV/0!	#DIV/0!
	#DIV/0!	#DIV/0!
	#DIV/0!	#DIV/0!
	#DIV/0!	#DIV/0!
	#DIV/0!	#DIV/0!
	#DIV/0!	#DIV/0!
	#DIV/0!	#DIV/0!
	#DIV/0!	#DIV/0!
	#DIV/0!	#DIV/0!
	#DIV/0!	#DIV/0!
	#DIV/0!	#DIV/0!
	#DIV/0!	#DIV/0!
	#DIV/0!	#DIV/0!
	#DIV/0!	#DIV/0!
	#DIV/0!	#DIV/0!
	#DIV/0!	#DIV/0!
	#DIV/0!	#DIV/0!
	#DIV/0!	#DIV/0!
	#DIV/0!	#DIV/0!
	#DIV/0!	#DIV/0!
	#DIV/0!	#DIV/0!
	#DIV/0!	#DIV/0!
	#DIV/0!	#DIV/0!
	#DIV/0!	#DIV/0!
	#DIV/0!	#DIV/0!
	#DIV/0!	#DIV/0!
	#DIV/0!	#DIV/0!
	#DIV/0!	#DIV/0!
	#DIV/0!	#DIV/0!
	#DIV/0!	#DIV/0!
	#DIV/0!	#DIV/0!
	#DIV/0!	#DIV/0!
	#DIV/0!	#DIV/0!
	#DIV/0!	#DIV/0!
	#DIV/0!	#DIV/0!
	#DIV/0!	#DIV/0!
	#DIV/0!	#DIV/0!
	#DIV/0!	#DIV/0!
	#DIV/0!	#DIV/0!
	#DIV/0!	#DIV/0!
	#DIV/0!	#DIV/0!
	#DIV/0!	#DIV/0!
	#DIV/0!	#DIV/0!
	#DIV/0!	#DIV/0!
	#DIV/0!	#DIV/0!
	#DIV/0!	#DIV/0!
	#DIV/0!	#DIV/0!
	#DIV/0!	#DIV/0!
	#DIV/0!	#DIV/0!
	#DIV/0!	#DIV/0!
	#DIV/0!	#DIV/0!
	#DIV/0!	#DIV/0!
	#DIV/0!	#DIV/0!
	#DIV/0!	#DIV/0!
	#DIV/0!	#DIV/0!
	#DIV/0!	#DIV/0!
	#DIV/0!	#DIV/0!
	#DIV/0!	#DIV/0!
	#DIV/0!	#DIV/0!
	#DIV/0!	#DIV/0!
	#DIV/0!	#DIV/0!
	#DIV/0!	#DIV/0!
	#DIV/0!	#DIV/0!
	#DIV/0!	#DIV/0!
	#DIV/0!	#DIV/0!
	#DIV/0!	#DIV/0!
	#DIV/0!	#DIV/0!
	#DIV/0!	#DIV/0!
	#DIV/0!	#DIV/0!
	#DIV/0!	#DIV/0!
	#DIV/0!	#DIV/0!
	#DIV/0!	#DIV/0!
	#DIV/0!	#DIV/0!
	#DIV/0!	#DIV/0!
	#DIV/0!	#DIV/0!
	#DIV/0!	#DIV/0!
	#DIV/0!	#DIV/0!
	#DIV/0!	#DIV/0!
	#DIV/0!	#DIV/0!
	#DIV/0!	#DIV/0!
	#DIV/0!	#DIV/0!
	#DIV/0!	#DIV/0!
	#DIV/0!	#DIV/0!
	#DIV/0!	#DIV/0!
	#DIV/0!	#DIV/0!
	#DIV/0!	#DIV/0!
	#DIV/0!	#DIV/0!
	#DIV/0!	#DIV/0!
	#DIV/0!	#DIV/0!
	#DIV/0!	#DIV/0!
	#DIV/0!	#DIV/0!
	#DIV/0!	#DIV/0!
	#DIV/0!	#DIV/0!
	#DIV/0!	#DIV/0!
	#DIV/0!	#DIV/0!
	#DIV/0!	#DIV/0!
	#DIV/0!	#DIV/0!
	#DIV/0!	#DIV/0!
	#DIV/0!	#DIV/0!
	#DIV/0!	#DIV/0!
	#DIV/0!	#DIV/0!
	#DIV/0!	#DIV/0!
	#DIV/0!	#DIV/0!
	#DIV/0!	#DIV/0!
	#DIV/0!	#DIV/0!
	#DIV/0!	#DIV/0!
	#DIV/0!	#DIV/0!
	#DIV/0!	#DIV/0!
	#DIV/0!	#DIV/0!
	#DIV/0!	#DIV/0!
	#DIV/0!	#DIV/0!
	#DIV/0!	#DIV/0!
	#DIV/0!	#DIV/0!
	#DIV/0!	#DIV/0!
	#DIV/0!	#DIV/0!
	#DIV/0!	#DIV/0!
	#DIV/0!	#DIV/0!
	#DIV/0!	#DIV/0!
	#DIV/0!	#DIV/0!
	#DIV/0!	#DIV/0!
	#DIV/0!	#DIV/0!
	#DIV/0!	#DIV/0!
	#DIV/0!	#DIV/0!
	#DIV/0!	#DIV/0!
	#DIV/0!	#DIV/0!
	#DIV/0!	#DIV/0!
	#DIV/0!	#DIV/0!
	#DIV/0!	#DIV/0!
	#DIV/0!	#DIV/0!
	#DIV/0!	#DIV/0!
	#DIV/0!	#DIV/0!
	#DIV/0!	#DIV/0!
	#DIV/0!	#DIV/0!
	#DIV/0!	#DIV/0!
	#DIV/0!	#DIV/0!
	#DIV/0!	#DIV/0!
	#DIV/0!	#DIV/0!
	#DIV/0!	#DIV/0!
	#DIV/0!	#DIV/0!
	#DIV/0!	#DIV/0!
	#DIV/0!	#DIV/0!
	#DIV/0!	#DIV/0!
	#DIV/0!	#DIV/0!
	#DIV/0!	#DIV/0!
	#DIV/0!	#DIV/0!
	#DIV/0!	#DIV/0!
	#DIV/0!	#DIV/0!
	#DIV/0!	#DIV/0!
	#DIV/0!	#DIV/0!
	#DIV/0!	#DIV/0!
	#DIV/0!	#DIV/0!
	#DIV/0!	#DIV/0!
	#DIV/0!	#DIV/0!
	#DIV/0!	#DIV/0!
	#DIV/0!	#DIV/0!
	#DIV/0!	#DIV/0!
	#DIV/0!	#DIV/0!
	#DIV/0!	#DIV/0!
	#DIV/0!	#DIV/0!
	#DIV/0!	#DIV/0!
	#DIV/0!	#DIV/0!
	#DIV/0!	#DIV/0!
	#DIV/0!	#DIV/0!
	#DIV/0!	#DIV/0!
	#DIV/0!	#DIV/0!
	#DIV/0!	#DIV/0!
	#DIV/0!	#DIV/0!
	#DIV/0!	#DIV/0!
	#DIV/0!	#DIV/0!
	#DIV/0!	#DIV/0!
	#DIV/0!	#DIV/0!
	#DIV/0!	#DIV/0!
	#DIV/0!	#DIV/0!
	#DIV/0!	#DIV/0!
	#DIV/0!	#DIV/0!
	#DIV/0!	#DIV/0!
	#DIV/0!	#DIV/0!
	#DIV/0!	#DIV/0!
	#DIV/0!	#DIV/0!
	#DIV/0!	#DIV/0!
	#DIV/0!	#DIV/0!
	#DIV/0!	#DIV/0!
	#DIV/0!	#DIV/0!
	#DIV/0!	#DIV/0!
	#DIV/0!	#DIV/0!
	#DIV/0!	#DIV/0!
	#DIV/0!	#DIV/0!
	#DIV/0!	#DIV/0!
	#DIV/0!	#DIV/0!
	#DIV/0!	#DIV/0!
	#DIV/0!	#DIV/0!
	#DIV/0!	#DIV/0!
	#DIV/0!	#DIV/0!
	#DIV/0!	#DIV/0!
	#DIV/0!	#DIV/0!
	#DIV/0!	#DIV/0!
	#DIV/0!	#DIV/0!
	#DIV/0!	#DIV/0!
	#DIV/0!	#DIV/0!
	#DIV/0!	#DIV/0!
	#DIV/0!	#DIV/0!
	#DIV/0!	#DIV/0!
	#DIV/0!	#DIV/0!
	#DIV/0!	#DIV/0!
	#DIV/0!	#DIV/0!
	#DIV/0!	#DIV/0!
	#DIV/0!	#DIV/0!
	#DIV/0!	#DIV/0!
	#DIV/0!	#DIV/0!
	#DIV/0!	#DIV/0!
	#DIV/0!	#DIV/0!
	#DIV/0!	#DIV/0!
	#DIV/0!	#DIV/0!
	#DIV/0!	#DIV/0!
	#DIV/0!	#DIV/0!
	#DIV/0!	#DIV/0!
	#DIV/0!	#DIV/0!
	#DIV/0!	#DIV/0!
	#DIV/0!	#DIV/0!
	#DIV/0!	#DIV/0!
	#DIV/0!	#DIV/0!
	#DIV/0!	#DIV/0!
	#DIV/0!	#DIV/0!
	#DIV/0!	#DIV/0!
	#DIV/0!	#DIV/0!
	#DIV/0!	#DIV/0!
	#DIV/0!	#DIV/0!
	#DIV/0!	#DIV/0!
	#DIV/0!	#DIV/0!
	#DIV/0!	#DIV/0!
	#DIV/0!	#DIV/0!
	#DIV/0!	#DIV/0!
	#DIV/0!	#DIV/0!
	#DIV/0!	#DIV/0!
	#DIV/0!	#DIV/0!
	#DIV/0!	#DIV/0!
	#DIV/0!	#DIV/0!
	#DIV/0!	#DIV/0!
	#DIV/0!	#DIV/0!
	#DIV/0!	#DIV/0!
	#DIV/0!	#DIV/0!
	#DIV/0!	#DIV/0!
	#DIV/0!	#DIV/0!
	#DIV/0!	#DIV/0!
	#DIV/0!	#DIV/0!
	#DIV/0!	#DIV/0!
	#DIV/0!	#DIV/0!
	#DIV/0!	#DIV/0!
	#DIV/0!	#DIV/0!
	#DIV/0!	#DIV/0!
	#DIV/0!	#DIV/0!
	#DIV/0!	#DIV/0!
	#DIV/0!	#DIV/0!
	#DIV/0!	#DIV/0!
	#DIV/0!	#DIV/0!
	#DIV/0!	#DIV/0!
	#DIV/0!	#DIV/0!
	#DIV/0!	#DIV/0!
	#DIV/0!	#DIV/0!
	#DIV/0!	#DIV/0!
	#DIV/0!	#DIV/0!
	#DIV/0!	#DIV/0!
	#DIV/0!	#DIV/0!
	#DIV/0!	#DIV/0!
	#DIV/0!	#DIV/0!
	#DIV/0!	#DIV/0!
	#DIV/0!	#DIV/0!
	#DIV/0!	#DIV/0!
	#DIV/0!	#DIV/0!
	#DIV/0!	#DIV/0!
	#DIV/0!	#DIV/0!
	#DIV/0!	#DIV/0!
	#DIV/0!	#DIV/0!
	#DIV/0!	#DIV/0!
	#DIV/0!	#DIV/0!
	#DIV/0!	#DIV/0!
	#DIV/0!	#DIV/0!
	#DIV/0!	#DIV/0!
	#DIV/0!	#DIV/0!
	#DIV/0!	#DIV/0!
	#DIV/0!	#DIV/0!
	#DIV/0!	#DIV/0!
	#DIV/0!	#DIV/0!
	#DIV/0!	#DIV/0!
	#DIV/0!	#DIV/0!
	#DIV/0!	#DIV/0!
	#DIV/0!	#DIV/0!
	#DIV/0!	#DIV/0!
	#DIV/0!	#DIV/0!
	#DIV/0!	#DIV/0!
	#DIV/0!	#DIV/0!
	#DIV/0!	#DIV/0!
	#DIV/0!	#DIV/0!
	#DIV/0!	#DIV/0!
	#DIV/0!	#DIV/0!
	#DIV/0!	#DIV/0!
	#DIV/0!	#DIV/0!
	#DIV/0!	#DIV/0!
	#DIV/0!	#DIV/0!
	#DIV/0!	#DIV/0!
	#DIV/0!	#DIV/0!
	#DIV/0!	#DIV/0!
	#DIV/0!	#DIV/0!
	#DIV/0!	#DIV/0!
	#DIV/0!	#DIV/0!
	#DIV/0!	#DIV/0!
	#DIV/0!	#DIV/0!
	#DIV/0!	#DIV/0!
	#DIV/0!	#DIV/0!
	#DIV/0!	#DIV/0!
	#DIV/0!	#DIV/0!
	#DIV/0!	#DIV/0!

## Sheet: 4. ILC DF phosphoproteins
	FC	P
ARHG6_HUMAN	1.6275	0.311145
ABI1_HUMAN	0.338279	0.111849
MARCS_HUMAN	0.934164	0.747054
RFIP1_HUMAN	3.30917	0.000383092
NSUN2_HUMAN	0.515454	0.530147
MYCB2_HUMAN	1.16461	0.590685
MPP8_HUMAN	0.756457	0.781762
PRP4B_HUMAN	4.7877	0.096515
DAAM2_HUMAN	0.728382	0.221729
MINK1_HUMAN	0.747111	0.240718
REPS1_HUMAN	1.62305	0.147633
MYPT1_HUMAN	1.17162	0.66305
CAD11_HUMAN	1.72407	0.198117
NIPBL_HUMAN	0.941016	0.829623
M3K8_HUMAN	1.37649	0.748021
NDRG1_HUMAN	0.536308	0.90806
FBP1L_HUMAN	2.52755	0.0165588
ZCH18_HUMAN	0.945309	0.911792
HDGF_HUMAN	0.665205	0.0938132
EMD_HUMAN	1.06428	0.885805
DEN1A_HUMAN	1.58697	0.158803
PAIRB_HUMAN	0.847986	0.512467
AAK1_HUMAN	0.890022	0.728718
MRP_HUMAN	0.806399	0.397785
I2BP2_HUMAN	1.11261	0.845773
TNIK_HUMAN	0.537987	#DIV/0!
SHRM3_HUMAN	0.718519	0.536215
SYNRG_HUMAN	1.68531	0.485207
SRSF2_HUMAN	1.21064	0.984686
LSP1_HUMAN	2.43571	0.0274177
CTND1_HUMAN	0.698353	0.368523
NFYA_HUMAN	0.825988	0.304627
BCL9L_HUMAN	0.798738	0.155012
AKP13_HUMAN	3.35567	0.082403
TJAP1_HUMAN	1.0523	0.743577
ABI2_HUMAN	0.433393	0.113982
TAU_HUMAN	2.44561	0.0819189
RANB3_HUMAN	0.728981	0.713953
E41L2_HUMAN	1.531	0.340544
RNF31_HUMAN	0.356034	0.31994
LUZP1_HUMAN	1.25127	0.408074
SYNEM_HUMAN	0.147071	0.0291708
KANK2_HUMAN	1.34143	0.446276
MECP2_HUMAN	0.540112	0.235597
STAT3_HUMAN	2.0921	0.332435
TPC10_HUMAN	1.10854	0.510259
PKCB1_HUMAN	1.12594	0.816172
TTC28_HUMAN	0.635836	#DIV/0!
NUCB1_HUMAN	0.654939	0.124086
G3BP1_HUMAN	2.80623	0.123406
ARI5B_HUMAN	0.365064	#DIV/0!
PATL1_HUMAN	1.51394	#DIV/0!
GPAM1_HUMAN	1.01979	0.591927
SRC8_HUMAN	1.23463	0.21525
ZC3HE_HUMAN	0.914503	0.818839
ACINU_HUMAN	1.64147	0.104077
TTC7A_HUMAN	1.36919	0.508051
CCNY_HUMAN	0.51086	0.450684
PP6R3_HUMAN	0.817324	0.859623
ITPI2_HUMAN	1.64208	0.273722
CSRP1_HUMAN	0.867332	0.968389
PAK2_HUMAN	1.35742	0.297164
LAP2B_HUMAN	1.0256	0.726548
NOP58_HUMAN	0.257038	0.0833183
ITSN2_HUMAN	0.580254	0.468472
LARP1_HUMAN	1.05279	0.702602
ADDG_HUMAN	0.574663	0.446388
RSF1_HUMAN	1.05383	0.863582
RBP2_HUMAN	1.33321	0.652053
HBB_HUMAN	1.33556	0.728165
AMRP_HUMAN	0.57413	0.136173
KPCL_HUMAN	0.73295	0.666658
SEPT5_HUMAN	0.378732	0.118307
CAV1_HUMAN	0.228184	0.0363655
HBA_HUMAN	0.00999881	#DIV/0!
HDAC1_HUMAN	1.15209	0.640936
NU153_HUMAN	0.572864	0.369083
SFSWA_HUMAN	0.991808	0.6881
NDRG2_HUMAN	0.452602	0.192313
MAP1S_HUMAN	1.7057	0.218117
H1BP3_HUMAN	1.01333	0.953124
IF2P_HUMAN	0.557129	0.16182
MYLK_HUMAN	0.503886	0.27027
SMRC2_HUMAN	1.04077	0.858143
MRVI1_HUMAN	0.827079	0.951291
FRIH_HUMAN	0.67803	0.423385
SNTB2_HUMAN	0.892958	0.472221
MYOF_HUMAN	0.605195	0.370714
EPIPL_HUMAN	2.97782	0.151757
SNTB1_HUMAN	0.553715	0.285447
SZRD1_HUMAN	1.41055	0.331594
DOK3_HUMAN	2.53169	0.37753
NIPA_HUMAN	1.11943	0.697652
MCM2_HUMAN	1.39621	0.398482
ASHWN_HUMAN	0.531396	0.404586
PAXI_HUMAN	2.28234	0.486395
SYNP2_HUMAN	1.01454	0.97749
TRIPC_HUMAN	1.00243	0.476003
IF16_HUMAN	0.746856	0.199
BRD4_HUMAN	0.693389	0.731977
AKAP2_HUMAN	0.97351	0.916064
CALD1_HUMAN	1.39219	0.366986
FIP1_HUMAN	1.11711	0.665072
NFIX_HUMAN	0.628777	0.14474
PDCD4_HUMAN	0.836163	0.102626
M3K2_HUMAN	1.04208	0.879986
NRDC_HUMAN	0.749717	0.59867
ATX2L_HUMAN	1.71149	0.3181
HNRL2_HUMAN	0.710548	0.511968
NUMB_HUMAN	0.802624	0.694339
ARI1A_HUMAN	1.21093	0.698395
ODPA_HUMAN	0.233219	0.00119868
AMPD2_HUMAN	2.99981	0.139515
H14_HUMAN	0.923978	0.477526
ADDA_HUMAN	1.10814	0.771047
ZN185_HUMAN	0.579132	0.551008
MPRI_HUMAN	0.674395	0.34008
ATF2_HUMAN	1.45345	0.437234
VINC_HUMAN	2.18092	0.209582
RMXL1_HUMAN	0.367098	0.316282
PAK4_HUMAN	1.9266	0.201155
MY18A_HUMAN	1.32208	0.49765
RGPA2_HUMAN	1.54059	0.270228
CETN2_HUMAN	0.210285	0.232503
RBM15_HUMAN	2.7896	0.147863
CCYL1_HUMAN	1.61941	0.254047
NFAC4_HUMAN	1.51059	0.176416
EMSA1_HUMAN	1.28698	0.535249
SH23A_HUMAN	0.984533	0.933195
KAP0_HUMAN	0.467686	0.0734811
HDAC4_HUMAN	1.22142	0.771193
RS3_HUMAN	1.08907	0.81146
TPD53_HUMAN	0.247232	0.0234303
YTDC1_HUMAN	1.60801	0.202851
CAVN2_HUMAN	0.310421	0.0176981
TRPS1_HUMAN	2.17997	0.0314779
RFFL_HUMAN	1.49657	0.351255
TFP11_HUMAN	0.974039	0.896924
PRKRA_HUMAN	1.9333	0.235309
PP13G_HUMAN	0.59351	0.212481
TPD52_HUMAN	0.457722	0.147036
BRE1A_HUMAN	0.550807	0.117426
STRP1_HUMAN	0.429628	0.268347
GREM1_HUMAN	1.22087	0.725521
NCOR2_HUMAN	1.04366	0.895619
SIN3A_HUMAN	0.971139	0.904064
MEP50_HUMAN	0.614511	0.539905
I2BPL_HUMAN	1.61066	0.41282
SEPT7_HUMAN	0.405908	0.458173
NCBP1_HUMAN	0.959335	0.926235
GSK3B_HUMAN	0.611381	0.469788
TENS3_HUMAN	1.32333	0.330661
SRBS1_HUMAN	1.25591	0.73087
SUN2_HUMAN	0.63835	0.199111
BORG5_HUMAN	2.13142	0.0419612
RB12B_HUMAN	1.49415	0.369601
TOM70_HUMAN	0.54699	0.134181
CD44_HUMAN	0.548353	0.353931
SNX12_HUMAN	0.395464	0.0176499
TOM1_HUMAN	0.864195	0.875409
KMT2D_HUMAN	0.721856	0.854837
FRMD6_HUMAN	0.45026	0.204154
PLEC_HUMAN	3.44254	0.181854
FINC_HUMAN	1.55473	0.630893
RAB7A_HUMAN	2.42334	0.133178
SRSF1_HUMAN	0.897773	0.774612
LIPS_HUMAN	0.36482	0.0911238
IF4G2_HUMAN	1.27667	0.57073
K1522_HUMAN	1.04525	0.820811
MAP4_HUMAN	2.11394	0.209143
GGYF2_HUMAN	1.20472	0.452218
LIPB2_HUMAN	0.856249	0.655785
KNG1_HUMAN	0.162366	0.479164
SAMH1_HUMAN	1.50648	0.437607
FIL1L_HUMAN	1.70672	0.555222
EVI2B_HUMAN	1.17214	0.080373
BUD13_HUMAN	1.97535	0.0844354
TNC18_HUMAN	0.820345	0.686469
ARK72_HUMAN	0.825423	0.990881
KLC4_HUMAN	0.385049	0.496841
ZZEF1_HUMAN	1.31781	0.662226
ITSN1_HUMAN	1.19236	0.674475
DLG5_HUMAN	2.76617	0.0968013
LIMC1_HUMAN	2.03907	0.0484442
TENS1_HUMAN	0.44692	0.426214
THUM1_HUMAN	0.515977	0.114783
ANXA2_HUMAN	0.955523	0.768823
SAFB1_HUMAN	0.370007	0.238762
IF4G1_HUMAN	1.34638	0.48618
K2C8_HUMAN	3.41627	0.156213
H4_HUMAN	0.407	0.0259132
EIF3C_HUMAN	0.50031	0.0573719
LEG1_HUMAN	0.949766	0.647908
IL6RB_HUMAN	0.682382	0.940092
GLI3_HUMAN	0.320178	0.334687
MACF1_HUMAN	0.813389	0.598012
ZN768_HUMAN	0.975782	0.536523
MYH11_HUMAN	0.422571	0.0322605
ABCF1_HUMAN	1.49263	0.165442
PPIG_HUMAN	1.25658	0.39361
ARI1B_HUMAN	0.663761	#DIV/0!
FNBP4_HUMAN	1.04606	0.466464
G3P_HUMAN	1.21765	0.692195
HUWE1_HUMAN	0.760649	0.475131
SLK_HUMAN	0.813	0.727683
ZBT7A_HUMAN	0.870736	0.487092
SFR19_HUMAN	1.64208	0.150092
HNRPK_HUMAN	0.831456	0.662528
LMNA_HUMAN	2.47844	0.164855
KTN1_HUMAN	0.421877	0.113447
KANK1_HUMAN	1.0641	0.662191
PLXC1_HUMAN	1.91282	0.507018
MK01_HUMAN	2.13018	0.424679
LRRF2_HUMAN	2.47664	0.124665
PLSL_HUMAN	1.23974	0.382377
LMCD1_HUMAN	0.576707	#DIV/0!
PGK1_HUMAN	2.06581	0.364772
R3HD2_HUMAN	0.94256	0.727523
TAF12_HUMAN	0.613361	0.171347
SRSF9_HUMAN	1.96925	0.0612644
ANK2_HUMAN	0.497383	0.0481355
ZC3H4_HUMAN	2.33584	0.0871309
NKAP_HUMAN	1.2921	0.64308
LEMD2_HUMAN	0.588612	0.243689
SF01_HUMAN	0.686726	0.524968
TPD54_HUMAN	0.544845	0.233008
RBM14_HUMAN	0.973065	0.77921
MAP1A_HUMAN	1.5074	0.189829
NELFB_HUMAN	1.18361	0.62054
GBF1_HUMAN	1.00868	0.950143
CD11A_HUMAN	1.3878	0.396781
ANK1_HUMAN	1.02454	0.611809
CHP1_HUMAN	0.836684	0.325653
MBD1_HUMAN	0.735348	0.503395
FOSL2_HUMAN	2.03736	0.261744
SH3K1_HUMAN	1.08534	0.755332
EHD2_HUMAN	0.72134	0.235499
SYNPO_HUMAN	1.02307	0.959437
NFIC_HUMAN	1.07498	0.766915
CHIP_HUMAN	0.9108	0.815082
YAP1_HUMAN	1.13231	0.688153
TR150_HUMAN	1.9567	0.163202
JCAD_HUMAN	3.63863	0.401889
APOA2_HUMAN	0.272152	0.103512
MATR3_HUMAN	1.28536	0.436442
PEA15_HUMAN	0.719661	0.419754
WDR44_HUMAN	0.950072	0.917152
HIC1_HUMAN	1.32531	0.552968
CEP68_HUMAN	1.17812	0.84261
CTNB1_HUMAN	0.606701	0.188446
PEBP1_HUMAN	0.502523	0.0372897
M3K7_HUMAN	0.857508	0.721086
CDC23_HUMAN	1.76062	0.275983
ZO1_HUMAN	0.414916	0.194095
PML_HUMAN	0.849253	0.655163
SRRM1_HUMAN	2.94525	0.187739
TB182_HUMAN	0.969981	0.970938
DYR1B_HUMAN	0.318298	0.214455
TSC2_HUMAN	1.57381	0.33593
SRF_HUMAN	0.327936	0.371309
AKA12_HUMAN	0.630569	0.517636
ARHGB_HUMAN	1.98001	0.164885
PTPRA_HUMAN	0.570944	0.539761
ETV6_HUMAN	1.4018	0.467062
DOCK9_HUMAN	0.641849	0.274051
PTPRC_HUMAN	1.08197	0.615483
MTUS1_HUMAN	1.12216	0.230346
ACTG_HUMAN	0.89738	#DIV/0!
POGZ_HUMAN	1.33043	0.304582
LMNB2_HUMAN	1.10871	0.726594
DCP1A_HUMAN	1.07578	0.648675
FOXK1_HUMAN	1.26704	0.348828
PALLD_HUMAN	2.36959	0.202071
PLIN1_HUMAN	0.459855	0.477103
KLH22_HUMAN	0.401768	0.275008
RBL2_HUMAN	0.613308	#DIV/0!
SSRA_HUMAN	1.39433	0.357488
RB15B_HUMAN	2.99755	0.198315
CTNA1_HUMAN	0.528621	0.0242333
PKP2_HUMAN	1.36167	0.415911
NUMA1_HUMAN	0.849887	0.481973
SKIV2_HUMAN	0.911758	0.731131
CRYAB_HUMAN	0.0884511	#DIV/0!
NOP56_HUMAN	0.789398	0.642206
CAP1_HUMAN	0.778055	0.558177
UBP24_HUMAN	1.00253	0.6421
SYAP1_HUMAN	1.3659	0.491196
ATM_HUMAN	0.534257	#DIV/0!
SRRM2_HUMAN	4.2791	0.202233
F122A_HUMAN	0.785987	0.45616
AKTS1_HUMAN	0.990671	0.980708
ITPR3_HUMAN	0.977147	0.655844
CG050_HUMAN	0.541254	0.427778
ESYT2_HUMAN	1.34533	0.0716797
ITPR1_HUMAN	0.615445	0.14801
RHG01_HUMAN	0.730819	0.332358
SC16A_HUMAN	1.67099	0.383498
HID1_HUMAN	1.16986	0.522906
PFKAL_HUMAN	0.799506	0.963832
CXA1_HUMAN	0.685113	0.383756
ABLM1_HUMAN	0.912307	0.624958
LIMA1_HUMAN	2.40642	0.218428
LSR_HUMAN	0.836906	0.980417
ODBA_HUMAN	1.25489	0.557897
NFIA_HUMAN	0.542574	0.0391516
KAP2_HUMAN	1.15237	0.629524
PGAM1_HUMAN	1.44021	0.282768
SC31A_HUMAN	1.02389	0.900158
ACSA_HUMAN	0.390837	#DIV/0!
EP15R_HUMAN	1.26105	0.512574
SCRIB_HUMAN	1.04054	0.923551
KPCD_HUMAN	1.07081	0.903667
PGM5_HUMAN	0.433226	0.506435
KAP3_HUMAN	0.238531	0.346869
TRAD1_HUMAN	0.531375	0.474694
NUFP2_HUMAN	1.94911	0.126138
GIT1_HUMAN	0.856037	0.634267
PHRF1_HUMAN	1.42525	0.39668
SSH3_HUMAN	1.42207	0.595357
ZC3HD_HUMAN	2.12778	0.325332
PLAK_HUMAN	0.36535	0.520685
MCRS1_HUMAN	1.28354	0.630402
FLNA_HUMAN	1.37171	0.653295
HS12B_HUMAN	0.460196	0.143744
RMD3_HUMAN	0.936851	0.82161
TRI25_HUMAN	0.448449	0.456403
AAKB1_HUMAN	1.92154	0.136004
SHAN3_HUMAN	0.690184	0.14717
SH24A_HUMAN	1.10127	0.319818
BCLF1_HUMAN	2.08775	0.10577
AHNK2_HUMAN	6.47805	0.165866
PKHA6_HUMAN	0.379597	0.292301
SUFU_HUMAN	0.918238	0.160647
DCLK1_HUMAN	0.583755	0.0108689
CALX_HUMAN	0.286092	0.158464
PABP2_HUMAN	2.96107	0.590223
DIDO1_HUMAN	1.25329	0.511601
VWA1_HUMAN	0.389259	0.493449
NIBL1_HUMAN	1.21648	0.226943
ANS1A_HUMAN	0.71956	0.379547
PDLI2_HUMAN	2.70839	0.11381
FETUA_HUMAN	0.217647	0.104387
CT2NL_HUMAN	2.10223	0.15593
ELF1_HUMAN	1.36548	0.998585
ICAL_HUMAN	0.955725	0.869265
GFPT1_HUMAN	1.10237	0.706383
PININ_HUMAN	0.803851	0.49646
NPM_HUMAN	0.462712	0.255672
KAPCB_HUMAN	0.462927	0.885152
HSPB1_HUMAN	1.95614	0.130522
NIBAN_HUMAN	1.46784	0.424041
LMOD1_HUMAN	0.404908	0.353898
PKHA5_HUMAN	0.753423	0.900909
TASOR_HUMAN	1.18925	0.506852
RPTOR_HUMAN	0.554411	0.435426
KS6A3_HUMAN	1.1013	0.374241
RHG25_HUMAN	0.976508	0.574537
CPZIP_HUMAN	1.24865	0.398186
COGA1_HUMAN	0.60985	0.0674453
MFR1L_HUMAN	1.96371	0.104264
LASP1_HUMAN	0.589656	0.404969
RCAS1_HUMAN	1.22893	0.581271
AHNK_HUMAN	2.00541	0.291602
TE2IP_HUMAN	0.667829	0.632745
CLIP2_HUMAN	0.795034	0.335141
AHDC1_HUMAN	0.683491	0.676322
ITB4_HUMAN	0.625924	0.167783
SF3B1_HUMAN	1.22416	0.73295
PKN2_HUMAN	0.435189	0.0800685
2A5D_HUMAN	0.87723	0.72815
WAPL_HUMAN	0.571202	0.199373
PCY1A_HUMAN	1.85706	0.228866
ACACA_HUMAN	1.19073	0.903798
COPB2_HUMAN	0.941615	0.879292
CAVN3_HUMAN	0.911907	0.739884
PRC2A_HUMAN	3.53827	0.419602
CCNL1_HUMAN	0.805987	0.65653
KPRB_HUMAN	1.03432	0.893261
SASH1_HUMAN	0.707767	0.544017
TPIS_HUMAN	2.01812	0.0196925
HSPB6_HUMAN	0.364342	0.0994292
HNRPU_HUMAN	0.396684	0.333894
CIC_HUMAN	1.14829	0.845377
CHAP1_HUMAN	1.21161	0.763524
RL1D1_HUMAN	1.31599	0.266922
EF1D_HUMAN	0.57243	0.279756
RING1_HUMAN	0.774345	0.89757
ZO3_HUMAN	3.40732	0.386004
BET1_HUMAN	0.56974	0.356309
CBP_HUMAN	2.33111	#DIV/0!
CENPB_HUMAN	0.811725	0.736143
NAGK_HUMAN	0.76667	0.455392
C170B_HUMAN	1.3034	0.0763291
BRAF_HUMAN	1.81007	0.225202
PURA_HUMAN	0.581828	#DIV/0!
ZRAB2_HUMAN	0.966011	0.906667
ESYT1_HUMAN	0.509769	0.523014
FARP1_HUMAN	1.05474	0.838988
RBM39_HUMAN	0.805008	0.170632
RTN4_HUMAN	0.780876	0.455531
SYNE1_HUMAN	0.600218	0.0161699
TOP2B_HUMAN	0.865517	0.774509
ALDOA_HUMAN	0.584591	0.238904
H2AY_HUMAN	0.898489	0.959761
PAXX_HUMAN	2.14302	0.288329
SMN_HUMAN	0.878067	0.995139
RALY_HUMAN	0.671387	0.273815
CIP4_HUMAN	1.03475	0.938876
SLTM_HUMAN	1.39153	0.274423
CAVN1_HUMAN	0.240435	0.119891
PDLI4_HUMAN	1.17694	0.746308
DYHC1_HUMAN	1.01303	0.75466
SMAP_HUMAN	0.965561	0.953332
STXB5_HUMAN	2.10551	0.0860569
DNJC5_HUMAN	1.04159	0.952943
CHSP1_HUMAN	1.66968	0.347175
DPYL3_HUMAN	2.09909	0.179597
HNRH1_HUMAN	0.716849	0.316936
KCD12_HUMAN	0.838435	0.516499
DEN4C_HUMAN	1.50307	0.261682
KMT2A_HUMAN	0.743916	0.14241
FBX4_HUMAN	0.894539	0.813683
SC22B_HUMAN	1.95952	0.0151652
EEPD1_HUMAN	0.462262	0.462432
SEPT9_HUMAN	0.60335	0.0295578
SYTL4_HUMAN	2.64861	0.295295
SMCA2_HUMAN	0.607472	0.0388077
EMSY_HUMAN	2.38561	0.176496
PGM1_HUMAN	1.66813	0.205736
RPRD2_HUMAN	1.13417	0.519866
SNX1_HUMAN	0.547538	0.485573
ZO2_HUMAN	1.27328	0.887435
DC1L1_HUMAN	1.74096	0.0232767
KLC1_HUMAN	0.982362	0.709731
RTN1_HUMAN	1.67179	0.147756
RLA1_HUMAN	#DIV/0!	#DIV/0!
PHIP_HUMAN	0.679526	0.408953
PR40B_HUMAN	0.709899	0.275494
FCHO2_HUMAN	2.28052	0.182476
PRR12_HUMAN	1.28284	#DIV/0!
ZCHC8_HUMAN	1.65563	0.371962
SRS10_HUMAN	1.61615	0.00950849
JIP4_HUMAN	0.79277	0.453468
UBP8_HUMAN	1.35684	0.443895
STMN1_HUMAN	2.07033	0.15534
CO1A1_HUMAN	0.724569	0.440293
PDPK2_HUMAN	1.37326	0.455525
TFAP4_HUMAN	0.383543	#DIV/0!
EPS15_HUMAN	0.912125	0.884847
REQU_HUMAN	0.887261	0.388721
I2BP1_HUMAN	0.895716	0.225088
TRI56_HUMAN	1.12901	0.81154
SPTB2_HUMAN	0.646815	0.310591
RETR3_HUMAN	0.846416	0.711094
TGFI1_HUMAN	0.907423	0.766507
ZYX_HUMAN	1.81164	0.385855
FLNB_HUMAN	1.86904	0.588622
H15_HUMAN	3.16101	0.446165
PHC3_HUMAN	1.1348	0.653676
ML12A_HUMAN	1.60109	0.179931
VIME_HUMAN	3.08568	0.113761
STIM1_HUMAN	1.61222	0.381966
FKB15_HUMAN	1.28059	0.0990389
K1C18_HUMAN	2.00911	0.2616
EVL_HUMAN	1.23675	0.527765
SHIP1_HUMAN	2.99325	0.144049
NSF1C_HUMAN	0.556041	0.454586
DREB_HUMAN	1.5869	0.00784748
BORG4_HUMAN	0.648185	0.429103
NUCL_HUMAN	0.618374	0.649149
SL9A1_HUMAN	0.544735	0.12466
TRA2A_HUMAN	1.18192	0.556708
NUP98_HUMAN	0.737259	0.476727
LS14A_HUMAN	1.01053	0.976432
VINEX_HUMAN	1.28391	0.457113
ARGL1_HUMAN	1.26751	0.387637
SEPT2_HUMAN	0.68091	0.221381
SCAFB_HUMAN	1.08969	0.653869
FLNC_HUMAN	0.618104	0.0328506
PDS5B_HUMAN	1.02727	0.959563
KPCA_HUMAN	0.778116	0.557557
SNW1_HUMAN	1.10541	0.771833
S10A6_HUMAN	0.315519	#DIV/0!
CYBR1_HUMAN	0.882117	0.66107
HACD3_HUMAN	0.933626	0.840844
SRBS2_HUMAN	0.849397	0.420789
TALDO_HUMAN	0.073918	0.376076
BAD_HUMAN	1.16979	0.553058
CSTF3_HUMAN	1.19552	0.744235
OSBP1_HUMAN	1.09707	0.644465
CCAR2_HUMAN	0.991258	0.973728
GTPB1_HUMAN	1.1437	0.498861
SPT5H_HUMAN	1.00901	0.987101
PCBP1_HUMAN	1.74119	0.426017
CDK12_HUMAN	1.64472	0.078104
BIN1_HUMAN	0.518312	0.284064
BIG2_HUMAN	1.21875	0.54457
CCM2_HUMAN	0.709578	0.410917
NP1L4_HUMAN	0.649261	0.50292
MPRIP_HUMAN	2.68631	0.205706
PPHLN_HUMAN	1.31442	0.174186
AF1L2_HUMAN	1.00709	0.570419
TIF1B_HUMAN	0.601529	0.155632
PIAS1_HUMAN	1.26766	0.273139
SDA1_HUMAN	0.56392	0.577978
SPTN1_HUMAN	0.912997	0.733372
ITIH2_HUMAN	0.529706	0.254493
MYEF2_HUMAN	0.778667	0.562981
PAR3L_HUMAN	1.98123	0.304411
C2CD5_HUMAN	1.15549	0.752742
SDS3_HUMAN	0.71667	0.111602
TCAB1_HUMAN	0.898318	0.907059
PI4KB_HUMAN	1.00943	0.968655
CCD92_HUMAN	2.28895	0.373902
PKP3_HUMAN	0.993117	0.980598
CROCC_HUMAN	0.810656	0.670231
SON_HUMAN	2.22977	0.263153
DESP_HUMAN	1.51884	0.562007
NU160_HUMAN	1.03707	0.78433
DDB2_HUMAN	0.309057	0.11577
ZN687_HUMAN	1.33679	0.419734
HCFC1_HUMAN	1.51471	0.812906
VDAC1_HUMAN	1.41664	0.575411
HABP4_HUMAN	1.01699	0.86074
ROA1_HUMAN	0.629666	0.0144111
KGP1_HUMAN	1.0052	0.00646215
RIN1_HUMAN	2.20645	0.577857
LIPB1_HUMAN	1.45741	0.294954
TRA2B_HUMAN	1.37007	0.187974
CPNE3_HUMAN	0.571071	0.31876
SYEP_HUMAN	0.923277	0.622749
RRAGC_HUMAN	1.24096	0.707656
TP53B_HUMAN	1.14083	0.843879
ASH2L_HUMAN	0.521372	0.361417
MYH10_HUMAN	0.394688	0.132792
SVIL_HUMAN	2.37662	0.244548
PGRC1_HUMAN	0.269141	0.205364
CCD86_HUMAN	3.27507	0.170879
BAG3_HUMAN	0.970529	0.820628
E41L1_HUMAN	0.7974	0.364701
UB2J1_HUMAN	0.473323	0.365934
IQEC1_HUMAN	0.603075	0.519221
NEXN_HUMAN	2.02868	0.212989
RGPA1_HUMAN	1.5682	0.00840158
HDAC2_HUMAN	0.689238	0.0127318
3BP5L_HUMAN	1.03829	0.871639
UTRO_HUMAN	1.31316	0.706691
NEST_HUMAN	0.642976	0.155216
NUCKS_HUMAN	0.420708	0.19417
TNS2_HUMAN	0.687667	0.390643
SP100_HUMAN	1.06884	0.778957
FIBA_HUMAN	0.57197	0.332328
RBM10_HUMAN	1.2125	0.612321
MAP1B_HUMAN	0.837752	0.849524
SRRT_HUMAN	1.46191	0.0595703
CARL1_HUMAN	1.52912	0.130419
EMAL3_HUMAN	1.16654	0.687641
RAF1_HUMAN	1.1689	0.419356
CSPG2_HUMAN	1.74016	0.247147
MFAP1_HUMAN	0.994037	0.989053
	#N/A	#N/A
	#N/A	#N/A
	#N/A	#N/A
	#N/A	#N/A
	#N/A	#N/A
	#N/A	#N/A
	#N/A	#N/A
	#N/A	#N/A
	#N/A	#N/A
	#N/A	#N/A
	#N/A	#N/A
	#N/A	#N/A
	#N/A	#N/A
	#N/A	#N/A
	#N/A	#N/A
	#N/A	#N/A
	#N/A	#N/A
	#N/A	#N/A
	#N/A	#N/A
	#N/A	#N/A
	#N/A	#N/A
	#N/A	#N/A
	#N/A	#N/A
	#N/A	#N/A
	#N/A	#N/A
	#N/A	#N/A
	#N/A	#N/A
	#N/A	#N/A
	#N/A	#N/A
	#N/A	#N/A
	#N/A	#N/A
	#N/A	#N/A
	#N/A	#N/A
	#N/A	#N/A
	#N/A	#N/A
	#N/A	#N/A
	#N/A	#N/A
	#N/A	#N/A
	#N/A	#N/A
	#N/A	#N/A
	#N/A	#N/A
	#N/A	#N/A
	#N/A	#N/A
	#N/A	#N/A
	#N/A	#N/A
	#N/A	#N/A
	#N/A	#N/A
	#N/A	#N/A
	#N/A	#N/A
	#N/A	#N/A
	#N/A	#N/A
	#N/A	#N/A
	#N/A	#N/A
	#N/A	#N/A
	#N/A	#N/A
	#N/A	#N/A
	#N/A	#N/A
	#N/A	#N/A
	#N/A	#N/A
	#N/A	#N/A
	#N/A	#N/A
	#N/A	#N/A
	#N/A	#N/A
	#N/A	#N/A
	#N/A	#N/A
	#N/A	#N/A
	#N/A	#N/A
	#N/A	#N/A
	#N/A	#N/A
	#N/A	#N/A
	#N/A	#N/A
	#N/A	#N/A
	#N/A	#N/A
	#N/A	#N/A
	#N/A	#N/A
	#N/A	#N/A
	#N/A	#N/A
	#N/A	#N/A
	#N/A	#N/A
	#N/A	#N/A
	#N/A	#N/A
	#N/A	#N/A
	#N/A	#N/A
	#N/A	#N/A
	#N/A	#N/A
	#N/A	#N/A
	#N/A	#N/A
	#N/A	#N/A
	#N/A	#N/A
	#N/A	#N/A
	#N/A	#N/A
	#N/A	#N/A
	#N/A	#N/A
	#N/A	#N/A
	#N/A	#N/A
	#N/A	#N/A
	#N/A	#N/A
	#N/A	#N/A
	#N/A	#N/A
	#N/A	#N/A
	#N/A	#N/A
	#N/A	#N/A
	#N/A	#N/A
	#N/A	#N/A
	#N/A	#N/A
	#N/A	#N/A
	#N/A	#N/A
	#N/A	#N/A
	#N/A	#N/A
	#N/A	#N/A
	#N/A	#N/A
	#N/A	#N/A
	#N/A	#N/A
	#N/A	#N/A
	#N/A	#N/A
	#N/A	#N/A
	#N/A	#N/A
	#N/A	#N/A
	#N/A	#N/A
	#N/A	#N/A
	#N/A	#N/A
	#N/A	#N/A
	#N/A	#N/A
	#N/A	#N/A
	#N/A	#N/A
	#N/A	#N/A
	#N/A	#N/A
	#N/A	#N/A
	#N/A	#N/A
	#N/A	#N/A
	#N/A	#N/A
	#N/A	#N/A
	#N/A	#N/A
	#N/A	#N/A
	#N/A	#N/A
	#N/A	#N/A
	#N/A	#N/A
	#N/A	#N/A
	#N/A	#N/A
	#N/A	#N/A
	#N/A	#N/A
	#N/A	#N/A
	#N/A	#N/A
	#N/A	#N/A
	#N/A	#N/A
	#N/A	#N/A
	#N/A	#N/A
	#N/A	#N/A
	#N/A	#N/A
	#N/A	#N/A
	#N/A	#N/A
	#N/A	#N/A
	#N/A	#N/A
	#N/A	#N/A
	#N/A	#N/A
	#N/A	#N/A
	#N/A	#N/A
	#N/A	#N/A
	#N/A	#N/A
	#N/A	#N/A
	#N/A	#N/A
	#N/A	#N/A
	#N/A	#N/A
	#N/A	#N/A
	#N/A	#N/A
	#N/A	#N/A
	#N/A	#N/A
	#N/A	#N/A
	#N/A	#N/A
	#N/A	#N/A
	#N/A	#N/A
	#N/A	#N/A
	#N/A	#N/A
	#N/A	#N/A
	#N/A	#N/A
	#N/A	#N/A
	#N/A	#N/A
	#N/A	#N/A
	#N/A	#N/A
	#N/A	#N/A
	#N/A	#N/A
	#N/A	#N/A
	#N/A	#N/A
	#N/A	#N/A
	#N/A	#N/A
	#N/A	#N/A
	#N/A	#N/A
	#N/A	#N/A
	#N/A	#N/A
	#N/A	#N/A
	#N/A	#N/A
	#N/A	#N/A
	#N/A	#N/A
	#N/A	#N/A
	#N/A	#N/A
	#N/A	#N/A
	#N/A	#N/A
	#N/A	#N/A
	#N/A	#N/A
	#N/A	#N/A
	#N/A	#N/A
	#N/A	#N/A
	#N/A	#N/A
	#N/A	#N/A
	#N/A	#N/A
	#N/A	#N/A
	#N/A	#N/A
	#N/A	#N/A
	#N/A	#N/A
	#N/A	#N/A
	#N/A	#N/A
	#N/A	#N/A
	#N/A	#N/A
	#N/A	#N/A
	#N/A	#N/A
	#N/A	#N/A
	#N/A	#N/A
	#N/A	#N/A
	#N/A	#N/A
	#N/A	#N/A
	#N/A	#N/A
	#N/A	#N/A
	#N/A	#N/A
	#N/A	#N/A
	#N/A	#N/A
	#N/A	#N/A
	#N/A	#N/A
	#N/A	#N/A
	#N/A	#N/A
	#N/A	#N/A
	#N/A	#N/A
	#N/A	#N/A
	#N/A	#N/A
	#N/A	#N/A
	#N/A	#N/A
	#N/A	#N/A
	#N/A	#N/A
	#N/A	#N/A
	#N/A	#N/A
	#N/A	#N/A
	#N/A	#N/A
	#N/A	#N/A
	#N/A	#N/A
	#N/A	#N/A
	#N/A	#N/A
	#N/A	#N/A
	#N/A	#N/A
	#N/A	#N/A
	#N/A	#N/A
	#N/A	#N/A
	#N/A	#N/A
	#N/A	#N/A
	#N/A	#N/A
	#N/A	#N/A
	#N/A	#N/A
	#N/A	#N/A
	#N/A	#N/A
	#N/A	#N/A
	#N/A	#N/A
	#N/A	#N/A
	#N/A	#N/A
	#N/A	#N/A
	#N/A	#N/A
	#N/A	#N/A
	#N/A	#N/A
	#N/A	#N/A
	#N/A	#N/A
	#N/A	#N/A
	#N/A	#N/A
	#N/A	#N/A
	#N/A	#N/A
	#N/A	#N/A
	#N/A	#N/A
	#N/A	#N/A
	#N/A	#N/A
	#N/A	#N/A
	#N/A	#N/A
	#N/A	#N/A
	#N/A	#N/A
	#N/A	#N/A
	#N/A	#N/A
	#N/A	#N/A
	#N/A	#N/A
	#N/A	#N/A
	#N/A	#N/A
	#N/A	#N/A
	#N/A	#N/A
	#N/A	#N/A
	#N/A	#N/A
	#N/A	#N/A
	#N/A	#N/A
	#N/A	#N/A
	#N/A	#N/A
	#N/A	#N/A
	#N/A	#N/A
	#N/A	#N/A
	#N/A	#N/A
	#N/A	#N/A
	#N/A	#N/A
	#N/A	#N/A
	#N/A	#N/A
	#N/A	#N/A
	#N/A	#N/A
	#N/A	#N/A
	#N/A	#N/A
	#N/A	#N/A
	#N/A	#N/A
	#N/A	#N/A
	#N/A	#N/A
	#N/A	#N/A
	#N/A	#N/A
	#N/A	#N/A
	#N/A	#N/A
	#N/A	#N/A
	#N/A	#N/A
	#N/A	#N/A
	#N/A	#N/A
	#N/A	#N/A
	#N/A	#N/A
	#N/A	#N/A
	#N/A	#N/A
	#N/A	#N/A
	#N/A	#N/A
	#N/A	#N/A
	#N/A	#N/A
	#N/A	#N/A
	#N/A	#N/A
	#N/A	#N/A
	#N/A	#N/A
	#N/A	#N/A
	#N/A	#N/A
	#N/A	#N/A
	#N/A	#N/A
	#N/A	#N/A
	#N/A	#N/A
	#N/A	#N/A
	#N/A	#N/A
	#N/A	#N/A
	#N/A	#N/A
	#N/A	#N/A
	#N/A	#N/A
	#N/A	#N/A
	#N/A	#N/A
	#N/A	#N/A
	#N/A	#N/A
	#N/A	#N/A
	#N/A	#N/A
	#N/A	#N/A
	#N/A	#N/A
	#N/A	#N/A
	#N/A	#N/A
	#N/A	#N/A
	#N/A	#N/A
	#N/A	#N/A
	#N/A	#N/A
	#N/A	#N/A
	#N/A	#N/A
	#N/A	#N/A
	#N/A	#N/A
	#N/A	#N/A
	#N/A	#N/A
	#N/A	#N/A
	#N/A	#N/A
	#N/A	#N/A
	#N/A	#N/A
	#N/A	#N/A
	#N/A	#N/A
	#N/A	#N/A
	#N/A	#N/A
	#N/A	#N/A
	#N/A	#N/A
	#N/A	#N/A
	#N/A	#N/A
	#N/A	#N/A
	#N/A	#N/A
	#N/A	#N/A
	#N/A	#N/A
	#N/A	#N/A
	#N/A	#N/A
	#N/A	#N/A
	#N/A	#N/A
	#N/A	#N/A
	#N/A	#N/A
	#N/A	#N/A
	#N/A	#N/A
	#N/A	#N/A
	#N/A	#N/A
	#N/A	#N/A
	#N/A	#N/A
	#N/A	#N/A
	#N/A	#N/A
	#N/A	#N/A
	#N/A	#N/A
	#N/A	#N/A
	#N/A	#N/A
	#N/A	#N/A
	#N/A	#N/A
	#N/A	#N/A
	#N/A	#N/A
	#N/A	#N/A
	#N/A	#N/A
	#N/A	#N/A
	#N/A	#N/A
	#N/A	#N/A
	#N/A	#N/A
	#N/A	#N/A
	#N/A	#N/A
	#N/A	#N/A
	#N/A	#N/A
	#N/A	#N/A
	#N/A	#N/A
	#N/A	#N/A
	#N/A	#N/A
	#N/A	#N/A
	#N/A	#N/A
	#N/A	#N/A
	#N/A	#N/A
	#N/A	#N/A
	#N/A	#N/A
	#N/A	#N/A
	#N/A	#N/A
	#N/A	#N/A
	#N/A	#N/A
	#N/A	#N/A
	#N/A	#N/A
	#N/A	#N/A
	#N/A	#N/A
	#N/A	#N/A
	#N/A	#N/A
	#N/A	#N/A
	#N/A	#N/A
	#N/A	#N/A
	#N/A	#N/A
	#N/A	#N/A
	#N/A	#N/A
	#N/A	#N/A
	#N/A	#N/A
	#N/A	#N/A
	#N/A	#N/A
	#N/A	#N/A
	#N/A	#N/A
	#N/A	#N/A
	#N/A	#N/A
	#N/A	#N/A
	#N/A	#N/A
	#N/A	#N/A
	#N/A	#N/A
	#N/A	#N/A
	#N/A	#N/A
	#N/A	#N/A
	#N/A	#N/A
	#N/A	#N/A
	#N/A	#N/A
	#N/A	#N/A
	#N/A	#N/A
	#N/A	#N/A
	#N/A	#N/A
	#N/A	#N/A
	#N/A	#N/A
	#N/A	#N/A
	#N/A	#N/A
	#N/A	#N/A
	#N/A	#N/A
	#N/A	#N/A
	#N/A	#N/A
	#N/A	#N/A
	#N/A	#N/A
	#N/A	#N/A
	#N/A	#N/A
	#N/A	#N/A
	#N/A	#N/A
	#N/A	#N/A
	#N/A	#N/A
	#N/A	#N/A
	#N/A	#N/A
	#N/A	#N/A
	#N/A	#N/A
	#N/A	#N/A
	#N/A	#N/A
	#N/A	#N/A
	#N/A	#N/A
	#N/A	#N/A
	#N/A	#N/A
	#N/A	#N/A
	#N/A	#N/A
