# Supplementary material for: Comprehensive proteome, phosphoproteome and kinome characterization of luminal A breast cancer
Source: Front Oncol. 2023 Mar 31;13:1127446. doi: 10.3389/fonc.2023.1127446 (PMC10102592; doi:10.3389/fonc.2023.1127446)
Supplement: Supplementary file 7 [file Table_7.xlsx]

## Sheet: Description
README for Supplementary Table 1 to 11
This supplementary table contains 11 tabs as follows:
Tab 1: Raw data
Notes:	The number of proteins identified in 10 pairs of patient samples after proteomics analysis and the number of phosphoproteins identified after phosphorylated proteomics analysis.
Tab 2: GO_BP analysis
Notes:	GO_BP result of the proteins identified in the whole BRCA tissues or different subtype.
Tab 3: KEGG_pathway analysis - proteins
Notes:	KEGG_pathway result of the proteins identified in the whole BRCA tissues or different subtype.
Tab 4: KEGG_pathway analysis - phosphoproteins
Notes:	Functional analysis of proteins with relatively high degree of phosphorylation modification
Tab 5: Distribution of SYT sites
Notes:	The proportions of phosphoserine, phosphothreonine, phosphotyrosine.
	Statistics of the number of peptides corresponding to phosphoserine, phosphothreonine and phosphotyrosine in cancer tissues of IDCs and ILCs.
Tab 6: QC of proteomics results
Notes:	Normal distribution analysis of proteomics results
	Correlation matrix of IDCs or ILCs proteomes (Spearman’s correlation coefficients).
Tab 7: GO and KEGG analysis of 1,259 proteins.
Notes:	GO and KEGG analysis of 1,259 proteins.
Tab 8: Immunohistochemical analysis
Notes:	Immunohistochemical analysis of selected significantly different proteins.
Tab 9: KEGG analysis results of 560 phosphoproteins
Notes:	KEGG analysis results of 560 phosphoproteins
Tab 10: KSEA
Notes:	Evaluation of kinase activities by KSEA in IDCs and ILCs across the phosphoproteomic results.
Tab 11: Function enrichment analysis
Notes:	Selected important kinases detected in their activated or inactivated state in IDCs or ILCs are shown in the context of their molecular signaling pathway.

## Sheet: 1. Raw data
Protein					Phosphoprotein
IDC-C	IDC-N	ILC-C	ILC-N		IDC-C	IDC-N	ILC-C	ILC-N
RPAB5_HUMAN	PGK2_HUMAN	NDUB5_HUMAN	CCD97_HUMAN		MED19_HUMAN	SPD2B_HUMAN	ZC11B_HUMAN	ZC11B_HUMAN
SELM_HUMAN	MUCL1_HUMAN	ARMX1_HUMAN	THOC6_HUMAN		RHG32_HUMAN	ARG35_HUMAN	CA226_HUMAN	ESYT2_HUMAN
VPS52_HUMAN	DJC13_HUMAN	DPYD_HUMAN	LV460_HUMAN		RHN2P_HUMAN	SOBP_HUMAN	SPD2B_HUMAN	MED19_HUMAN
CUL3_HUMAN	NPTN_HUMAN	ABCF2_HUMAN	FOLR2_HUMAN		PP13G_HUMAN	PP13G_HUMAN	ZBBX_HUMAN	SHOT1_HUMAN
SOGA3_HUMAN	PTPRK_HUMAN	IKIP_HUMAN	SYAC_HUMAN		MYO1C_HUMAN	SNP23_HUMAN	PP13G_HUMAN	SPD2B_HUMAN
BCKD_HUMAN	GPD1L_HUMAN	COG5_HUMAN	PKHL1_HUMAN		GTPB1_HUMAN	GTPB1_HUMAN	CFA99_HUMAN	HFM1_HUMAN
EMC2_HUMAN	SNX18_HUMAN	FAK1_HUMAN	TSN14_HUMAN		SMAP_HUMAN	ARVC_HUMAN	PDLI1_HUMAN	PALM3_HUMAN
GALM_HUMAN	ITA7_HUMAN	M3K14_HUMAN	PDLI5_HUMAN		PGRC1_HUMAN	SMAP_HUMAN	GTPB1_HUMAN	ZN316_HUMAN
SCNND_HUMAN	SSRP1_HUMAN	PFKAP_HUMAN	HAX1_HUMAN		SPT5H_HUMAN	MEN1_HUMAN	SMAP_HUMAN	RHG32_HUMAN
FAF2_HUMAN	KT222_HUMAN	F136A_HUMAN	SUSD2_HUMAN		ODPX_HUMAN	PGRC1_HUMAN	AP3B1_HUMAN	PP13G_HUMAN
PTN6_HUMAN	RT36_HUMAN	T255A_HUMAN	PTN11_HUMAN		RCAS1_HUMAN	SPT5H_HUMAN	PGRC1_HUMAN	PDLI1_HUMAN
CREB1_HUMAN	DEK_HUMAN	EXOC5_HUMAN	MIA2_HUMAN		NOP56_HUMAN	CLIC1_HUMAN	SPT5H_HUMAN	MYO1C_HUMAN
CPSF7_HUMAN	ARF5_HUMAN	KERA_HUMAN	S35F3_HUMAN		ARI1A_HUMAN	ODPX_HUMAN	GOLI4_HUMAN	GTPB1_HUMAN
AL1A3_HUMAN	RNPC3_HUMAN	SIA10_HUMAN	IGM_HUMAN		HSPB6_HUMAN	IMA4_HUMAN	IMA4_HUMAN	ARVC_HUMAN
DDX23_HUMAN	RXFP2_HUMAN	NC2A_HUMAN	SHRM3_HUMAN		UBFD1_HUMAN	RCAS1_HUMAN	RCAS1_HUMAN	SMAP_HUMAN
HEP2_HUMAN	NRF1_HUMAN	CHKA_HUMAN	ZO2_HUMAN		COPE_HUMAN	NOP56_HUMAN	PITM1_HUMAN	AP3B1_HUMAN
GRN_HUMAN	AT1B3_HUMAN	RBL1_HUMAN	ALDR_HUMAN		ABLM1_HUMAN	ARI1A_HUMAN	NOP56_HUMAN	PGRC1_HUMAN
KLHL6_HUMAN	GCP60_HUMAN	CA2D1_HUMAN	ITPR2_HUMAN		KMT2D_HUMAN	TRAD1_HUMAN	NFIB_HUMAN	SPT5H_HUMAN
CTDSL_HUMAN	MPRI_HUMAN	ESYT2_HUMAN	ZN367_HUMAN		NHRF1_HUMAN	HSPB6_HUMAN	ACACB_HUMAN	ACATN_HUMAN
EMAL3_HUMAN	ANGE2_HUMAN	NMES1_HUMAN	MTG2_HUMAN		APOL1_HUMAN	UBFD1_HUMAN	ARI1A_HUMAN	EMAL1_HUMAN
TMED7_HUMAN	SRPX2_HUMAN	ZHX2_HUMAN	KAPCB_HUMAN		SCAM3_HUMAN	ABLM1_HUMAN	TRAD1_HUMAN	IMA4_HUMAN
S12A6_HUMAN	ACAP1_HUMAN	STRN3_HUMAN	UBP40_HUMAN		MYPT1_HUMAN	KMT2D_HUMAN	HSPB6_HUMAN	KRIT1_HUMAN
SETD7_HUMAN	SPTN2_HUMAN	RL37_HUMAN	SYFA_HUMAN		SC16A_HUMAN	APOL1_HUMAN	AP3D1_HUMAN	RCAS1_HUMAN
DRS7B_HUMAN	PARVA_HUMAN	F180A_HUMAN	SFXN3_HUMAN		KHNYN_HUMAN	MYPT1_HUMAN	ABLM1_HUMAN	PITM1_HUMAN
DYN1_HUMAN	RCC2_HUMAN	HV226_HUMAN	HMGN1_HUMAN		SYNJ2_HUMAN	ZN609_HUMAN	P5I11_HUMAN	NOP56_HUMAN
HIP1_HUMAN	HERC1_HUMAN	P4HA1_HUMAN	COLA1_HUMAN		SYNEM_HUMAN	SC16A_HUMAN	KMT2D_HUMAN	NFIB_HUMAN
PSB5_HUMAN	DLG1_HUMAN	UB2D2_HUMAN	RBM4B_HUMAN		ARHGB_HUMAN	KHNYN_HUMAN	NHRF1_HUMAN	ACACB_HUMAN
COMD3_HUMAN	NDUA9_HUMAN	UTS2_HUMAN	ACPH_HUMAN		FYB1_HUMAN	SET1A_HUMAN	MYPT1_HUMAN	DLGP1_HUMAN
RT14_HUMAN	NUDC_HUMAN	TF3C1_HUMAN	KT3K_HUMAN		TBX3_HUMAN	SYNEM_HUMAN	ARHGA_HUMAN	ARI1A_HUMAN
RIMS1_HUMAN	FBX2_HUMAN	B3AT_HUMAN	UBP21_HUMAN		SCAM2_HUMAN	ARHGB_HUMAN	SC16A_HUMAN	HSPB6_HUMAN
UFL1_HUMAN	RISC_HUMAN	NEXN_HUMAN	COPB_HUMAN		BET1_HUMAN	BET1_HUMAN	SYNEM_HUMAN	ABLM1_HUMAN
ASSY_HUMAN	DMD_HUMAN	S31D4_HUMAN	SAE1_HUMAN		TIF1A_HUMAN	TIF1A_HUMAN	DCLK1_HUMAN	P5I11_HUMAN
PP6R2_HUMAN	GNS_HUMAN	ZEP3_HUMAN	DC1I2_HUMAN		PGRC2_HUMAN	ZN185_HUMAN	ARHGB_HUMAN	KMT2D_HUMAN
SLK_HUMAN	MMRN1_HUMAN	LCP2_HUMAN	RED1_HUMAN		ZN185_HUMAN	TNC18_HUMAN	SCAM2_HUMAN	NHRF1_HUMAN
PTMS_HUMAN	FBLL1_HUMAN	URFB1_HUMAN	EIF3E_HUMAN		TNC18_HUMAN	P4HA2_HUMAN	BET1_HUMAN	TERT_HUMAN
MYO9B_HUMAN	ANK2_HUMAN	KCAB3_HUMAN	SYLC_HUMAN		ZZEF1_HUMAN	ZZEF1_HUMAN	TIF1A_HUMAN	APOL1_HUMAN
CAC1A_HUMAN	TR150_HUMAN	YTDC1_HUMAN	RFIP1_HUMAN		ASAP2_HUMAN	ASAP2_HUMAN	ZN185_HUMAN	IRF6_HUMAN
TXD17_HUMAN	CATH_HUMAN	RBM46_HUMAN	MUSC_HUMAN		SI1L1_HUMAN	SEPT4_HUMAN	TNC18_HUMAN	IKKB_HUMAN
WDR18_HUMAN	LYRIC_HUMAN	MTOR_HUMAN	SPS1_HUMAN		TGFI1_HUMAN	TGFI1_HUMAN	R113A_HUMAN	MYPT1_HUMAN
DCAF7_HUMAN	PSB2_HUMAN	HV43D_HUMAN	DIDO1_HUMAN		M3K7_HUMAN	ADCY6_HUMAN	SEPT4_HUMAN	ZN609_HUMAN
BTF3_HUMAN	SNX9_HUMAN	CAR16_HUMAN	SC61B_HUMAN		TPD54_HUMAN	M3K7_HUMAN	SNUT1_HUMAN	SC16A_HUMAN
RM24_HUMAN	PP1A_HUMAN	NOG1_HUMAN	ZN226_HUMAN		IF4G3_HUMAN	PRPF3_HUMAN	TGFI1_HUMAN	SET1A_HUMAN
SUMO1_HUMAN	UBA1L_HUMAN	CIAO1_HUMAN	ODF2L_HUMAN		E41L2_HUMAN	TPD54_HUMAN	M3K7_HUMAN	SYNEM_HUMAN
TCRG1_HUMAN	H2B3B_HUMAN	MBOA5_HUMAN	FKB10_HUMAN		LAT_HUMAN	SYNJ1_HUMAN	TPD54_HUMAN	MCF2L_HUMAN
DBF4B_HUMAN	PAK1_HUMAN	PRAF2_HUMAN	RBMS1_HUMAN		NCK2_HUMAN	ARK72_HUMAN	IF4G3_HUMAN	DCLK1_HUMAN
WASF2_HUMAN	CEFIP_HUMAN	SIAE_HUMAN	ZFR_HUMAN		NRDC_HUMAN	E41L2_HUMAN	KLF4_HUMAN	ARHGB_HUMAN
SGPL1_HUMAN	OSTF1_HUMAN	DJC10_HUMAN	H2AX_HUMAN		BNI3L_HUMAN	TGON2_HUMAN	ARK72_HUMAN	TBX3_HUMAN
MTNA_HUMAN	S35F6_HUMAN	NCKPL_HUMAN	SBDS_HUMAN		PLIN1_HUMAN	AAKB2_HUMAN	E41L2_HUMAN	SCAM2_HUMAN
TBCC_HUMAN	NDUS2_HUMAN	PAAF1_HUMAN	RAE1L_HUMAN		KPRB_HUMAN	NRDC_HUMAN	TGON2_HUMAN	BET1_HUMAN
CATH_HUMAN	SSH3_HUMAN	ABCF3_HUMAN	ZN207_HUMAN		ZEB2_HUMAN	KALRN_HUMAN	WIPF1_HUMAN	TIF1A_HUMAN
TIM10_HUMAN	GPX4_HUMAN	RM01_HUMAN	CPT2_HUMAN		KIF1B_HUMAN	PLIN1_HUMAN	ACTN4_HUMAN	PGRC2_HUMAN
ITB6_HUMAN	GALD1_HUMAN	QSPP_HUMAN	COHA1_HUMAN		KDM1A_HUMAN	KPRB_HUMAN	HTSF1_HUMAN	ZN185_HUMAN
UBFD1_HUMAN	PLRKT_HUMAN	DLG3_HUMAN	OAT_HUMAN		NDK8_HUMAN	PLXC1_HUMAN	AAKB2_HUMAN	CASC3_HUMAN
CPT2_HUMAN	AT12A_HUMAN	QCR10_HUMAN	PICAL_HUMAN		PLXC1_HUMAN	OGA_HUMAN	NRDC_HUMAN	RER1_HUMAN
FCG3A_HUMAN	PPE1_HUMAN	DPOG1_HUMAN	SYNP2_HUMAN		SNX3_HUMAN	VINEX_HUMAN	KIF1C_HUMAN	STX7_HUMAN
UTS2_HUMAN	PDIA5_HUMAN	TMED5_HUMAN	KHNYN_HUMAN		VINEX_HUMAN	GREM1_HUMAN	PLIN1_HUMAN	TNC18_HUMAN
AP1S1_HUMAN	PACN3_HUMAN	NOC2L_HUMAN	RADI_HUMAN		GREM1_HUMAN	CTND1_HUMAN	KPRB_HUMAN	ZZEF1_HUMAN
SNX18_HUMAN	SHRM3_HUMAN	HES4_HUMAN	CMBL_HUMAN		PDE8A_HUMAN	USO1_HUMAN	SMCA5_HUMAN	SI1L1_HUMAN
UFC1_HUMAN	ECE1_HUMAN	SACS_HUMAN	AAAT_HUMAN		PLIN3_HUMAN	TOM1_HUMAN	JIP4_HUMAN	TGFI1_HUMAN
ATP5I_HUMAN	SRS10_HUMAN	FAM3C_HUMAN	1A11_HUMAN		UGDH_HUMAN	DKC1_HUMAN	ZEB2_HUMAN	ADCY6_HUMAN
CD47_HUMAN	TAGL3_HUMAN	CCD47_HUMAN	PCCB_HUMAN		CTND1_HUMAN	IF2P_HUMAN	KIF1B_HUMAN	VIP2_HUMAN
PTBP3_HUMAN	CD2AP_HUMAN	ZN326_HUMAN	PSME2_HUMAN		TOM1_HUMAN	GAS7_HUMAN	MABP1_HUMAN	M3K7_HUMAN
LANC1_HUMAN	FRM4B_HUMAN	NPAS3_HUMAN	RANG_HUMAN		F262_HUMAN	BRD4_HUMAN	TBCD4_HUMAN	PRPF3_HUMAN
TSN14_HUMAN	DHB8_HUMAN	RM39_HUMAN	TBCD5_HUMAN		DKC1_HUMAN	LIRB5_HUMAN	PLXC1_HUMAN	TPD54_HUMAN
RAB13_HUMAN	IF4G1_HUMAN	CCG6_HUMAN	H1BP3_HUMAN		IF2P_HUMAN	N4BP1_HUMAN	SNX3_HUMAN	IF4G3_HUMAN
RM28_HUMAN	ABCD3_HUMAN	LEO1_HUMAN	LRC59_HUMAN		GAS7_HUMAN	CPNE3_HUMAN	OGA_HUMAN	ARK72_HUMAN
MAGD2_HUMAN	MAT2B_HUMAN	GBB4_HUMAN	UTS2_HUMAN		BRD4_HUMAN	OBSL1_HUMAN	VINEX_HUMAN	E41L2_HUMAN
TET2_HUMAN	COTL1_HUMAN	SRCRL_HUMAN	NUDC_HUMAN		N4BP1_HUMAN	FLNB_HUMAN	GREM1_HUMAN	TGON2_HUMAN
SPA13_HUMAN	WASC4_HUMAN	T2FB_HUMAN	JKIP1_HUMAN		DEPD5_HUMAN	NCOR1_HUMAN	PLIN3_HUMAN	NCK2_HUMAN
EPB42_HUMAN	DISP2_HUMAN	GAK_HUMAN	KIF5C_HUMAN		PHF2_HUMAN	VAMP4_HUMAN	CTND1_HUMAN	HTSF1_HUMAN
SPCS3_HUMAN	SRSF5_HUMAN	ZN148_HUMAN	RAB3A_HUMAN		ZC11A_HUMAN	SC22B_HUMAN	SNX2_HUMAN	AAKB2_HUMAN
CSTF2_HUMAN	GT251_HUMAN	THYN1_HUMAN	CAH9_HUMAN		PHAR2_HUMAN	PR40A_HUMAN	TOM1_HUMAN	NRDC_HUMAN
VITRN_HUMAN	GILT_HUMAN	BLM_HUMAN	FKBP9_HUMAN		H2AY_HUMAN	SF3B1_HUMAN	F262_HUMAN	KIF1C_HUMAN
T131L_HUMAN	AGO3_HUMAN	CDO1_HUMAN	GCDH_HUMAN		FLNB_HUMAN	PRKRA_HUMAN	IF2P_HUMAN	DHX16_HUMAN
GMDS_HUMAN	BZW1_HUMAN	P4HA2_HUMAN	G6PE_HUMAN		NCOR1_HUMAN	MYCB2_HUMAN	GAS7_HUMAN	MYPT2_HUMAN
SIAE_HUMAN	THYN1_HUMAN	FHIT_HUMAN	DNJA3_HUMAN		VAMP4_HUMAN	TUSC2_HUMAN	BRD4_HUMAN	BNI3L_HUMAN
ABCB8_HUMAN	GSTM1_HUMAN	RHG17_HUMAN	ALS_HUMAN		TRIM3_HUMAN	PIAS1_HUMAN	LIRB5_HUMAN	PLIN1_HUMAN
HV601_HUMAN	CCS_HUMAN	P3H3_HUMAN	SDCB1_HUMAN		SC22B_HUMAN	RL1D1_HUMAN	CLAP2_HUMAN	PCDH7_HUMAN
ABCF3_HUMAN	MLXPL_HUMAN	DPYL5_HUMAN	LV140_HUMAN		GGYF1_HUMAN	ECM2_HUMAN	DEPD5_HUMAN	KPRB_HUMAN
ZNF45_HUMAN	NIF3L_HUMAN	PRGR_HUMAN	LXN_HUMAN		MED24_HUMAN	STK10_HUMAN	PHF2_HUMAN	JIP4_HUMAN
NPTN_HUMAN	SMCA5_HUMAN	FPRP_HUMAN	ORN_HUMAN		SF3B1_HUMAN	TPPP_HUMAN	BCAS1_HUMAN	ZEB2_HUMAN
SDF2_HUMAN	CAP2_HUMAN	WDR44_HUMAN	LV208_HUMAN		PRKRA_HUMAN	TOM70_HUMAN	FLNB_HUMAN	GANP_HUMAN
H14_HUMAN	FAM3C_HUMAN	RRFM_HUMAN	SNX1_HUMAN		MYCB2_HUMAN	PKHG5_HUMAN	NCOR1_HUMAN	KIF1B_HUMAN
ANO2_HUMAN	VITRN_HUMAN	BAG2_HUMAN	KVD20_HUMAN		TM1L1_HUMAN	TOX4_HUMAN	VAMP4_HUMAN	MABP1_HUMAN
SCPDL_HUMAN	TXD12_HUMAN	CYTSB_HUMAN	1B59_HUMAN		UTP20_HUMAN	SRBS2_HUMAN	SC22B_HUMAN	TBCD4_HUMAN
NELFA_HUMAN	ISOC2_HUMAN	POLH_HUMAN	ARI1A_HUMAN		GRAP2_HUMAN	SASH1_HUMAN	MED24_HUMAN	PEPL_HUMAN
UBA1L_HUMAN	QORX_HUMAN	SWT1_HUMAN	ARHL1_HUMAN		EIF3G_HUMAN	SUN1_HUMAN	SF3B1_HUMAN	LY75_HUMAN
VPS16_HUMAN	HV372_HUMAN	THEM6_HUMAN	ABI1_HUMAN		GABR2_HUMAN	ABLM3_HUMAN	PRKRA_HUMAN	PLXC1_HUMAN
STK10_HUMAN	DPYL5_HUMAN	EMAL3_HUMAN	SRRT_HUMAN		CCNK_HUMAN	SC31A_HUMAN	MYCB2_HUMAN	SNX3_HUMAN
PLRG1_HUMAN	FKBP9_HUMAN	SNR40_HUMAN	ABHDA_HUMAN		TRIO_HUMAN	ZO3_HUMAN	EIF3G_HUMAN	OGA_HUMAN
PUR4_HUMAN	GIMA4_HUMAN	DCUP_HUMAN	ATD3C_HUMAN		SASH3_HUMAN	STBD1_HUMAN	TUSC2_HUMAN	VINEX_HUMAN
H2B1J_HUMAN	ECHD3_HUMAN	DDX58_HUMAN	NOL3_HUMAN		RL1D1_HUMAN	ZRAB2_HUMAN	TRIO_HUMAN	GREM1_HUMAN
KCRB_HUMAN	DBLOH_HUMAN	BAG3_HUMAN	DKC1_HUMAN		ZFAN5_HUMAN	ZBT7A_HUMAN	RL1D1_HUMAN	PLIN3_HUMAN
CAD11_HUMAN	GSLG1_HUMAN	NEB2_HUMAN	SC11A_HUMAN		SRP72_HUMAN	AGM1_HUMAN	STC2_HUMAN	CTND1_HUMAN
EBP2_HUMAN	PYGL_HUMAN	PTN11_HUMAN	TET2_HUMAN		STK10_HUMAN	SVIL_HUMAN	ZFAN5_HUMAN	SNX2_HUMAN
EFTS_HUMAN	CBR3_HUMAN	GLSL_HUMAN	SSRP1_HUMAN		TOM70_HUMAN	SC24B_HUMAN	STK10_HUMAN	TOM1_HUMAN
EIF2A_HUMAN	ACO13_HUMAN	COMD2_HUMAN	COGA1_HUMAN		TOX4_HUMAN	AGRL2_HUMAN	TOM70_HUMAN	F262_HUMAN
GAK_HUMAN	KAT3_HUMAN	NOP10_HUMAN	MGST1_HUMAN		SRBS2_HUMAN	ACSL3_HUMAN	K0754_HUMAN	DKC1_HUMAN
TRXR2_HUMAN	NDKA_HUMAN	TPPC3_HUMAN	UFM1_HUMAN		SASH1_HUMAN	ASML_HUMAN	SRBS2_HUMAN	IF2P_HUMAN
RPF2_HUMAN	BAZ1A_HUMAN	ARAP1_HUMAN	NDUB9_HUMAN		PLPHP_HUMAN	OXSR1_HUMAN	TMCC1_HUMAN	GAS7_HUMAN
HNRLL_HUMAN	SPTC3_HUMAN	AGRA3_HUMAN	UB2V2_HUMAN		ABLM3_HUMAN	WIZ_HUMAN	PHF14_HUMAN	BRD4_HUMAN
BAZ1A_HUMAN	PI16_HUMAN	SYNEM_HUMAN	PDIA5_HUMAN		SLIK3_HUMAN	CAVN2_HUMAN	SASH1_HUMAN	NBN_HUMAN
TRAP1_HUMAN	SAP18_HUMAN	COMD8_HUMAN	PAXI_HUMAN		SO2B1_HUMAN	PAK4_HUMAN	PRP6_HUMAN	LIRB5_HUMAN
AP1G1_HUMAN	BUB3_HUMAN	HRH4_HUMAN	APOC2_HUMAN		SOGA1_HUMAN	EGFR_HUMAN	SC31A_HUMAN	LDB3_HUMAN
BAG3_HUMAN	CORO7_HUMAN	THTPA_HUMAN	HMGN3_HUMAN		SC31A_HUMAN	PGK1_HUMAN	ZO3_HUMAN	CLAP2_HUMAN
RAC2_HUMAN	NRX3A_HUMAN	ARHL1_HUMAN	HPRT_HUMAN		ZO3_HUMAN	ANT3_HUMAN	SCAF4_HUMAN	CPNE3_HUMAN
SGTA_HUMAN	SF3A3_HUMAN	RBX1_HUMAN	KVD15_HUMAN		UBE4B_HUMAN	KNG1_HUMAN	STBD1_HUMAN	DEPD5_HUMAN
CNDG2_HUMAN	ROCK2_HUMAN	CSCL2_HUMAN	MLXPL_HUMAN		ZRAB2_HUMAN	CO1A1_HUMAN	ZRAB2_HUMAN	PHF2_HUMAN
CSKP_HUMAN	CO5A3_HUMAN	SHIP1_HUMAN	CGBP1_HUMAN		MTMR5_HUMAN	LMNA_HUMAN	ZBT7A_HUMAN	PHAR2_HUMAN
DHRS4_HUMAN	PHS_HUMAN	MYO1B_HUMAN	TR112_HUMAN		ZBT7A_HUMAN	APOA2_HUMAN	SVIL_HUMAN	SIN3B_HUMAN
KAIN_HUMAN	STOM_HUMAN	MAPK3_HUMAN	IGD_HUMAN		AGM1_HUMAN	FIBA_HUMAN	ASML_HUMAN	FLNB_HUMAN
CARF_HUMAN	ADRM1_HUMAN	UBA5_HUMAN	GAR1_HUMAN		CD2B2_HUMAN	B3AT_HUMAN	OXSR1_HUMAN	NCOR1_HUMAN
CNPY2_HUMAN	EMAL2_HUMAN	S61A2_HUMAN	LV211_HUMAN		SVIL_HUMAN	FINC_HUMAN	AP2A1_HUMAN	TRIM3_HUMAN
RAP2B_HUMAN	MTCH2_HUMAN	MPU1_HUMAN	ECHD1_HUMAN		FMNL1_HUMAN	FETUA_HUMAN	ABHGA_HUMAN	SC22B_HUMAN
KV401_HUMAN	ESYT2_HUMAN	RMXL1_HUMAN	FUCO_HUMAN		SC24B_HUMAN	TTHY_HUMAN	NDUBA_HUMAN	GGYF1_HUMAN
AT12A_HUMAN	ABI1_HUMAN	PTGIS_HUMAN	NXP20_HUMAN		ASML_HUMAN	ALBU_HUMAN	PAK4_HUMAN	MED24_HUMAN
LMOD1_HUMAN	COLA1_HUMAN	PTCD3_HUMAN	HV102_HUMAN		AP2A1_HUMAN	FRIH_HUMAN	EGFR_HUMAN	PSIP1_HUMAN
RT07_HUMAN	DENR_HUMAN	MP2K2_HUMAN	PROS_HUMAN		WIZ_HUMAN	VTNC_HUMAN	PGK1_HUMAN	CLD11_HUMAN
LV325_HUMAN	SBSPO_HUMAN	SCO1_HUMAN	ACPM_HUMAN		BAG3_HUMAN	RAF1_HUMAN	ANT3_HUMAN	SF3B1_HUMAN
NENF_HUMAN	TMED1_HUMAN	XYLB_HUMAN	H2B2D_HUMAN		AIFM1_HUMAN	ALDOA_HUMAN	KNG1_HUMAN	PRKRA_HUMAN
PTER_HUMAN	PIPNA_HUMAN	SPTN4_HUMAN	SEP15_HUMAN		LATS1_HUMAN	ANXA1_HUMAN	CO1A1_HUMAN	MYCB2_HUMAN
ACTY_HUMAN	KV230_HUMAN	BCL2_HUMAN	LLR1_HUMAN		PAK4_HUMAN	G3P_HUMAN	CO3A1_HUMAN	U520_HUMAN
PURA2_HUMAN	HNMT_HUMAN	S35F3_HUMAN	FRIL_HUMAN		ACL6A_HUMAN	HSPB1_HUMAN	K1C14_HUMAN	EIF3G_HUMAN
L2GL1_HUMAN	IF1AX_HUMAN	DPM1_HUMAN	TM198_HUMAN		ABL1_HUMAN	PPBT_HUMAN	LMNA_HUMAN	TUSC2_HUMAN
PXDC2_HUMAN	ASSY_HUMAN	SELO_HUMAN	VPS28_HUMAN		EGFR_HUMAN	RLA1_HUMAN	APOE_HUMAN	CCNK_HUMAN
SYPL1_HUMAN	HV601_HUMAN	SNX4_HUMAN	GORS2_HUMAN		PGK1_HUMAN	RLA2_HUMAN	APOA2_HUMAN	TRIO_HUMAN
HYES_HUMAN	SIAE_HUMAN	ZC3HF_HUMAN	IGE_HUMAN		CYTC_HUMAN	K2C8_HUMAN	FIBA_HUMAN	RL1D1_HUMAN
ZN512_HUMAN	KV311_HUMAN	GOGA4_HUMAN	KT33B_HUMAN		KNG1_HUMAN	PRGR_HUMAN	MBP_HUMAN	WFS1_HUMAN
MEAK7_HUMAN	MXRA5_HUMAN	UBFD1_HUMAN	OFD1_HUMAN		CO1A1_HUMAN	S10A6_HUMAN	FINC_HUMAN	ZFAN5_HUMAN
PDS5B_HUMAN	SYBU_HUMAN	RT28_HUMAN	EPN4_HUMAN		CRYAB_HUMAN	ENOA_HUMAN	FETUA_HUMAN	MTA2_HUMAN
YAP1_HUMAN	RASK_HUMAN	MYO5B_HUMAN	S22A8_HUMAN		LMNA_HUMAN	NPM_HUMAN	TTHY_HUMAN	STK10_HUMAN
ATOX1_HUMAN	PIN4_HUMAN	HTRA2_HUMAN	HACD3_HUMAN		SPTA1_HUMAN	CENPB_HUMAN	ALBU_HUMAN	KPCD3_HUMAN
LNP_HUMAN	AP2S1_HUMAN	TET2_HUMAN	OCAD1_HUMAN		APOA2_HUMAN	ANXA2_HUMAN	FRIH_HUMAN	TPPP_HUMAN
SKT_HUMAN	ARHL1_HUMAN	S1A7A_HUMAN	TAOK1_HUMAN		FIBA_HUMAN	PGS2_HUMAN	VTNC_HUMAN	TOM70_HUMAN
SNF5_HUMAN	MZB1_HUMAN	EHD3_HUMAN	HLAG_HUMAN		FINC_HUMAN	SYEP_HUMAN	ALDOA_HUMAN	PKHG5_HUMAN
ARI1A_HUMAN	CHD4_HUMAN	BUD31_HUMAN	BDH2_HUMAN		FETUA_HUMAN	LYN_HUMAN	ANXA1_HUMAN	SRBS2_HUMAN
SORL_HUMAN	NDUA4_HUMAN	MCM6_HUMAN	PLTP_HUMAN		ALBU_HUMAN	TNR16_HUMAN	G3P_HUMAN	TMCC1_HUMAN
SCRN2_HUMAN	DSC2_HUMAN	ISG20_HUMAN	GLYM_HUMAN		FRIH_HUMAN	SODE_HUMAN	HSPB1_HUMAN	PHF14_HUMAN
ZC3H6_HUMAN	ITA1_HUMAN	5NTD_HUMAN	MIC19_HUMAN		VTNC_HUMAN	NEP_HUMAN	PPBT_HUMAN	SASH1_HUMAN
DDX42_HUMAN	ARF4_HUMAN	TIM13_HUMAN	SC31A_HUMAN		RAF1_HUMAN	ODPA_HUMAN	JUN_HUMAN	PLPHP_HUMAN
TRAF4_HUMAN	PRRC1_HUMAN	KVD20_HUMAN	H2A2B_HUMAN		ALDOA_HUMAN	PTPRC_HUMAN	LA_HUMAN	FRYL_HUMAN
HOOK3_HUMAN	THUM1_HUMAN	SPSY_HUMAN	RAB8B_HUMAN		ANXA1_HUMAN	ITA5_HUMAN	KPCB_HUMAN	SC31A_HUMAN
ARF5_HUMAN	FLOT2_HUMAN	THEM4_HUMAN	SUSD1_HUMAN		K2C1_HUMAN	NFIC_HUMAN	K1C18_HUMAN	ZO3_HUMAN
CHM1A_HUMAN	PHIP_HUMAN	H2A2B_HUMAN	MCCB_HUMAN		G3P_HUMAN	VIME_HUMAN	K2C8_HUMAN	UBR5_HUMAN
MICA1_HUMAN	PICAL_HUMAN	ACO13_HUMAN	LMOD1_HUMAN		HSPB1_HUMAN	K2C7_HUMAN	PRGR_HUMAN	SCAF4_HUMAN
CD34_HUMAN	LV147_HUMAN	SIR5_HUMAN	TCHL1_HUMAN		PPBT_HUMAN	LEG1_HUMAN	S10A9_HUMAN	ZRAB2_HUMAN
NAKD2_HUMAN	CNDG2_HUMAN	DPB1_HUMAN	S1A7A_HUMAN		RLA1_HUMAN	TACD2_HUMAN	NPM_HUMAN	MTMR5_HUMAN
SCG3_HUMAN	MPCP_HUMAN	SSDH_HUMAN	PROF2_HUMAN		RLA2_HUMAN	GLI3_HUMAN	NFM_HUMAN	VAPB_HUMAN
CATK_HUMAN	CDK5_HUMAN	CD47_HUMAN	COAA1_HUMAN		LA_HUMAN	H14_HUMAN	CENPB_HUMAN	ZBT7A_HUMAN
KATL2_HUMAN	TRI25_HUMAN	NDUB1_HUMAN	LV861_HUMAN		K1C18_HUMAN	CH60_HUMAN	ANXA2_HUMAN	SVIL_HUMAN
GYS1_HUMAN	ACTY_HUMAN	GGA2_HUMAN	HDHD2_HUMAN		K2C8_HUMAN	SPTB1_HUMAN	APT_HUMAN	FMNL1_HUMAN
TPD53_HUMAN	PAMR1_HUMAN	VITRN_HUMAN	USP9Y_HUMAN		CDK1_HUMAN	MPRI_HUMAN	SYEP_HUMAN	AGRL2_HUMAN
PCNA_HUMAN	LRBA_HUMAN	DOCK2_HUMAN	THTR_HUMAN		S10A9_HUMAN	SRF_HUMAN	CO1A2_HUMAN	PCNT_HUMAN
NHLC2_HUMAN	NIBL1_HUMAN	C560_HUMAN	NUCKS_HUMAN		S10A6_HUMAN	CO6A1_HUMAN	HS90B_HUMAN	ASML_HUMAN
CTL1_HUMAN	TIM8A_HUMAN	LSM1_HUMAN	RALB_HUMAN		ENOA_HUMAN	CO6A2_HUMAN	ODPA_HUMAN	CDS2_HUMAN
TMED1_HUMAN	GNAI3_HUMAN	ESRP1_HUMAN	SMRD3_HUMAN		G6PI_HUMAN	CO6A3_HUMAN	PTPRC_HUMAN	CAVN2_HUMAN
STT3B_HUMAN	RD23A_HUMAN	E41L1_HUMAN	PRRX1_HUMAN		NPM_HUMAN	ACTN1_HUMAN	RU17_HUMAN	BAG3_HUMAN
STC2_HUMAN	RBM14_HUMAN	PABP4_HUMAN	FBLL1_HUMAN		NFM_HUMAN	SRC_HUMAN	ITA5_HUMAN	PAK4_HUMAN
QORX_HUMAN	STMN1_HUMAN	HTAI2_HUMAN	SUMF2_HUMAN		CENPB_HUMAN	ITA4_HUMAN	NFIC_HUMAN	ACL6A_HUMAN
SRPRB_HUMAN	LYOX_HUMAN	HMGN4_HUMAN	VWF_HUMAN		ANXA2_HUMAN	PLSL_HUMAN	VIME_HUMAN	EGFR_HUMAN
PLRKT_HUMAN	ITAV_HUMAN	EI2BE_HUMAN	TF65_HUMAN		TBB5_HUMAN	GYS1_HUMAN	RS17_HUMAN	PGK1_HUMAN
CHM4B_HUMAN	EXOC2_HUMAN	AAGAB_HUMAN	HMGN4_HUMAN		LAMB1_HUMAN	KAP2_HUMAN	LEG1_HUMAN	ANT3_HUMAN
TGON2_HUMAN	DRC1_HUMAN	CD63_HUMAN	IPO5_HUMAN		LYN_HUMAN	GLUT4_HUMAN	TPM1_HUMAN	KNG1_HUMAN
GNL3_HUMAN	IGJ_HUMAN	KLKB1_HUMAN	SNX9_HUMAN		MGP_HUMAN	PLAK_HUMAN	ANXA4_HUMAN	CO1A1_HUMAN
RBBP9_HUMAN	SPTC1_HUMAN	LSM3_HUMAN	ATP6_HUMAN		ODPA_HUMAN	BRAF_HUMAN	ROA1_HUMAN	CRYAB_HUMAN
WDR13_HUMAN	RALA_HUMAN	ETFD_HUMAN	T22D1_HUMAN		PTPRC_HUMAN	B4GT1_HUMAN	TFPT_HUMAN	K1C14_HUMAN
EPN1_HUMAN	TBCD4_HUMAN	TNPO3_HUMAN	ANR31_HUMAN		ITA5_HUMAN	FOSL2_HUMAN	ATX1L_HUMAN	LMNA_HUMAN
ARRS_HUMAN	MUC5B_HUMAN	RRAGA_HUMAN	HYES_HUMAN		NFIC_HUMAN	DESP_HUMAN	H14_HUMAN	APOE_HUMAN
STT3A_HUMAN	TOM70_HUMAN	ITB4_HUMAN	TMED9_HUMAN		VIME_HUMAN	CD44_HUMAN	OSTP_HUMAN	APOA2_HUMAN
ITA5_HUMAN	KAP2_HUMAN	EI2BA_HUMAN	ASH2L_HUMAN		RS17_HUMAN	ITB4_HUMAN	TAU_HUMAN	FIBA_HUMAN
MEP50_HUMAN	GLYM_HUMAN	SPTC3_HUMAN	CDC5L_HUMAN		K2C7_HUMAN	ANK1_HUMAN	CH60_HUMAN	B3AT_HUMAN
GNL1_HUMAN	RBM8A_HUMAN	CO4A_HUMAN	CLCB_HUMAN		LEG1_HUMAN	H12_HUMAN	SPTB1_HUMAN	FINC_HUMAN
ADRO_HUMAN	DDX6_HUMAN	MTCH2_HUMAN	SKT_HUMAN		TPM1_HUMAN	STMN1_HUMAN	TOP2A_HUMAN	FETUA_HUMAN
B3GN7_HUMAN	GNPI2_HUMAN	CADM4_HUMAN	DPYL5_HUMAN		ANXA4_HUMAN	ZNF22_HUMAN	CP2A6_HUMAN	TTHY_HUMAN
PGAM5_HUMAN	BTF3_HUMAN	THTM_HUMAN	NIPS1_HUMAN		ROA1_HUMAN	KPCA_HUMAN	MPRI_HUMAN	ALBU_HUMAN
PSD10_HUMAN	SYPL1_HUMAN	CHERP_HUMAN	SF3A2_HUMAN		TACD2_HUMAN	CXA1_HUMAN	SRF_HUMAN	FRIH_HUMAN
ZCCHL_HUMAN	GMPPA_HUMAN	LVX54_HUMAN	ATP5I_HUMAN		PARP1_HUMAN	JUND_HUMAN	CO6A3_HUMAN	VTNC_HUMAN
COGA1_HUMAN	ZYX_HUMAN	YLPM1_HUMAN	S10A1_HUMAN		TFPT_HUMAN	PFKAL_HUMAN	ACTN1_HUMAN	RAF1_HUMAN
NEBL_HUMAN	GBG2_HUMAN	TARA_HUMAN	YLPM1_HUMAN		SRG2B_HUMAN	VINC_HUMAN	GP1BB_HUMAN	ALDOA_HUMAN
RT28_HUMAN	LV39_HUMAN	PKP3_HUMAN	DNM1L_HUMAN		ADX_HUMAN	PTPRA_HUMAN	ITA4_HUMAN	ANXA1_HUMAN
AK1C1_HUMAN	HV374_HUMAN	STAT6_HUMAN	RB6I2_HUMAN		H14_HUMAN	SON_HUMAN	K2C5_HUMAN	G3P_HUMAN
INO1_HUMAN	HV103_HUMAN	NUB1_HUMAN	CD36_HUMAN		OSTP_HUMAN	PGAM1_HUMAN	PLSL_HUMAN	ERBB2_HUMAN
PARN_HUMAN	HV118_HUMAN	TAOK3_HUMAN	KVD28_HUMAN		TAU_HUMAN	NUCL_HUMAN	HCLS1_HUMAN	HSPB1_HUMAN
ACTBL_HUMAN	HV551_HUMAN	PAK4_HUMAN	CSN8_HUMAN		CH60_HUMAN	TFE3_HUMAN	KPYM_HUMAN	HMGN1_HUMAN
QKI_HUMAN	KV224_HUMAN	IPO9_HUMAN	CPSF7_HUMAN		CLUS_HUMAN	SL9A1_HUMAN	BRAF_HUMAN	RLA1_HUMAN
TGFI1_HUMAN	UBA6_HUMAN	MFAP2_HUMAN	LIMS1_HUMAN		BCR_HUMAN	ITIH2_HUMAN	B4GT1_HUMAN	JUN_HUMAN
DSCAM_HUMAN	CO6A6_HUMAN	ARGL1_HUMAN	LSM2_HUMAN		MPRI_HUMAN	AT2B1_HUMAN	ATF2_HUMAN	LA_HUMAN
HSDL1_HUMAN	PDLI1_HUMAN	PYRG1_HUMAN	XPP1_HUMAN		CD20_HUMAN	ICAL_HUMAN	FOSL2_HUMAN	K2C8_HUMAN
LV147_HUMAN	MYO1C_HUMAN	FMR1_HUMAN	SRS12_HUMAN		CO6A2_HUMAN	CO5A1_HUMAN	RS2_HUMAN	S10A9_HUMAN
MUC6_HUMAN	MYO1F_HUMAN	PLCA_HUMAN	ZYX_HUMAN		CO6A3_HUMAN	CSRP1_HUMAN	DESP_HUMAN	S10A6_HUMAN
RPB1_HUMAN	STXB3_HUMAN	RM17_HUMAN	PSB9_HUMAN		IMDH2_HUMAN	FLNA_HUMAN	CREB1_HUMAN	NPM_HUMAN
MY18A_HUMAN	NDUS8_HUMAN	STAG2_HUMAN	CCAR1_HUMAN		TPR_HUMAN	TA2R_HUMAN	NCK1_HUMAN	CENPB_HUMAN
CDO1_HUMAN	PSD11_HUMAN	CATL1_HUMAN	LAMP2_HUMAN		ODBA_HUMAN	VDAC1_HUMAN	H12_HUMAN	ANXA2_HUMAN
KV229_HUMAN	PSD12_HUMAN	MOV10_HUMAN	CRIP2_HUMAN		GP1BB_HUMAN	OSBP1_HUMAN	AT2A2_HUMAN	APT_HUMAN
AT1B3_HUMAN	PSMD9_HUMAN	RM10_HUMAN	ITB6_HUMAN		CY24A_HUMAN	UBA1_HUMAN	STMN1_HUMAN	HS90A_HUMAN
DIAP1_HUMAN	PGRC1_HUMAN	ARLY_HUMAN	TNS2_HUMAN		PLSL_HUMAN	ENPP1_HUMAN	ZN708_HUMAN	HNRPC_HUMAN
DP13B_HUMAN	CLIC1_HUMAN	PIN4_HUMAN	PLOD1_HUMAN		GYS1_HUMAN	KAPCB_HUMAN	KPCA_HUMAN	LYN_HUMAN
ADA_HUMAN	EIF3F_HUMAN	CERS2_HUMAN	RAB6B_HUMAN		KAP2_HUMAN	SRCH_HUMAN	CXA1_HUMAN	CO1A2_HUMAN
IST1_HUMAN	MATN2_HUMAN	RGPD3_HUMAN	LV469_HUMAN		HCLS1_HUMAN	RS3_HUMAN	VINC_HUMAN	HS90B_HUMAN
FBLN7_HUMAN	AGRIN_HUMAN	AAKG1_HUMAN	LVX54_HUMAN		KPYM_HUMAN	SP100_HUMAN	PTPRA_HUMAN	NEP_HUMAN
SCRB2_HUMAN	HMGN4_HUMAN	SUH_HUMAN	LV218_HUMAN		PLAK_HUMAN	NFYA_HUMAN	SON_HUMAN	ODPA_HUMAN
LTOR3_HUMAN	PSDE_HUMAN	S39AB_HUMAN	HV349_HUMAN		BRAF_HUMAN	CMA1_HUMAN	PGAM1_HUMAN	PTPRC_HUMAN
EXOS6_HUMAN	BIN1_HUMAN	EBP2_HUMAN	HV601_HUMAN		B4GT1_HUMAN	KPCL_HUMAN	ML12A_HUMAN	RU17_HUMAN
H2B3B_HUMAN	STK25_HUMAN	CT027_HUMAN	HV315_HUMAN		ATF2_HUMAN	TENA_HUMAN	NUCL_HUMAN	ITA5_HUMAN
PRG3_HUMAN	VMA5A_HUMAN	FBLL1_HUMAN	HV226_HUMAN		UCHL3_HUMAN	BRD2_HUMAN	TFEB_HUMAN	NFIC_HUMAN
LV301_HUMAN	NOP56_HUMAN	CMC2_HUMAN	HV374_HUMAN		FOSL2_HUMAN	TYY1_HUMAN	SL9A1_HUMAN	VIME_HUMAN
P5CR1_HUMAN	DDX3X_HUMAN	LRC14_HUMAN	HV372_HUMAN		RS2_HUMAN	MOES_HUMAN	ITIH2_HUMAN	K2C7_HUMAN
SAHH2_HUMAN	RNT2_HUMAN	COG4_HUMAN	HV103_HUMAN		DESP_HUMAN	MAP4_HUMAN	AT2B1_HUMAN	LEG1_HUMAN
PPIG_HUMAN	NFIB_HUMAN	RM33_HUMAN	HV118_HUMAN		MUC1_HUMAN	CALX_HUMAN	LMNB1_HUMAN	TPM1_HUMAN
NFS1_HUMAN	F16P2_HUMAN	APOC1_HUMAN	HV124_HUMAN		CD44_HUMAN	CD34_HUMAN	ICAL_HUMAN	ANXA4_HUMAN
SHRM3_HUMAN	PDXK_HUMAN	KDM1A_HUMAN	HV428_HUMAN		ITB4_HUMAN	SHC1_HUMAN	CO5A1_HUMAN	ROA1_HUMAN
SNF8_HUMAN	ISLR_HUMAN	SYWM_HUMAN	HV551_HUMAN		LEUK_HUMAN	LMOD1_HUMAN	CD11B_HUMAN	ALDOC_HUMAN
GPX8_HUMAN	HSPB6_HUMAN	RPGR1_HUMAN	HV158_HUMAN		ANK1_HUMAN	PML_HUMAN	CSRP1_HUMAN	ATX1L_HUMAN
SPTC3_HUMAN	COPE_HUMAN	K1C16_HUMAN	KV224_HUMAN		H15_HUMAN	EF1D_HUMAN	FLNA_HUMAN	SRG2B_HUMAN
MUC2_HUMAN	ADA10_HUMAN	HGS_HUMAN	KV106_HUMAN		AT2A2_HUMAN	MARCS_HUMAN	NF1_HUMAN	GLI3_HUMAN
LBP_HUMAN	NHRF1_HUMAN	TMA16_HUMAN	HV64D_HUMAN		STMN1_HUMAN	AQP1_HUMAN	MSRE_HUMAN	H14_HUMAN
K2C6B_HUMAN	TPP1_HUMAN	RBBP5_HUMAN	ESYT2_HUMAN		KPCA_HUMAN	PEBP1_HUMAN	VDAC1_HUMAN	TAU_HUMAN
SRBS2_HUMAN	APOL1_HUMAN	PGAM5_HUMAN	KV229_HUMAN		CXA1_HUMAN	BKRB2_HUMAN	OSBP1_HUMAN	KAP0_HUMAN
DDI2_HUMAN	PSA7_HUMAN	DNLI3_HUMAN	CO6A6_HUMAN		DESM_HUMAN	1A36_HUMAN	TENX_HUMAN	KIT_HUMAN
NU133_HUMAN	TX1B3_HUMAN	TBX19_HUMAN	PDLI1_HUMAN		PFKAL_HUMAN	AMRP_HUMAN	ENPP1_HUMAN	MTAP2_HUMAN
H2A2B_HUMAN	QCR8_HUMAN	FBX41_HUMAN	MYO1C_HUMAN		VINC_HUMAN	KAP3_HUMAN	ROA2_HUMAN	41_HUMAN
RBP2_HUMAN	HGS_HUMAN	BORC7_HUMAN	NDUS8_HUMAN		SON_HUMAN	AKT1_HUMAN	RFX1_HUMAN	BCR_HUMAN
ARAP1_HUMAN	HNRDL_HUMAN	NB5R2_HUMAN	PSD11_HUMAN		PGAM1_HUMAN	ELF1_HUMAN	CBL_HUMAN	SPTB1_HUMAN
CCD68_HUMAN	XPO1_HUMAN	CAH9_HUMAN	PGRC1_HUMAN		RCC1_HUMAN	CSTF2_HUMAN	KAPCB_HUMAN	DMD_HUMAN
PTN12_HUMAN	PLXB2_HUMAN	IRGQ_HUMAN	CLIC1_HUMAN		NUCL_HUMAN	LSP1_HUMAN	FBLN1_HUMAN	MPRI_HUMAN
MFGM_HUMAN	SYNEM_HUMAN	HOOK3_HUMAN	EIF3F_HUMAN		TFEB_HUMAN	EVI2B_HUMAN	TCEA1_HUMAN	SRF_HUMAN
BROX_HUMAN	DCLK1_HUMAN	THTR_HUMAN	MATN2_HUMAN		SL9A1_HUMAN	CTNA1_HUMAN	SP100_HUMAN	CO6A3_HUMAN
SYHM_HUMAN	SCAM1_HUMAN	COAA1_HUMAN	AGRIN_HUMAN		ITIH2_HUMAN	CTNB1_HUMAN	NFYA_HUMAN	IMDH2_HUMAN
PPP5_HUMAN	SCAM2_HUMAN	MYO1F_HUMAN	BIN1_HUMAN		LMNB1_HUMAN	FBN1_HUMAN	GATA3_HUMAN	SRC_HUMAN
APOC2_HUMAN	ARC1B_HUMAN	PYC_HUMAN	NOP56_HUMAN		ICAL_HUMAN	MYH9_HUMAN	KPCL_HUMAN	CSPG2_HUMAN
ICAM1_HUMAN	ARPC2_HUMAN	UBP10_HUMAN	MA2B1_HUMAN		CO5A1_HUMAN	MYH10_HUMAN	TENA_HUMAN	ITA4_HUMAN
WASC4_HUMAN	ARPC3_HUMAN	ARHG6_HUMAN	PDXK_HUMAN		CSRP1_HUMAN	COPB2_HUMAN	APC_HUMAN	EF2_HUMAN
CSN5_HUMAN	PLS1_HUMAN	ZNT5_HUMAN	HSPB6_HUMAN		FLNA_HUMAN	ADDA_HUMAN	BRD2_HUMAN	K1C13_HUMAN
KV311_HUMAN	PFD6_HUMAN	HNRLL_HUMAN	COPE_HUMAN		NF1_HUMAN	MYH11_HUMAN	MOES_HUMAN	K2C5_HUMAN
RHG17_HUMAN	LAMA5_HUMAN	XPOT_HUMAN	PDCD5_HUMAN		C5AR1_HUMAN	PGM1_HUMAN	U2AF2_HUMAN	PLSL_HUMAN
GLNA_HUMAN	CLIC2_HUMAN	GOLP3_HUMAN	TPP1_HUMAN		OSBP1_HUMAN	GNL1_HUMAN	EF1G_HUMAN	PLST_HUMAN
LV39_HUMAN	SURF4_HUMAN	STEA4_HUMAN	PSA7_HUMAN		UBA1_HUMAN	TALDO_HUMAN	MAP4_HUMAN	KAP2_HUMAN
HV349_HUMAN	LX15B_HUMAN	NDUA4_HUMAN	MGST3_HUMAN		GALA_HUMAN	CAPG_HUMAN	CALX_HUMAN	CD99_HUMAN
HV103_HUMAN	INP4B_HUMAN	H2A1D_HUMAN	TX1B3_HUMAN		ROA2_HUMAN	IL6RB_HUMAN	ERCC5_HUMAN	HCLS1_HUMAN
KV108_HUMAN	EIF3D_HUMAN	ELMD2_HUMAN	CSKP_HUMAN		CBL_HUMAN	STAT3_HUMAN	LMOD1_HUMAN	KPYM_HUMAN
UBA6_HUMAN	EIF3H_HUMAN	NDUB4_HUMAN	HNRDL_HUMAN		KAPCB_HUMAN	UBP8_HUMAN	PML_HUMAN	PLAK_HUMAN
ESYT2_HUMAN	BCAT2_HUMAN	LHPP_HUMAN	XPO1_HUMAN		SYWC_HUMAN	CETN2_HUMAN	EF1D_HUMAN	BRAF_HUMAN
SHOT1_HUMAN	CAN5_HUMAN	LXN_HUMAN	SYNEM_HUMAN		RS3_HUMAN	M3K8_HUMAN	MARCS_HUMAN	ATF2_HUMAN
SPD2B_HUMAN	ARPC5_HUMAN	GSDME_HUMAN	ARC1B_HUMAN		SP100_HUMAN	RHG25_HUMAN	AQP1_HUMAN	FOSL2_HUMAN
CO6A6_HUMAN	DHX15_HUMAN	NOVA2_HUMAN	ARPC2_HUMAN		NFYA_HUMAN	EPS15_HUMAN	PEBP1_HUMAN	RS2_HUMAN
WASH3_HUMAN	SERA_HUMAN	CO2A1_HUMAN	ARPC3_HUMAN		COF1_HUMAN	MATR3_HUMAN	NKTR_HUMAN	TFE2_HUMAN
DNS2A_HUMAN	PAPS1_HUMAN	GPI8_HUMAN	PGRC2_HUMAN		KPCL_HUMAN	SSRA_HUMAN	AMRP_HUMAN	DESP_HUMAN
ADAS_HUMAN	TGFI1_HUMAN	SCAM1_HUMAN	PFD6_HUMAN		PSA2_HUMAN	VDAC2_HUMAN	ZEP2_HUMAN	CD44_HUMAN
PDLI1_HUMAN	HNRPR_HUMAN	IPO5_HUMAN	LAMA5_HUMAN		MOES_HUMAN	ATRX_HUMAN	AKT1_HUMAN	ITB4_HUMAN
MYO1C_HUMAN	TXNL1_HUMAN	ZN638_HUMAN	EIF3H_HUMAN		U2AF2_HUMAN	CRK_HUMAN	HNRH1_HUMAN	ANK1_HUMAN
MYO1F_HUMAN	TPD54_HUMAN	NAL13_HUMAN	BCAT2_HUMAN		MAP4_HUMAN	BAG6_HUMAN	LSP1_HUMAN	PGFRA_HUMAN
AIP_HUMAN	ARK72_HUMAN	KVD28_HUMAN	STX7_HUMAN		CALX_HUMAN	MAP1B_HUMAN	CTNA1_HUMAN	NCK1_HUMAN
GTPB1_HUMAN	E41L2_HUMAN	OFD1_HUMAN	ARPC5_HUMAN		P85A_HUMAN	YAP1_HUMAN	CTNB1_HUMAN	AT2A2_HUMAN
LEG9_HUMAN	TIM44_HUMAN	TIMP1_HUMAN	DHX15_HUMAN		ITPI2_HUMAN	UTRO_HUMAN	MERL_HUMAN	STMN1_HUMAN
STXB3_HUMAN	NDUB5_HUMAN	TNIK_HUMAN	SERA_HUMAN		ERCC5_HUMAN	GSHB_HUMAN	FBN1_HUMAN	ZNF22_HUMAN
AP3B1_HUMAN	NDUA2_HUMAN	WBP2_HUMAN	PSMD3_HUMAN		SHC1_HUMAN	NEST_HUMAN	IRS1_HUMAN	KPCA_HUMAN
NDUS8_HUMAN	ASNA_HUMAN	DHC24_HUMAN	TGFI1_HUMAN		ARI4A_HUMAN	MRP_HUMAN	MYH9_HUMAN	CXA1_HUMAN
PSD11_HUMAN	ACTN4_HUMAN	NMNA1_HUMAN	SRGP3_HUMAN		TKT_HUMAN	NR2C2_HUMAN	COPB2_HUMAN	JUND_HUMAN
PSD12_HUMAN	SYNC_HUMAN	SGTA_HUMAN	MCA3_HUMAN		NOS3_HUMAN	FAS_HUMAN	ADDA_HUMAN	ATF7_HUMAN
PSMD9_HUMAN	MYO1B_HUMAN	ADT2_HUMAN	HNRPR_HUMAN		PML_HUMAN	PCY1A_HUMAN	NU214_HUMAN	CEBPB_HUMAN
PGRC1_HUMAN	LANC1_HUMAN	MIC26_HUMAN	TXNL1_HUMAN		EF1D_HUMAN	SYHM_HUMAN	MYH11_HUMAN	PFKAL_HUMAN
CLIC1_HUMAN	IDH3B_HUMAN	SMAP1_HUMAN	TPD54_HUMAN		MARCS_HUMAN	MCM2_HUMAN	MP2K2_HUMAN	LEG3_HUMAN
EIF3F_HUMAN	CALU_HUMAN	OPLA_HUMAN	ARK72_HUMAN		AQP1_HUMAN	NUMB_HUMAN	PGM1_HUMAN	VINC_HUMAN
QSOX1_HUMAN	SAHH2_HUMAN	RTTN_HUMAN	PROM1_HUMAN		PEBP1_HUMAN	CLK2_HUMAN	TAGL2_HUMAN	PTPRA_HUMAN
IPO5_HUMAN	NDUS5_HUMAN	H2AX_HUMAN	E41L2_HUMAN		FCERG_HUMAN	NU153_HUMAN	TALDO_HUMAN	SON_HUMAN
SAP18_HUMAN	RAD21_HUMAN	ARHG2_HUMAN	TIM44_HUMAN		NKTR_HUMAN	RBP2_HUMAN	RBMX_HUMAN	NELFE_HUMAN
DNM1L_HUMAN	GMFG_HUMAN	CO2_HUMAN	NDUA2_HUMAN		AMRP_HUMAN	GSK3B_HUMAN	CUX1_HUMAN	PGAM1_HUMAN
RTCA_HUMAN	PLIN1_HUMAN	PDPR_HUMAN	ASNA_HUMAN		HNRH3_HUMAN	GDIB_HUMAN	CAPG_HUMAN	RCC1_HUMAN
AGRIN_HUMAN	OPA1_HUMAN	ACSF3_HUMAN	BUB3_HUMAN		HNRH1_HUMAN	EMD_HUMAN	TXLNA_HUMAN	ML12A_HUMAN
HMGN4_HUMAN	PEPL_HUMAN	TRIR_HUMAN	ACTN4_HUMAN		ELF1_HUMAN	PDLI4_HUMAN	STAT3_HUMAN	NUCL_HUMAN
NDUA4_HUMAN	VINEX_HUMAN	HS12B_HUMAN	SYNC_HUMAN		CSTF2_HUMAN	LRBA_HUMAN	UBP8_HUMAN	TFE3_HUMAN
PSDE_HUMAN	HNRPQ_HUMAN	XPP1_HUMAN	MYO1B_HUMAN		LSP1_HUMAN	RAB7A_HUMAN	CETN2_HUMAN	SL9A1_HUMAN
BIN1_HUMAN	PLIN3_HUMAN	C1QR1_HUMAN	CPSF5_HUMAN		HSP74_HUMAN	SMCA2_HUMAN	M3K8_HUMAN	ITIH2_HUMAN
VMA5A_HUMAN	UGDH_HUMAN	TXD12_HUMAN	CALU_HUMAN		CTNA1_HUMAN	TPMT_HUMAN	LAP2B_HUMAN	NFKB1_HUMAN
NOP56_HUMAN	CTND1_HUMAN	COQ8A_HUMAN	SAHH2_HUMAN		CTNB1_HUMAN	MECP2_HUMAN	RHG25_HUMAN	AT2B1_HUMAN
DDX3X_HUMAN	SNX2_HUMAN	ENDD1_HUMAN	NDUS5_HUMAN		SPRE_HUMAN	HCFC1_HUMAN	EPS15_HUMAN	LMNB1_HUMAN
RNT2_HUMAN	USO1_HUMAN	RASA1_HUMAN	RAD21_HUMAN		MYH9_HUMAN	CLCN7_HUMAN	MATR3_HUMAN	ICAL_HUMAN
PPP6_HUMAN	TOM1_HUMAN	IBP2_HUMAN	TIM8A_HUMAN		MYH10_HUMAN	KS6A3_HUMAN	SSRA_HUMAN	CO5A1_HUMAN
F16P2_HUMAN	CCD22_HUMAN	LV469_HUMAN	GMFG_HUMAN		COPB2_HUMAN	HDGF_HUMAN	RANG_HUMAN	CD11B_HUMAN
PDXK_HUMAN	DKC1_HUMAN	NFIC_HUMAN	PLIN1_HUMAN		ADDA_HUMAN	MAT1_HUMAN	KPB2_HUMAN	CSRP1_HUMAN
ISLR_HUMAN	IF2P_HUMAN	UBL5_HUMAN	KDM1A_HUMAN		DDIT3_HUMAN	NUP98_HUMAN	CRKL_HUMAN	FLNA_HUMAN
COX7R_HUMAN	CUTA_HUMAN	NNRD_HUMAN	PEPL_HUMAN		MYH11_HUMAN	MVD1_HUMAN	RL21_HUMAN	NF1_HUMAN
COPE_HUMAN	WDR1_HUMAN	CASP6_HUMAN	ACSL4_HUMAN		PGM1_HUMAN	TCP4_HUMAN	MAP1B_HUMAN	VDAC1_HUMAN
AP3D1_HUMAN	CPNE3_HUMAN	PFD5_HUMAN	VINEX_HUMAN		TAGL2_HUMAN	ICLN_HUMAN	NEDD4_HUMAN	OSBP1_HUMAN
ADA10_HUMAN	COQ9_HUMAN	KC1A_HUMAN	HNRPQ_HUMAN		TALDO_HUMAN	ATX1_HUMAN	YAP1_HUMAN	ROA2_HUMAN
PDCD5_HUMAN	GGCT_HUMAN	GOSR2_HUMAN	PLIN3_HUMAN		AN32A_HUMAN	ATN1_HUMAN	UTRO_HUMAN	CBL_HUMAN
NHRF1_HUMAN	NDUS7_HUMAN	SP110_HUMAN	UGDH_HUMAN		CAPG_HUMAN	MFAP1_HUMAN	NEST_HUMAN	KAPCB_HUMAN
TPP1_HUMAN	NIPS2_HUMAN	GOGA3_HUMAN	CTND1_HUMAN		IL6RB_HUMAN	AFAD_HUMAN	PAXI_HUMAN	FBLN1_HUMAN
PSA7_HUMAN	PDCD6_HUMAN	CKAP5_HUMAN	SNX2_HUMAN		PSB10_HUMAN	CADH6_HUMAN	MCM2_HUMAN	TCEA1_HUMAN
TX1B3_HUMAN	TBCA_HUMAN	SPRY4_HUMAN	IF2P_HUMAN		PBX2_HUMAN	CAD11_HUMAN	NUMB_HUMAN	SRCH_HUMAN
QCR8_HUMAN	VPS4B_HUMAN	PO210_HUMAN	DNJA2_HUMAN		STAT3_HUMAN	FOXA1_HUMAN	CLK2_HUMAN	RS3_HUMAN
MYPT1_HUMAN	H2AY_HUMAN	KVD15_HUMAN	CUTA_HUMAN		UBP8_HUMAN	TPD52_HUMAN	CLK3_HUMAN	SP100_HUMAN
HNRDL_HUMAN	SH3L1_HUMAN	SCAF4_HUMAN	WDR1_HUMAN		CETN2_HUMAN	HNRH2_HUMAN	NU153_HUMAN	GATA3_HUMAN
XPO1_HUMAN	FLNB_HUMAN	RAB18_HUMAN	CPNE3_HUMAN		SYIC_HUMAN	HDAC4_HUMAN	RBP2_HUMAN	KPCL_HUMAN
PLXB2_HUMAN	CISY_HUMAN	MAL2_HUMAN	NDUS7_HUMAN		M3K8_HUMAN	EPIPL_HUMAN	GSK3B_HUMAN	ARBK1_HUMAN
DCLK1_HUMAN	SC22B_HUMAN	RAB3D_HUMAN	PDCD6_HUMAN		STAT1_HUMAN	TPIS_HUMAN	EMD_HUMAN	MOES_HUMAN
SCAM2_HUMAN	PR40A_HUMAN	TMX4_HUMAN	TBCA_HUMAN		STA5A_HUMAN	ARP2_HUMAN	PDLI4_HUMAN	U2AF2_HUMAN
ARC1B_HUMAN	VP26A_HUMAN	DTNB_HUMAN	VATG1_HUMAN		RHG25_HUMAN	HNRPK_HUMAN	RAB7A_HUMAN	EF1G_HUMAN
ARPC2_HUMAN	PSIP1_HUMAN	LS14A_HUMAN	VPS4B_HUMAN		MTOR_HUMAN	TYB4_HUMAN	PLCD1_HUMAN	STOM_HUMAN
ARPC3_HUMAN	NDUS3_HUMAN	AP3D1_HUMAN	H2AY_HUMAN		EPS15_HUMAN	H4_HUMAN	DAP1_HUMAN	PYR1_HUMAN
PLS1_HUMAN	HSBP1_HUMAN	WIPI3_HUMAN	SH3L1_HUMAN		RS27_HUMAN	TRA2B_HUMAN	SMCA2_HUMAN	MAP4_HUMAN
PGRC2_HUMAN	BAF_HUMAN	DRB4_HUMAN	FLNB_HUMAN		HD_HUMAN	GNAS2_HUMAN	MECP2_HUMAN	CALX_HUMAN
PFD6_HUMAN	SF3B1_HUMAN	SPA13_HUMAN	CISY_HUMAN		MATR3_HUMAN	ACTG_HUMAN	HCFC1_HUMAN	PSA5_HUMAN
LAMA5_HUMAN	CREG1_HUMAN	H2B3B_HUMAN	SC22B_HUMAN		SSRA_HUMAN	CSK2B_HUMAN	CAV2_HUMAN	ITPI2_HUMAN
ZN185_HUMAN	U520_HUMAN	VWF_HUMAN	VP26A_HUMAN		CRKL_HUMAN	TBA1B_HUMAN	CLCN7_HUMAN	ERCC5_HUMAN
CLIC2_HUMAN	CMC1_HUMAN	MUTA_HUMAN	PSIP1_HUMAN		MAP1B_HUMAN	H31_HUMAN	KS6A3_HUMAN	KDM5A_HUMAN
SURF4_HUMAN	PALM_HUMAN	C2CD5_HUMAN	NDUS3_HUMAN		YAP1_HUMAN	HBB_HUMAN	HDGF_HUMAN	NOS3_HUMAN
INP4B_HUMAN	EIF3G_HUMAN	CELF2_HUMAN	ECI2_HUMAN		UTRO_HUMAN	IF4G2_HUMAN	CCNH_HUMAN	LMOD1_HUMAN
PPM1G_HUMAN	IDHC_HUMAN	DOCK9_HUMAN	BAF_HUMAN		IQGA1_HUMAN	PHC1_HUMAN	ROA3_HUMAN	PML_HUMAN
EIF3D_HUMAN	PRAF3_HUMAN	KGUA_HUMAN	CSDE1_HUMAN		NEST_HUMAN	IRX1_HUMAN	GDIR2_HUMAN	EF1D_HUMAN
EIF3H_HUMAN	SPF27_HUMAN	B4GT5_HUMAN	PRKRA_HUMAN		MRP_HUMAN	PRKDC_HUMAN	NUP98_HUMAN	MARCS_HUMAN
BCAT2_HUMAN	ATP5H_HUMAN	PAXI_HUMAN	U520_HUMAN		PAXI_HUMAN	ADA17_HUMAN	ACLY_HUMAN	AQP1_HUMAN
STX7_HUMAN	FLOT1_HUMAN	COG2_HUMAN	CMC1_HUMAN		SYHM_HUMAN	MAP1A_HUMAN	UBP14_HUMAN	PEBP1_HUMAN
P4HA2_HUMAN	ATP5L_HUMAN	PFD3_HUMAN	PALM_HUMAN		MCM2_HUMAN	NUCB2_HUMAN	RD23A_HUMAN	FCERG_HUMAN
ARPC5_HUMAN	RL1D1_HUMAN	1A34_HUMAN	EIF3G_HUMAN		NUMB_HUMAN	TMF1_HUMAN	RD23B_HUMAN	NMT1_HUMAN
DHX15_HUMAN	SYUG_HUMAN	ARI4A_HUMAN	IDHC_HUMAN		NU153_HUMAN	RT36_HUMAN	AIF1_HUMAN	AMRP_HUMAN
SERA_HUMAN	DDAH1_HUMAN	BRK1_HUMAN	PRAF3_HUMAN		RBP2_HUMAN	MXRA7_HUMAN	MFAP1_HUMAN	KAP3_HUMAN
DC1L2_HUMAN	MTA2_HUMAN	AP3M1_HUMAN	DNJC8_HUMAN		TSC2_HUMAN	FOXK1_HUMAN	DSRAD_HUMAN	AKT1_HUMAN
PSMD3_HUMAN	MYO1D_HUMAN	SPF27_HUMAN	ATP5H_HUMAN		GSK3B_HUMAN	CCZ1_HUMAN	CAD11_HUMAN	HNRH1_HUMAN
PAPS1_HUMAN	SRBS2_HUMAN	SAM50_HUMAN	FLOT1_HUMAN		GDIB_HUMAN	PGBM_HUMAN	FOXA1_HUMAN	ELF1_HUMAN
MCA3_HUMAN	SUN1_HUMAN	GAR1_HUMAN	ATP5L_HUMAN		SERPH_HUMAN	LRP2_HUMAN	TPD52_HUMAN	LSP1_HUMAN
HNRPR_HUMAN	ERLN2_HUMAN	SUMF2_HUMAN	GLRX3_HUMAN		PDLI4_HUMAN	RBM10_HUMAN	EIF3B_HUMAN	EVI2B_HUMAN
TXNL1_HUMAN	PRP6_HUMAN	PRVA_HUMAN	SYUG_HUMAN		RL14_HUMAN	PURA_HUMAN	SYMC_HUMAN	CTNA1_HUMAN
TPD54_HUMAN	ENDD1_HUMAN	LIMC1_HUMAN	SRP72_HUMAN		SMCA2_HUMAN	BORG5_HUMAN	HDAC4_HUMAN	CTNB1_HUMAN
ARK72_HUMAN	AP2A2_HUMAN	BAIP2_HUMAN	DDAH1_HUMAN		SMCA4_HUMAN	CLH1_HUMAN	CORO7_HUMAN	MERL_HUMAN
E41L2_HUMAN	SC31A_HUMAN	2A5A_HUMAN	TOM70_HUMAN		TPMT_HUMAN	HNRPU_HUMAN	GSDMD_HUMAN	T2FA_HUMAN
LTOR5_HUMAN	NDUB4_HUMAN	UBE2Z_HUMAN	UFL1_HUMAN		MECP2_HUMAN	SPTB2_HUMAN	EPIPL_HUMAN	HRH1_HUMAN
CAH12_HUMAN	NDUA7_HUMAN	RPR1A_HUMAN	SRBS2_HUMAN		HCFC1_HUMAN	SRSF2_HUMAN	TPIS_HUMAN	TSP2_HUMAN
DNPH1_HUMAN	VAPB_HUMAN	RPB9_HUMAN	SUN1_HUMAN		KS6A3_HUMAN	AMPD2_HUMAN	HNRPK_HUMAN	FBN1_HUMAN
TIM44_HUMAN	NDUAA_HUMAN	REQU_HUMAN	PLPHP_HUMAN		HDGF_HUMAN	ANK2_HUMAN	RS8_HUMAN	IRS1_HUMAN
RGS10_HUMAN	6PGL_HUMAN	HYI_HUMAN	ERLN2_HUMAN		ROA3_HUMAN	CAP1_HUMAN	TYB4_HUMAN	MYH9_HUMAN
ZN207_HUMAN	UTS2_HUMAN	LBP_HUMAN	AP2A2_HUMAN		HNRPM_HUMAN	XPC_HUMAN	ACTA_HUMAN	MYH10_HUMAN
NDUA2_HUMAN	ETHE1_HUMAN	RBM22_HUMAN	RTN3_HUMAN		GDIR2_HUMAN	SP3_HUMAN	RL23A_HUMAN	COPB2_HUMAN
ASNA_HUMAN	ACSL3_HUMAN	SPD2B_HUMAN	AHSA1_HUMAN		MSH6_HUMAN	RL18A_HUMAN	H4_HUMAN	ADDA_HUMAN
BUB3_HUMAN	LSM8_HUMAN	BRE1B_HUMAN	LSM8_HUMAN		NUP98_HUMAN	NUCB1_HUMAN	TRA2B_HUMAN	MYH11_HUMAN
ACTN4_HUMAN	AP2A1_HUMAN	MGLL_HUMAN	AP2A1_HUMAN		ACLY_HUMAN	TOP2B_HUMAN	CSK2B_HUMAN	MP2K2_HUMAN
HTSF1_HUMAN	CAVN2_HUMAN	LV147_HUMAN	CAVN2_HUMAN		COPA_HUMAN	AKA12_HUMAN	TBA1B_HUMAN	PGM1_HUMAN
SYNC_HUMAN	AIFM1_HUMAN	ASML_HUMAN	AIFM1_HUMAN		TCP4_HUMAN	CAV1_HUMAN	H31_HUMAN	ACVL1_HUMAN
MYO1B_HUMAN	DDAH2_HUMAN	NAA50_HUMAN	EMAL2_HUMAN		ICLN_HUMAN	KMT2A_HUMAN	HBB_HUMAN	TGFR2_HUMAN
CPSF5_HUMAN	FBLN4_HUMAN	MAGT1_HUMAN	DDAH2_HUMAN		ATX1_HUMAN	LMNB2_HUMAN	HBA_HUMAN	TAGL2_HUMAN
STRN_HUMAN	AGR2_HUMAN	SURF4_HUMAN	TXD12_HUMAN		ATN1_HUMAN	IF4G1_HUMAN	IF4G2_HUMAN	TALDO_HUMAN
IDH3B_HUMAN	NDUBA_HUMAN	P5CR2_HUMAN	AGR2_HUMAN		RD23B_HUMAN	PLP2_HUMAN	PRKDC_HUMAN	RBMX_HUMAN
CALU_HUMAN	ACL6A_HUMAN	COQ5_HUMAN	CYB5_HUMAN		MFAP1_HUMAN	LIPS_HUMAN	MAP1A_HUMAN	COIL_HUMAN
NDUS5_HUMAN	CYB5_HUMAN	MLXPL_HUMAN	ADH1B_HUMAN		AFAD_HUMAN	CALD1_HUMAN	RT36_HUMAN	CAPG_HUMAN
PDE6D_HUMAN	ADH1B_HUMAN	FNTA_HUMAN	LDHA_HUMAN		NP1L1_HUMAN	COEA1_HUMAN	RL24_HUMAN	IL6RB_HUMAN
RAD21_HUMAN	LDHA_HUMAN	DPTOR_HUMAN	AL1A1_HUMAN		DSRAD_HUMAN	GFPT1_HUMAN	FOXK1_HUMAN	TXLNA_HUMAN
TIM8A_HUMAN	AL1A1_HUMAN	WIPF1_HUMAN	DHE3_HUMAN		CADH6_HUMAN	MTG8_HUMAN	PRR5_HUMAN	STAT3_HUMAN
GMFG_HUMAN	DHE3_HUMAN	PAIP1_HUMAN	NB5R3_HUMAN		CAD11_HUMAN	RING1_HUMAN	CCZ1_HUMAN	UBP8_HUMAN
PLIN1_HUMAN	NB5R3_HUMAN	I2BPL_HUMAN	COX2_HUMAN		FOXA1_HUMAN	COGA1_HUMAN	FGD1_HUMAN	CETN2_HUMAN
SMCA5_HUMAN	GSHR_HUMAN	OVCA2_HUMAN	SODC_HUMAN		TPD52_HUMAN	ZO1_HUMAN	RBM10_HUMAN	M3K8_HUMAN
JIP4_HUMAN	COX2_HUMAN	SMRC1_HUMAN	CERU_HUMAN		NH2L1_HUMAN	KLC1_HUMAN	VIGLN_HUMAN	LAP2A_HUMAN
OPA1_HUMAN	SODC_HUMAN	HV428_HUMAN	F13A_HUMAN		ARP19_HUMAN	MFGM_HUMAN	CDK16_HUMAN	LAP2B_HUMAN
PEPL_HUMAN	CERU_HUMAN	AMPD2_HUMAN	PNPH_HUMAN		HDAC4_HUMAN	SSRP1_HUMAN	BORG5_HUMAN	RHG25_HUMAN
ACSL4_HUMAN	F13A_HUMAN	RASF4_HUMAN	AATM_HUMAN		BCAR1_HUMAN	RBL2_HUMAN	HSF1_HUMAN	MTOR_HUMAN
SNX3_HUMAN	HPRT_HUMAN	NCBP1_HUMAN	PGK1_HUMAN		CORO7_HUMAN	NCBP1_HUMAN	NFKB2_HUMAN	EPS15_HUMAN
VINEX_HUMAN	AATM_HUMAN	THOC6_HUMAN	KAD1_HUMAN		EPIPL_HUMAN	AHNK_HUMAN	PLCB2_HUMAN	MATR3_HUMAN
HNRPQ_HUMAN	PGK1_HUMAN	HV315_HUMAN	THRB_HUMAN		TPIS_HUMAN	FCHO2_HUMAN	HNRPU_HUMAN	GRK6_HUMAN
PLOD3_HUMAN	KAD1_HUMAN	KV224_HUMAN	C1R_HUMAN		SC61B_HUMAN	NEXN_HUMAN	PLIN5_HUMAN	SSRA_HUMAN
PLIN3_HUMAN	THRB_HUMAN	LV319_HUMAN	HPT_HUMAN		ARP2_HUMAN	TMM94_HUMAN	SPTB2_HUMAN	RANG_HUMAN
UGDH_HUMAN	C1R_HUMAN	MELPH_HUMAN	CFAD_HUMAN		HNRPK_HUMAN	NU160_HUMAN	SRSF2_HUMAN	VDAC2_HUMAN
CTND1_HUMAN	HPT_HUMAN	PTN1_HUMAN	PLMN_HUMAN		RS8_HUMAN	SCAP_HUMAN	AMPD2_HUMAN	KPB2_HUMAN
SNX2_HUMAN	FA9_HUMAN	ABI1_HUMAN	FA12_HUMAN		H4_HUMAN	AKP13_HUMAN	ANK2_HUMAN	ATRX_HUMAN
DPM1_HUMAN	CFAD_HUMAN	MBOA7_HUMAN	CFAB_HUMAN		FKB1A_HUMAN	NFIA_HUMAN	OTUD4_HUMAN	RL21_HUMAN
USO1_HUMAN	PLMN_HUMAN	RT34_HUMAN	CAH1_HUMAN		TRA2B_HUMAN	SFSWA_HUMAN	PFKAP_HUMAN	MAP1B_HUMAN
TOM1_HUMAN	FA12_HUMAN	LTOR2_HUMAN	CAH2_HUMAN		GNAS2_HUMAN	CHD3_HUMAN	XPC_HUMAN	NEDD4_HUMAN
CCD22_HUMAN	CFAB_HUMAN	LICH_HUMAN	ASSY_HUMAN		ACTG_HUMAN	TP53B_HUMAN	ROR2_HUMAN	YAP1_HUMAN
DKC1_HUMAN	CAH1_HUMAN	SUV3_HUMAN	ANT3_HUMAN		CSK2B_HUMAN	LRMP_HUMAN	GCYA1_HUMAN	UTRO_HUMAN
IF2P_HUMAN	CAH2_HUMAN	CSTF3_HUMAN	A1AT_HUMAN		TBA1B_HUMAN	ANK3_HUMAN	NUCB1_HUMAN	TPC10_HUMAN
GAS7_HUMAN	ANT3_HUMAN	LV743_HUMAN	AACT_HUMAN		HBB_HUMAN	CSTF3_HUMAN	TOP2B_HUMAN	PRC2A_HUMAN
DNJA2_HUMAN	A1AT_HUMAN	HV459_HUMAN	ANGT_HUMAN		3BP2_HUMAN	ACACA_HUMAN	AKA12_HUMAN	K2C6C_HUMAN
CUTA_HUMAN	AACT_HUMAN	LCMT1_HUMAN	A2MG_HUMAN		IF4G2_HUMAN	EI2BE_HUMAN	CAV1_HUMAN	NEST_HUMAN
PFD1_HUMAN	ANGT_HUMAN	SAFB2_HUMAN	CO3_HUMAN		PHC1_HUMAN	PAK2_HUMAN	KPCT_HUMAN	CD97_HUMAN
NOL3_HUMAN	A2MG_HUMAN	P66B_HUMAN	CO5_HUMAN		IRX1_HUMAN	CBX3_HUMAN	LIPS_HUMAN	MRP_HUMAN
WDR1_HUMAN	CO3_HUMAN	MBNL1_HUMAN	KNG1_HUMAN		PRKDC_HUMAN	STK3_HUMAN	SRS11_HUMAN	PAXI_HUMAN
ROCK2_HUMAN	CO5_HUMAN	GIT1_HUMAN	IGJ_HUMAN		MAP1A_HUMAN	SRSF9_HUMAN	KPCD_HUMAN	ARRB1_HUMAN
CPNE3_HUMAN	CYTC_HUMAN	PYRG2_HUMAN	KV133_HUMAN		NUCB2_HUMAN	SRSF5_HUMAN	CALD1_HUMAN	MCM2_HUMAN
DJC13_HUMAN	KNG1_HUMAN	SNP29_HUMAN	KVD16_HUMAN		TMF1_HUMAN	TIF1B_HUMAN	GFPT1_HUMAN	RBM25_HUMAN
GGCT_HUMAN	KV117_HUMAN	DCAF7_HUMAN	KV320_HUMAN		RT36_HUMAN	G3BP1_HUMAN	COGA1_HUMAN	NUMB_HUMAN
NDUS7_HUMAN	KVD28_HUMAN	BGIN_HUMAN	KV315_HUMAN		RL24_HUMAN	SNTB2_HUMAN	ZO1_HUMAN	CLK3_HUMAN
NDUS2_HUMAN	KV320_HUMAN	AK1C3_HUMAN	LV147_HUMAN		FOXK1_HUMAN	SF3B2_HUMAN	KHDR1_HUMAN	NU153_HUMAN
NIPS2_HUMAN	KV315_HUMAN	CXL13_HUMAN	LV151_HUMAN		CCZ1_HUMAN	SQSTM_HUMAN	PCDH1_HUMAN	RBP2_HUMAN
CILP1_HUMAN	LV151_HUMAN	RAVR1_HUMAN	LV223_HUMAN		DAB2_HUMAN	PRP4B_HUMAN	DHX9_HUMAN	TSC2_HUMAN
PDCD6_HUMAN	LV301_HUMAN	ERH_HUMAN	LV319_HUMAN		LRP2_HUMAN	4EBP1_HUMAN	SSRP1_HUMAN	GSK3B_HUMAN
TBCA_HUMAN	HV307_HUMAN	STX5_HUMAN	LV301_HUMAN		FGD1_HUMAN	HDAC1_HUMAN	CAMP2_HUMAN	SEPP1_HUMAN
VATG1_HUMAN	PIGR_HUMAN	TCOF_HUMAN	LV327_HUMAN		RBM10_HUMAN	DCTN2_HUMAN	NCBP1_HUMAN	EMD_HUMAN
VPS4B_HUMAN	IGKC_HUMAN	RBM5_HUMAN	LV657_HUMAN		VIGLN_HUMAN	STIM1_HUMAN	AHNK_HUMAN	PDLI4_HUMAN
H2AY_HUMAN	IGHG1_HUMAN	TXNIP_HUMAN	HV307_HUMAN		BORG5_HUMAN	TRA2A_HUMAN	NEXN_HUMAN	VASP_HUMAN
SH3L1_HUMAN	IGHG2_HUMAN	NPL4_HUMAN	HV459_HUMAN		CLH1_HUMAN	SNX1_HUMAN	TMM94_HUMAN	RAB7A_HUMAN
FLNB_HUMAN	IGHG3_HUMAN	RB27B_HUMAN	PIGR_HUMAN		HSF1_HUMAN	MTMR3_HUMAN	NU160_HUMAN	PLCD1_HUMAN
CISY_HUMAN	IGHG4_HUMAN	GNA1_HUMAN	IGKC_HUMAN		HNRPU_HUMAN	RIN1_HUMAN	TWF1_HUMAN	DAP1_HUMAN
SC22B_HUMAN	IGHM_HUMAN	UBR4_HUMAN	IGHG2_HUMAN		SPTB2_HUMAN	NACA_HUMAN	AKP13_HUMAN	SMCA2_HUMAN
PR40A_HUMAN	IGHA1_HUMAN	NPY1R_HUMAN	IGHG3_HUMAN		FOXK2_HUMAN	SPTN1_HUMAN	NFIA_HUMAN	SMCA4_HUMAN
VP26A_HUMAN	DRA_HUMAN	RM12_HUMAN	IGHG4_HUMAN		RUNX1_HUMAN	PKP1_HUMAN	SFSWA_HUMAN	MECP2_HUMAN
NDUB1_HUMAN	HBD_HUMAN	RM37_HUMAN	IGHM_HUMAN		AMPD3_HUMAN	SNTB1_HUMAN	SF3A3_HUMAN	HCFC1_HUMAN
NDUS3_HUMAN	CO1A1_HUMAN	PRR12_HUMAN	IGHA1_HUMAN		AMPD2_HUMAN	BYST_HUMAN	TP53B_HUMAN	CAV2_HUMAN
SRS10_HUMAN	CO2A1_HUMAN	VTA1_HUMAN	DRA_HUMAN		HMCS1_HUMAN	KGP1_HUMAN	ILF3_HUMAN	STA5B_HUMAN
ECI2_HUMAN	CO3A1_HUMAN	UN45A_HUMAN	HBD_HUMAN		TFAP4_HUMAN	HNRPD_HUMAN	PTN13_HUMAN	KS6A3_HUMAN
BAF_HUMAN	CO4A1_HUMAN	NUMB_HUMAN	CO1A1_HUMAN		PFKAP_HUMAN	DSG2_HUMAN	DLG1_HUMAN	HDGF_HUMAN
SF3B1_HUMAN	CRYAB_HUMAN	LYN_HUMAN	CO2A1_HUMAN		AK17A_HUMAN	EFR3A_HUMAN	NFAC3_HUMAN	ROA3_HUMAN
CSDE1_HUMAN	K1C14_HUMAN	CHAP1_HUMAN	CO3A1_HUMAN		GCYA1_HUMAN	SCRIB_HUMAN	CSTF3_HUMAN	HNRPM_HUMAN
PRKRA_HUMAN	LMNA_HUMAN	IFIT3_HUMAN	CO4A1_HUMAN		RL18A_HUMAN	GIT2_HUMAN	STRN3_HUMAN	AGFG1_HUMAN
U520_HUMAN	APOA1_HUMAN	ZN512_HUMAN	CRYAB_HUMAN		NUCB1_HUMAN	DPYL3_HUMAN	ACACA_HUMAN	ZN135_HUMAN
CRTAP_HUMAN	APOE_HUMAN	HDDC2_HUMAN	K1C14_HUMAN		TOP2B_HUMAN	DYHC1_HUMAN	RED_HUMAN	RBM5_HUMAN
CMC1_HUMAN	APOA2_HUMAN	NSUN2_HUMAN	K2C6A_HUMAN		AKA12_HUMAN	SELPL_HUMAN	AAPK1_HUMAN	NUP98_HUMAN
EIF3G_HUMAN	APOC3_HUMAN	GPNMB_HUMAN	LMNA_HUMAN		CAV1_HUMAN	SRC8_HUMAN	PAK1_HUMAN	ACLY_HUMAN
EIF3J_HUMAN	FIBA_HUMAN	PXDC2_HUMAN	APOA1_HUMAN		KMT2A_HUMAN	TRI25_HUMAN	PSMD2_HUMAN	ICLN_HUMAN
CBR3_HUMAN	FIBB_HUMAN	LTOR3_HUMAN	APOE_HUMAN		LMNB2_HUMAN	FAK2_HUMAN	SRSF6_HUMAN	ATX1_HUMAN
IDHC_HUMAN	FIBG_HUMAN	GMPR2_HUMAN	APOA2_HUMAN		IF4G1_HUMAN	FLNC_HUMAN	TIF1B_HUMAN	RD23A_HUMAN
STAM2_HUMAN	B3AT_HUMAN	IASPP_HUMAN	APOC1_HUMAN		TLE3_HUMAN	RBM39_HUMAN	G3BP1_HUMAN	AIF1_HUMAN
AL1L1_HUMAN	SAMP_HUMAN	IMA1_HUMAN	APOC3_HUMAN		TLE4_HUMAN	HIC1_HUMAN	SNTB2_HUMAN	S12A3_HUMAN
PRAF3_HUMAN	C1QA_HUMAN	SNAG_HUMAN	FIBA_HUMAN		KPCT_HUMAN	KPRA_HUMAN	PPIG_HUMAN	MFAP1_HUMAN
SPF27_HUMAN	C1QB_HUMAN	MXRA5_HUMAN	FIBB_HUMAN		PTN12_HUMAN	ITPR3_HUMAN	TCOF_HUMAN	AFAD_HUMAN
DNJC8_HUMAN	C1QC_HUMAN	NUP50_HUMAN	FIBG_HUMAN		LIPS_HUMAN	ITPR1_HUMAN	GOGA4_HUMAN	NP1L1_HUMAN
ATP5H_HUMAN	CO9_HUMAN	RM24_HUMAN	MBP_HUMAN		KPCD_HUMAN	IRF3_HUMAN	MYO9B_HUMAN	DSRAD_HUMAN
FLOT1_HUMAN	APOH_HUMAN	RIDA_HUMAN	MYP2_HUMAN		CALD1_HUMAN	TRIPC_HUMAN	NFAC2_HUMAN	CADH6_HUMAN
ATP5L_HUMAN	A2GL_HUMAN	MFAP5_HUMAN	B3AT_HUMAN		PTN11_HUMAN	KANK1_HUMAN	PRP4B_HUMAN	CAD11_HUMAN
RL1D1_HUMAN	FINC_HUMAN	CD2AP_HUMAN	SAMP_HUMAN		MTG8_HUMAN	UBP10_HUMAN	4EBP1_HUMAN	FOXA1_HUMAN
S14L2_HUMAN	RET4_HUMAN	NDUS5_HUMAN	C1QA_HUMAN		RING1_HUMAN	2A5D_HUMAN	HDAC1_HUMAN	TPD52_HUMAN
SYUG_HUMAN	AMBP_HUMAN	FCG3B_HUMAN	C1QB_HUMAN		COGA1_HUMAN	LASP1_HUMAN	DCTN2_HUMAN	RRP1_HUMAN
SRP72_HUMAN	A1AG1_HUMAN	SP100_HUMAN	C1QC_HUMAN		ZO1_HUMAN	ARI5B_HUMAN	IQGA2_HUMAN	ARP19_HUMAN
DDAH1_HUMAN	FETUA_HUMAN	WASC4_HUMAN	CO9_HUMAN		KLC1_HUMAN	NFAC4_HUMAN	TRA2A_HUMAN	HDAC4_HUMAN
RECQ5_HUMAN	TTHY_HUMAN	VDAC3_HUMAN	APOH_HUMAN		DEMA_HUMAN	NOLC1_HUMAN	SNX1_HUMAN	SOX10_HUMAN
MTA2_HUMAN	ALBU_HUMAN	ATP6_HUMAN	A2GL_HUMAN		SSRP1_HUMAN	NUMA1_HUMAN	MTMR1_HUMAN	KLF3_HUMAN
TOM70_HUMAN	VTDB_HUMAN	ARL1_HUMAN	FINC_HUMAN		AHNK_HUMAN	SEPT2_HUMAN	RAB31_HUMAN	CORO7_HUMAN
MYO1D_HUMAN	TRFE_HUMAN	POGZ_HUMAN	RET4_HUMAN		FCHO2_HUMAN	ARHG6_HUMAN	RIN1_HUMAN	EPIPL_HUMAN
SC24D_HUMAN	TRFL_HUMAN	ARI1A_HUMAN	AMBP_HUMAN		NEXN_HUMAN	PEA15_HUMAN	SPTN1_HUMAN	TPIS_HUMAN
PLPHP_HUMAN	HEMO_HUMAN	SPF45_HUMAN	A1AG1_HUMAN		DBP_HUMAN	PGM5_HUMAN	BYST_HUMAN	SC61B_HUMAN
ERLN2_HUMAN	FRIH_HUMAN	CD11A_HUMAN	FETUA_HUMAN		NU160_HUMAN	KPCD1_HUMAN	KGP1_HUMAN	HNRPK_HUMAN
PRP6_HUMAN	ANGI_HUMAN	TENS1_HUMAN	TTHY_HUMAN		ARHG5_HUMAN	PLEC_HUMAN	CDK13_HUMAN	PP1B_HUMAN
ENDD1_HUMAN	KLKB1_HUMAN	RB22A_HUMAN	ALBU_HUMAN		TF3C1_HUMAN	NECT1_HUMAN	NID2_HUMAN	RS8_HUMAN
GLSK_HUMAN	C4BPA_HUMAN	RT25_HUMAN	VTDB_HUMAN		TWF1_HUMAN	PCBP1_HUMAN	DSG2_HUMAN	TYB4_HUMAN
AP2A2_HUMAN	VTNC_HUMAN	RT36_HUMAN	TRFE_HUMAN		AKP13_HUMAN	PCBP2_HUMAN	UBP2L_HUMAN	RL23A_HUMAN
SC31A_HUMAN	CATA_HUMAN	WDR61_HUMAN	TRFL_HUMAN		NFIA_HUMAN	SAFB1_HUMAN	SCRIB_HUMAN	H4_HUMAN
ARK73_HUMAN	GLCM_HUMAN	CRYAB_HUMAN	HEMO_HUMAN		SFSWA_HUMAN	SKIV2_HUMAN	TTL12_HUMAN	RL40_HUMAN
NDUB4_HUMAN	ALDOA_HUMAN	GSH1_HUMAN	FRIH_HUMAN		TP53B_HUMAN	CIP4_HUMAN	DPYL3_HUMAN	TRA2B_HUMAN
NDUA7_HUMAN	CYTB_HUMAN	MBB1A_HUMAN	ANGI_HUMAN		ILF3_HUMAN	MED1_HUMAN	DYHC1_HUMAN	ACTG_HUMAN
VAPB_HUMAN	ANXA1_HUMAN	ARMX3_HUMAN	C4BPA_HUMAN		LRMP_HUMAN	MYLK_HUMAN	SRC8_HUMAN	YBOX1_HUMAN
NDUAA_HUMAN	APOB_HUMAN	VPS52_HUMAN	VTNC_HUMAN		EPS8_HUMAN	HERC1_HUMAN	FAK2_HUMAN	ACTC_HUMAN
FKBP9_HUMAN	SODM_HUMAN	PPCS_HUMAN	CATA_HUMAN		CSTF3_HUMAN	ITSN1_HUMAN	FLNC_HUMAN	TBA1B_HUMAN
6PGL_HUMAN	OAT_HUMAN	AP1G2_HUMAN	ALDOA_HUMAN		STRN3_HUMAN	ZYX_HUMAN	RBM39_HUMAN	H31_HUMAN
PAPS2_HUMAN	HRG_HUMAN	LIMS1_HUMAN	CYTB_HUMAN		ACACA_HUMAN	SEPT7_HUMAN	SPRL1_HUMAN	HBB_HUMAN
LYPA2_HUMAN	THY1_HUMAN	KAP3_HUMAN	ANXA1_HUMAN		REST_HUMAN	LAMA4_HUMAN	HIC1_HUMAN	HBA_HUMAN
IPO7_HUMAN	A1BG_HUMAN	HV349_HUMAN	APOB_HUMAN		AAPK1_HUMAN	TENXA_HUMAN	KPRA_HUMAN	RBM6_HUMAN
CD2B2_HUMAN	K2C1_HUMAN	CD38_HUMAN	SODM_HUMAN		EI2BE_HUMAN	PKN2_HUMAN	ITPR3_HUMAN	IF4G2_HUMAN
SVIL_HUMAN	S100B_HUMAN	TIM8A_HUMAN	HRG_HUMAN		PAK1_HUMAN	TAF12_HUMAN	ITPR1_HUMAN	IRX1_HUMAN
AHSA1_HUMAN	VWF_HUMAN	NDUB9_HUMAN	LV743_HUMAN		PAK2_HUMAN	DPYL2_HUMAN	IRF3_HUMAN	MAP1A_HUMAN
FMNL1_HUMAN	TBB4A_HUMAN	RRAS_HUMAN	THY1_HUMAN		PSMD2_HUMAN	CPSF6_HUMAN	PUM1_HUMAN	NUCB2_HUMAN
G6PE_HUMAN	G3P_HUMAN	MARE2_HUMAN	A1BG_HUMAN		SRSF6_HUMAN	DREB_HUMAN	EPN4_HUMAN	TMF1_HUMAN
ETHE1_HUMAN	KVD39_HUMAN	ACSA_HUMAN	HG2A_HUMAN		TIF1B_HUMAN	IF16_HUMAN	KANK1_HUMAN	FOXK1_HUMAN
ASML_HUMAN	CPNS1_HUMAN	RAB25_HUMAN	K2C1_HUMAN		G3BP1_HUMAN	RTN1_HUMAN	2A5D_HUMAN	DAB2_HUMAN
OXSR1_HUMAN	HSPB1_HUMAN	PARN_HUMAN	S100B_HUMAN		CLN3_HUMAN	TPD53_HUMAN	LTBP1_HUMAN	FBLN2_HUMAN
LSM8_HUMAN	RPN1_HUMAN	CY24A_HUMAN	G3P_HUMAN		PTK7_HUMAN	HNRL2_HUMAN	MEF2D_HUMAN	RBM10_HUMAN
AP2A1_HUMAN	RPN2_HUMAN	RD23A_HUMAN	KV311_HUMAN		ATM_HUMAN	LRRF1_HUMAN	CHD4_HUMAN	TFAM_HUMAN
STAU1_HUMAN	GNAI2_HUMAN	ILEU_HUMAN	CPNS1_HUMAN		MTA1_HUMAN	LARP7_HUMAN	LASP1_HUMAN	VIGLN_HUMAN
CAVN2_HUMAN	AT1A1_HUMAN	ACOX3_HUMAN	HSPB1_HUMAN		SNTA1_HUMAN	TB10B_HUMAN	NFAC4_HUMAN	CDK16_HUMAN
AIFM1_HUMAN	AT1B1_HUMAN	L2HDH_HUMAN	RPN1_HUMAN		SNTB2_HUMAN	FIL1L_HUMAN	NFIX_HUMAN	CDK17_HUMAN
DDAH2_HUMAN	APOD_HUMAN	ZNF22_HUMAN	RPN2_HUMAN		PPIG_HUMAN	EPC2_HUMAN	NOLC1_HUMAN	PURA_HUMAN
FBLN4_HUMAN	ALDH2_HUMAN	NNMT_HUMAN	GNAI2_HUMAN		TCOF_HUMAN	PDCD4_HUMAN	NUMA1_HUMAN	BORG5_HUMAN
AGR2_HUMAN	S10A8_HUMAN	CLMN_HUMAN	AT1A1_HUMAN		MYO9B_HUMAN	KLH22_HUMAN	SEPT2_HUMAN	CLH1_HUMAN
NDUBA_HUMAN	HMGN1_HUMAN	LV39_HUMAN	AT1B1_HUMAN		SQSTM_HUMAN	H1BP3_HUMAN	R3HD1_HUMAN	HSF1_HUMAN
TOM40_HUMAN	IC1_HUMAN	KV127_HUMAN	APOD_HUMAN		PRP4B_HUMAN	CYBR1_HUMAN	ARHG6_HUMAN	HNRPU_HUMAN
ACL6A_HUMAN	CFAI_HUMAN	HV374_HUMAN	ALDH2_HUMAN		HDAC1_HUMAN	ODFP2_HUMAN	DPOD3_HUMAN	SPTB2_HUMAN
CYB5_HUMAN	PCCA_HUMAN	HV372_HUMAN	S10A8_HUMAN		DCTN2_HUMAN	FA76B_HUMAN	PEA15_HUMAN	SRSF2_HUMAN
ADH1B_HUMAN	IF2A_HUMAN	HV118_HUMAN	IC1_HUMAN		IQGA2_HUMAN	WDR44_HUMAN	PGM5_HUMAN	FOXK2_HUMAN
LDHA_HUMAN	HMGN2_HUMAN	HV551_HUMAN	CFAI_HUMAN		STIM1_HUMAN	DOC11_HUMAN	KPCD1_HUMAN	RUNX1_HUMAN
AL1A1_HUMAN	RLA1_HUMAN	KV106_HUMAN	PCCA_HUMAN		TRA2A_HUMAN	TJAP1_HUMAN	PLEC_HUMAN	AMPD2_HUMAN
DHE3_HUMAN	RLA2_HUMAN	HV64D_HUMAN	HMGN2_HUMAN		SNX1_HUMAN	TOIP1_HUMAN	PCM1_HUMAN	ANK2_HUMAN
NB5R3_HUMAN	RLA0_HUMAN	RBM47_HUMAN	RLA1_HUMAN		MTMR3_HUMAN	HABP4_HUMAN	TEBP_HUMAN	CAP1_HUMAN
GSHR_HUMAN	TETN_HUMAN	UBA6_HUMAN	RLA2_HUMAN		RAB31_HUMAN	PHYD1_HUMAN	RABE1_HUMAN	TFAP4_HUMAN
COX2_HUMAN	LA_HUMAN	SHOT1_HUMAN	RLA0_HUMAN		RIN1_HUMAN	NOL9_HUMAN	PCBP1_HUMAN	PFKAP_HUMAN
SODC_HUMAN	HEP2_HUMAN	KV229_HUMAN	TETN_HUMAN		SPTN1_HUMAN	FBP1L_HUMAN	PCBP2_HUMAN	XPC_HUMAN
CERU_HUMAN	ITB1_HUMAN	VWA8_HUMAN	LA_HUMAN		SNTB1_HUMAN	FKB15_HUMAN	CNN3_HUMAN	AK17A_HUMAN
F13A_HUMAN	K1C18_HUMAN	PGP_HUMAN	THBG_HUMAN		BYST_HUMAN	ZC3HD_HUMAN	SAFB1_HUMAN	SP3_HUMAN
PNPH_HUMAN	K2C8_HUMAN	SMHD1_HUMAN	HEP2_HUMAN		RUNX2_HUMAN	STXB5_HUMAN	SKIV2_HUMAN	NUCB1_HUMAN
HPRT_HUMAN	MYL1_HUMAN	CO6A6_HUMAN	ITB1_HUMAN		KGP1_HUMAN	DCAF8_HUMAN	CIP4_HUMAN	TOP2B_HUMAN
AATM_HUMAN	CO5A2_HUMAN	IGLL5_HUMAN	K1C18_HUMAN		HNRPD_HUMAN	MAGI3_HUMAN	NAB2_HUMAN	AKA12_HUMAN
PGK1_HUMAN	AGAL_HUMAN	PDLI1_HUMAN	K2C8_HUMAN		NID2_HUMAN	RAIN_HUMAN	ITSN1_HUMAN	DYST_HUMAN
KAD1_HUMAN	KV401_HUMAN	MYO1C_HUMAN	CO5A2_HUMAN		SAFB2_HUMAN	STRP1_HUMAN	STK11_HUMAN	CAV1_HUMAN
THRB_HUMAN	GELS_HUMAN	SNP23_HUMAN	AGAL_HUMAN		FA53B_HUMAN	RPRD2_HUMAN	ZYX_HUMAN	KMT2A_HUMAN
C1R_HUMAN	ATPB_HUMAN	AIP_HUMAN	KV230_HUMAN		ARHG7_HUMAN	BRE1A_HUMAN	SEPT7_HUMAN	LMNB2_HUMAN
HPT_HUMAN	CO2_HUMAN	LEG9_HUMAN	KV401_HUMAN		SCRIB_HUMAN	F1711_HUMAN	CCDC6_HUMAN	IF4G1_HUMAN
FA9_HUMAN	S10A6_HUMAN	STXB3_HUMAN	GELS_HUMAN		DPYL3_HUMAN	PEAR1_HUMAN	AINX_HUMAN	K1C17_HUMAN
CFAD_HUMAN	APOA4_HUMAN	SMAP_HUMAN	PTMA_HUMAN		ZMYM3_HUMAN	DEN4C_HUMAN	LAMA4_HUMAN	TLE3_HUMAN
PLMN_HUMAN	ENOA_HUMAN	AP3B1_HUMAN	ATPB_HUMAN		DYHC1_HUMAN	CARL1_HUMAN	PKN2_HUMAN	KPCT_HUMAN
FA12_HUMAN	G6PI_HUMAN	NDUS8_HUMAN	CO2_HUMAN		SRC8_HUMAN	CD276_HUMAN	TAF12_HUMAN	PTN12_HUMAN
CFAB_HUMAN	NPM_HUMAN	PSD11_HUMAN	S10A9_HUMAN		FAK2_HUMAN	TNS2_HUMAN	CPSF6_HUMAN	FAK1_HUMAN
CAH1_HUMAN	TPM3_HUMAN	PSD12_HUMAN	S10A6_HUMAN		FLNC_HUMAN	KANK2_HUMAN	DREB_HUMAN	LIPS_HUMAN
CAH2_HUMAN	HEXA_HUMAN	PSMD9_HUMAN	APOA4_HUMAN		RBM39_HUMAN	WAC2A_HUMAN	IF16_HUMAN	SRS11_HUMAN
ANT3_HUMAN	HYEP_HUMAN	ATOX1_HUMAN	ENOA_HUMAN		HIC1_HUMAN	MAP1S_HUMAN	RTN1_HUMAN	KPCD_HUMAN
A1AT_HUMAN	ACBP_HUMAN	PGRC1_HUMAN	PYGL_HUMAN		KPRA_HUMAN	AR6P4_HUMAN	PTN21_HUMAN	CALD1_HUMAN
AACT_HUMAN	LDHB_HUMAN	SPT5H_HUMAN	G6PI_HUMAN		DHX8_HUMAN	TENS3_HUMAN	UGPA_HUMAN	COEA1_HUMAN
ANGT_HUMAN	GPX1_HUMAN	DFFA_HUMAN	NPM_HUMAN		ITPR1_HUMAN	ZFY26_HUMAN	TPD53_HUMAN	CTSL2_HUMAN
A2MG_HUMAN	PROS_HUMAN	CLIC1_HUMAN	TPM3_HUMAN		IRF3_HUMAN	INT3_HUMAN	HNRL2_HUMAN	GFPT1_HUMAN
CO3_HUMAN	PDIA1_HUMAN	EIF3F_HUMAN	ITAV_HUMAN		KANK1_HUMAN	VIR_HUMAN	INF2_HUMAN	MEF2C_HUMAN
CYTC_HUMAN	H10_HUMAN	ODPX_HUMAN	HEXA_HUMAN		NCOA6_HUMAN	CYTSA_HUMAN	RHG31_HUMAN	MTG8_HUMAN
KNG1_HUMAN	CATD_HUMAN	QSOX1_HUMAN	HYEP_HUMAN		UBP10_HUMAN	PDPK2_HUMAN	AAK1_HUMAN	RING1_HUMAN
RASK_HUMAN	ANXA2_HUMAN	DCTN6_HUMAN	ACBP_HUMAN		RFTN1_HUMAN	IQEC1_HUMAN	RGPA2_HUMAN	CDK18_HUMAN
IGJ_HUMAN	CO8A_HUMAN	SAP18_HUMAN	LDHB_HUMAN		2A5D_HUMAN	K0930_HUMAN	ZN800_HUMAN	COGA1_HUMAN
KV133_HUMAN	CO8B_HUMAN	DNM1L_HUMAN	NFL_HUMAN		MVP_HUMAN	T132E_HUMAN	MST1L_HUMAN	ZO1_HUMAN
KVD28_HUMAN	CO8G_HUMAN	AGRIN_HUMAN	GPX1_HUMAN		LASP1_HUMAN	DEN5A_HUMAN	EMAL3_HUMAN	TISB_HUMAN
KV320_HUMAN	CAN1_HUMAN	PSDE_HUMAN	PDIA1_HUMAN		ARI5B_HUMAN	SDE2_HUMAN	TBC25_HUMAN	KHDR1_HUMAN
KV315_HUMAN	TBB5_HUMAN	BIN1_HUMAN	H10_HUMAN		NFAC4_HUMAN	CPZIP_HUMAN	ZN718_HUMAN	KLC1_HUMAN
HV353_HUMAN	TRY1_HUMAN	VMA5A_HUMAN	CSF1R_HUMAN		NFIX_HUMAN	NIPBL_HUMAN	TB10B_HUMAN	RHG01_HUMAN
HV307_HUMAN	PGS2_HUMAN	NOP56_HUMAN	CATD_HUMAN		ZN638_HUMAN	KANK3_HUMAN	TPRN_HUMAN	PCDH1_HUMAN
IGKC_HUMAN	SAP_HUMAN	DDX3X_HUMAN	ANXA2_HUMAN		NOLC1_HUMAN	CAVN1_HUMAN	FIL1L_HUMAN	GOGA3_HUMAN
IGHG1_HUMAN	HEXB_HUMAN	RNT2_HUMAN	CO8A_HUMAN		NUMA1_HUMAN	ZCHC8_HUMAN	GRAP1_HUMAN	DEMA_HUMAN
IGHG2_HUMAN	PROF1_HUMAN	IMA3_HUMAN	CO8B_HUMAN		SEPT2_HUMAN	MSD2_HUMAN	FNDC1_HUMAN	RBL2_HUMAN
IGHG3_HUMAN	APT_HUMAN	PPP6_HUMAN	CO8G_HUMAN		SUZ12_HUMAN	EDC4_HUMAN	PDCD4_HUMAN	CAMP2_HUMAN
IGHG4_HUMAN	SYEP_HUMAN	MA2B1_HUMAN	CAN1_HUMAN		R3HD1_HUMAN	VWA1_HUMAN	NCBP3_HUMAN	NCBP1_HUMAN
IGHM_HUMAN	CATB_HUMAN	PDXK_HUMAN	TBB5_HUMAN		ARHG6_HUMAN	EMSA1_HUMAN	CCD92_HUMAN	AHNK_HUMAN
IGHA1_HUMAN	HS90A_HUMAN	ISLR_HUMAN	TRY1_HUMAN		K0040_HUMAN	ZC3HE_HUMAN	LBH_HUMAN	FCHO2_HUMAN
1B07_HUMAN	HNRPC_HUMAN	HSPB6_HUMAN	PGS2_HUMAN		DPOD3_HUMAN	LARP1_HUMAN	COBL1_HUMAN	CGNL1_HUMAN
DRA_HUMAN	LAMB1_HUMAN	ACPM_HUMAN	SAP_HUMAN		ACAP2_HUMAN	NHS_HUMAN	H1BP3_HUMAN	NEXN_HUMAN
HBD_HUMAN	TPM2_HUMAN	COPE_HUMAN	HEXB_HUMAN		POSTN_HUMAN	MCAF1_HUMAN	CYBR1_HUMAN	NU160_HUMAN
CO1A1_HUMAN	FUMH_HUMAN	PDCD5_HUMAN	PROF1_HUMAN		PLCL1_HUMAN	MPRIP_HUMAN	ZN326_HUMAN	AKP13_HUMAN
CO3A1_HUMAN	TSP1_HUMAN	ANM5_HUMAN	SYEP_HUMAN		PEA15_HUMAN	RFIP1_HUMAN	PP6R3_HUMAN	BPTF_HUMAN
CO4A1_HUMAN	CO1A2_HUMAN	NHRF1_HUMAN	CATB_HUMAN		PGM5_HUMAN	GGYF2_HUMAN	FA76B_HUMAN	SFSWA_HUMAN
K1C14_HUMAN	ANXA6_HUMAN	TPP1_HUMAN	HS90A_HUMAN		KPCD1_HUMAN	SCAR5_HUMAN	NHSL2_HUMAN	CHD3_HUMAN
LMNA_HUMAN	BGLR_HUMAN	TCRG1_HUMAN	HNRPC_HUMAN		PLEC_HUMAN	THSD4_HUMAN	WDR44_HUMAN	TP53B_HUMAN
SPTA1_HUMAN	PFKAM_HUMAN	PSA7_HUMAN	LAMB1_HUMAN		TEBP_HUMAN	SRCAP_HUMAN	DOC11_HUMAN	EPS8_HUMAN
APOA1_HUMAN	HS90B_HUMAN	SCAM3_HUMAN	TPM2_HUMAN		RABE1_HUMAN	YJ005_HUMAN	TJAP1_HUMAN	ANK3_HUMAN
APOE_HUMAN	MMP2_HUMAN	BCKD_HUMAN	FUMH_HUMAN		RNPS1_HUMAN	ARHGI_HUMAN	TOIP1_HUMAN	DLG1_HUMAN
APOA2_HUMAN	SODE_HUMAN	MGST3_HUMAN	TSP1_HUMAN		RBP1_HUMAN	VP13C_HUMAN	HABP4_HUMAN	BNIP2_HUMAN
APOC3_HUMAN	CATG_HUMAN	TX1B3_HUMAN	CO1A2_HUMAN		PCBP1_HUMAN	RAPH1_HUMAN	SMAG2_HUMAN	CSTF3_HUMAN
FIBA_HUMAN	MGP_HUMAN	HAT1_HUMAN	ANXA6_HUMAN		TOM20_HUMAN	KCTD1_HUMAN	HP1B3_HUMAN	RHG05_HUMAN
FIBB_HUMAN	CO4A2_HUMAN	UB2L6_HUMAN	CBG_HUMAN		SAFB1_HUMAN	MD13L_HUMAN	CE170_HUMAN	ACACA_HUMAN
FIBG_HUMAN	CY1_HUMAN	CSKP_HUMAN	BGLR_HUMAN		SKIV2_HUMAN	CEP68_HUMAN	NOL9_HUMAN	CSN1_HUMAN
B3AT_HUMAN	TRFM_HUMAN	HNRDL_HUMAN	PFKAM_HUMAN		TERF2_HUMAN	SND1_HUMAN	CI129_HUMAN	ZBT17_HUMAN
SAMP_HUMAN	CFAH_HUMAN	XPO1_HUMAN	HS90B_HUMAN		NCOA2_HUMAN	DDX46_HUMAN	FKB15_HUMAN	PDZ1I_HUMAN
C1QA_HUMAN	RU17_HUMAN	SC16A_HUMAN	MMP2_HUMAN		DIXC1_HUMAN	DOK3_HUMAN	STXB5_HUMAN	EI2BE_HUMAN
C1QB_HUMAN	ITA5_HUMAN	PLXB2_HUMAN	SODE_HUMAN		TRAM1_HUMAN	3BP5L_HUMAN	SKT_HUMAN	PAK1_HUMAN
C1QC_HUMAN	VIME_HUMAN	SR140_HUMAN	CATG_HUMAN		CIP4_HUMAN	EEPD1_HUMAN	SPD2A_HUMAN	PAK2_HUMAN
CO9_HUMAN	A2AP_HUMAN	PUR4_HUMAN	ODPA_HUMAN		U2AFM_HUMAN	PCLI1_HUMAN	VP13D_HUMAN	STK3_HUMAN
APOH_HUMAN	RS17_HUMAN	DCLK1_HUMAN	CD14_HUMAN		NAB2_HUMAN	POGZ_HUMAN	CROCC_HUMAN	PSMD2_HUMAN
A2GL_HUMAN	K2C7_HUMAN	SCAM2_HUMAN	CO4A2_HUMAN		HERC1_HUMAN	MYH14_HUMAN	STRP1_HUMAN	SRSF9_HUMAN
FINC_HUMAN	ANXA5_HUMAN	ARC1B_HUMAN	CY1_HUMAN		MLF2_HUMAN	NUFP2_HUMAN	CE350_HUMAN	SRSF6_HUMAN
RET4_HUMAN	K1C16_HUMAN	ARPC2_HUMAN	CFAH_HUMAN		ITSN1_HUMAN	SZRD1_HUMAN	RPRD2_HUMAN	TIF1B_HUMAN
AMBP_HUMAN	RSSA_HUMAN	ARPC3_HUMAN	RU17_HUMAN		ZFHX3_HUMAN	DHX29_HUMAN	BRE1A_HUMAN	G3BP1_HUMAN
A1AG1_HUMAN	SNRPA_HUMAN	RPAC1_HUMAN	ITA5_HUMAN		ZYX_HUMAN	EMSY_HUMAN	ZN318_HUMAN	CLN3_HUMAN
FETUA_HUMAN	FGF2_HUMAN	PGRC2_HUMAN	VIME_HUMAN		SEPT7_HUMAN	RAI1_HUMAN	TASO2_HUMAN	ATM_HUMAN
TTHY_HUMAN	ENOG_HUMAN	PFD6_HUMAN	A2AP_HUMAN		CCDC6_HUMAN	WAPL_HUMAN	DEN4C_HUMAN	MTA1_HUMAN
ALBU_HUMAN	THIK_HUMAN	LAMA5_HUMAN	RS17_HUMAN		TENXA_HUMAN	I2BP2_HUMAN	CARL1_HUMAN	SNTB2_HUMAN
VTDB_HUMAN	GSTP1_HUMAN	PMM2_HUMAN	K2C7_HUMAN		PKN2_HUMAN	HUWE1_HUMAN	RN123_HUMAN	PPIG_HUMAN
TRFE_HUMAN	LEG1_HUMAN	CHAD_HUMAN	GNAI3_HUMAN		TAF12_HUMAN	TARSH_HUMAN	TNS2_HUMAN	TCOF_HUMAN
TRFL_HUMAN	DHPR_HUMAN	PPM1G_HUMAN	ANXA5_HUMAN		DPYL2_HUMAN	PHLB2_HUMAN	KANK2_HUMAN	GOGA4_HUMAN
HEMO_HUMAN	HMGB1_HUMAN	EIF3D_HUMAN	K1C16_HUMAN		CPSF6_HUMAN	CLC14_HUMAN	WAC2A_HUMAN	MYO9B_HUMAN
FRIL_HUMAN	RET1_HUMAN	EIF3H_HUMAN	RSSA_HUMAN		DREB_HUMAN	DAAM2_HUMAN	MAP1S_HUMAN	GAB1_HUMAN
FRIH_HUMAN	F16P1_HUMAN	BCAT2_HUMAN	SNRPA_HUMAN		IF16_HUMAN	PATL1_HUMAN	TENS3_HUMAN	NAB1_HUMAN
ANGI_HUMAN	TPM1_HUMAN	STX7_HUMAN	ENOG_HUMAN		RTN1_HUMAN	TTC7B_HUMAN	ZFY26_HUMAN	PRP4B_HUMAN
KLKB1_HUMAN	CLCA_HUMAN	YKT6_HUMAN	GSTP1_HUMAN		TPD53_HUMAN	RBM23_HUMAN	ZN626_HUMAN	HDAC1_HUMAN
C4BPA_HUMAN	CLCB_HUMAN	ARPC5_HUMAN	LEG1_HUMAN		MIC60_HUMAN	PABP2_HUMAN	VIR_HUMAN	KCC2D_HUMAN
VTNC_HUMAN	ANXA4_HUMAN	PDPK1_HUMAN	DHPR_HUMAN		K1109_HUMAN	KTN1_HUMAN	CYTSA_HUMAN	DCTN2_HUMAN
CATA_HUMAN	DLDH_HUMAN	DHX15_HUMAN	HMGB1_HUMAN		RHG31_HUMAN	BCL9L_HUMAN	PDPK2_HUMAN	IQGA2_HUMAN
GLCM_HUMAN	ROA1_HUMAN	MCES_HUMAN	F16P1_HUMAN		AAK1_HUMAN	CASZ1_HUMAN	IQEC1_HUMAN	STIM1_HUMAN
FUCO_HUMAN	RU2A_HUMAN	PRP4_HUMAN	TPM1_HUMAN		C19L2_HUMAN	LUZP1_HUMAN	RGPA1_HUMAN	TRA2A_HUMAN
ALDOA_HUMAN	COX6C_HUMAN	SERA_HUMAN	CLCA_HUMAN		MA7D1_HUMAN	ZCH18_HUMAN	ABLM2_HUMAN	SNX1_HUMAN
CYTB_HUMAN	TACD2_HUMAN	NDUS4_HUMAN	ANXA4_HUMAN		TBC25_HUMAN	RETR3_HUMAN	CPZIP_HUMAN	PWP1_HUMAN
ANXA1_HUMAN	C1S_HUMAN	PSMD3_HUMAN	CN37_HUMAN		LARP7_HUMAN	MON1A_HUMAN	NIPBL_HUMAN	MTMR1_HUMAN
APOB_HUMAN	PARP1_HUMAN	PAPS1_HUMAN	DLDH_HUMAN		TB10B_HUMAN	LIPB1_HUMAN	TET2_HUMAN	ASPP2_HUMAN
SODM_HUMAN	UCHL1_HUMAN	SNUT1_HUMAN	ROA1_HUMAN		FIL1L_HUMAN	NIPA_HUMAN	HMBX1_HUMAN	RIN1_HUMAN
HRG_HUMAN	LKHA4_HUMAN	TGFI1_HUMAN	COX6C_HUMAN		GRAP1_HUMAN	RGPS2_HUMAN	REEP3_HUMAN	THOC5_HUMAN
THY1_HUMAN	ALDOC_HUMAN	MCA3_HUMAN	TACD2_HUMAN		SYTL3_HUMAN	LSR_HUMAN	K121L_HUMAN	SPTN1_HUMAN
A1BG_HUMAN	CO4A_HUMAN	HNRPR_HUMAN	C1S_HUMAN		PDCD4_HUMAN	PA24D_HUMAN	PR40B_HUMAN	PKP1_HUMAN
HG2A_HUMAN	HS71B_HUMAN	TXNL1_HUMAN	PARP1_HUMAN		CCD92_HUMAN	GPSM1_HUMAN	PPR18_HUMAN	SNTB1_HUMAN
K2C1_HUMAN	IGA2_HUMAN	TPD54_HUMAN	LKHA4_HUMAN		H1BP3_HUMAN	C2CD5_HUMAN	CAVN1_HUMAN	BYST_HUMAN
VWF_HUMAN	IGD_HUMAN	PPIH_HUMAN	ALDOC_HUMAN		CYBR1_HUMAN	PRAG1_HUMAN	EDC4_HUMAN	CDK13_HUMAN
TBB4A_HUMAN	IGK_HUMAN	ARK72_HUMAN	CO4B_HUMAN		PP6R3_HUMAN	I2BP1_HUMAN	NFRKB_HUMAN	IL16_HUMAN
G3P_HUMAN	IGL1_HUMAN	E41L2_HUMAN	GSTT2_HUMAN		MTX3_HUMAN	HID1_HUMAN	KLC3_HUMAN	PDE1C_HUMAN
CPNS1_HUMAN	IGLC3_HUMAN	LTOR5_HUMAN	SAA1_HUMAN		FA76B_HUMAN	PRR15_HUMAN	VWA1_HUMAN	DSG2_HUMAN
HSPB1_HUMAN	CALM3_HUMAN	CAH12_HUMAN	HS71B_HUMAN		WDR44_HUMAN	AHNK2_HUMAN	CTR9_HUMAN	EFR3A_HUMAN
CY24B_HUMAN	GAL3A_HUMAN	DNPH1_HUMAN	IGA2_HUMAN		DOC11_HUMAN	FUND1_HUMAN	EMSA1_HUMAN	SCRIB_HUMAN
RPN1_HUMAN	RO60_HUMAN	TIM44_HUMAN	IGG1_HUMAN		TJAP1_HUMAN	SUGP1_HUMAN	ZC3HE_HUMAN	SREC_HUMAN
RPN2_HUMAN	LYAG_HUMAN	PLRG1_HUMAN	IGK_HUMAN		TOIP1_HUMAN	CCAR1_HUMAN	LARP1_HUMAN	DOCK1_HUMAN
GNAI2_HUMAN	RRAS_HUMAN	RGS10_HUMAN	IGL1_HUMAN		MIIP_HUMAN	TARG1_HUMAN	PXDC2_HUMAN	DPYL3_HUMAN
AT1A1_HUMAN	H14_HUMAN	ZN207_HUMAN	IGLC3_HUMAN		CE170_HUMAN	GPAM1_HUMAN	MPRIP_HUMAN	DYHC1_HUMAN
AT1B1_HUMAN	THIO_HUMAN	NDUB3_HUMAN	HV108_HUMAN		ZN362_HUMAN	PALM2_HUMAN	RFIP1_HUMAN	SRC8_HUMAN
APOD_HUMAN	COX5B_HUMAN	NDUA2_HUMAN	HV335_HUMAN		FBP1L_HUMAN	RB12B_HUMAN	IGS10_HUMAN	FLNC_HUMAN
ALDH2_HUMAN	KAP0_HUMAN	ASNA_HUMAN	HV43D_HUMAN		FKB15_HUMAN	SRRM1_HUMAN	GGYF2_HUMAN	RBM39_HUMAN
ITB2_HUMAN	ESTD_HUMAN	BUB3_HUMAN	CALM3_HUMAN		ZEP3_HUMAN	SYTL1_HUMAN	ARHGI_HUMAN	SPRL1_HUMAN
S10A8_HUMAN	CH60_HUMAN	ACTN4_HUMAN	GAL3A_HUMAN		ZC3HD_HUMAN	HACE1_HUMAN	PKHM3_HUMAN	HIC1_HUMAN
HMGN1_HUMAN	CLUS_HUMAN	MAAI_HUMAN	RO60_HUMAN		UBR4_HUMAN	PELP1_HUMAN	RAPH1_HUMAN	DHX8_HUMAN
IC1_HUMAN	BIP_HUMAN	AP1G1_HUMAN	LYAG_HUMAN		STXB5_HUMAN	ABI1_HUMAN	MD13L_HUMAN	ITPR3_HUMAN
CFAI_HUMAN	LAMC1_HUMAN	ENSA_HUMAN	RRAS_HUMAN		SKT_HUMAN	RPTOR_HUMAN	RS27L_HUMAN	ITPR1_HUMAN
PERM_HUMAN	HSP7C_HUMAN	SYNC_HUMAN	H14_HUMAN		ZBT37_HUMAN	CCAR2_HUMAN	CEP68_HUMAN	IRF3_HUMAN
IF2A_HUMAN	ODPB_HUMAN	CPSF5_HUMAN	ODP2_HUMAN		MAGI3_HUMAN	ZN687_HUMAN	SND1_HUMAN	TRIPC_HUMAN
HMGN2_HUMAN	PYGB_HUMAN	LANC1_HUMAN	THIO_HUMAN		SPD2A_HUMAN	INT1_HUMAN	MEPCE_HUMAN	PUM1_HUMAN
RLA1_HUMAN	RALB_HUMAN	STRN_HUMAN	COX5B_HUMAN		VP13D_HUMAN	LAT4_HUMAN	DOK3_HUMAN	MDC1_HUMAN
RLA2_HUMAN	LAMP1_HUMAN	IDH3B_HUMAN	CO7_HUMAN		RAIN_HUMAN	SYNPO_HUMAN	TAOK1_HUMAN	EPN4_HUMAN
RLA0_HUMAN	ACADM_HUMAN	CALU_HUMAN	KAP0_HUMAN		STRP1_HUMAN	FNBP4_HUMAN	3BP5L_HUMAN	KANK1_HUMAN
TETN_HUMAN	TOP1_HUMAN	SAHH2_HUMAN	ESTD_HUMAN		RPRD2_HUMAN	MINK1_HUMAN	EEPD1_HUMAN	NCOA6_HUMAN
LA_HUMAN	G6PD_HUMAN	RAD21_HUMAN	CH60_HUMAN		F1711_HUMAN	AF1L2_HUMAN	ZCCHV_HUMAN	GSE1_HUMAN
1A24_HUMAN	PYC_HUMAN	GMFG_HUMAN	CLUS_HUMAN		TAF3_HUMAN	OXR1_HUMAN	KANL1_HUMAN	2A5D_HUMAN
ITB1_HUMAN	C1TC_HUMAN	PLIN1_HUMAN	BIP_HUMAN		SNX30_HUMAN	WDTC1_HUMAN	LYSM3_HUMAN	LTBP1_HUMAN
K1C18_HUMAN	ADHX_HUMAN	KPRB_HUMAN	LAMC1_HUMAN		TASO2_HUMAN	NKAP_HUMAN	POGZ_HUMAN	MEF2D_HUMAN
K2C8_HUMAN	PABP1_HUMAN	SMCA5_HUMAN	HSP7C_HUMAN		DEN4C_HUMAN	F16A2_HUMAN	NUFP2_HUMAN	CHD4_HUMAN
MYL1_HUMAN	SYHC_HUMAN	OPA1_HUMAN	GTR1_HUMAN		CARL1_HUMAN	ARFG2_HUMAN	SZRD1_HUMAN	LASP1_HUMAN
CO5A2_HUMAN	CO6A1_HUMAN	PEPL_HUMAN	ODPB_HUMAN		FBXW9_HUMAN	SIR6_HUMAN	MAVS_HUMAN	ARI5B_HUMAN
AGAL_HUMAN	CO6A2_HUMAN	SNX3_HUMAN	ITAM_HUMAN		TNS2_HUMAN	CCYL1_HUMAN	DHX29_HUMAN	NFAC4_HUMAN
KV230_HUMAN	CO6A3_HUMAN	VINEX_HUMAN	PYGB_HUMAN		KANK2_HUMAN	KRI1_HUMAN	EMSY_HUMAN	NFIX_HUMAN
GELS_HUMAN	ADT3_HUMAN	HNRPQ_HUMAN	SPTB1_HUMAN		WAC2A_HUMAN	TM87A_HUMAN	RAI1_HUMAN	NUMA1_HUMAN
ATPB_HUMAN	IMDH2_HUMAN	GMDS_HUMAN	ACADM_HUMAN		CP135_HUMAN	ATAD1_HUMAN	WAPL_HUMAN	GAPD1_HUMAN
S10A9_HUMAN	TPR_HUMAN	DIAP1_HUMAN	TOP1_HUMAN		TBC9B_HUMAN	PAIRB_HUMAN	I2BP2_HUMAN	FL2D_HUMAN
S10A6_HUMAN	PIP_HUMAN	SEP15_HUMAN	G6PD_HUMAN		MAP1S_HUMAN	LEMD2_HUMAN	AB1IP_HUMAN	SEPT2_HUMAN
APOA4_HUMAN	KCRB_HUMAN	EXOC3_HUMAN	C1TC_HUMAN		TENS3_HUMAN	ZBT44_HUMAN	RBBP6_HUMAN	R3HD1_HUMAN
IF4E_HUMAN	ANXA3_HUMAN	PLIN3_HUMAN	ADHX_HUMAN		ZFY26_HUMAN	LIPB2_HUMAN	HUWE1_HUMAN	ARHG6_HUMAN
ENOA_HUMAN	ODBA_HUMAN	IMA7_HUMAN	PABP1_HUMAN		RHG17_HUMAN	LS14A_HUMAN	TARSH_HUMAN	DPOD3_HUMAN
PYGL_HUMAN	ACTN1_HUMAN	UGDH_HUMAN	NFH_HUMAN		VIR_HUMAN	CCNY_HUMAN	CK096_HUMAN	ACAP2_HUMAN
G6PI_HUMAN	CADH1_HUMAN	CTND1_HUMAN	CO6A1_HUMAN		PDPK2_HUMAN	RB15B_HUMAN	PHLB2_HUMAN	BRD3_HUMAN
NPM_HUMAN	PEPD_HUMAN	SNX2_HUMAN	CO6A2_HUMAN		IQEC1_HUMAN	ABCF1_HUMAN	DAAM2_HUMAN	POSTN_HUMAN
TPM3_HUMAN	XRCC6_HUMAN	USO1_HUMAN	CO6A3_HUMAN		RGPA1_HUMAN	PPHLN_HUMAN	K1328_HUMAN	PLCL1_HUMAN
ITAV_HUMAN	XRCC5_HUMAN	TOM1_HUMAN	ADT1_HUMAN		K0930_HUMAN	SYNE1_HUMAN	PABP2_HUMAN	PEA15_HUMAN
HEXA_HUMAN	COX41_HUMAN	F262_HUMAN	ADT3_HUMAN		P4R3A_HUMAN	ARI1B_HUMAN	PB1_HUMAN	PGM5_HUMAN
HYEP_HUMAN	LAMP2_HUMAN	CCD22_HUMAN	IMDH2_HUMAN		PKHA7_HUMAN	REPS2_HUMAN	KTN1_HUMAN	PLEC_HUMAN
ACBP_HUMAN	RINI_HUMAN	DKC1_HUMAN	TPR_HUMAN		DEN5A_HUMAN	SMRC2_HUMAN	BCL9L_HUMAN	PCM1_HUMAN
LDHB_HUMAN	CSPG2_HUMAN	IF2P_HUMAN	PIP_HUMAN		SDE2_HUMAN	PKHO2_HUMAN	PHLB1_HUMAN	TEBP_HUMAN
GPX1_HUMAN	EF2_HUMAN	EDF1_HUMAN	KCRB_HUMAN		CPZIP_HUMAN	DLG5_HUMAN	URP2_HUMAN	NECT1_HUMAN
PDIA1_HUMAN	K1C10_HUMAN	DNJA2_HUMAN	ANXA3_HUMAN		NIPBL_HUMAN	MICA1_HUMAN	LUZP1_HUMAN	RABE1_HUMAN
H10_HUMAN	K2C5_HUMAN	BRD4_HUMAN	ODBA_HUMAN		PRR5L_HUMAN	SSH3_HUMAN	ZCH18_HUMAN	PCBP1_HUMAN
CATD_HUMAN	PDIA4_HUMAN	CUTA_HUMAN	ACTN1_HUMAN		K121L_HUMAN	DEN1A_HUMAN	MON1A_HUMAN	PCBP2_HUMAN
ANXA2_HUMAN	P4HA1_HUMAN	PFD1_HUMAN	CADH1_HUMAN		PPR18_HUMAN	PARD3_HUMAN	LIPB1_HUMAN	CNN3_HUMAN
CO8A_HUMAN	TCTP_HUMAN	PP1RB_HUMAN	XRCC6_HUMAN		CAVN1_HUMAN	PAR3L_HUMAN	NIPA_HUMAN	SAFB1_HUMAN
CO8B_HUMAN	HEM2_HUMAN	NOL3_HUMAN	XRCC5_HUMAN		ZCHC8_HUMAN	PNISR_HUMAN	PKHL1_HUMAN	PP1R7_HUMAN
CO8G_HUMAN	1A11_HUMAN	WDR1_HUMAN	COX41_HUMAN		MSD2_HUMAN	SHRM3_HUMAN	CIR1_HUMAN	SF3A1_HUMAN
CAN1_HUMAN	PLSL_HUMAN	CPNE3_HUMAN	RINI_HUMAN		EDC4_HUMAN	PPIL4_HUMAN	DDX42_HUMAN	SKIV2_HUMAN
TBB5_HUMAN	PLST_HUMAN	HIP1R_HUMAN	CSPG2_HUMAN		NFRKB_HUMAN	TF3C2_HUMAN	P66A_HUMAN	NHRF2_HUMAN
TRY1_HUMAN	ACPH_HUMAN	DJC13_HUMAN	EF2_HUMAN		INT5_HUMAN	TB22A_HUMAN	C2CD5_HUMAN	CIP4_HUMAN
PGS2_HUMAN	ETFA_HUMAN	COQ9_HUMAN	K1C10_HUMAN		VWA1_HUMAN	HDAC7_HUMAN	RASL3_HUMAN	TRIPB_HUMAN
SAP_HUMAN	CD59_HUMAN	GGCT_HUMAN	K2C5_HUMAN		PGM2L_HUMAN	BCL7C_HUMAN	PRAG1_HUMAN	MED1_HUMAN
HEXB_HUMAN	MIF_HUMAN	NDUS7_HUMAN	PDIA4_HUMAN		CTR9_HUMAN	POF1B_HUMAN	I2BP1_HUMAN	PTN14_HUMAN
CATL1_HUMAN	CD99_HUMAN	NDUS2_HUMAN	CO6_HUMAN		TTC33_HUMAN	ATX2L_HUMAN	HID1_HUMAN	U2AFM_HUMAN
PROF1_HUMAN	GLU2B_HUMAN	NIPS2_HUMAN	P4HA1_HUMAN		EMSA1_HUMAN	PHIP_HUMAN	AHNK2_HUMAN	NAB2_HUMAN
APT_HUMAN	HCLS1_HUMAN	CILP1_HUMAN	TCTP_HUMAN		WDR59_HUMAN	NELFB_HUMAN	KSR1_HUMAN	MYLK_HUMAN
SYEP_HUMAN	FPPS_HUMAN	PDCD6_HUMAN	HEM2_HUMAN		ZC3HE_HUMAN	PALLD_HUMAN	NXP20_HUMAN	EFNB3_HUMAN
CATB_HUMAN	CX7A2_HUMAN	TBCA_HUMAN	HLAE_HUMAN		LARP1_HUMAN	ATLA1_HUMAN	PHF6_HUMAN	ITSN1_HUMAN
HS90A_HUMAN	NID1_HUMAN	VATG1_HUMAN	2B14_HUMAN		FIP1_HUMAN	MADD_HUMAN	CUL9_HUMAN	STK11_HUMAN
HNRPC_HUMAN	AK1A1_HUMAN	VPS4B_HUMAN	PLSL_HUMAN		PXDC2_HUMAN	DNJC9_HUMAN	SUGP1_HUMAN	ZYX_HUMAN
LAMB1_HUMAN	KPYM_HUMAN	H2AY_HUMAN	PLST_HUMAN		TMC5_HUMAN	SEPT1_HUMAN	SUGP2_HUMAN	SEPT7_HUMAN
TPM2_HUMAN	ENPL_HUMAN	SH3L1_HUMAN	ETFA_HUMAN		MPRIP_HUMAN	DDB2_HUMAN	GPAM1_HUMAN	TENXA_HUMAN
FUMH_HUMAN	CX6B1_HUMAN	FLNB_HUMAN	KAP2_HUMAN		RFIP1_HUMAN	DDX1_HUMAN	RB12B_HUMAN	PKN2_HUMAN
TSP1_HUMAN	HNRPL_HUMAN	NDUS6_HUMAN	CD59_HUMAN		GGYF2_HUMAN	PIEZ1_HUMAN	RAVR1_HUMAN	TAF12_HUMAN
CO1A2_HUMAN	SYDC_HUMAN	CISY_HUMAN	MIF_HUMAN		SRCAP_HUMAN	GBF1_HUMAN	SRRM1_HUMAN	CPSF6_HUMAN
ANXA6_HUMAN	PLAK_HUMAN	SC22B_HUMAN	GLU2B_HUMAN		FA83H_HUMAN	PHF3_HUMAN	PHAR4_HUMAN	SMN_HUMAN
RHOC_HUMAN	QCR7_HUMAN	PR40A_HUMAN	CX7A2_HUMAN		YJ005_HUMAN	NDRG1_HUMAN	PELP1_HUMAN	DREB_HUMAN
BGLR_HUMAN	CBPA3_HUMAN	MTX2_HUMAN	NID1_HUMAN		ARHGI_HUMAN	ZN592_HUMAN	ABI1_HUMAN	IF16_HUMAN
PFKAM_HUMAN	FABP4_HUMAN	VP26A_HUMAN	AK1A1_HUMAN		FGD6_HUMAN	MY18A_HUMAN	CNTRB_HUMAN	RTN1_HUMAN
HS90B_HUMAN	ALDR_HUMAN	PSIP1_HUMAN	KPYM_HUMAN		GRIN3_HUMAN	ANS1A_HUMAN	ZN687_HUMAN	PTN21_HUMAN
MMP2_HUMAN	AMPN_HUMAN	NDUS3_HUMAN	ENPL_HUMAN		VP13C_HUMAN	LPAR1_HUMAN	ZCH24_HUMAN	UGPA_HUMAN
SODE_HUMAN	ARSA_HUMAN	SRS10_HUMAN	CX6B1_HUMAN		RAPH1_HUMAN	NECT2_HUMAN	CLASR_HUMAN	TPD53_HUMAN
CATG_HUMAN	EZRI_HUMAN	ECI2_HUMAN	HNRPL_HUMAN		H32_HUMAN	TFG_HUMAN	EH1L1_HUMAN	HNRL2_HUMAN
MGP_HUMAN	UCHL3_HUMAN	BAF_HUMAN	PLAK_HUMAN		MD13L_HUMAN	HDAC2_HUMAN	STAG2_HUMAN	PDS5A_HUMAN
ODPA_HUMAN	PGDH_HUMAN	SF3B1_HUMAN	CBPA3_HUMAN		CEP68_HUMAN	REQU_HUMAN	SYNPO_HUMAN	RHG31_HUMAN
CD14_HUMAN	IGLL1_HUMAN	CSDE1_HUMAN	FABP4_HUMAN		SND1_HUMAN	CBP_HUMAN	AF1L2_HUMAN	AAK1_HUMAN
CO4A2_HUMAN	RS2_HUMAN	PRKRA_HUMAN	AMPN_HUMAN		BZW1_HUMAN	SHIP1_HUMAN	NKAP_HUMAN	RGPA2_HUMAN
CY1_HUMAN	DESP_HUMAN	LYPA1_HUMAN	CBPN_HUMAN		MIGA2_HUMAN	OSTF1_HUMAN	ATL1_HUMAN	ZN800_HUMAN
CFAH_HUMAN	MUC1_HUMAN	U520_HUMAN	EZRI_HUMAN		RSRC2_HUMAN	BAD_HUMAN	ARFG2_HUMAN	EMAL3_HUMAN
RU17_HUMAN	TIMP2_HUMAN	TIPRL_HUMAN	UCHL3_HUMAN		DOK3_HUMAN	ARHG2_HUMAN	ARFG1_HUMAN	RPA43_HUMAN
NFIC_HUMAN	CD44_HUMAN	NU155_HUMAN	NDKA_HUMAN		3BP5L_HUMAN	USP9X_HUMAN	CCYL1_HUMAN	LSM12_HUMAN
VIME_HUMAN	ITB4_HUMAN	CMC1_HUMAN	GNS_HUMAN		EEPD1_HUMAN	UBP7_HUMAN	ENAH_HUMAN	TBC25_HUMAN
A2AP_HUMAN	CBR1_HUMAN	TCEA3_HUMAN	IGLL1_HUMAN		TRM1L_HUMAN	LPP_HUMAN	KRI1_HUMAN	GLYR1_HUMAN
RS17_HUMAN	H15_HUMAN	EIF3G_HUMAN	RS2_HUMAN		PRIC2_HUMAN	CAVN3_HUMAN	DTWD2_HUMAN	TB10B_HUMAN
K2C7_HUMAN	H12_HUMAN	CBR3_HUMAN	DESP_HUMAN		POGZ_HUMAN	SYAP1_HUMAN	TM87A_HUMAN	FIL1L_HUMAN
ANXA5_HUMAN	NCPR_HUMAN	IDHC_HUMAN	RFA2_HUMAN		MYH14_HUMAN	TM230_HUMAN	RETR2_HUMAN	GRAP1_HUMAN
RSSA_HUMAN	AT2A2_HUMAN	RBBP9_HUMAN	MUC1_HUMAN		NUFP2_HUMAN	PLPL2_HUMAN	PAIRB_HUMAN	SYTL3_HUMAN
SNRPA_HUMAN	CD36_HUMAN	STAM2_HUMAN	CD44_HUMAN		SZRD1_HUMAN	S2546_HUMAN	LEMD2_HUMAN	RHG29_HUMAN
THIK_HUMAN	NAGAB_HUMAN	PRAF3_HUMAN	ITB4_HUMAN		MAVS_HUMAN	K1143_HUMAN	LIPB2_HUMAN	PDCD4_HUMAN
GSTP1_HUMAN	HSP76_HUMAN	DNJC8_HUMAN	CBR1_HUMAN		DHX29_HUMAN	TTC28_HUMAN	CCNY_HUMAN	CRTC2_HUMAN
LEG1_HUMAN	AATC_HUMAN	ATP5H_HUMAN	NCK1_HUMAN		EMSY_HUMAN	CLD23_HUMAN	EHBP1_HUMAN	NCBP3_HUMAN
DHPR_HUMAN	UBF1_HUMAN	FLOT1_HUMAN	H15_HUMAN		RBBP6_HUMAN	AKTS1_HUMAN	NAV1_HUMAN	KLH22_HUMAN
HMGB1_HUMAN	CAN2_HUMAN	ATP5L_HUMAN	H13_HUMAN		FGD2_HUMAN	SH3K1_HUMAN	PPHLN_HUMAN	CCD92_HUMAN
RET1_HUMAN	DDX5_HUMAN	GLRX3_HUMAN	H12_HUMAN		HUWE1_HUMAN	ATG2B_HUMAN	DOCK8_HUMAN	LBH_HUMAN
F16P1_HUMAN	PFKAL_HUMAN	RL1D1_HUMAN	AT2A2_HUMAN		TARSH_HUMAN	SYTL4_HUMAN	SYNE1_HUMAN	COBL1_HUMAN
SPRC_HUMAN	LEG3_HUMAN	NEBL_HUMAN	YBOX3_HUMAN		PP4P1_HUMAN	S7A6O_HUMAN	RAI3_HUMAN	H1BP3_HUMAN
GSTM1_HUMAN	PRS6A_HUMAN	S14L2_HUMAN	NAGAB_HUMAN		DAAM2_HUMAN	KCD12_HUMAN	TET1_HUMAN	CYBR1_HUMAN
TPM1_HUMAN	TCPA_HUMAN	STC2_HUMAN	HSP76_HUMAN		TTC7B_HUMAN	REPS1_HUMAN	ZNRF2_HUMAN	DCAF6_HUMAN
CLCA_HUMAN	RL35A_HUMAN	SRP72_HUMAN	HMGA1_HUMAN		PABP2_HUMAN	F122A_HUMAN	SNIP1_HUMAN	ZN326_HUMAN
CLCB_HUMAN	RL7_HUMAN	DDAH1_HUMAN	AATC_HUMAN		KTN1_HUMAN	RMXL1_HUMAN	SMRC2_HUMAN	PP6R3_HUMAN
ANXA4_HUMAN	VINC_HUMAN	MTA2_HUMAN	CAN2_HUMAN		BCL9L_HUMAN	MCRS1_HUMAN	GOGA5_HUMAN	FA76B_HUMAN
CN37_HUMAN	LBP_HUMAN	TOM70_HUMAN	DESM_HUMAN		PHLB1_HUMAN	CCD97_HUMAN	CCER1_HUMAN	NHSL2_HUMAN
HMOX1_HUMAN	1B57_HUMAN	MYO1D_HUMAN	DDX5_HUMAN		N4BP2_HUMAN	PGM2_HUMAN	STT3B_HUMAN	WDR44_HUMAN
DLDH_HUMAN	ITB6_HUMAN	SC24D_HUMAN	PFKAL_HUMAN		URP2_HUMAN	BORC6_HUMAN	PREX1_HUMAN	TJAP1_HUMAN
ROA1_HUMAN	RL17_HUMAN	UFL1_HUMAN	LEG3_HUMAN		CASZ1_HUMAN	LIN37_HUMAN	PKHO2_HUMAN	TOIP1_HUMAN
RU2A_HUMAN	PGAM1_HUMAN	PLPHP_HUMAN	PRS6A_HUMAN		LUZP1_HUMAN	S41A3_HUMAN	DTX3L_HUMAN	HABP4_HUMAN
COX6C_HUMAN	RCC1_HUMAN	ERLN2_HUMAN	TCPA_HUMAN		MYPOP_HUMAN	AJUBA_HUMAN	DLG5_HUMAN	MIIP_HUMAN
TACD2_HUMAN	ATP5J_HUMAN	PRP6_HUMAN	RL35A_HUMAN		ZCH18_HUMAN	FXL20_HUMAN	CABL1_HUMAN	RBG1L_HUMAN
C1S_HUMAN	ML12A_HUMAN	AP2A2_HUMAN	ARF4_HUMAN		LIPB1_HUMAN	CHAP1_HUMAN	MICA1_HUMAN	ZN362_HUMAN
PARP1_HUMAN	NUCL_HUMAN	SC31A_HUMAN	RL7_HUMAN		NIPA_HUMAN	PDLI2_HUMAN	SSH3_HUMAN	FBP1L_HUMAN
LOX5_HUMAN	HXK1_HUMAN	ARK73_HUMAN	VINC_HUMAN		PRSR2_HUMAN	ANCHR_HUMAN	DEN1A_HUMAN	EYS_HUMAN
LKHA4_HUMAN	RPAB1_HUMAN	NDUB8_HUMAN	LBP_HUMAN		RGPS2_HUMAN	UBP47_HUMAN	RPGF6_HUMAN	FKB15_HUMAN
ALDOC_HUMAN	NDUV2_HUMAN	NDUA7_HUMAN	RL17_HUMAN		LSR_HUMAN	MARK4_HUMAN	PARD3_HUMAN	ZC3HD_HUMAN
CO4A_HUMAN	SPEE_HUMAN	RTN3_HUMAN	PGAM1_HUMAN		CIR1_HUMAN	TRI47_HUMAN	PAR3L_HUMAN	STXB5_HUMAN
HS71B_HUMAN	A1AG2_HUMAN	LETM1_HUMAN	RCC1_HUMAN		C2CD5_HUMAN	PRIPO_HUMAN	SHRM3_HUMAN	SKT_HUMAN
IGA2_HUMAN	CSK22_HUMAN	LC7L3_HUMAN	ATP5J_HUMAN		RASL3_HUMAN	YTDC1_HUMAN	PPIL4_HUMAN	RHG21_HUMAN
IGD_HUMAN	ITIH2_HUMAN	GOSR1_HUMAN	ML12A_HUMAN		PRAG1_HUMAN	FRMD6_HUMAN	TF3C2_HUMAN	KANK4_HUMAN
IGK_HUMAN	ITIH1_HUMAN	VAPB_HUMAN	NUCL_HUMAN		CC125_HUMAN	ARAP1_HUMAN	CHUR_HUMAN	MAGI3_HUMAN
IGL1_HUMAN	NFKB1_HUMAN	NDUAA_HUMAN	HXK1_HUMAN		I2BP1_HUMAN	AGRA2_HUMAN	HDAC7_HUMAN	SPD2A_HUMAN
IGLC3_HUMAN	TYPH_HUMAN	FKBP9_HUMAN	NDUV2_HUMAN		PRR15_HUMAN	FCRL4_HUMAN	STAG1_HUMAN	RAIN_HUMAN
CALM3_HUMAN	IF2B_HUMAN	6PGL_HUMAN	A1AG2_HUMAN		AHNK2_HUMAN	RBM14_HUMAN	LMO7_HUMAN	STRP1_HUMAN
GAL3A_HUMAN	ANXA7_HUMAN	LYPA2_HUMAN	ITIH2_HUMAN		MA7D3_HUMAN	FMNL2_HUMAN	ATX2L_HUMAN	CE350_HUMAN
RNAS2_HUMAN	RAB5A_HUMAN	IPO7_HUMAN	ITIH1_HUMAN		CUL9_HUMAN	PP1RA_HUMAN	PHIP_HUMAN	MRCKA_HUMAN
RO60_HUMAN	RAB6A_HUMAN	CD2B2_HUMAN	NFKB1_HUMAN		UBR1_HUMAN	UIF_HUMAN	GAB3_HUMAN	RPRD2_HUMAN
LYAG_HUMAN	PSB1_HUMAN	SVIL_HUMAN	TYPH_HUMAN		CCAR1_HUMAN	CIC_HUMAN	NELFB_HUMAN	PR38B_HUMAN
RRAS_HUMAN	COX5A_HUMAN	AHSA1_HUMAN	IF2B_HUMAN		HOMEZ_HUMAN	UIMC1_HUMAN	PALLD_HUMAN	BRE1A_HUMAN
1B58_HUMAN	LMNB1_HUMAN	G6PE_HUMAN	ANXA7_HUMAN		GPAM1_HUMAN	WDR24_HUMAN	ATLA1_HUMAN	TAF3_HUMAN
1C07_HUMAN	MIME_HUMAN	MPC2_HUMAN	BTF3_HUMAN		RB12B_HUMAN	KS6C1_HUMAN	SYNE2_HUMAN	TASO2_HUMAN
OSTP_HUMAN	ICAL_HUMAN	ETHE1_HUMAN	MX1_HUMAN		RAVR1_HUMAN	UBL7_HUMAN	CNKR2_HUMAN	DAB2P_HUMAN
ODP2_HUMAN	CO5A1_HUMAN	ACSL3_HUMAN	PSB1_HUMAN		SRRM1_HUMAN	SIN3A_HUMAN	DNJC9_HUMAN	DEN4C_HUMAN
THIO_HUMAN	ASPG_HUMAN	CDS2_HUMAN	H2A1D_HUMAN		SYTL1_HUMAN	RSF1_HUMAN	AUTS2_HUMAN	CARL1_HUMAN
COX5B_HUMAN	PTN_HUMAN	OXSR1_HUMAN	COX5A_HUMAN		PHAR4_HUMAN	RBM15_HUMAN	BBX_HUMAN	ZMYM4_HUMAN
PPGB_HUMAN	GSTM3_HUMAN	PTBP3_HUMAN	LMNB1_HUMAN		ABI1_HUMAN	RUFY1_HUMAN	SEPT1_HUMAN	RN123_HUMAN
KAP0_HUMAN	VATB2_HUMAN	LSM8_HUMAN	MIME_HUMAN		SPICE_HUMAN	NIBL1_HUMAN	TITIN_HUMAN	TNS2_HUMAN
ESTD_HUMAN	CSRP1_HUMAN	AP2A1_HUMAN	ICAL_HUMAN		RPTOR_HUMAN	RMD3_HUMAN	RFFL_HUMAN	KANK2_HUMAN
CH60_HUMAN	FLNA_HUMAN	STAU1_HUMAN	CO5A1_HUMAN		CCAR2_HUMAN	SORT_HUMAN	GBF1_HUMAN	WAC2A_HUMAN
CLUS_HUMAN	AOFA_HUMAN	CAVN2_HUMAN	GSTM3_HUMAN		ZN687_HUMAN	MPP8_HUMAN	LPIN2_HUMAN	MAP1S_HUMAN
BIP_HUMAN	ACOC_HUMAN	AIFM1_HUMAN	VATB2_HUMAN		INT1_HUMAN	MPP9_HUMAN	TM131_HUMAN	TENS3_HUMAN
LAMC1_HUMAN	5NTD_HUMAN	EMAL2_HUMAN	CSRP1_HUMAN		CLASR_HUMAN	NUP88_HUMAN	DOCK2_HUMAN	RHG17_HUMAN
HSP7C_HUMAN	GPDA_HUMAN	BPNT1_HUMAN	FLNA_HUMAN		EH1L1_HUMAN	POP1_HUMAN	TBCD5_HUMAN	VIR_HUMAN
ODPB_HUMAN	VDAC1_HUMAN	DDAH2_HUMAN	AOFA_HUMAN		PLCD3_HUMAN	S10AD_HUMAN	ZN592_HUMAN	CYTSA_HUMAN
ODB2_HUMAN	PGS1_HUMAN	AGR2_HUMAN	ACOC_HUMAN		SYNPO_HUMAN	SCAFB_HUMAN	MY18A_HUMAN	PDPK2_HUMAN
PYGB_HUMAN	SDHB_HUMAN	NDUBA_HUMAN	GPDA_HUMAN		FNBP4_HUMAN	ELF4_HUMAN	HMHA1_HUMAN	BICRL_HUMAN
RALA_HUMAN	CD9_HUMAN	ACL6A_HUMAN	MK_HUMAN		MINK1_HUMAN	EIF3C_HUMAN	ANS1A_HUMAN	IQEC1_HUMAN
SPTB1_HUMAN	COMT_HUMAN	CYB5_HUMAN	VDAC1_HUMAN		AF1L2_HUMAN	CHP1_HUMAN	LPAR1_HUMAN	MRCKG_HUMAN
LAMP1_HUMAN	TGM2_HUMAN	ADH1B_HUMAN	PGS1_HUMAN		ZN276_HUMAN	M3K5_HUMAN	PRCC_HUMAN	OTU7B_HUMAN
ACADM_HUMAN	OSBP1_HUMAN	LDHA_HUMAN	CD9_HUMAN		WDTC1_HUMAN	LYST_HUMAN	RREB1_HUMAN	RGPA1_HUMAN
TOP1_HUMAN	PIMT_HUMAN	AL1A1_HUMAN	COMT_HUMAN		NKAP_HUMAN	SEPT5_HUMAN	HDAC2_HUMAN	ABLM2_HUMAN
G6PD_HUMAN	FBRL_HUMAN	DHE3_HUMAN	OSBP1_HUMAN		RFLB_HUMAN	NP1L4_HUMAN	REQU_HUMAN	K0930_HUMAN
C1TC_HUMAN	TENX_HUMAN	NB5R3_HUMAN	PIMT_HUMAN		F16A2_HUMAN	CML1_HUMAN	CBP_HUMAN	RAB12_HUMAN
PERE_HUMAN	NLTP_HUMAN	GSHR_HUMAN	FBRL_HUMAN		ARFG2_HUMAN	H2B1L_HUMAN	KAT6A_HUMAN	PKHA7_HUMAN
ADHX_HUMAN	UBA1_HUMAN	COX2_HUMAN	TENX_HUMAN		SIR6_HUMAN	MEP50_HUMAN	SHIP1_HUMAN	CPZIP_HUMAN
PRPS2_HUMAN	GPX3_HUMAN	SODC_HUMAN	NLTP_HUMAN		CCYL1_HUMAN	GORS1_HUMAN	OSTF1_HUMAN	NIPBL_HUMAN
PABP1_HUMAN	NDKB_HUMAN	CERU_HUMAN	UBA1_HUMAN		KRI1_HUMAN	JPH2_HUMAN	BAD_HUMAN	REEP3_HUMAN
CX6A1_HUMAN	ROA2_HUMAN	F13A_HUMAN	GPX3_HUMAN		ZFP62_HUMAN	BUD13_HUMAN	ARHG2_HUMAN	K121L_HUMAN
CO6A1_HUMAN	QCR2_HUMAN	PNPH_HUMAN	NDKB_HUMAN		KDM1B_HUMAN	SH23A_HUMAN	USP9X_HUMAN	PR40B_HUMAN
CO6A2_HUMAN	EST1_HUMAN	HPRT_HUMAN	ROA2_HUMAN		RETR2_HUMAN	CG050_HUMAN	UBP7_HUMAN	KANK3_HUMAN
CO6A3_HUMAN	FBLN1_HUMAN	AATM_HUMAN	QCR2_HUMAN		PAIRB_HUMAN	TRI56_HUMAN	LFG3_HUMAN	PPR18_HUMAN
ADT3_HUMAN	ITA6_HUMAN	PGK1_HUMAN	CPN2_HUMAN		LEMD2_HUMAN	ESYT1_HUMAN	SYAP1_HUMAN	CAVN1_HUMAN
IMDH2_HUMAN	SFPQ_HUMAN	KAD1_HUMAN	EST1_HUMAN		RB8NL_HUMAN	CCM2_HUMAN	TM230_HUMAN	ZCHC8_HUMAN
TPR_HUMAN	PPIB_HUMAN	THRB_HUMAN	FBLN1_HUMAN		RN169_HUMAN	DIDO1_HUMAN	FERM2_HUMAN	MAST2_HUMAN
PIP_HUMAN	S10A1_HUMAN	C1R_HUMAN	ITA6_HUMAN		LS14A_HUMAN	RAMAC_HUMAN	DACT3_HUMAN	C2D1A_HUMAN
ANXA3_HUMAN	MAOM_HUMAN	HPT_HUMAN	SFPQ_HUMAN		CCNY_HUMAN	PAXX_HUMAN	AKTS1_HUMAN	KLC3_HUMAN
ODBA_HUMAN	SYWC_HUMAN	CFAD_HUMAN	PPIB_HUMAN		RB15B_HUMAN	TCAB1_HUMAN	SH3K1_HUMAN	VWA1_HUMAN
ECP_HUMAN	RS3_HUMAN	PLMN_HUMAN	MAOM_HUMAN		ABCF1_HUMAN	ASHWN_HUMAN	F149B_HUMAN	CTR9_HUMAN
ACTN1_HUMAN	SAHH_HUMAN	CFAB_HUMAN	SYWC_HUMAN		DDHD1_HUMAN	CS024_HUMAN	LENG1_HUMAN	TTC33_HUMAN
CADH1_HUMAN	COF1_HUMAN	CAH1_HUMAN	RS3_HUMAN		PDZD8_HUMAN	SSBP4_HUMAN	SYTL4_HUMAN	EMSA1_HUMAN
PEPD_HUMAN	CMA1_HUMAN	CAH2_HUMAN	GCSH_HUMAN		DOCK8_HUMAN	SRBS1_HUMAN	S7A6O_HUMAN	ZC3HE_HUMAN
XRCC6_HUMAN	LAMA2_HUMAN	ANT3_HUMAN	SAHH_HUMAN		SYNE1_HUMAN	B2L13_HUMAN	KCD12_HUMAN	LARP1_HUMAN
XRCC5_HUMAN	EF1B_HUMAN	A1AT_HUMAN	COF1_HUMAN		BD1L1_HUMAN	SRRT_HUMAN	REPS1_HUMAN	NHS_HUMAN
COX41_HUMAN	AT5F1_HUMAN	AACT_HUMAN	CMA1_HUMAN		ARI1B_HUMAN	OSBL1_HUMAN	F122A_HUMAN	CRTC3_HUMAN
GILT_HUMAN	PPAC_HUMAN	ANGT_HUMAN	EF1B_HUMAN		FLCN_HUMAN	SHAN3_HUMAN	MCRS1_HUMAN	ABRX1_HUMAN
LAMP2_HUMAN	THIL_HUMAN	A2MG_HUMAN	AT5F1_HUMAN		NUP35_HUMAN	FUT8_HUMAN	CCD97_HUMAN	PXDC2_HUMAN
RINI_HUMAN	TENA_HUMAN	CO3_HUMAN	PPAC_HUMAN		REPS2_HUMAN	PAR6G_HUMAN	SREC2_HUMAN	MPRIP_HUMAN
CSPG2_HUMAN	MYL9_HUMAN	CYTC_HUMAN	THIL_HUMAN		RAI3_HUMAN	DOCK9_HUMAN	BORC6_HUMAN	RFIP1_HUMAN
EF2_HUMAN	ZA2G_HUMAN	KNG1_HUMAN	TENA_HUMAN		LIRB4_HUMAN	NIBAN_HUMAN	FUBP3_HUMAN	GGYF2_HUMAN
K1C10_HUMAN	THTM_HUMAN	RASK_HUMAN	MYL9_HUMAN		SNIP1_HUMAN	S19A3_HUMAN	SPF45_HUMAN	THSD4_HUMAN
K2C5_HUMAN	RS12_HUMAN	IGJ_HUMAN	MYP0_HUMAN		SMRC2_HUMAN	F117A_HUMAN	LRCH3_HUMAN	STAC2_HUMAN
PDIA4_HUMAN	DNJB1_HUMAN	KV133_HUMAN	ZA2G_HUMAN		POC1B_HUMAN	TB182_HUMAN	SIAT2_HUMAN	SRCAP_HUMAN
CO6_HUMAN	ATPA_HUMAN	KV320_HUMAN	RS12_HUMAN		NT5C_HUMAN	LNP_HUMAN	VPS50_HUMAN	FA83H_HUMAN
P4HA1_HUMAN	PSA1_HUMAN	KV315_HUMAN	DNJB1_HUMAN		STT3B_HUMAN	MCLN1_HUMAN	CHAP1_HUMAN	RIPR1_HUMAN
TCTP_HUMAN	PSA2_HUMAN	LV223_HUMAN	ATPA_HUMAN		NEK9_HUMAN	WWTR1_HUMAN	PDLI2_HUMAN	MFSD6_HUMAN
HEM2_HUMAN	PSA3_HUMAN	HV307_HUMAN	PSA1_HUMAN		DTX3L_HUMAN	MFR1L_HUMAN	SCYL1_HUMAN	BGIN_HUMAN
PRG2_HUMAN	PSA4_HUMAN	IGKC_HUMAN	PSA2_HUMAN		DLG5_HUMAN	I2BPL_HUMAN	EXOC2_HUMAN	FGD6_HUMAN
1A11_HUMAN	MOES_HUMAN	IGHG2_HUMAN	PSA3_HUMAN		SSH3_HUMAN	NUCKS_HUMAN	ZFR_HUMAN	PKHM3_HUMAN
PLSL_HUMAN	CTNA2_HUMAN	IGHG3_HUMAN	PSA4_HUMAN		DEN1A_HUMAN	CA021_HUMAN	MARK4_HUMAN	RAPH1_HUMAN
PLST_HUMAN	U2AF2_HUMAN	IGHG4_HUMAN	MOES_HUMAN		PAR3L_HUMAN	LHX5_HUMAN	TRI47_HUMAN	MD13L_HUMAN
ACPH_HUMAN	RL13_HUMAN	IGHM_HUMAN	U2AF2_HUMAN		PNISR_HUMAN	TARA_HUMAN	YTDC1_HUMAN	MTSS2_HUMAN
ETFA_HUMAN	IVD_HUMAN	IGHA1_HUMAN	RL13_HUMAN		SHRM3_HUMAN	SLK_HUMAN	DOCK7_HUMAN	NOL8_HUMAN
KAP2_HUMAN	S10A4_HUMAN	1B07_HUMAN	IVD_HUMAN		TB22A_HUMAN	IPYR2_HUMAN	ZN830_HUMAN	CCD80_HUMAN
CD59_HUMAN	PTBP1_HUMAN	1A02_HUMAN	S10A4_HUMAN		CCD12_HUMAN	PININ_HUMAN	CLIC6_HUMAN	CEP68_HUMAN
MIF_HUMAN	SYTC_HUMAN	DRA_HUMAN	HMGB2_HUMAN		IASPP_HUMAN	TM245_HUMAN	ARAP1_HUMAN	SND1_HUMAN
CD99_HUMAN	SYVC_HUMAN	DQA1_HUMAN	PTBP1_HUMAN		HDAC7_HUMAN	P63_HUMAN	AGRA2_HUMAN	MARK2_HUMAN
GLU2B_HUMAN	EF1G_HUMAN	DQB1_HUMAN	SYVC_HUMAN		CATIN_HUMAN	BORG4_HUMAN	ARHGH_HUMAN	DHX30_HUMAN
HCLS1_HUMAN	FKBP2_HUMAN	HBD_HUMAN	EF1G_HUMAN		TRI41_HUMAN	DNJC5_HUMAN	RBM14_HUMAN	MIGA2_HUMAN
CX7A2_HUMAN	PON1_HUMAN	MYG_HUMAN	STOM_HUMAN		CTF18_HUMAN	WNK1_HUMAN	UHRF2_HUMAN	RSRC2_HUMAN
NID1_HUMAN	AOFB_HUMAN	CO1A1_HUMAN	PON1_HUMAN		SCFD1_HUMAN	ZHX3_HUMAN	UIF_HUMAN	DOK3_HUMAN
AK1A1_HUMAN	1433T_HUMAN	CO3A1_HUMAN	AOFB_HUMAN		POF1B_HUMAN	SENP3_HUMAN	CTGE2_HUMAN	TAOK1_HUMAN
KPYM_HUMAN	MK03_HUMAN	CO4A1_HUMAN	1433T_HUMAN		LMO7_HUMAN	ZN768_HUMAN	PKHF1_HUMAN	3BP5L_HUMAN
ENPL_HUMAN	CALL3_HUMAN	K1C14_HUMAN	RL10_HUMAN		ATX2L_HUMAN	CCD86_HUMAN	NEB2_HUMAN	EEPD1_HUMAN
CX6B1_HUMAN	RL10_HUMAN	LMNA_HUMAN	RFA1_HUMAN		PHIP_HUMAN	REEP4_HUMAN	SIN3A_HUMAN	MICA3_HUMAN
HNRPL_HUMAN	RFA1_HUMAN	APOA1_HUMAN	APEX1_HUMAN		NELFB_HUMAN	RANB3_HUMAN	RSF1_HUMAN	ZCCHV_HUMAN
SYDC_HUMAN	APEX1_HUMAN	APOE_HUMAN	CALR_HUMAN		PALLD_HUMAN	GREM2_HUMAN	RBM15_HUMAN	F122B_HUMAN
PLAK_HUMAN	CALR_HUMAN	APOA2_HUMAN	MAP4_HUMAN		ATLA1_HUMAN	SFR19_HUMAN	MINT_HUMAN	PRIC2_HUMAN
QCR7_HUMAN	MAP4_HUMAN	APOC3_HUMAN	CALX_HUMAN		P66B_HUMAN	TBC17_HUMAN	NIBL1_HUMAN	POGZ_HUMAN
CBPA3_HUMAN	CALX_HUMAN	FIBA_HUMAN	PSB8_HUMAN		DNJC9_HUMAN	PKHA5_HUMAN	RMD3_HUMAN	MYCPP_HUMAN
FABP4_HUMAN	PSB8_HUMAN	FIBB_HUMAN	PSA5_HUMAN		BBX_HUMAN	SP110_HUMAN	MPP8_HUMAN	MYH14_HUMAN
ALDR_HUMAN	PSB9_HUMAN	FIBG_HUMAN	PSB4_HUMAN		ELYS_HUMAN	RRAGC_HUMAN	EIF3C_HUMAN	NUFP2_HUMAN
AMPN_HUMAN	PSA5_HUMAN	SAMP_HUMAN	PSB6_HUMAN		RFFL_HUMAN	TENS1_HUMAN	CHP1_HUMAN	SZRD1_HUMAN
ERF3A_HUMAN	PSB4_HUMAN	C1QA_HUMAN	GSTM2_HUMAN		DDB2_HUMAN	ZBT20_HUMAN	M3K5_HUMAN	MAVS_HUMAN
ARSA_HUMAN	PSB6_HUMAN	C1QB_HUMAN	LYOX_HUMAN		DDX1_HUMAN	MSL2_HUMAN	LYST_HUMAN	CLAP1_HUMAN
EZRI_HUMAN	GSTM2_HUMAN	C1QC_HUMAN	NDUS1_HUMAN		PIEZ1_HUMAN	CD248_HUMAN	SEPT5_HUMAN	HDGR2_HUMAN
UCHL3_HUMAN	TMOD1_HUMAN	CO9_HUMAN	MK01_HUMAN		GBF1_HUMAN	DCP1A_HUMAN	NP1L4_HUMAN	EMSY_HUMAN
NDKA_HUMAN	NDUS1_HUMAN	APOH_HUMAN	AMPL_HUMAN		NDRG1_HUMAN	RIC8A_HUMAN	PLCA_HUMAN	RAI1_HUMAN
GNS_HUMAN	MK01_HUMAN	A2GL_HUMAN	CD34_HUMAN		HS105_HUMAN	RTN4_HUMAN	MEP50_HUMAN	I2BP2_HUMAN
IGLL1_HUMAN	AMPL_HUMAN	FINC_HUMAN	TKT_HUMAN		DOCK2_HUMAN	PFD4_HUMAN	GORS1_HUMAN	AB1IP_HUMAN
RS2_HUMAN	TPP2_HUMAN	AMBP_HUMAN	PML_HUMAN		ZN592_HUMAN	S35C2_HUMAN	BUD13_HUMAN	RBBP6_HUMAN
DESP_HUMAN	RABP2_HUMAN	A1AG1_HUMAN	KAIN_HUMAN		MY18A_HUMAN	PAK6_HUMAN	SH23A_HUMAN	HUWE1_HUMAN
RFA2_HUMAN	TKT_HUMAN	FETUA_HUMAN	EF1D_HUMAN		HMHA1_HUMAN	ACSA_HUMAN	CG050_HUMAN	CK096_HUMAN
MUC1_HUMAN	LMOD1_HUMAN	TTHY_HUMAN	RABP1_HUMAN		ANS1A_HUMAN	SIAS_HUMAN	CCM2_HUMAN	DAAM2_HUMAN
TIMP2_HUMAN	PML_HUMAN	ALBU_HUMAN	MARCS_HUMAN		LPAR1_HUMAN	SPHK2_HUMAN	DIDO1_HUMAN	PATL1_HUMAN
CD44_HUMAN	EF1D_HUMAN	VTDB_HUMAN	AQP1_HUMAN		HDAC2_HUMAN	AAAS_HUMAN	PAGR1_HUMAN	TBCD1_HUMAN
ITB4_HUMAN	RABP1_HUMAN	TRFE_HUMAN	AL4A1_HUMAN		REQU_HUMAN	RHG35_HUMAN	CRDL1_HUMAN	TTC7B_HUMAN
CBR1_HUMAN	MARCS_HUMAN	TRFL_HUMAN	ERP29_HUMAN		CBP_HUMAN	KLC4_HUMAN	PAXX_HUMAN	PABP2_HUMAN
ANK1_HUMAN	AQP1_HUMAN	HEMO_HUMAN	PRDX6_HUMAN		GOGA1_HUMAN	NRBP2_HUMAN	HNRL1_HUMAN	PB1_HUMAN
BGAL_HUMAN	GNA11_HUMAN	FRIH_HUMAN	BLVRB_HUMAN		SHIP1_HUMAN	EMIL3_HUMAN	TCAB1_HUMAN	LYRIC_HUMAN
H15_HUMAN	AL4A1_HUMAN	ANGI_HUMAN	PRDX5_HUMAN		OSTF1_HUMAN	PDS5B_HUMAN	SSBP4_HUMAN	KTN1_HUMAN
H12_HUMAN	ERP29_HUMAN	C4BPA_HUMAN	DOPD_HUMAN		BAD_HUMAN	SDA1_HUMAN	SRBS1_HUMAN	BCL9L_HUMAN
NCPR_HUMAN	PRDX6_HUMAN	VTNC_HUMAN	PRDX3_HUMAN		FUBP2_HUMAN	ARGL1_HUMAN	SGPP1_HUMAN	PHLB1_HUMAN
MGMT_HUMAN	BLVRB_HUMAN	CATA_HUMAN	ATPD_HUMAN		ARHG2_HUMAN	SLTM_HUMAN	RFIP5_HUMAN	LUZP1_HUMAN
AT2A2_HUMAN	PRDX5_HUMAN	FUCO_HUMAN	RL12_HUMAN		DVL3_HUMAN	ZN446_HUMAN	PRAX_HUMAN	ZCH18_HUMAN
FAAA_HUMAN	DOPD_HUMAN	ALDOA_HUMAN	ECHM_HUMAN		USP9X_HUMAN	MIC19_HUMAN	SRRT_HUMAN	TAXB1_HUMAN
STMN1_HUMAN	PRDX3_HUMAN	CYTB_HUMAN	KCY_HUMAN		LPP_HUMAN	THUM1_HUMAN	TEX15_HUMAN	MON1A_HUMAN
YBOX3_HUMAN	ATPD_HUMAN	ANXA1_HUMAN	PEBP1_HUMAN		CAVN3_HUMAN	TE2IP_HUMAN	EIF2A_HUMAN	LIPB1_HUMAN
NAGAB_HUMAN	RL12_HUMAN	SODM_HUMAN	PDIA3_HUMAN		CNKR1_HUMAN	ABI2_HUMAN	SHAN3_HUMAN	NIPA_HUMAN
HSP76_HUMAN	ECHM_HUMAN	HRG_HUMAN	2AAA_HUMAN		C102A_HUMAN	BCLF1_HUMAN	PAR6G_HUMAN	GPBP1_HUMAN
HMGA1_HUMAN	KCY_HUMAN	THY1_HUMAN	1A66_HUMAN		SYAP1_HUMAN	TMOD3_HUMAN	DOCK9_HUMAN	LSR_HUMAN
AATC_HUMAN	PEBP1_HUMAN	A1BG_HUMAN	SORCN_HUMAN		TM230_HUMAN	CDK12_HUMAN	KPCD2_HUMAN	MEX3D_HUMAN
UBF1_HUMAN	PDIA3_HUMAN	HG2A_HUMAN	SDHA_HUMAN		PLPL2_HUMAN	FMN2_HUMAN	NIBAN_HUMAN	C2CD5_HUMAN
NDUB7_HUMAN	2AAA_HUMAN	K2C1_HUMAN	COR1A_HUMAN		MIB2_HUMAN	MAT2B_HUMAN	TB182_HUMAN	PRAG1_HUMAN
KAPCA_HUMAN	AMRP_HUMAN	G3P_HUMAN	GDIA_HUMAN		TTC28_HUMAN	MYOF_HUMAN	UBE2O_HUMAN	I2BP1_HUMAN
CAN2_HUMAN	SORCN_HUMAN	CPNS1_HUMAN	METK2_HUMAN		SH3K1_HUMAN	ITSN2_HUMAN	DDX24_HUMAN	HID1_HUMAN
DDX5_HUMAN	RPB2_HUMAN	HSPB1_HUMAN	DNJA1_HUMAN		AIDA_HUMAN	BICRA_HUMAN	MFR1L_HUMAN	PRR15_HUMAN
PFKAL_HUMAN	SDHA_HUMAN	CY24B_HUMAN	QCR1_HUMAN		ENTR1_HUMAN	EHD2_HUMAN	I2BPL_HUMAN	AHNK2_HUMAN
LEG3_HUMAN	COR1A_HUMAN	RPN1_HUMAN	3HIDH_HUMAN		OPTN_HUMAN	LMCD1_HUMAN	NUCKS_HUMAN	MA7D3_HUMAN
PRS6A_HUMAN	GDIA_HUMAN	RPN2_HUMAN	PUR9_HUMAN		S7A6O_HUMAN	HACD3_HUMAN	TARA_HUMAN	RHG12_HUMAN
TCPA_HUMAN	METK2_HUMAN	GNAI2_HUMAN	HNRH3_HUMAN		KCD12_HUMAN	PHRF1_HUMAN	SLK_HUMAN	SUGP1_HUMAN
RL35A_HUMAN	KAP3_HUMAN	AT1A1_HUMAN	HNRH1_HUMAN		F122A_HUMAN	JCAD_HUMAN	IPYR2_HUMAN	SUGP2_HUMAN
ITB5_HUMAN	QCR1_HUMAN	AT1B1_HUMAN	1433B_HUMAN		RMXL1_HUMAN	CT2NL_HUMAN	PININ_HUMAN	TARG1_HUMAN
ARF4_HUMAN	3HIDH_HUMAN	APOD_HUMAN	1433S_HUMAN		MCRS1_HUMAN	RRBP1_HUMAN	FOXP1_HUMAN	GPAM1_HUMAN
RL7_HUMAN	PUR9_HUMAN	ALDH2_HUMAN	STIP1_HUMAN		SIPA1_HUMAN	TFP11_HUMAN	GCP60_HUMAN	RB12B_HUMAN
VINC_HUMAN	HNRH3_HUMAN	ITB2_HUMAN	S10AB_HUMAN		PGM2_HUMAN	EP15R_HUMAN	BORG4_HUMAN	RAVR1_HUMAN
ARY1_HUMAN	HNRH1_HUMAN	S10A8_HUMAN	PRDX2_HUMAN		SREC2_HUMAN	PI4KB_HUMAN	WNK1_HUMAN	SRRM1_HUMAN
RL17_HUMAN	1433B_HUMAN	HMGN1_HUMAN	GBP2_HUMAN		BORC6_HUMAN	GBG12_HUMAN	SAV1_HUMAN	DI3L2_HUMAN
PGAM1_HUMAN	1433S_HUMAN	IC1_HUMAN	RL9_HUMAN		LIN37_HUMAN	ASH2L_HUMAN	E41L1_HUMAN	EXOC8_HUMAN
RCC1_HUMAN	STIP1_HUMAN	CFAI_HUMAN	ACSL1_HUMAN		MSD3_HUMAN	PPR1B_HUMAN	OSBL3_HUMAN	HACE1_HUMAN
ATP5J_HUMAN	S10AB_HUMAN	ISG15_HUMAN	LSP1_HUMAN		DOCK6_HUMAN	CLIP2_HUMAN	CAPAM_HUMAN	PHAR4_HUMAN
K1C15_HUMAN	PRDX2_HUMAN	PERM_HUMAN	MCM5_HUMAN		PGAM5_HUMAN	ZO2_HUMAN	RABE2_HUMAN	SAM14_HUMAN
ML12A_HUMAN	GBP2_HUMAN	PCCA_HUMAN	RNAS4_HUMAN		RSRC1_HUMAN	STK39_HUMAN	BICC1_HUMAN	ABI1_HUMAN
NUCL_HUMAN	RL9_HUMAN	PCCB_HUMAN	GLYC_HUMAN		COG3_HUMAN	ADDG_HUMAN	CCD86_HUMAN	CKLF4_HUMAN
HXK1_HUMAN	ACSL1_HUMAN	IF2A_HUMAN	HSP74_HUMAN		ZN469_HUMAN	SUN2_HUMAN	REEP4_HUMAN	RPTOR_HUMAN
NDUV2_HUMAN	KINH_HUMAN	HMGN2_HUMAN	MPI_HUMAN		CHAP1_HUMAN	LIMA1_HUMAN	BCAS3_HUMAN	CNTRB_HUMAN
SPEE_HUMAN	LSP1_HUMAN	RLA1_HUMAN	CTNA1_HUMAN		LMBL3_HUMAN	SEPT9_HUMAN	RANB3_HUMAN	ZN687_HUMAN
A1AG2_HUMAN	HSP74_HUMAN	RLA2_HUMAN	CTNB1_HUMAN		PDLI2_HUMAN	EVL_HUMAN	SH24A_HUMAN	INT1_HUMAN
ITIH2_HUMAN	MPI_HUMAN	RLA0_HUMAN	PHB_HUMAN		UBP47_HUMAN	MBD1_HUMAN	PEAK1_HUMAN	CLASR_HUMAN
ITIH1_HUMAN	PROF2_HUMAN	TETN_HUMAN	RFA3_HUMAN		ZN521_HUMAN	CDC23_HUMAN	SYNCI_HUMAN	EH1L1_HUMAN
NFKB1_HUMAN	CTNA1_HUMAN	LA_HUMAN	RL22_HUMAN		EP400_HUMAN	APC4_HUMAN	WDR26_HUMAN	PLCD3_HUMAN
TYPH_HUMAN	CTNB1_HUMAN	THBG_HUMAN	K1C9_HUMAN		PRIPO_HUMAN	TASOR_HUMAN	VISTA_HUMAN	MILK1_HUMAN
2B1B_HUMAN	PHB_HUMAN	ITB1_HUMAN	SAA4_HUMAN		DNHD1_HUMAN	JUPI1_HUMAN	SFR19_HUMAN	SYNPO_HUMAN
IF2B_HUMAN	RADI_HUMAN	K1C18_HUMAN	FBN1_HUMAN		YTDC1_HUMAN	AKA11_HUMAN	PKHF2_HUMAN	FNBP4_HUMAN
TCO1_HUMAN	RFA3_HUMAN	K2C8_HUMAN	MYH9_HUMAN		F161B_HUMAN	PARP4_HUMAN	REEP1_HUMAN	MINK1_HUMAN
ANXA7_HUMAN	RL22_HUMAN	CO5A2_HUMAN	MYH10_HUMAN		DOCK7_HUMAN	RALY_HUMAN	TBC17_HUMAN	AF1L2_HUMAN
CAP7_HUMAN	K1C9_HUMAN	AGAL_HUMAN	COPB2_HUMAN		FRMD6_HUMAN	TF3C4_HUMAN	SP110_HUMAN	AFAP1_HUMAN
RAB5A_HUMAN	SAA4_HUMAN	KV401_HUMAN	ADDA_HUMAN		SCLT1_HUMAN	PACN3_HUMAN	RRAGC_HUMAN	OXR1_HUMAN
MX1_HUMAN	FBN1_HUMAN	GELS_HUMAN	FUS_HUMAN		ARAP1_HUMAN	FBX4_HUMAN	TENS1_HUMAN	NKAP_HUMAN
PSB1_HUMAN	MYH9_HUMAN	PTMA_HUMAN	DEK_HUMAN		ARHGH_HUMAN	ANGL2_HUMAN	TNR6C_HUMAN	KKCC1_HUMAN
MPRD_HUMAN	MYH10_HUMAN	ATPB_HUMAN	MYH11_HUMAN		RBM14_HUMAN	ACINU_HUMAN	PALMD_HUMAN	F16A2_HUMAN
COX5A_HUMAN	COPB2_HUMAN	S10A9_HUMAN	GLRX1_HUMAN		NED4L_HUMAN	MTUS1_HUMAN	DMAP1_HUMAN	ATL1_HUMAN
LMNB1_HUMAN	ADDA_HUMAN	S10A6_HUMAN	K22E_HUMAN		FMNL2_HUMAN	ASAP1_HUMAN	DCP1A_HUMAN	ARFG2_HUMAN
MIME_HUMAN	FUS_HUMAN	APOA4_HUMAN	PRS7_HUMAN		ALS2_HUMAN	PRR12_HUMAN	SSF1_HUMAN	AR6P6_HUMAN
ICAL_HUMAN	MYH11_HUMAN	IF4E_HUMAN	GGT5_HUMAN		VPS35_HUMAN	YETS2_HUMAN	A1CF_HUMAN	CCYL1_HUMAN
CO5A1_HUMAN	K22E_HUMAN	ENOA_HUMAN	ATPG_HUMAN		PHF12_HUMAN	PPM1H_HUMAN	RTN4_HUMAN	DDX51_HUMAN
ASPG_HUMAN	PRS7_HUMAN	PYGL_HUMAN	RL4_HUMAN		CIC_HUMAN	TTC7A_HUMAN	RPR1B_HUMAN	ENAH_HUMAN
GSTM3_HUMAN	GGT5_HUMAN	G6PI_HUMAN	LONM_HUMAN		UIMC1_HUMAN	COHA1_HUMAN	S35C2_HUMAN	KRI1_HUMAN
VATB2_HUMAN	ARL3_HUMAN	NPM_HUMAN	PGM1_HUMAN		KKCC2_HUMAN	SYNP2_HUMAN	SAS10_HUMAN	ZBT38_HUMAN
VATC1_HUMAN	ATPG_HUMAN	TPM3_HUMAN	PP1G_HUMAN		TGS1_HUMAN	SUFU_HUMAN	PDLI7_HUMAN	TM87A_HUMAN
CSRP1_HUMAN	VATE1_HUMAN	ITAV_HUMAN	SPB5_HUMAN		FNBP1_HUMAN	SNX12_HUMAN	C163B_HUMAN	ATAD1_HUMAN
FLNA_HUMAN	RL4_HUMAN	HEXA_HUMAN	PEDF_HUMAN		UBL7_HUMAN	SYNRG_HUMAN	SIAS_HUMAN	PAIRB_HUMAN
AOFA_HUMAN	LONM_HUMAN	HYEP_HUMAN	ODO2_HUMAN		SIN3A_HUMAN	G3BP2_HUMAN	4ET_HUMAN	LEMD2_HUMAN
ACOC_HUMAN	PGM1_HUMAN	ACBP_HUMAN	GPX4_HUMAN		RSF1_HUMAN	NSF1C_HUMAN	SPTN5_HUMAN	RN169_HUMAN
VDAC1_HUMAN	SPB5_HUMAN	LDHB_HUMAN	SRP14_HUMAN		RBM15_HUMAN	MACF1_HUMAN	RNC_HUMAN	LIPB2_HUMAN
PGS1_HUMAN	PEDF_HUMAN	GPX1_HUMAN	TAGL2_HUMAN		PNKP_HUMAN	LIMC1_HUMAN	RHG35_HUMAN	LS14A_HUMAN
SDHB_HUMAN	ODO2_HUMAN	PDIA1_HUMAN	TALDO_HUMAN		NIBL1_HUMAN	ZC3H4_HUMAN	HOME3_HUMAN	CCNY_HUMAN
CD9_HUMAN	SRP14_HUMAN	H10_HUMAN	ETFB_HUMAN		RMD3_HUMAN	UBP24_HUMAN	PDS5B_HUMAN	RB15B_HUMAN
COMT_HUMAN	NUP62_HUMAN	CATD_HUMAN	RBMX_HUMAN		PCY2_HUMAN	SRRM2_HUMAN	WDR70_HUMAN	ABCF1_HUMAN
TGM2_HUMAN	TAGL2_HUMAN	ANXA2_HUMAN	VATA_HUMAN		MPP8_HUMAN	CNPY2_HUMAN	ARGL1_HUMAN	NAV1_HUMAN
MUTA_HUMAN	TALDO_HUMAN	CO8B_HUMAN	GRP75_HUMAN		NUP88_HUMAN	AKAP2_HUMAN	SLTM_HUMAN	PPHLN_HUMAN
PIMT_HUMAN	ETFB_HUMAN	CO8G_HUMAN	RS19_HUMAN		SCAFB_HUMAN	AT11B_HUMAN	MIC19_HUMAN	DOCK8_HUMAN
FBRL_HUMAN	RBMX_HUMAN	CAN1_HUMAN	RL3_HUMAN		EIF3C_HUMAN	PKHA6_HUMAN	PP4R2_HUMAN	SYNE1_HUMAN
PUR2_HUMAN	VATA_HUMAN	TBB5_HUMAN	COFA1_HUMAN		CHP1_HUMAN	AMOL2_HUMAN	ABI2_HUMAN	ARI1B_HUMAN
TENX_HUMAN	GRP75_HUMAN	PGS2_HUMAN	COIA1_HUMAN		LYST_HUMAN	R3HD2_HUMAN	BCLF1_HUMAN	FLCN_HUMAN
PUR6_HUMAN	IF4A3_HUMAN	SAP_HUMAN	OST48_HUMAN		ATX2_HUMAN	M3K2_HUMAN	CP39A_HUMAN	ZNRF2_HUMAN
NLTP_HUMAN	RS19_HUMAN	HEXB_HUMAN	AN32A_HUMAN		SEPT5_HUMAN	TR150_HUMAN	TMOD3_HUMAN	DDX55_HUMAN
UBA1_HUMAN	RL3_HUMAN	PROF1_HUMAN	CAPG_HUMAN		NP1L4_HUMAN	NOP58_HUMAN	BET1L_HUMAN	NCOA7_HUMAN
GPX3_HUMAN	COFA1_HUMAN	APT_HUMAN	TCPZ_HUMAN		PKP2_HUMAN	GIT1_HUMAN	CDK12_HUMAN	SNIP1_HUMAN
NDKB_HUMAN	COIA1_HUMAN	SYEP_HUMAN	PSB10_HUMAN		MEP50_HUMAN	STA10_HUMAN	FMN2_HUMAN	SMRC2_HUMAN
ROA2_HUMAN	OST48_HUMAN	CATB_HUMAN	MDHC_HUMAN		GORS1_HUMAN	UB2J1_HUMAN	ITSN2_HUMAN	DPTOR_HUMAN
QCR2_HUMAN	AN32A_HUMAN	HS90A_HUMAN	MDHM_HUMAN		FYCO1_HUMAN	CHMP3_HUMAN	EHD2_HUMAN	PUM2_HUMAN
EST1_HUMAN	CAPG_HUMAN	HNRPC_HUMAN	ECHA_HUMAN		BUD13_HUMAN	3BP1_HUMAN	LMCD1_HUMAN	WDR20_HUMAN
FBLN1_HUMAN	TCPZ_HUMAN	QCR6_HUMAN	PERI_HUMAN		SH23A_HUMAN	SAMH1_HUMAN	HACD3_HUMAN	TBC15_HUMAN
TCEA1_HUMAN	PSB10_HUMAN	LAMB1_HUMAN	SYIC_HUMAN		CG050_HUMAN	PKP3_HUMAN	RAI14_HUMAN	NEK9_HUMAN
PGH1_HUMAN	RL13A_HUMAN	FUMH_HUMAN	EIF1_HUMAN		PYGO2_HUMAN	DYR1B_HUMAN	SH3B4_HUMAN	PKHO2_HUMAN
ITA6_HUMAN	ARL1_HUMAN	TSP1_HUMAN	ECI1_HUMAN		TRI56_HUMAN	AAKB1_HUMAN	PHRF1_HUMAN	DLG5_HUMAN
SFPQ_HUMAN	STAT3_HUMAN	CO1A2_HUMAN	LAP2B_HUMAN		ESYT1_HUMAN	TLN1_HUMAN	RHG23_HUMAN	CABL1_HUMAN
PPIB_HUMAN	MDHC_HUMAN	ANXA6_HUMAN	STAT1_HUMAN		CCM2_HUMAN	TRRAP_HUMAN	JCAD_HUMAN	SSH3_HUMAN
MAOM_HUMAN	MDHM_HUMAN	CBG_HUMAN	AK1C3_HUMAN		WAC_HUMAN	WAC2C_HUMAN	FPRP_HUMAN	RHBL4_HUMAN
SYWC_HUMAN	ECHA_HUMAN	BGLR_HUMAN	LPPRC_HUMAN		DIDO1_HUMAN	MARF1_HUMAN	CT2NL_HUMAN	DEN1A_HUMAN
RS3_HUMAN	IF2G_HUMAN	PFKAM_HUMAN	THIM_HUMAN		PAGR1_HUMAN	C170B_HUMAN	RRBP1_HUMAN	PARD3_HUMAN
GCSH_HUMAN	CETN2_HUMAN	HS90B_HUMAN	RL35_HUMAN		RAMAC_HUMAN	TLN2_HUMAN	MYEF2_HUMAN	PAR3L_HUMAN
SAHH_HUMAN	PTGDS_HUMAN	MMP2_HUMAN	LIS1_HUMAN		P4K2A_HUMAN	DTNA_HUMAN	RHG28_HUMAN	PNISR_HUMAN
COF1_HUMAN	SYIC_HUMAN	MMP3_HUMAN	MUC18_HUMAN		SPNDC_HUMAN	CRBG1_HUMAN	TFP11_HUMAN	SHRM3_HUMAN
IF4B_HUMAN	EIF1_HUMAN	SODE_HUMAN	MATR3_HUMAN		PAXX_HUMAN	RIPK3_HUMAN	EP15R_HUMAN	PPIL4_HUMAN
AT2B4_HUMAN	ECI1_HUMAN	CATG_HUMAN	GPDM_HUMAN		HNRL1_HUMAN	LRRF2_HUMAN	PI4KB_HUMAN	TF3C2_HUMAN
CMA1_HUMAN	LAP2B_HUMAN	ODPA_HUMAN	SSRA_HUMAN		TCAB1_HUMAN	DC1L1_HUMAN	ASH2L_HUMAN	PHF10_HUMAN
EF1B_HUMAN	STAT1_HUMAN	PLEK_HUMAN	AFAM_HUMAN		MELPH_HUMAN	SQOR_HUMAN	CTNL1_HUMAN	IASPP_HUMAN
AT5F1_HUMAN	RS27_HUMAN	CD14_HUMAN	PRS6B_HUMAN		ASHWN_HUMAN	ESYT2_HUMAN	BIN2_HUMAN	HDAC7_HUMAN
PPAC_HUMAN	LPPRC_HUMAN	CO4A2_HUMAN	VDAC2_HUMAN		PTSS2_HUMAN	ZN316_HUMAN	CLIP2_HUMAN	CHMP7_HUMAN
THIL_HUMAN	THIM_HUMAN	CY1_HUMAN	ACDSB_HUMAN		SARG_HUMAN	DCLK1_HUMAN	ZO2_HUMAN	TWST2_HUMAN
TENA_HUMAN	RL35_HUMAN	PTPRC_HUMAN	UBP5_HUMAN		HIRP3_HUMAN	JIP4_HUMAN	STK39_HUMAN	POF1B_HUMAN
MYL9_HUMAN	LIS1_HUMAN	RU2B_HUMAN	RECQ1_HUMAN		SRBS1_HUMAN	H2AY_HUMAN	ADDG_HUMAN	LMO7_HUMAN
ZA2G_HUMAN	MUC18_HUMAN	CFAH_HUMAN	CRK_HUMAN		SRRT_HUMAN	SRS10_HUMAN	LIMD1_HUMAN	ATX2L_HUMAN
THTM_HUMAN	MATR3_HUMAN	RU17_HUMAN	CRKL_HUMAN		OSBL1_HUMAN	EIF3J_HUMAN	SUN2_HUMAN	PHIP_HUMAN
RS12_HUMAN	GPDM_HUMAN	ITA5_HUMAN	GSTM5_HUMAN		EIF2A_HUMAN	BRD1_HUMAN	LIMA1_HUMAN	GAB3_HUMAN
DNJB1_HUMAN	SSRA_HUMAN	VIME_HUMAN	NSF_HUMAN		SHAN3_HUMAN	KAP0_HUMAN	SEPT9_HUMAN	NELFB_HUMAN
ATPA_HUMAN	RANG_HUMAN	A2AP_HUMAN	RL27A_HUMAN		PANK2_HUMAN	CD20_HUMAN	TRPS1_HUMAN	PALLD_HUMAN
PSA1_HUMAN	NAMPT_HUMAN	RS17_HUMAN	RL5_HUMAN		DOCK9_HUMAN	ODBA_HUMAN	EVL_HUMAN	ATLA1_HUMAN
PSA2_HUMAN	AFAM_HUMAN	K2C7_HUMAN	RL21_HUMAN		ASPC1_HUMAN	CSPG2_HUMAN	MBD1_HUMAN	SYNE2_HUMAN
PSA3_HUMAN	PRS6B_HUMAN	GNAI3_HUMAN	RL28_HUMAN		KPCD2_HUMAN	H15_HUMAN	NAGK_HUMAN	CNKR2_HUMAN
PSA4_HUMAN	VDAC2_HUMAN	ANXA5_HUMAN	RS9_HUMAN		NIBAN_HUMAN	H13_HUMAN	CAD22_HUMAN	DNJC9_HUMAN
CO5A3_HUMAN	ACDSB_HUMAN	RSSA_HUMAN	RS5_HUMAN		IN80B_HUMAN	MK01_HUMAN	CDC23_HUMAN	BBX_HUMAN
MOES_HUMAN	UBP5_HUMAN	SNRPA_HUMAN	RS10_HUMAN		TB182_HUMAN	ETV6_HUMAN	APC4_HUMAN	CTBL1_HUMAN
DDX6_HUMAN	RECQ1_HUMAN	ENOG_HUMAN	MAP1B_HUMAN		UBE2O_HUMAN	LAP2B_HUMAN	CCNL1_HUMAN	ING5_HUMAN
CTNA2_HUMAN	CRK_HUMAN	THIK_HUMAN	YAP1_HUMAN		DDX24_HUMAN	DPP6_HUMAN	TASOR_HUMAN	ELYS_HUMAN
RL13_HUMAN	NSF_HUMAN	GSTP1_HUMAN	UTRO_HUMAN		WWTR1_HUMAN	HD_HUMAN	JUPI1_HUMAN	DGCR8_HUMAN
IVD_HUMAN	RL27A_HUMAN	RU1C_HUMAN	IQGA1_HUMAN		MFR1L_HUMAN	CENPA_HUMAN	DP13A_HUMAN	RFFL_HUMAN
S10A4_HUMAN	RL5_HUMAN	LEG1_HUMAN	GLYG_HUMAN		XRN2_HUMAN	KPCD_HUMAN	PARP4_HUMAN	DDB2_HUMAN
PTBP1_HUMAN	RL21_HUMAN	DHPR_HUMAN	STT3A_HUMAN		SIK2_HUMAN	SRSF1_HUMAN	RCOR1_HUMAN	DDX1_HUMAN
SYTC_HUMAN	RL28_HUMAN	HMGB1_HUMAN	CAZA2_HUMAN		OSBL5_HUMAN	S20A2_HUMAN	RALY_HUMAN	PIEZ1_HUMAN
SYVC_HUMAN	RS9_HUMAN	RET1_HUMAN	CAPZB_HUMAN		APC1_HUMAN	NSUN2_HUMAN	TF3C4_HUMAN	GBF1_HUMAN
EF1G_HUMAN	RS5_HUMAN	F16P1_HUMAN	IF1AX_HUMAN		I2BPL_HUMAN	1A80_HUMAN	PACN3_HUMAN	TSC1_HUMAN
STOM_HUMAN	RS10_HUMAN	SPRC_HUMAN	SYQ_HUMAN		NUCKS_HUMAN	PPIG_HUMAN	FBX4_HUMAN	NDRG1_HUMAN
KAD4_HUMAN	MAP1B_HUMAN	GSTM1_HUMAN	RL29_HUMAN		WDR13_HUMAN	SNW1_HUMAN	ACINU_HUMAN	HS105_HUMAN
AOFB_HUMAN	NEDD4_HUMAN	TPM1_HUMAN	UCRI_HUMAN		EHD4_HUMAN	MPP2_HUMAN	MTUS1_HUMAN	TBCD5_HUMAN
1433T_HUMAN	UTRO_HUMAN	CLCA_HUMAN	ATPO_HUMAN		CA021_HUMAN	MDC1_HUMAN	WWC3_HUMAN	MY18A_HUMAN
MK03_HUMAN	IQGA1_HUMAN	CLCB_HUMAN	PI42A_HUMAN		SLK_HUMAN	CHD4_HUMAN	KDIS_HUMAN	ANS1A_HUMAN
CALL3_HUMAN	STT3A_HUMAN	ANXA4_HUMAN	COPD_HUMAN		FOXP1_HUMAN	NFIX_HUMAN	ASAP1_HUMAN	ALG3_HUMAN
RL10_HUMAN	CAZA2_HUMAN	CN37_HUMAN	GSHB_HUMAN		BORG4_HUMAN	ZN638_HUMAN	MRTFB_HUMAN	PRCC_HUMAN
RFA1_HUMAN	CAPZB_HUMAN	HMOX1_HUMAN	TCPE_HUMAN		DNJC5_HUMAN	SF01_HUMAN	ODF2L_HUMAN	AP2C_HUMAN
APEX1_HUMAN	SYQ_HUMAN	DLDH_HUMAN	NEST_HUMAN		WNK1_HUMAN	SMN_HUMAN	TBC24_HUMAN	RREB1_HUMAN
PYR1_HUMAN	LEG7_HUMAN	ROA1_HUMAN	IDHP_HUMAN		SAV1_HUMAN	AAK1_HUMAN	TTC7A_HUMAN	HDAC2_HUMAN
CALR_HUMAN	UCRI_HUMAN	RU2A_HUMAN	AL9A1_HUMAN		E41L1_HUMAN	RGPA2_HUMAN	PKCB1_HUMAN	REQU_HUMAN
MAP4_HUMAN	ATPO_HUMAN	CATH_HUMAN	RL34_HUMAN		RGCC_HUMAN	AHDC1_HUMAN	NOB1_HUMAN	PROX1_HUMAN
CALX_HUMAN	LIMS1_HUMAN	COX6C_HUMAN	LMAN1_HUMAN		CAPAM_HUMAN	CROCC_HUMAN	SPAT2_HUMAN	CBP_HUMAN
PSB8_HUMAN	PPCE_HUMAN	TACD2_HUMAN	FAS_HUMAN		ZN768_HUMAN	FBXW9_HUMAN	SYNP2_HUMAN	KAT6A_HUMAN
PSB9_HUMAN	PI42A_HUMAN	C1S_HUMAN	TCPG_HUMAN		ZBTB3_HUMAN	IPP2B_HUMAN	SUFU_HUMAN	SHIP1_HUMAN
PSA5_HUMAN	COPD_HUMAN	PARP1_HUMAN	EFTU_HUMAN		RABE2_HUMAN	FIP1_HUMAN	BOK_HUMAN	CELF1_HUMAN
PSB4_HUMAN	PSMD8_HUMAN	IFIT1_HUMAN	AL7A1_HUMAN		CCD86_HUMAN	PACS1_HUMAN	SNX12_HUMAN	OSTF1_HUMAN
PSB6_HUMAN	GSHB_HUMAN	LOX5_HUMAN	SRP09_HUMAN		ES8L2_HUMAN	AN13D_HUMAN	SYNRG_HUMAN	BAD_HUMAN
GSTM2_HUMAN	TCPE_HUMAN	LKHA4_HUMAN	SYSC_HUMAN		RANB3_HUMAN	MEPCE_HUMAN	POLI_HUMAN	FUBP2_HUMAN
LYOX_HUMAN	K2C6C_HUMAN	ALDOC_HUMAN	PSB3_HUMAN		GREM2_HUMAN	RHG12_HUMAN	NSF1C_HUMAN	ARHG2_HUMAN
NDUS1_HUMAN	NEST_HUMAN	CO4B_HUMAN	PSB2_HUMAN		SH24A_HUMAN	PHAR4_HUMAN	PA24C_HUMAN	UBP7_HUMAN
MK01_HUMAN	IDHP_HUMAN	GSTT2_HUMAN	ACADV_HUMAN		WDR26_HUMAN	F177A_HUMAN	MACF1_HUMAN	LPP_HUMAN
GRAN_HUMAN	PIPNB_HUMAN	HS71B_HUMAN	TMEDA_HUMAN		SFR19_HUMAN	EHBP1_HUMAN	PHF8_HUMAN	KPBB_HUMAN
AMPL_HUMAN	MRP_HUMAN	IGA2_HUMAN	HINT1_HUMAN		CAAP1_HUMAN	PHC3_HUMAN	LIMC1_HUMAN	TCAL3_HUMAN
TPP2_HUMAN	AL9A1_HUMAN	IGG1_HUMAN	NDUV1_HUMAN		FBRS_HUMAN	MIEAP_HUMAN	PZRN3_HUMAN	CAVN3_HUMAN
RABP2_HUMAN	RL34_HUMAN	IGK_HUMAN	SEPP1_HUMAN		KCNKD_HUMAN	HS12B_HUMAN	TNR6B_HUMAN	LFG3_HUMAN
TKT_HUMAN	LMAN1_HUMAN	IGLC3_HUMAN	IDH3A_HUMAN		SP110_HUMAN	ALS2_HUMAN	UBP24_HUMAN	SYAP1_HUMAN
PML_HUMAN	FAS_HUMAN	HV108_HUMAN	CRIP1_HUMAN		TENS1_HUMAN	IWS1_HUMAN	SRRM2_HUMAN	TM230_HUMAN
EF1D_HUMAN	TCPG_HUMAN	HV335_HUMAN	GDIB_HUMAN		EMAL4_HUMAN	PSMD1_HUMAN	HDAC5_HUMAN	FERM2_HUMAN
MARCS_HUMAN	EFTU_HUMAN	CALM3_HUMAN	EMD_HUMAN		NCOA5_HUMAN	ASCC2_HUMAN	CNPY2_HUMAN	S2546_HUMAN
AQP1_HUMAN	AL7A1_HUMAN	GAL3A_HUMAN	SERPH_HUMAN		SYTL2_HUMAN	YI012_HUMAN	AKAP2_HUMAN	K1143_HUMAN
GNA11_HUMAN	SRP09_HUMAN	RNAS2_HUMAN	PDLI4_HUMAN		MSL2_HUMAN	E41L1_HUMAN	AT11B_HUMAN	MIB2_HUMAN
AL4A1_HUMAN	PCY1A_HUMAN	RO60_HUMAN	VASP_HUMAN		TNR6C_HUMAN	SMRCD_HUMAN	ST38L_HUMAN	TTC28_HUMAN
ERP29_HUMAN	SYAC_HUMAN	LYAG_HUMAN	DYN2_HUMAN		CHD8_HUMAN	SDS3_HUMAN	PKHA6_HUMAN	DACT3_HUMAN
PRDX6_HUMAN	SYSC_HUMAN	1C07_HUMAN	BCAM_HUMAN		GPN1_HUMAN	GEPH_HUMAN	E41L3_HUMAN	CR025_HUMAN
BLVRB_HUMAN	PSB3_HUMAN	H14_HUMAN	PPT1_HUMAN		PALMD_HUMAN	RBM12_HUMAN	R3HD2_HUMAN	AKTS1_HUMAN
PRDX5_HUMAN	ACADV_HUMAN	ODP2_HUMAN	RL14_HUMAN		DMAP1_HUMAN	K1522_HUMAN	FRM4B_HUMAN	SH3K1_HUMAN
DOPD_HUMAN	TMEDA_HUMAN	PTPRF_HUMAN	TCPQ_HUMAN		DCP1A_HUMAN	MYEF2_HUMAN	LRCH1_HUMAN	ATG2B_HUMAN
PRDX3_HUMAN	HINT1_HUMAN	THIO_HUMAN	TCPD_HUMAN		RIC8A_HUMAN	TRPS1_HUMAN	M3K2_HUMAN	SYTL4_HUMAN
ATPD_HUMAN	NDUV1_HUMAN	COX5B_HUMAN	ANX11_HUMAN		SSF1_HUMAN	NAGK_HUMAN	TR150_HUMAN	RHDF1_HUMAN
RL12_HUMAN	GRAK_HUMAN	PPGB_HUMAN	RAB5C_HUMAN		GPC5C_HUMAN	CCNL1_HUMAN	WBP11_HUMAN	OPTN_HUMAN
ECHM_HUMAN	SPS1_HUMAN	TAU_HUMAN	RAB7A_HUMAN		RPR1B_HUMAN	PKCB1_HUMAN	GIT1_HUMAN	S7A6O_HUMAN
KCY_HUMAN	GUAA_HUMAN	CO7_HUMAN	MMP16_HUMAN		PFD4_HUMAN	NDRG2_HUMAN	STA10_HUMAN	KCD12_HUMAN
PEBP1_HUMAN	GNAQ_HUMAN	KAP0_HUMAN	SSRD_HUMAN		PDLI7_HUMAN	SET1B_HUMAN	LC7L2_HUMAN	REPS1_HUMAN
PDIA3_HUMAN	CRIP1_HUMAN	ESTD_HUMAN	BAP31_HUMAN		ACSA_HUMAN	PA2G4_HUMAN	UB2J1_HUMAN	F122A_HUMAN
2AAA_HUMAN	GDIB_HUMAN	CH60_HUMAN	MECP2_HUMAN		SIAS_HUMAN	CD11A_HUMAN	CHMP3_HUMAN	RMXL1_HUMAN
1A66_HUMAN	EMD_HUMAN	CLUS_HUMAN	HCFC1_HUMAN		4ET_HUMAN	NCOR2_HUMAN	STA13_HUMAN	RNF31_HUMAN
1C12_HUMAN	SERPH_HUMAN	BIP_HUMAN	AL3A2_HUMAN		PYRG2_HUMAN	BIG2_HUMAN	SAMH1_HUMAN	RBM33_HUMAN
HMOX2_HUMAN	PDLI4_HUMAN	LAMC1_HUMAN	DHB4_HUMAN		RHG35_HUMAN	ROA1_HUMAN	PKP3_HUMAN	MCRS1_HUMAN
AMRP_HUMAN	F10A1_HUMAN	HSP7C_HUMAN	STA5B_HUMAN		KLC4_HUMAN	TAU_HUMAN	DYR1B_HUMAN	SIPA1_HUMAN
SORCN_HUMAN	VASP_HUMAN	UMPS_HUMAN	HDGF_HUMAN		PDS5B_HUMAN	P66B_HUMAN	AAKB1_HUMAN	IFT43_HUMAN
AL1B1_HUMAN	DYN2_HUMAN	ODPB_HUMAN	LUM_HUMAN		SMC4_HUMAN	BIN1_HUMAN	DMXL1_HUMAN	TOE1_HUMAN
RPB2_HUMAN	BCAM_HUMAN	ODB2_HUMAN	PRELP_HUMAN		PARVA_HUMAN	NFIB_HUMAN	TLN1_HUMAN	SREC2_HUMAN
SDHA_HUMAN	PPT1_HUMAN	ITAM_HUMAN	CNN1_HUMAN		PNPO_HUMAN	BAG3_HUMAN	TRRAP_HUMAN	BORC6_HUMAN
COR1A_HUMAN	RL14_HUMAN	PYGB_HUMAN	NDUA8_HUMAN		SDA1_HUMAN	ITPI2_HUMAN	WAC2C_HUMAN	LIN37_HUMAN
GDIA_HUMAN	TCPQ_HUMAN	RALA_HUMAN	ROA3_HUMAN		WDR70_HUMAN	CCR1_HUMAN	FARP1_HUMAN	S41A3_HUMAN
METK2_HUMAN	TCPD_HUMAN	RALB_HUMAN	6PGD_HUMAN		ARGL1_HUMAN	TPC10_HUMAN	C170B_HUMAN	MSD3_HUMAN
KAP3_HUMAN	ANX11_HUMAN	ACADM_HUMAN	HNRPM_HUMAN		BCD1_HUMAN	CAV2_HUMAN	MYO5A_HUMAN	FUBP3_HUMAN
DNJA1_HUMAN	RAB5C_HUMAN	TOP1_HUMAN	IMA1_HUMAN		MIC19_HUMAN	PKHA7_HUMAN	RIPK3_HUMAN	SPF45_HUMAN
QCR1_HUMAN	RAB7A_HUMAN	G6PD_HUMAN	GDIR1_HUMAN		WBP1L_HUMAN	CHSP1_HUMAN	RBM7_HUMAN	LRCH3_HUMAN
3HIDH_HUMAN	SMCA2_HUMAN	C1TC_HUMAN	GDIR2_HUMAN		PP4R2_HUMAN	P66A_HUMAN	MRCKB_HUMAN	VPS50_HUMAN
PUR9_HUMAN	GALK1_HUMAN	PERE_HUMAN	HNRPF_HUMAN		TE2IP_HUMAN	NHRF1_HUMAN	SNX9_HUMAN	DCAF5_HUMAN
HNRH3_HUMAN	SSRD_HUMAN	ADHX_HUMAN	RM12_HUMAN		ABI2_HUMAN	CALU_HUMAN	LRRF2_HUMAN	ZN462_HUMAN
HNRH1_HUMAN	BAP31_HUMAN	PRPS2_HUMAN	CAZA1_HUMAN		BCLF1_HUMAN	UGDH_HUMAN	NCOR2_HUMAN	CHAP1_HUMAN
1433B_HUMAN	MECP2_HUMAN	PABP1_HUMAN	TXTP_HUMAN		BET1L_HUMAN	TRIO_HUMAN	BIG2_HUMAN	CLMN_HUMAN
1433S_HUMAN	HCFC1_HUMAN	PCNA_HUMAN	ACLY_HUMAN		MYOF_HUMAN	SLIK3_HUMAN	PARP3_HUMAN	PDLI2_HUMAN
STIP1_HUMAN	DHB4_HUMAN	SYHC_HUMAN	SUCA_HUMAN		ITSN2_HUMAN	K2C1_HUMAN	MRVI1_HUMAN	ANCHR_HUMAN
S10AB_HUMAN	PSMD7_HUMAN	CO6A1_HUMAN	COPA_HUMAN		EHD2_HUMAN	HCLS1_HUMAN	DC1L1_HUMAN	ZFR_HUMAN
PRDX2_HUMAN	SUOX_HUMAN	CO6A2_HUMAN	CATC_HUMAN		HACD3_HUMAN	KPYM_HUMAN	EPN1_HUMAN	EP400_HUMAN
DCTD_HUMAN	SPHM_HUMAN	CO6A3_HUMAN	AP2S1_HUMAN		SH3B4_HUMAN	UCHL3_HUMAN	SQOR_HUMAN	TRI47_HUMAN
GBP1_HUMAN	HDGF_HUMAN	ADT1_HUMAN	TCP4_HUMAN		GMIP_HUMAN	NCK1_HUMAN	ROBO1_HUMAN	PRIPO_HUMAN
RL9_HUMAN	LUM_HUMAN	ADT3_HUMAN	SYRC_HUMAN		PHRF1_HUMAN	AT2A2_HUMAN	M3K4_HUMAN	HS12B_HUMAN
ACSL1_HUMAN	PRELP_HUMAN	IMDH2_HUMAN	SYYC_HUMAN		JCAD_HUMAN	NKTR_HUMAN	CCD61_HUMAN	YTDC1_HUMAN
KINH_HUMAN	CNN1_HUMAN	TPR_HUMAN	HSP72_HUMAN		FPRP_HUMAN	AN32A_HUMAN	ESYT2_HUMAN	F161B_HUMAN
LSP1_HUMAN	NDUA8_HUMAN	PIP_HUMAN	RD23B_HUMAN		CT2NL_HUMAN	CRKL_HUMAN	BCLA3_HUMAN	PWP2A_HUMAN
DUT_HUMAN	ROA3_HUMAN	KCRB_HUMAN	KAD2_HUMAN		CHPF2_HUMAN	SERPH_HUMAN	P121C_HUMAN	DOCK7_HUMAN
GLYM_HUMAN	6PGD_HUMAN	ANXA3_HUMAN	SNAA_HUMAN		RRBP1_HUMAN	DSRAD_HUMAN	RN225_HUMAN	ZN830_HUMAN
HSP74_HUMAN	HNRPM_HUMAN	KCRU_HUMAN	IF5_HUMAN		AKIB1_HUMAN	RS8_HUMAN	BIN1_HUMAN	FRMD6_HUMAN
MPI_HUMAN	GDS1_HUMAN	ODBA_HUMAN	TERA_HUMAN		RHG28_HUMAN	RHG01_HUMAN	TBX3_HUMAN	CLIC6_HUMAN
PROF2_HUMAN	GDIR1_HUMAN	ECP_HUMAN	MFAP4_HUMAN		TFP11_HUMAN	TIAM1_HUMAN	LAMA5_HUMAN	NECT4_HUMAN
CTNA1_HUMAN	GDIR2_HUMAN	ACTN1_HUMAN	ECHB_HUMAN		EP15R_HUMAN	ARHG7_HUMAN	ZZEF1_HUMAN	ARHGH_HUMAN
CTNB1_HUMAN	HNRPF_HUMAN	XRCC6_HUMAN	NP1L1_HUMAN		PI4KB_HUMAN	DHX8_HUMAN	SGTA_HUMAN	RBM14_HUMAN
PHB_HUMAN	SPSY_HUMAN	XRCC5_HUMAN	DSRAD_HUMAN		BIN2_HUMAN	POSTN_HUMAN	CALU_HUMAN	FMNL2_HUMAN
RADI_HUMAN	THOP1_HUMAN	COX41_HUMAN	LAMB2_HUMAN		CLIP2_HUMAN	RABE1_HUMAN	DKC1_HUMAN	NEK1_HUMAN
RFA3_HUMAN	CAZA1_HUMAN	GILT_HUMAN	TPD52_HUMAN		ADDG_HUMAN	GRAP1_HUMAN	SRS10_HUMAN	RHG07_HUMAN
RL22_HUMAN	CRIP2_HUMAN	LAMP2_HUMAN	SEC13_HUMAN		SUN2_HUMAN	SKT_HUMAN	SRP72_HUMAN	PP1RA_HUMAN
SPRE_HUMAN	BIEA_HUMAN	RINI_HUMAN	NH2L1_HUMAN		LIMA1_HUMAN	K121L_HUMAN	TOX4_HUMAN	UIF_HUMAN
TSP2_HUMAN	TXTP_HUMAN	CSPG2_HUMAN	PSA_HUMAN		SEPT9_HUMAN	GA2L2_HUMAN	RASL1_HUMAN	PHF12_HUMAN
TSP4_HUMAN	PPP5_HUMAN	EF2_HUMAN	EIF3B_HUMAN		TRPS1_HUMAN	C102A_HUMAN	FR1OP_HUMAN	CIC_HUMAN
K1C9_HUMAN	ACLY_HUMAN	K1C10_HUMAN	ATPK_HUMAN		EVL_HUMAN	F149B_HUMAN	CAVN2_HUMAN	KKCC2_HUMAN
SAA4_HUMAN	SUCA_HUMAN	K2C5_HUMAN	SYMC_HUMAN		BAZ2A_HUMAN	F161B_HUMAN	BAG3_HUMAN	ERBIN_HUMAN
FBN1_HUMAN	COPB_HUMAN	PDIA4_HUMAN	MTPN_HUMAN		PHF11_HUMAN	SMG1_HUMAN	CDK1_HUMAN	CTGE2_HUMAN
GDE_HUMAN	COPA_HUMAN	CO6_HUMAN	ARPC4_HUMAN		NAGK_HUMAN	HNRL1_HUMAN	SRPRA_HUMAN	IF140_HUMAN
MYH9_HUMAN	CATC_HUMAN	TCTP_HUMAN	CD81_HUMAN		CDC23_HUMAN	TRAF4_HUMAN	ERPG3_HUMAN	WRIP1_HUMAN
MYH10_HUMAN	SC24C_HUMAN	HEM2_HUMAN	TPIS_HUMAN		APC4_HUMAN	SH24A_HUMAN	KAP0_HUMAN	CLCC1_HUMAN
COPB2_HUMAN	TCP4_HUMAN	PRG2_HUMAN	MYL6_HUMAN		STML2_HUMAN	MXRA5_HUMAN	CD20_HUMAN	UBL7_HUMAN
ADDA_HUMAN	SYRC_HUMAN	1A11_HUMAN	IF4A1_HUMAN		TASOR_HUMAN	SH3B4_HUMAN	ODBA_HUMAN	CCNL2_HUMAN
FUS_HUMAN	CA2D1_HUMAN	2B14_HUMAN	RS20_HUMAN		JUPI1_HUMAN	FARP1_HUMAN	CSPG2_HUMAN	PKHF1_HUMAN
DEK_HUMAN	SYYC_HUMAN	PLSL_HUMAN	PRPS1_HUMAN		AKA11_HUMAN	SRSF6_HUMAN	KAP2_HUMAN	NEB2_HUMAN
MYH11_HUMAN	UBP14_HUMAN	PLST_HUMAN	PSA6_HUMAN		RCAN3_HUMAN	SHOT1_HUMAN	CD44_HUMAN	SIN3A_HUMAN
K22E_HUMAN	HSP72_HUMAN	ACPH_HUMAN	S10AA_HUMAN		GPTC8_HUMAN	RHG10_HUMAN	H15_HUMAN	RSF1_HUMAN
HMGCL_HUMAN	RD23B_HUMAN	ETFA_HUMAN	CDC42_HUMAN		PARP4_HUMAN	BTBDB_HUMAN	H13_HUMAN	RBM15_HUMAN
PRS7_HUMAN	KAD2_HUMAN	KAP2_HUMAN	DEST_HUMAN		RCOR1_HUMAN	RHG32_HUMAN	JUNB_HUMAN	MINT_HUMAN
GGT5_HUMAN	HMCS2_HUMAN	CD59_HUMAN	RAB8A_HUMAN		RALY_HUMAN	RHN2P_HUMAN	JUND_HUMAN	NIBL1_HUMAN
ARL3_HUMAN	SNAA_HUMAN	MIF_HUMAN	RAB2A_HUMAN		PACN3_HUMAN	MYO9A_HUMAN	DESM_HUMAN	RMD3_HUMAN
MP2K2_HUMAN	S12A2_HUMAN	GLU2B_HUMAN	RAB5B_HUMAN		FBX4_HUMAN	PDLI1_HUMAN	XRCC1_HUMAN	PCY2_HUMAN
ATPG_HUMAN	PLTP_HUMAN	HCLS1_HUMAN	RAB10_HUMAN		ACINU_HUMAN	DFFA_HUMAN	RPB1_HUMAN	SORT_HUMAN
VATE1_HUMAN	TERA_HUMAN	FPPS_HUMAN	UBE2N_HUMAN		MTUS1_HUMAN	DNM1L_HUMAN	PPLA_HUMAN	MPP8_HUMAN
RL4_HUMAN	MFAP4_HUMAN	CX7A2_HUMAN	RAB14_HUMAN		PALD_HUMAN	LAD1_HUMAN	MK03_HUMAN	PKP4_HUMAN
LONM_HUMAN	ECHB_HUMAN	NID1_HUMAN	ARP3_HUMAN		ASAP1_HUMAN	PITM1_HUMAN	CCR1_HUMAN	POP1_HUMAN
PGM1_HUMAN	MANF_HUMAN	AK1A1_HUMAN	ARP2_HUMAN		PRR12_HUMAN	COPE_HUMAN	EVI2B_HUMAN	S10AD_HUMAN
SPB5_HUMAN	AFAD_HUMAN	KPYM_HUMAN	ACTZ_HUMAN		TTC7A_HUMAN	BORG1_HUMAN	MYH10_HUMAN	SCAFB_HUMAN
PEDF_HUMAN	NP1L1_HUMAN	ENPL_HUMAN	CSN2_HUMAN		HECD1_HUMAN	BCKD_HUMAN	GNL1_HUMAN	ELF4_HUMAN
ODO2_HUMAN	LAMB2_HUMAN	CX6B1_HUMAN	RAP1B_HUMAN		SPAT2_HUMAN	PLD2_HUMAN	ETV6_HUMAN	EIF3C_HUMAN
GPX4_HUMAN	CAD13_HUMAN	HNRPL_HUMAN	RAP2B_HUMAN		COHA1_HUMAN	ARHGA_HUMAN	LAP2A_HUMAN	CHP1_HUMAN
SRP14_HUMAN	TPD52_HUMAN	SYDC_HUMAN	RS3A_HUMAN		SYNP2_HUMAN	MAST4_HUMAN	ATRX_HUMAN	M3K5_HUMAN
TAGL2_HUMAN	SEC13_HUMAN	PLAK_HUMAN	RL26_HUMAN		SUFU_HUMAN	SYNJ2_HUMAN	TPC10_HUMAN	SEPT5_HUMAN
TALDO_HUMAN	NH2L1_HUMAN	QCR7_HUMAN	RL15_HUMAN		SYNRG_HUMAN	MCF2L_HUMAN	PRC2A_HUMAN	NP1L4_HUMAN
ETFB_HUMAN	PSA_HUMAN	CBPA3_HUMAN	RL27_HUMAN		G3BP2_HUMAN	PGRC2_HUMAN	CENPA_HUMAN	PKP2_HUMAN
RBMX_HUMAN	HNRH2_HUMAN	FABP4_HUMAN	PHS_HUMAN		NSF1C_HUMAN	CASC3_HUMAN	TSC2_HUMAN	SH3G1_HUMAN
VATA_HUMAN	SCOT1_HUMAN	GLNA_HUMAN	RL37A_HUMAN		MACF1_HUMAN	STX7_HUMAN	FXR2_HUMAN	MEP50_HUMAN
GRP75_HUMAN	EIF3B_HUMAN	ALDR_HUMAN	RHOA_HUMAN		LIMC1_HUMAN	MRP5_HUMAN	AGFG1_HUMAN	SENP7_HUMAN
IF4A3_HUMAN	ATPK_HUMAN	AMPN_HUMAN	CH10_HUMAN		PZRN3_HUMAN	PER1_HUMAN	ATN1_HUMAN	JPH2_HUMAN
RS19_HUMAN	SYMC_HUMAN	RAC2_HUMAN	B2MG_HUMAN		ZC3H4_HUMAN	DC1L2_HUMAN	BPIB4_HUMAN	BUD13_HUMAN
RL3_HUMAN	ATP5I_HUMAN	ERF3A_HUMAN	DAD1_HUMAN		UBP24_HUMAN	SNUT1_HUMAN	YBOX1_HUMAN	SH23A_HUMAN
COFA1_HUMAN	IF6_HUMAN	ARSA_HUMAN	COPZ1_HUMAN		SMAG1_HUMAN	IF4G3_HUMAN	DIAC_HUMAN	PYGO2_HUMAN
COIA1_HUMAN	NDUA6_HUMAN	EZRI_HUMAN	NTF2_HUMAN		SRRM2_HUMAN	DNPH1_HUMAN	CAP1_HUMAN	ESYT1_HUMAN
OST48_HUMAN	EPIPL_HUMAN	UCHL3_HUMAN	HNRPK_HUMAN		CD11A_HUMAN	KIF1C_HUMAN	KMT2A_HUMAN	CCM2_HUMAN
AN32A_HUMAN	MTPN_HUMAN	ELN_HUMAN	1433G_HUMAN		ZN148_HUMAN	PRKY_HUMAN	KLC1_HUMAN	DIDO1_HUMAN
CAPG_HUMAN	DEF3_HUMAN	NDKA_HUMAN	RS7_HUMAN		CDYL_HUMAN	SMCA5_HUMAN	SRSF1_HUMAN	MCMBP_HUMAN
CAP2_HUMAN	ARPC4_HUMAN	NQO1_HUMAN	PRS4_HUMAN		CNPY2_HUMAN	ZEB2_HUMAN	RHG01_HUMAN	LRRC1_HUMAN
TXLNA_HUMAN	CD81_HUMAN	GNS_HUMAN	RS8_HUMAN		AKAP2_HUMAN	KIF1B_HUMAN	FCHO2_HUMAN	P4K2A_HUMAN
TCPZ_HUMAN	TPIS_HUMAN	RS2_HUMAN	RS15A_HUMAN		AT11B_HUMAN	TBCD4_HUMAN	CC173_HUMAN	CRDL1_HUMAN
NNMT_HUMAN	SC61B_HUMAN	DESP_HUMAN	RS16_HUMAN		PKHA6_HUMAN	PEPL_HUMAN	CHD3_HUMAN	SPNDC_HUMAN
PSB10_HUMAN	MYL6_HUMAN	RFA2_HUMAN	1433E_HUMAN		E41L3_HUMAN	LY75_HUMAN	PAK2_HUMAN	PAXX_HUMAN
RL13A_HUMAN	IF4A1_HUMAN	MUC1_HUMAN	RS14_HUMAN		R3HD2_HUMAN	SNX3_HUMAN	SRSF9_HUMAN	TCAB1_HUMAN
STAT3_HUMAN	RS20_HUMAN	CD44_HUMAN	RS23_HUMAN		LRCH1_HUMAN	4EBP3_HUMAN	TNK1_HUMAN	MELPH_HUMAN
MDHC_HUMAN	PSA6_HUMAN	CBR1_HUMAN	RS18_HUMAN		PDIP2_HUMAN	F262_HUMAN	KCC2D_HUMAN	ASHWN_HUMAN
MDHM_HUMAN	S10AA_HUMAN	1A33_HUMAN	RS13_HUMAN		M3K2_HUMAN	NOL3_HUMAN	SNW1_HUMAN	PTSS2_HUMAN
ECHA_HUMAN	CDC42_HUMAN	ACADS_HUMAN	RS11_HUMAN		CHSP1_HUMAN	CLAP2_HUMAN	ZN638_HUMAN	SARG_HUMAN
IF2G_HUMAN	DEST_HUMAN	BGAL_HUMAN	RUXE_HUMAN		TR150_HUMAN	DEPD5_HUMAN	SF01_HUMAN	SSBP4_HUMAN
CETN2_HUMAN	GMFB_HUMAN	NCK1_HUMAN	RUXF_HUMAN		NOP58_HUMAN	PHF2_HUMAN	SMN_HUMAN	FUND2_HUMAN
MNDA_HUMAN	RAB2A_HUMAN	H15_HUMAN	RUXG_HUMAN		GIT1_HUMAN	ZC11A_HUMAN	MA7D1_HUMAN	SRBS1_HUMAN
NAA10_HUMAN	RAB5B_HUMAN	H13_HUMAN	LSM3_HUMAN		CHMP3_HUMAN	TRIM3_HUMAN	RABL6_HUMAN	SGPP1_HUMAN
CSK_HUMAN	RAB10_HUMAN	H12_HUMAN	LSM6_HUMAN		3BP1_HUMAN	ULK1_HUMAN	LARP7_HUMAN	RFIP5_HUMAN
GARS_HUMAN	UBE2N_HUMAN	MGMT_HUMAN	SMD1_HUMAN		STA13_HUMAN	TACC1_HUMAN	FBP1L_HUMAN	TB10A_HUMAN
SYIC_HUMAN	RAB14_HUMAN	AT2A2_HUMAN	SMD2_HUMAN		RBGP1_HUMAN	MED24_HUMAN	ZC3HD_HUMAN	CAR11_HUMAN
EIF1_HUMAN	ARP3_HUMAN	PLCG2_HUMAN	SMD3_HUMAN		DOP2_HUMAN	TCEA3_HUMAN	TAF3_HUMAN	SRRT_HUMAN
ECI1_HUMAN	ARP2_HUMAN	FAAA_HUMAN	TYB4_HUMAN		SAMH1_HUMAN	BCAR3_HUMAN	TBC9B_HUMAN	OSBL1_HUMAN
LAP2B_HUMAN	ACTZ_HUMAN	NAGAB_HUMAN	ARF6_HUMAN		PKP3_HUMAN	MTA2_HUMAN	OTU7B_HUMAN	EIF2A_HUMAN
STAT1_HUMAN	CSN2_HUMAN	HSP76_HUMAN	PRS10_HUMAN		DYR1B_HUMAN	KPCD3_HUMAN	FIP1_HUMAN	SHAN3_HUMAN
AK1C3_HUMAN	RAP1B_HUMAN	HMGA1_HUMAN	RL7A_HUMAN		AAKB1_HUMAN	K0754_HUMAN	SUSD1_HUMAN	PAR6G_HUMAN
EPS15_HUMAN	RAP2B_HUMAN	AATC_HUMAN	ERF1_HUMAN		TLN1_HUMAN	TMCC1_HUMAN	CL054_HUMAN	PANK2_HUMAN
RS27_HUMAN	RS3A_HUMAN	ITA2_HUMAN	RS4X_HUMAN		MTCL1_HUMAN	PLPHP_HUMAN	TMTC3_HUMAN	DOCK9_HUMAN
LPPRC_HUMAN	RL26_HUMAN	UBF1_HUMAN	ACTA_HUMAN		WAC2C_HUMAN	PCF11_HUMAN	UBP49_HUMAN	NIBAN_HUMAN
THIM_HUMAN	RL15_HUMAN	KAPCA_HUMAN	RL23A_HUMAN		FARP1_HUMAN	FRYL_HUMAN	SPT6H_HUMAN	IN80B_HUMAN
RL35_HUMAN	MGN_HUMAN	CAN2_HUMAN	RS6_HUMAN		MARF1_HUMAN	SOGA1_HUMAN	F122B_HUMAN	ZDHC5_HUMAN
PCP_HUMAN	RL27_HUMAN	DESM_HUMAN	H4_HUMAN		C170B_HUMAN	SCAF4_HUMAN	RETR3_HUMAN	TB182_HUMAN
ECE1_HUMAN	RL37A_HUMAN	HLAG_HUMAN	RAB1A_HUMAN		IRS2_HUMAN	UBE4B_HUMAN	JAZF1_HUMAN	UBE2O_HUMAN
LIS1_HUMAN	RHOA_HUMAN	EGLN_HUMAN	RAN_HUMAN		GPSM3_HUMAN	EPN2_HUMAN	OSTM1_HUMAN	SRCN1_HUMAN
MUC18_HUMAN	NCALD_HUMAN	DDX5_HUMAN	RL23_HUMAN		RIPK3_HUMAN	MTMR5_HUMAN	RGPS2_HUMAN	WDR33_HUMAN
CACP_HUMAN	CH10_HUMAN	PFKAL_HUMAN	RAP1A_HUMAN		RBM7_HUMAN	VAPB_HUMAN	RHG12_HUMAN	DDX24_HUMAN
MATR3_HUMAN	B2MG_HUMAN	SAP3_HUMAN	RS15_HUMAN		CTDP1_HUMAN	TACC2_HUMAN	MIER1_HUMAN	MFR1L_HUMAN
GPDM_HUMAN	COPZ1_HUMAN	LEG3_HUMAN	RS24_HUMAN		TF3C3_HUMAN	PCNT_HUMAN	CCAR2_HUMAN	KLC2_HUMAN
SSRA_HUMAN	SUMO2_HUMAN	PRS6A_HUMAN	RS25_HUMAN		MRCKB_HUMAN	PPR3D_HUMAN	PROM2_HUMAN	XRN2_HUMAN
RANG_HUMAN	UFM1_HUMAN	TCPA_HUMAN	RS26_HUMAN		LRRF2_HUMAN	LATS1_HUMAN	ASCC3_HUMAN	NSRP1_HUMAN
NAMPT_HUMAN	WDR5_HUMAN	RL35A_HUMAN	RS28_HUMAN		NCOR2_HUMAN	ABHGA_HUMAN	AFAP1_HUMAN	SIK2_HUMAN
AFAM_HUMAN	NTF2_HUMAN	ITB5_HUMAN	RS30_HUMAN		MD1L1_HUMAN	PLMN_HUMAN	LS14A_HUMAN	I2BPL_HUMAN
PRS6B_HUMAN	HNRPK_HUMAN	ARF4_HUMAN	GBB1_HUMAN		MRVI1_HUMAN	CYTC_HUMAN	PHC3_HUMAN	NUCKS_HUMAN
PPIC_HUMAN	1433G_HUMAN	RL7_HUMAN	GBB2_HUMAN		DC1L1_HUMAN	CRYAB_HUMAN	ABCF1_HUMAN	KI13A_HUMAN
VDAC2_HUMAN	RS7_HUMAN	VINC_HUMAN	RL30_HUMAN		NUMBL_HUMAN	K1C14_HUMAN	WDR20_HUMAN	RBNS5_HUMAN
ACDSB_HUMAN	PP1B_HUMAN	ARY1_HUMAN	RL31_HUMAN		SH2D7_HUMAN	APOA1_HUMAN	PRP31_HUMAN	ISCU_HUMAN
UBP5_HUMAN	PRS4_HUMAN	SON_HUMAN	RL10A_HUMAN		BIN1_HUMAN	CYTB_HUMAN	CSKI1_HUMAN	CA021_HUMAN
RAGP1_HUMAN	PRS8_HUMAN	RL17_HUMAN	RL32_HUMAN		RPC1_HUMAN	ERBB2_HUMAN	NDRG1_HUMAN	TARA_HUMAN
RECQ1_HUMAN	RS8_HUMAN	PGAM1_HUMAN	RL11_HUMAN		SGTA_HUMAN	B3A2_HUMAN	SYMPK_HUMAN	SLK_HUMAN
NOP2_HUMAN	RS15A_HUMAN	RCC1_HUMAN	RL8_HUMAN		JIP4_HUMAN	SCG1_HUMAN	CAVN3_HUMAN	TAOK3_HUMAN
CRK_HUMAN	RS16_HUMAN	ATP5J_HUMAN	PPIA_HUMAN		PR40A_HUMAN	JUN_HUMAN	CNKR1_HUMAN	ADNP_HUMAN
CRKL_HUMAN	1433E_HUMAN	ML12A_HUMAN	FKB1A_HUMAN		SRS10_HUMAN	LA_HUMAN	MRTFA_HUMAN	IPYR2_HUMAN
BAG6_HUMAN	RS14_HUMAN	NUCL_HUMAN	RS27A_HUMAN		FR1OP_HUMAN	K1C18_HUMAN	EAF1_HUMAN	ZN106_HUMAN
NSF_HUMAN	RS23_HUMAN	HXK1_HUMAN	GRB2_HUMAN		KAP0_HUMAN	PTMA_HUMAN	VCIP1_HUMAN	PININ_HUMAN
RL27A_HUMAN	RS18_HUMAN	RPB3_HUMAN	TRA2B_HUMAN		CSPG2_HUMAN	NFM_HUMAN	ZN521_HUMAN	TM245_HUMAN
RL5_HUMAN	RS29_HUMAN	NDUV2_HUMAN	RAC1_HUMAN		H12_HUMAN	APT_HUMAN	HS12B_HUMAN	P63_HUMAN
RL21_HUMAN	RS13_HUMAN	E2AK2_HUMAN	AP2B1_HUMAN		JUNB_HUMAN	MGP_HUMAN	SMG1_HUMAN	NELFA_HUMAN
RL28_HUMAN	RS11_HUMAN	A1AG2_HUMAN	GNAS2_HUMAN		BRD2_HUMAN	RU17_HUMAN	ALS2_HUMAN	BORG4_HUMAN
RS9_HUMAN	RUXE_HUMAN	ITIH2_HUMAN	1433Z_HUMAN		MK03_HUMAN	TPM1_HUMAN	CIC_HUMAN	DNJC5_HUMAN
RS5_HUMAN	RUXG_HUMAN	ITIH1_HUMAN	RSMN_HUMAN		1A36_HUMAN	CALM3_HUMAN	KS6C1_HUMAN	CA198_HUMAN
RS10_HUMAN	LSM3_HUMAN	NFKB1_HUMAN	RL38_HUMAN		AKT1_HUMAN	KIT_HUMAN	RANB9_HUMAN	E41L1_HUMAN
MAP1B_HUMAN	SMD1_HUMAN	TYPH_HUMAN	RS21_HUMAN		CCR1_HUMAN	MTAP2_HUMAN	SCAFB_HUMAN	ZN768_HUMAN
NEDD4_HUMAN	SMD2_HUMAN	DPA1_HUMAN	IF5A1_HUMAN		EVI2B_HUMAN	DMD_HUMAN	TRI56_HUMAN	RABE2_HUMAN
UTRO_HUMAN	SMD3_HUMAN	IF2B_HUMAN	RACK1_HUMAN		ETV6_HUMAN	GP1BB_HUMAN	P4K2A_HUMAN	CCD86_HUMAN
IQGA1_HUMAN	TYB4_HUMAN	ANXA7_HUMAN	ACTG_HUMAN		LAP2B_HUMAN	K1C13_HUMAN	ASHWN_HUMAN	REEP4_HUMAN
GLYG_HUMAN	ARF6_HUMAN	BTF3_HUMAN	UBC9_HUMAN		TPC10_HUMAN	K2C5_HUMAN	ADNP_HUMAN	ES8L2_HUMAN
CAZA2_HUMAN	PRS10_HUMAN	AL5AP_HUMAN	PP2AA_HUMAN		CENPA_HUMAN	ATF2_HUMAN	DNJC5_HUMAN	BCAS3_HUMAN
CAPZB_HUMAN	RL7A_HUMAN	RAB3A_HUMAN	CSK2B_HUMAN		CDK7_HUMAN	CREB1_HUMAN	ESF1_HUMAN	RANB3_HUMAN
IF1AX_HUMAN	RS4X_HUMAN	RAB3B_HUMAN	TPM4_HUMAN		RS6_HUMAN	ATF7_HUMAN	HAUS4_HUMAN	GREM2_HUMAN
SYQ_HUMAN	ACTA_HUMAN	RAB4A_HUMAN	ACTC_HUMAN		CAP1_HUMAN	NELFE_HUMAN	SDS3_HUMAN	SH24A_HUMAN
RL29_HUMAN	RL23A_HUMAN	RAB5A_HUMAN	UB2L3_HUMAN		OTUD4_HUMAN	RL17_HUMAN	SP30L_HUMAN	PEAK1_HUMAN
UCRI_HUMAN	RS6_HUMAN	MX1_HUMAN	TBA1B_HUMAN		SRSF1_HUMAN	ML12A_HUMAN	SACA1_HUMAN	SYNCI_HUMAN
ATPO_HUMAN	H4_HUMAN	MX2_HUMAN	TBA4A_HUMAN		S20A2_HUMAN	LMNB1_HUMAN	EMAL4_HUMAN	AT133_HUMAN
LIMS1_HUMAN	H2B1C_HUMAN	PSB1_HUMAN	TBB4B_HUMAN		SRSF9_HUMAN	NF1_HUMAN	RIC8A_HUMAN	VISTA_HUMAN
PPCE_HUMAN	RAB1A_HUMAN	COX5A_HUMAN	PA1B2_HUMAN		TNK1_HUMAN	TENX_HUMAN	PARVA_HUMAN	SFR19_HUMAN
PI42A_HUMAN	RAN_HUMAN	LMNB1_HUMAN	H31_HUMAN		SNW1_HUMAN	RFX1_HUMAN	THUM1_HUMAN	MMRN2_HUMAN
COPD_HUMAN	RL23_HUMAN	MIME_HUMAN	HBB_HUMAN		SF01_HUMAN	CBL_HUMAN	FA53C_HUMAN	EVA1A_HUMAN
PSMD8_HUMAN	RS15_HUMAN	ICAL_HUMAN	HBA_HUMAN		SMN_HUMAN	HEMH_HUMAN	K1522_HUMAN	ZN395_HUMAN
GSHB_HUMAN	RS24_HUMAN	CO5A1_HUMAN	GTF2I_HUMAN		RGPA2_HUMAN	COF1_HUMAN	RCAN3_HUMAN	MOB1A_HUMAN
TCPE_HUMAN	RS25_HUMAN	ASPG_HUMAN	TCPB_HUMAN		ZMYM1_HUMAN	RPB1_HUMAN	GPTC8_HUMAN	PKHA5_HUMAN
NEST_HUMAN	RS26_HUMAN	PTMS_HUMAN	GSTO1_HUMAN		IPP2B_HUMAN	NPY1R_HUMAN	ZN490_HUMAN	B2L12_HUMAN
IDHP_HUMAN	RS28_HUMAN	GSTM3_HUMAN	PRKDC_HUMAN		RBP10_HUMAN	U2AF2_HUMAN	KMT2B_HUMAN	SP110_HUMAN
PIPNB_HUMAN	RS30_HUMAN	VATB2_HUMAN	SRPX_HUMAN		AN13D_HUMAN	EF1G_HUMAN	NDRG2_HUMAN	RRAGC_HUMAN
MRP_HUMAN	GBB2_HUMAN	CSRP1_HUMAN	BASP1_HUMAN		WAPL_HUMAN	PPLA_HUMAN	SET1B_HUMAN	TENS1_HUMAN
AL9A1_HUMAN	RL30_HUMAN	FLNA_HUMAN	LV321_HUMAN		I2BP2_HUMAN	DCK_HUMAN	SMAG1_HUMAN	EMAL4_HUMAN
RL34_HUMAN	RL31_HUMAN	ACOC_HUMAN	DCD_HUMAN		RETR3_HUMAN	ERCC5_HUMAN	CBPC1_HUMAN	NCOA5_HUMAN
LMAN1_HUMAN	RL10A_HUMAN	SYT1_HUMAN	RL24_HUMAN		P66A_HUMAN	KDM5A_HUMAN	CD11A_HUMAN	TNR6C_HUMAN
NASP_HUMAN	RL32_HUMAN	MK_HUMAN	ARF1_HUMAN		F177A_HUMAN	OXYR_HUMAN	NOP58_HUMAN	CHD8_HUMAN
FAS_HUMAN	RL11_HUMAN	VDAC1_HUMAN	ERH_HUMAN		PHC3_HUMAN	HNRH1_HUMAN	MTAP2_HUMAN	PALMD_HUMAN
TCPG_HUMAN	RL8_HUMAN	PGS1_HUMAN	RL19_HUMAN		NEK7_HUMAN	T2FA_HUMAN	PCY1A_HUMAN	DMAP1_HUMAN
ARRB1_HUMAN	PPIA_HUMAN	SDHB_HUMAN	SRSF3_HUMAN		TF3C2_HUMAN	IRS1_HUMAN	IFIT5_HUMAN	RIC8A_HUMAN
EFTU_HUMAN	FKB1A_HUMAN	CD9_HUMAN	FBLN2_HUMAN		BCL7C_HUMAN	MP2K2_HUMAN	ICAM4_HUMAN	SSF1_HUMAN
AL7A1_HUMAN	RS27A_HUMAN	COMT_HUMAN	PGBM_HUMAN		PRP31_HUMAN	COIL_HUMAN	P4R3A_HUMAN	RPR1B_HUMAN
CENPF_HUMAN	GRB2_HUMAN	TGM2_HUMAN	LRP2_HUMAN		SMRC1_HUMAN	TXLNA_HUMAN	NEK7_HUMAN	ACSA_HUMAN
SRP09_HUMAN	TRA2B_HUMAN	OSBP1_HUMAN	RBM3_HUMAN		MRTFA_HUMAN	MDHC_HUMAN	BCL7C_HUMAN	DDX21_HUMAN
PCY1A_HUMAN	RAC1_HUMAN	PIMT_HUMAN	CYC_HUMAN		AKTS1_HUMAN	BCL6_HUMAN	RLA1_HUMAN	SIAS_HUMAN
SYAC_HUMAN	AP2B1_HUMAN	FBRL_HUMAN	TFAM_HUMAN		REPS1_HUMAN	KPCI_HUMAN	ITPI2_HUMAN	4ET_HUMAN
SYCC_HUMAN	GNAS2_HUMAN	PUR2_HUMAN	MPCP_HUMAN		VPS50_HUMAN	RS27_HUMAN	MK01_HUMAN	SH2B1_HUMAN
SYSC_HUMAN	GNAI1_HUMAN	TENX_HUMAN	VIGLN_HUMAN		KS6C1_HUMAN	MATK_HUMAN	BAG6_HUMAN	RHG35_HUMAN
PPM1F_HUMAN	1433Z_HUMAN	PUR6_HUMAN	PURA_HUMAN		PSMD1_HUMAN	RANG_HUMAN	SNTB1_HUMAN	TOPRS_HUMAN
PSB3_HUMAN	2ABA_HUMAN	NLTP_HUMAN	CLH1_HUMAN		SMRCD_HUMAN	IQGA1_HUMAN	CHSP1_HUMAN	HOME3_HUMAN
PSB2_HUMAN	RSMN_HUMAN	UBA1_HUMAN	FKBP3_HUMAN		SDS3_HUMAN	CAPZB_HUMAN	RS6_HUMAN	KLC4_HUMAN
COMP_HUMAN	DYL1_HUMAN	GPX3_HUMAN	REEP5_HUMAN		RTN4_HUMAN	RFX5_HUMAN	SHOT1_HUMAN	PDS5B_HUMAN
ACADV_HUMAN	RL38_HUMAN	NDKB_HUMAN	DHSO_HUMAN		SLTM_HUMAN	PRC2A_HUMAN	PKHG3_HUMAN	SDA1_HUMAN
TMEDA_HUMAN	SKP1_HUMAN	ENPP1_HUMAN	HNRPU_HUMAN		NSE4A_HUMAN	K2C6C_HUMAN	MCRI1_HUMAN	ARGL1_HUMAN
HINT1_HUMAN	RS21_HUMAN	ROA2_HUMAN	U2AF1_HUMAN		PSD3_HUMAN	PAXI_HUMAN	BCL9_HUMAN	SLTM_HUMAN
NU153_HUMAN	IF5A1_HUMAN	CALB2_HUMAN	SPTB2_HUMAN		CDK12_HUMAN	TSC2_HUMAN	RGRF2_HUMAN	OCAD1_HUMAN
NDUV1_HUMAN	RACK1_HUMAN	QCR2_HUMAN	TIAR_HUMAN		RERE_HUMAN	DAP1_HUMAN	ZN609_HUMAN	MIC19_HUMAN
GRAK_HUMAN	ACTG_HUMAN	FBLN1_HUMAN	SET_HUMAN		CCNL1_HUMAN	ZN75D_HUMAN	MCF2L_HUMAN	TE2IP_HUMAN
SPS1_HUMAN	UBC9_HUMAN	TCEA1_HUMAN	SRSF2_HUMAN		PKCB1_HUMAN	ROA3_HUMAN	PGRC2_HUMAN	ABI2_HUMAN
MRE11_HUMAN	TYB10_HUMAN	ITA6_HUMAN	FABP5_HUMAN		SET1B_HUMAN	RBM5_HUMAN	PER1_HUMAN	BCLF1_HUMAN
ENTP1_HUMAN	PP2AA_HUMAN	SFPQ_HUMAN	CAP1_HUMAN		PA2G4_HUMAN	BIEA_HUMAN	ASAP2_HUMAN	TMOD3_HUMAN
IDH3A_HUMAN	YBOX1_HUMAN	TBG1_HUMAN	PFKAP_HUMAN		BIG2_HUMAN	ACLY_HUMAN	SI1L1_HUMAN	CDK12_HUMAN
ST1A1_HUMAN	SC11A_HUMAN	PPIB_HUMAN	EWS_HUMAN		DCLK1_HUMAN	BLM_HUMAN	DC1L2_HUMAN	FMN2_HUMAN
CRIP1_HUMAN	TPM4_HUMAN	MAOM_HUMAN	TAGL_HUMAN		CHIP_HUMAN	HSP72_HUMAN	VIP2_HUMAN	TLS1_HUMAN
MMP14_HUMAN	ACTC_HUMAN	SYWC_HUMAN	ODO1_HUMAN		SHOT1_HUMAN	RD23A_HUMAN	NCK2_HUMAN	GRHL1_HUMAN
GDIB_HUMAN	TBA1B_HUMAN	RS3_HUMAN	MMSA_HUMAN		PTPC1_HUMAN	AIF1_HUMAN	TIM8A_HUMAN	MAT2B_HUMAN
SERPH_HUMAN	TBA4A_HUMAN	SAHH_HUMAN	CO7A1_HUMAN		SNP23_HUMAN	DRG2_HUMAN	SI1L3_HUMAN	MYOF_HUMAN
PDLI4_HUMAN	TBB4B_HUMAN	COF1_HUMAN	DSG1_HUMAN		DNM1L_HUMAN	GEM_HUMAN	PEPL_HUMAN	ITSN2_HUMAN
F10A1_HUMAN	PA1B2_HUMAN	IF4B_HUMAN	RL18A_HUMAN		DLGP1_HUMAN	AF17_HUMAN	LY75_HUMAN	IRPL1_HUMAN
VASP_HUMAN	HBB_HUMAN	CPT2_HUMAN	FKBP4_HUMAN		TRAD1_HUMAN	ELL_HUMAN	UGDH_HUMAN	EHD2_HUMAN
DYN2_HUMAN	HBG2_HUMAN	KTHY_HUMAN	NUCB1_HUMAN		P5I11_HUMAN	NP1L1_HUMAN	CYTIP_HUMAN	CNOT2_HUMAN
MAP2_HUMAN	HBA_HUMAN	CMA1_HUMAN	RL6_HUMAN		RGRF2_HUMAN	RRP1_HUMAN	LDB3_HUMAN	OGFR_HUMAN
KNTC1_HUMAN	GTF2I_HUMAN	LAMA2_HUMAN	TOP2B_HUMAN		ZN609_HUMAN	SYMC_HUMAN	CPNE3_HUMAN	LMCD1_HUMAN
BCAM_HUMAN	TCPB_HUMAN	EF1B_HUMAN	M2OM_HUMAN		K0355_HUMAN	KLF3_HUMAN	TRIM3_HUMAN	HACD3_HUMAN
PPT1_HUMAN	GSTO1_HUMAN	AT5F1_HUMAN	DYST_HUMAN		ERC2_HUMAN	CORO7_HUMAN	ULK1_HUMAN	ADA22_HUMAN
RL14_HUMAN	PRKDC_HUMAN	PPAC_HUMAN	CAV1_HUMAN		STX7_HUMAN	MYL6_HUMAN	U520_HUMAN	H2AW_HUMAN
TCPQ_HUMAN	SRPX_HUMAN	THIL_HUMAN	LMNB2_HUMAN		CLD3_HUMAN	S10AA_HUMAN	XRP2_HUMAN	SEP10_HUMAN
TCPD_HUMAN	NUCB2_HUMAN	TENA_HUMAN	FHR1_HUMAN		ARK72_HUMAN	ACTA_HUMAN	TCEA3_HUMAN	PHRF1_HUMAN
ANX11_HUMAN	BASP1_HUMAN	MYL9_HUMAN	GLGB_HUMAN		ACTN4_HUMAN	RL23A_HUMAN	CCNK_HUMAN	K1522_HUMAN
FXR1_HUMAN	DCD_HUMAN	RPB1_HUMAN	K1C17_HUMAN		KIF1C_HUMAN	HBA_HUMAN	PIAS1_HUMAN	RHG23_HUMAN
RAB5C_HUMAN	RL24_HUMAN	ZA2G_HUMAN	LGUL_HUMAN		TIM8A_HUMAN	3BP2_HUMAN	MTA2_HUMAN	JCAD_HUMAN
RAB7A_HUMAN	RL36A_HUMAN	RS12_HUMAN	SSBP_HUMAN		SI1L3_HUMAN	GTF2I_HUMAN	KPCD3_HUMAN	SLAI2_HUMAN
DUS3_HUMAN	ARF1_HUMAN	DNJB1_HUMAN	1433F_HUMAN		TBCD4_HUMAN	ZBED6_HUMAN	ZN432_HUMAN	FPRP_HUMAN
SMCA2_HUMAN	ERH_HUMAN	ATPA_HUMAN	CALD1_HUMAN		LY75_HUMAN	DAB2_HUMAN	PCF11_HUMAN	CT2NL_HUMAN
IDH3G_HUMAN	RHOG_HUMAN	CATS_HUMAN	COEA1_HUMAN		SNX2_HUMAN	TFAM_HUMAN	CDK14_HUMAN	AKIB1_HUMAN
SSRD_HUMAN	RL19_HUMAN	PSA1_HUMAN	PUR1_HUMAN		CPNE3_HUMAN	CDK16_HUMAN	ABLM3_HUMAN	CING_HUMAN
BAP31_HUMAN	SRSF3_HUMAN	PSA2_HUMAN	PSME1_HUMAN		TCEA3_HUMAN	PLIN5_HUMAN	UBR5_HUMAN	RHG28_HUMAN
MECP2_HUMAN	H33_HUMAN	PSA3_HUMAN	FMOD_HUMAN		PIAS1_HUMAN	TFAP4_HUMAN	UBE4B_HUMAN	FRM4A_HUMAN
HCFC1_HUMAN	FBLN2_HUMAN	PSA4_HUMAN	PRDX1_HUMAN		WFS1_HUMAN	KPCE_HUMAN	MTMR5_HUMAN	RERE_HUMAN
DHB4_HUMAN	PGBM_HUMAN	S100P_HUMAN	RL18_HUMAN		MTA2_HUMAN	DYST_HUMAN	SMC2_HUMAN	TFP11_HUMAN
PSMD7_HUMAN	RBM3_HUMAN	MOES_HUMAN	C1QBP_HUMAN		FRYL_HUMAN	K1C17_HUMAN	TACC2_HUMAN	EP15R_HUMAN
SUOX_HUMAN	CYC_HUMAN	DDX6_HUMAN	CKAP4_HUMAN		UBR5_HUMAN	CTSL2_HUMAN	FMNL1_HUMAN	ASH2L_HUMAN
SPHM_HUMAN	TFAM_HUMAN	CTNA2_HUMAN	AMPE_HUMAN		STBD1_HUMAN	P2R3A_HUMAN	AGRL2_HUMAN	BIN2_HUMAN
HDGF_HUMAN	VIGLN_HUMAN	U2AF2_HUMAN	DERM_HUMAN		CAVN2_HUMAN	CDK18_HUMAN	CBX6_HUMAN	PPR1B_HUMAN
LUM_HUMAN	PURA_HUMAN	RL13_HUMAN	KHDR1_HUMAN		NB5R3_HUMAN	KHDR1_HUMAN	CRYAB_HUMAN	CLIP2_HUMAN
PRELP_HUMAN	CLH1_HUMAN	IVD_HUMAN	LRP1_HUMAN		PLMN_HUMAN	SRSF4_HUMAN	ERBB2_HUMAN	ZO2_HUMAN
CNN1_HUMAN	FKBP3_HUMAN	S10A4_HUMAN	SRSF1_HUMAN		K1C14_HUMAN	PCDH1_HUMAN	S10A6_HUMAN	DAXX_HUMAN
NDUA8_HUMAN	REEP5_HUMAN	HMGB2_HUMAN	RHG01_HUMAN		ERBB2_HUMAN	DHX9_HUMAN	K2C7_HUMAN	STK39_HUMAN
ROA3_HUMAN	DHSO_HUMAN	PTBP1_HUMAN	PP2BA_HUMAN		KPCB_HUMAN	CAMP2_HUMAN	SRG2B_HUMAN	ADDG_HUMAN
6PGD_HUMAN	HNRPU_HUMAN	SYTC_HUMAN	DHX9_HUMAN		PRGR_HUMAN	SPIR1_HUMAN	CALM3_HUMAN	IF172_HUMAN
HNRPM_HUMAN	U2AF1_HUMAN	SYVC_HUMAN	QOR_HUMAN		RU17_HUMAN	CGNL1_HUMAN	RO60_HUMAN	AAKG2_HUMAN
GDIR1_HUMAN	SPTB2_HUMAN	EF1G_HUMAN	LG3BP_HUMAN		CN37_HUMAN	ILF3_HUMAN	IMDH2_HUMAN	HMGX4_HUMAN
GDIR2_HUMAN	SET_HUMAN	FKBP2_HUMAN	MFGM_HUMAN		GLI3_HUMAN	EPS8_HUMAN	TPR_HUMAN	SUN2_HUMAN
HNRPF_HUMAN	SRSF2_HUMAN	STOM_HUMAN	CD47_HUMAN		SRF_HUMAN	RHG05_HUMAN	CY24A_HUMAN	LIMA1_HUMAN
STAT2_HUMAN	FABP5_HUMAN	PON1_HUMAN	AHNK_HUMAN		SRC_HUMAN	AAPK1_HUMAN	PLAK_HUMAN	AFF4_HUMAN
RIDA_HUMAN	CAP1_HUMAN	1433T_HUMAN	LTOR4_HUMAN		ITA4_HUMAN	PAK1_HUMAN	TFE2_HUMAN	SEPT9_HUMAN
SPSY_HUMAN	PFKAP_HUMAN	MK03_HUMAN	AP1B1_HUMAN		K2C5_HUMAN	CLN3_HUMAN	ITB4_HUMAN	S12A6_HUMAN
RM12_HUMAN	EWS_HUMAN	DPP4_HUMAN	TWF1_HUMAN		1A11_HUMAN	ATM_HUMAN	ANK1_HUMAN	NRBP_HUMAN
CAZA1_HUMAN	TAGL_HUMAN	RL10_HUMAN	ASPH_HUMAN		PLST_HUMAN	MTA1_HUMAN	ZNF22_HUMAN	EVL_HUMAN
CRIP2_HUMAN	ODO1_HUMAN	RFA1_HUMAN	FBLN3_HUMAN		NDKA_HUMAN	TCOF_HUMAN	PFKAL_HUMAN	BAZ1B_HUMAN
NUP98_HUMAN	MMSA_HUMAN	APEX1_HUMAN	SF3A3_HUMAN		ZKSC1_HUMAN	GOGA4_HUMAN	NELFE_HUMAN	DAPK2_HUMAN
BIEA_HUMAN	RL18A_HUMAN	PYR1_HUMAN	AIMP1_HUMAN		IBP3_HUMAN	TNK1_HUMAN	RL17_HUMAN	PHF11_HUMAN
ARFP1_HUMAN	FKBP4_HUMAN	CALR_HUMAN	ILF2_HUMAN		PTPRA_HUMAN	IQGA2_HUMAN	TFE3_HUMAN	MBD1_HUMAN
ACLY_HUMAN	NUCB1_HUMAN	MAP4_HUMAN	ILF3_HUMAN		ML12A_HUMAN	RPGF1_HUMAN	UBA1_HUMAN	GGT7_HUMAN
MAP11_HUMAN	RL6_HUMAN	CALX_HUMAN	LMAN2_HUMAN		TFE3_HUMAN	CDK13_HUMAN	RS3_HUMAN	DBNL_HUMAN
SUCA_HUMAN	TOP2B_HUMAN	P85A_HUMAN	TRAP1_HUMAN		MX2_HUMAN	IL16_HUMAN	EF1B_HUMAN	CDC23_HUMAN
PGTB2_HUMAN	AKA12_HUMAN	PSB8_HUMAN	ANK3_HUMAN		TA2R_HUMAN	PDE1C_HUMAN	MYP0_HUMAN	APC4_HUMAN
COPB_HUMAN	DYST_HUMAN	PSB9_HUMAN	ECH1_HUMAN		VDAC1_HUMAN	FA53B_HUMAN	1433T_HUMAN	STML2_HUMAN
COPA_HUMAN	CAV1_HUMAN	PSA5_HUMAN	MTAP_HUMAN		FBRL_HUMAN	LTBP2_HUMAN	IP3KB_HUMAN	CCNL1_HUMAN
CATC_HUMAN	LMNB2_HUMAN	PSB4_HUMAN	TADBP_HUMAN		KAPCG_HUMAN	MEF2D_HUMAN	SHC1_HUMAN	TASOR_HUMAN
AP2S1_HUMAN	FHR1_HUMAN	PSB6_HUMAN	ROA0_HUMAN		TCEA1_HUMAN	R3HD1_HUMAN	KDM5A_HUMAN	JUPI1_HUMAN
SC24C_HUMAN	K1C17_HUMAN	PSB5_HUMAN	PRDX4_HUMAN		SRCH_HUMAN	DPOD3_HUMAN	KAP3_HUMAN	TNIK_HUMAN
TCP4_HUMAN	LGUL_HUMAN	GSTM2_HUMAN	CBX3_HUMAN		TENA_HUMAN	BRD3_HUMAN	TSP2_HUMAN	GPTC8_HUMAN
SYRC_HUMAN	AK1C1_HUMAN	ABCD3_HUMAN	PSMD2_HUMAN		CALL3_HUMAN	PLCL1_HUMAN	DDIT3_HUMAN	RCOR1_HUMAN
CA2D1_HUMAN	SSBP_HUMAN	LYOX_HUMAN	SBP1_HUMAN		PYR1_HUMAN	NONO_HUMAN	COIL_HUMAN	RALY_HUMAN
UBP14_HUMAN	1433F_HUMAN	NDUS1_HUMAN	SRSF6_HUMAN		PSA5_HUMAN	RBP1_HUMAN	PBX2_HUMAN	TF3C4_HUMAN
HSP72_HUMAN	PLP2_HUMAN	MK01_HUMAN	TIF1B_HUMAN		KDM5A_HUMAN	KS6A1_HUMAN	KPCI_HUMAN	PACN3_HUMAN
RD23B_HUMAN	CSTF1_HUMAN	GRAN_HUMAN	G3BP1_HUMAN		TSP2_HUMAN	TERF2_HUMAN	MTOR_HUMAN	FBX4_HUMAN
KAD2_HUMAN	SRS11_HUMAN	AMPL_HUMAN	MTA1_HUMAN		K22E_HUMAN	NCOA2_HUMAN	GRK6_HUMAN	ACINU_HUMAN
P5CS_HUMAN	CALD1_HUMAN	TPP2_HUMAN	EIF3I_HUMAN		MP2K2_HUMAN	NHRF2_HUMAN	VDAC2_HUMAN	MTUS1_HUMAN
SNAA_HUMAN	COEA1_HUMAN	IMPA1_HUMAN	MFAP5_HUMAN		GNL1_HUMAN	PTN14_HUMAN	RPGP1_HUMAN	WWC3_HUMAN
MFAP2_HUMAN	PTN11_HUMAN	PTN6_HUMAN	CTBP1_HUMAN		RBMX_HUMAN	NAB2_HUMAN	GSHB_HUMAN	ZBT21_HUMAN
IF5_HUMAN	PSME1_HUMAN	RABP2_HUMAN	ILK_HUMAN		TXLNA_HUMAN	SPEG_HUMAN	K2C6C_HUMAN	PRR12_HUMAN
PSMD4_HUMAN	FMOD_HUMAN	TKT_HUMAN	NNTM_HUMAN		VDAC2_HUMAN	CCDC6_HUMAN	MRP_HUMAN	SHRM4_HUMAN
XPO2_HUMAN	PRDX1_HUMAN	PML_HUMAN	SNTB2_HUMAN		KPB2_HUMAN	AINX_HUMAN	FAS_HUMAN	TBC24_HUMAN
TERA_HUMAN	RL18_HUMAN	EF1D_HUMAN	SF3B2_HUMAN		BAG6_HUMAN	PKN1_HUMAN	RBM25_HUMAN	PPM1H_HUMAN
MFAP4_HUMAN	C1QBP_HUMAN	MARCS_HUMAN	FKBP5_HUMAN		RFX5_HUMAN	PCKGM_HUMAN	DYN2_HUMAN	TTC7A_HUMAN
ECHB_HUMAN	CKAP4_HUMAN	AQP1_HUMAN	ASAH1_HUMAN		PRC2A_HUMAN	RHG31_HUMAN	LRBA_HUMAN	PKCB1_HUMAN
MANF_HUMAN	DERM_HUMAN	AL4A1_HUMAN	KCC2D_HUMAN		PTSS1_HUMAN	ZN800_HUMAN	RL14_HUMAN	NOB1_HUMAN
NP1L1_HUMAN	KHDR1_HUMAN	ERP29_HUMAN	DCTN2_HUMAN		K2C6C_HUMAN	C19L2_HUMAN	PAPOA_HUMAN	SPAT2_HUMAN
DSRAD_HUMAN	LRP1_HUMAN	PRDX6_HUMAN	SNW1_HUMAN		NR2C2_HUMAN	EMAL3_HUMAN	STA5B_HUMAN	SYNP2_HUMAN
LAMB2_HUMAN	SRSF1_HUMAN	BLVRB_HUMAN	IQGA2_HUMAN		PCY1A_HUMAN	RPA43_HUMAN	HNRPM_HUMAN	SUFU_HUMAN
TPD52_HUMAN	RHG01_HUMAN	PRDX5_HUMAN	TRA2A_HUMAN		PSN2_HUMAN	LSM12_HUMAN	RBM5_HUMAN	BOK_HUMAN
SEC13_HUMAN	PP2BA_HUMAN	DOPD_HUMAN	CUL3_HUMAN		GUAA_HUMAN	ZBED5_HUMAN	ICLN_HUMAN	SNX12_HUMAN
NH2L1_HUMAN	DHX9_HUMAN	PRDX3_HUMAN	FHL1_HUMAN		EMD_HUMAN	SYTL3_HUMAN	ELL_HUMAN	SYNRG_HUMAN
PSA_HUMAN	QOR_HUMAN	ATPD_HUMAN	MOGS_HUMAN		RAB7A_HUMAN	CCD92_HUMAN	NP1L1_HUMAN	PCDGK_HUMAN
HNRH2_HUMAN	LG3BP_HUMAN	RL12_HUMAN	CD166_HUMAN		DHB4_HUMAN	COBL1_HUMAN	CADH6_HUMAN	SOX13_HUMAN
SCOT1_HUMAN	ACSM1_HUMAN	ECHM_HUMAN	NACA_HUMAN		STA5B_HUMAN	PP6R3_HUMAN	ARP19_HUMAN	NSF1C_HUMAN
EIF3B_HUMAN	AHNK_HUMAN	KCY_HUMAN	SPTN1_HUMAN		CTR2_HUMAN	SH319_HUMAN	RWD2B_HUMAN	PA24C_HUMAN
FCGRN_HUMAN	AP1B1_HUMAN	PEBP1_HUMAN	DX39B_HUMAN		AGFG1_HUMAN	NHSL2_HUMAN	ARP2_HUMAN	MACF1_HUMAN
ATPK_HUMAN	SCRN1_HUMAN	PDIA3_HUMAN	TBB2A_HUMAN		UBP14_HUMAN	TGO1_HUMAN	RL40_HUMAN	SCAF8_HUMAN
SYMC_HUMAN	ASPH_HUMAN	2AAA_HUMAN	CIRBP_HUMAN		AIF1_HUMAN	CI152_HUMAN	ACTG_HUMAN	TRI33_HUMAN
IF6_HUMAN	AIMP1_HUMAN	PPIF_HUMAN	HNRPD_HUMAN		AF17_HUMAN	DCA10_HUMAN	EF1A1_HUMAN	LIMC1_HUMAN
CTBP2_HUMAN	ILF2_HUMAN	NMT1_HUMAN	NID2_HUMAN		MLF1_HUMAN	CE170_HUMAN	3BP2_HUMAN	TNR6B_HUMAN
NDUA6_HUMAN	ILF3_HUMAN	1A74_HUMAN	DAG1_HUMAN		S10AA_HUMAN	UBR4_HUMAN	ADA17_HUMAN	NAC2_HUMAN
CORO7_HUMAN	LMAN2_HUMAN	1B41_HUMAN	DSG2_HUMAN		RS3A_HUMAN	RHG21_HUMAN	NUCB2_HUMAN	ZC3H4_HUMAN
EPIPL_HUMAN	ECH1_HUMAN	1B42_HUMAN	SEPT6_HUMAN		S61A1_HUMAN	BIG3_HUMAN	TMF1_HUMAN	UBP24_HUMAN
MTPN_HUMAN	FLII_HUMAN	1C12_HUMAN	EIF3A_HUMAN		RS29_HUMAN	VP13D_HUMAN	ZBED6_HUMAN	TBD2B_HUMAN
DEF3_HUMAN	COASY_HUMAN	HMOX2_HUMAN	DPYL3_HUMAN		RB11A_HUMAN	EF1A3_HUMAN	DAB2_HUMAN	SRRM2_HUMAN
ARPC4_HUMAN	MTAP_HUMAN	PURA2_HUMAN	DYHC1_HUMAN		RL23A_HUMAN	PR38B_HUMAN	PGBM_HUMAN	CD11A_HUMAN
CD81_HUMAN	TADBP_HUMAN	AMRP_HUMAN	IF4A2_HUMAN		H2B1C_HUMAN	ARHGG_HUMAN	LRP2_HUMAN	BAIP2_HUMAN
TPIS_HUMAN	ROA0_HUMAN	SORCN_HUMAN	SRC8_HUMAN		H31_HUMAN	DAB2P_HUMAN	CDK17_HUMAN	GAB2_HUMAN
EIF3E_HUMAN	AIMP2_HUMAN	RPB2_HUMAN	TRI25_HUMAN		HBA_HUMAN	ZMYM4_HUMAN	CLH1_HUMAN	CHM2B_HUMAN
SC61B_HUMAN	PRDX4_HUMAN	SDHA_HUMAN	FGL2_HUMAN		ADA17_HUMAN	RN123_HUMAN	SET_HUMAN	ZN148_HUMAN
MYL6_HUMAN	CBX3_HUMAN	COR1A_HUMAN	FLNC_HUMAN		ARF1_HUMAN	MSL1_HUMAN	SP3_HUMAN	MTMR6_HUMAN
IF4A1_HUMAN	PSMD2_HUMAN	GDIA_HUMAN	CAPR1_HUMAN		ZBED6_HUMAN	GL1AD_HUMAN	RL18A_HUMAN	LZTS1_HUMAN
RS20_HUMAN	SBP1_HUMAN	METK2_HUMAN	RBM39_HUMAN		PGBM_HUMAN	RGPA1_HUMAN	LMNB2_HUMAN	CNPY2_HUMAN
PSA6_HUMAN	NDK3_HUMAN	TIA1_HUMAN	DSC3_HUMAN		CDK16_HUMAN	REEP3_HUMAN	IF4G1_HUMAN	AKAP2_HUMAN
S10AA_HUMAN	SRSF9_HUMAN	DNJA1_HUMAN	ITIH4_HUMAN		FKBP3_HUMAN	PR40B_HUMAN	K1C17_HUMAN	ZN652_HUMAN
CDC42_HUMAN	TIF1B_HUMAN	QCR1_HUMAN	SMC1A_HUMAN		PLIN5_HUMAN	MAST2_HUMAN	PTN12_HUMAN	PKHA6_HUMAN
DEST_HUMAN	G3BP1_HUMAN	3HIDH_HUMAN	GANAB_HUMAN		SET_HUMAN	NFRKB_HUMAN	MEF2C_HUMAN	E41L3_HUMAN
GMFB_HUMAN	PTK7_HUMAN	PUR9_HUMAN	LBR_HUMAN		SRSF2_HUMAN	KLC3_HUMAN	RING1_HUMAN	R3HD2_HUMAN
RAB8A_HUMAN	PABP4_HUMAN	HNRH3_HUMAN	MVP_HUMAN		ANK2_HUMAN	ALKB5_HUMAN	ZN33A_HUMAN	UBP20_HUMAN
SRP54_HUMAN	EIF3I_HUMAN	HNRH1_HUMAN	LTBP2_HUMAN		CDR2_HUMAN	PGM2L_HUMAN	CDK18_HUMAN	KDM2A_HUMAN
RAB2A_HUMAN	MFAP5_HUMAN	1433B_HUMAN	LASP1_HUMAN		DYST_HUMAN	CTR9_HUMAN	CKAP4_HUMAN	M3K2_HUMAN
RAB5B_HUMAN	UB2V1_HUMAN	1433S_HUMAN	PTGR1_HUMAN		PTPS_HUMAN	WDR59_HUMAN	EPS8_HUMAN	CHSP1_HUMAN
RAB10_HUMAN	DC1I2_HUMAN	STIP1_HUMAN	IMB1_HUMAN		K1C17_HUMAN	ANR12_HUMAN	EI2BE_HUMAN	TR150_HUMAN
UBC12_HUMAN	ILK_HUMAN	S10AB_HUMAN	NUMA1_HUMAN		SRS11_HUMAN	CRTC3_HUMAN	CBX3_HUMAN	WBP11_HUMAN
UBE2N_HUMAN	NNTM_HUMAN	PRDX2_HUMAN	PSMD6_HUMAN		CDK18_HUMAN	GAK1B_HUMAN	STK3_HUMAN	NOP58_HUMAN
RAB14_HUMAN	SNTB2_HUMAN	GBP1_HUMAN	SEPT2_HUMAN		RHG01_HUMAN	PXDC2_HUMAN	MTA1_HUMAN	GIT1_HUMAN
ARP3_HUMAN	SF3B2_HUMAN	GBP2_HUMAN	SART3_HUMAN		MFGM_HUMAN	STAC2_HUMAN	UB2V1_HUMAN	STA10_HUMAN
ARP2_HUMAN	FKBP5_HUMAN	RL9_HUMAN	U5S1_HUMAN		RBL2_HUMAN	GDPP1_HUMAN	SQSTM_HUMAN	LC7L2_HUMAN
ACTZ_HUMAN	ASAH1_HUMAN	ACSL1_HUMAN	SYK_HUMAN		CHD3_HUMAN	FA83H_HUMAN	RIPK1_HUMAN	UB2J1_HUMAN
CSN2_HUMAN	HDAC1_HUMAN	KINH_HUMAN	IF4H_HUMAN		TM115_HUMAN	RHG27_HUMAN	STIM1_HUMAN	STA13_HUMAN
ABCE1_HUMAN	KCC2G_HUMAN	LSP1_HUMAN	POSTN_HUMAN		PRDM2_HUMAN	CCD9B_HUMAN	MTMR3_HUMAN	T22D4_HUMAN
RAP1B_HUMAN	KCC2D_HUMAN	DUT_HUMAN	EEA1_HUMAN		SPP24_HUMAN	RFX8_HUMAN	IL16_HUMAN	GRIP1_HUMAN
RS3A_HUMAN	DCTN2_HUMAN	MCM4_HUMAN	PDIA6_HUMAN		CBX3_HUMAN	CP086_HUMAN	HNRPD_HUMAN	SAMH1_HUMAN
RL26_HUMAN	IQGA2_HUMAN	GLYC_HUMAN	PA1B3_HUMAN		GOGA4_HUMAN	PKHM3_HUMAN	TRI25_HUMAN	PKP3_HUMAN
RL15_HUMAN	SNX1_HUMAN	GLYM_HUMAN	PCOC1_HUMAN		KCC2G_HUMAN	UN13D_HUMAN	TRIPC_HUMAN	DYR1B_HUMAN
MGN_HUMAN	FHL1_HUMAN	HYES_HUMAN	PEA15_HUMAN		PKP1_HUMAN	H32_HUMAN	UBP10_HUMAN	AAKB1_HUMAN
RL27_HUMAN	MOGS_HUMAN	HSP74_HUMAN	PGM5_HUMAN		RPGF1_HUMAN	SPT6H_HUMAN	POSTN_HUMAN	FARP1_HUMAN
PHS_HUMAN	CD166_HUMAN	MPI_HUMAN	PLEC_HUMAN		CDK13_HUMAN	MIGA2_HUMAN	NECT1_HUMAN	C170B_HUMAN
RL37A_HUMAN	LAMB3_HUMAN	PROF2_HUMAN	IPYR_HUMAN		DSG2_HUMAN	MICA3_HUMAN	RBP1_HUMAN	TLN2_HUMAN
RHOA_HUMAN	LAMC2_HUMAN	CTNA1_HUMAN	TEBP_HUMAN		UBP2L_HUMAN	ZCCHV_HUMAN	MTFR1_HUMAN	IRS2_HUMAN
CH10_HUMAN	NACA_HUMAN	PHB_HUMAN	NONO_HUMAN		TRI25_HUMAN	F122B_HUMAN	PP1R7_HUMAN	DTNA_HUMAN
LYSC_HUMAN	SPTN1_HUMAN	SPB6_HUMAN	PTPA_HUMAN		PDE3A_HUMAN	KANL1_HUMAN	SHB_HUMAN	C43BP_HUMAN
STXB1_HUMAN	DX39B_HUMAN	RADI_HUMAN	RCN1_HUMAN		ITPR3_HUMAN	MYCPP_HUMAN	TERF2_HUMAN	RBM8A_HUMAN
B2MG_HUMAN	CIRBP_HUMAN	RFA3_HUMAN	TMED2_HUMAN		TRIPC_HUMAN	MAVS_HUMAN	ELAV1_HUMAN	LRRF2_HUMAN
NPC2_HUMAN	HNRPD_HUMAN	RL22_HUMAN	PCBP1_HUMAN		PUM1_HUMAN	CLAP1_HUMAN	MYLK_HUMAN	NCOR2_HUMAN
COPZ1_HUMAN	SCRB2_HUMAN	SPRE_HUMAN	PCBP2_HUMAN		GSE1_HUMAN	RBBP6_HUMAN	HERC1_HUMAN	JAM1_HUMAN
UFM1_HUMAN	NID2_HUMAN	TSP4_HUMAN	TOM20_HUMAN		BRD3_HUMAN	CK096_HUMAN	MLF2_HUMAN	BIG2_HUMAN
WDR5_HUMAN	DSG2_HUMAN	IDUA_HUMAN	SF3B3_HUMAN		PCM1_HUMAN	PP4P1_HUMAN	SRSF7_HUMAN	MRVI1_HUMAN
HNRPK_HUMAN	EIF3A_HUMAN	K1C9_HUMAN	RSU1_HUMAN		PCBP2_HUMAN	PHLB1_HUMAN	LSM12_HUMAN	DC1L1_HUMAN
1433G_HUMAN	SCRIB_HUMAN	FBN1_HUMAN	CNN3_HUMAN		KS6A1_HUMAN	CL040_HUMAN	RHG29_HUMAN	S4A7_HUMAN
RS7_HUMAN	MLEC_HUMAN	GDE_HUMAN	PP1R7_HUMAN		TRIPB_HUMAN	MEX3D_HUMAN	CRTC2_HUMAN	CCD61_HUMAN
PP1B_HUMAN	TTL12_HUMAN	MYH9_HUMAN	SC23A_HUMAN		MYLK_HUMAN	PTOV1_HUMAN	PKHO1_HUMAN	SETBP_HUMAN
PRS4_HUMAN	FHL2_HUMAN	MYH10_HUMAN	SF3A1_HUMAN		NCOA1_HUMAN	RASL3_HUMAN	KLH22_HUMAN	MORC2_HUMAN
PRS8_HUMAN	DPYL3_HUMAN	COPB2_HUMAN	BGH3_HUMAN		STK11_HUMAN	PKHM2_HUMAN	ODFP2_HUMAN	CA226_HUMAN
RS8_HUMAN	DCTN1_HUMAN	ADDA_HUMAN	NHRF2_HUMAN		SRSF7_HUMAN	PHF6_HUMAN	SH319_HUMAN	SPT48_HUMAN
RS15A_HUMAN	DYHC1_HUMAN	BASI_HUMAN	TSN_HUMAN		PCKGM_HUMAN	HOMEZ_HUMAN	MIIP_HUMAN	CLD4_HUMAN
RS16_HUMAN	IF4A2_HUMAN	FUS_HUMAN	TRYB1_HUMAN		UGPA_HUMAN	F126B_HUMAN	RBG1L_HUMAN	PHF1_HUMAN
1433E_HUMAN	SRC8_HUMAN	DEK_HUMAN	ELAV1_HUMAN		F110C_HUMAN	MILK2_HUMAN	TM201_HUMAN	SGTA_HUMAN
RS14_HUMAN	FGL2_HUMAN	MYH11_HUMAN	MYLK_HUMAN		FA83E_HUMAN	RAVR1_HUMAN	FRY_HUMAN	SRS10_HUMAN
RS23_HUMAN	FLNC_HUMAN	GLRX1_HUMAN	VAMP3_HUMAN		LRRF1_HUMAN	CKLF4_HUMAN	MAGI3_HUMAN	PALM_HUMAN
RS18_HUMAN	GNA13_HUMAN	PPM1A_HUMAN	ADIRF_HUMAN		EMAL3_HUMAN	CNTRB_HUMAN	MEX3C_HUMAN	KBTBB_HUMAN
RS29_HUMAN	RBM39_HUMAN	K22E_HUMAN	RB11B_HUMAN		LSM12_HUMAN	REXO1_HUMAN	MRCKA_HUMAN	TOX4_HUMAN
RS13_HUMAN	ITIH4_HUMAN	HMGCL_HUMAN	SEPT7_HUMAN		RIC1_HUMAN	EH1L1_HUMAN	FBXW9_HUMAN	PCF11_HUMAN
RS11_HUMAN	SMC1A_HUMAN	PRS7_HUMAN	LAMA4_HUMAN		ARI4B_HUMAN	PLCD3_HUMAN	AR6P4_HUMAN	WIZ_HUMAN
RUXE_HUMAN	MESD_HUMAN	GGT5_HUMAN	PSMD5_HUMAN		GREB1_HUMAN	AFAP1_HUMAN	INT3_HUMAN	RPC4_HUMAN
RUXG_HUMAN	GANAB_HUMAN	ARL3_HUMAN	CSRP2_HUMAN		EPC2_HUMAN	MINY1_HUMAN	RHG17_HUMAN	ERCC1_HUMAN
LSM3_HUMAN	MVP_HUMAN	TRI23_HUMAN	DDB1_HUMAN		PAR10_HUMAN	CA052_HUMAN	K0930_HUMAN	ODBA_HUMAN
SMD1_HUMAN	LASP1_HUMAN	ATPG_HUMAN	CDC37_HUMAN		KLH22_HUMAN	ARFG1_HUMAN	SDE2_HUMAN	H15_HUMAN
SMD2_HUMAN	PTGR1_HUMAN	VATE1_HUMAN	DPYL2_HUMAN		SWAHC_HUMAN	GOLM1_HUMAN	ZCHC8_HUMAN	XRCC1_HUMAN
SMD3_HUMAN	GPNMB_HUMAN	RL4_HUMAN	SYPL1_HUMAN		CF141_HUMAN	GIMA8_HUMAN	PDXD1_HUMAN	PHOS_HUMAN
TYB4_HUMAN	IMB1_HUMAN	LONM_HUMAN	RBBP7_HUMAN		F102B_HUMAN	PDZD8_HUMAN	ANR12_HUMAN	RPB1_HUMAN
ARF6_HUMAN	NUMA1_HUMAN	PGM1_HUMAN	ECM1_HUMAN		FRY_HUMAN	EXPH5_HUMAN	CRTC3_HUMAN	PPLA_HUMAN
PRS10_HUMAN	SPCS2_HUMAN	PEDF_HUMAN	SRSF7_HUMAN		AHDC1_HUMAN	BD1L1_HUMAN	ABRX1_HUMAN	MK03_HUMAN
RL7A_HUMAN	PSMD6_HUMAN	ODO2_HUMAN	DREB_HUMAN		BIG3_HUMAN	RAI3_HUMAN	MCAF1_HUMAN	NU214_HUMAN
RS4X_HUMAN	SEPT2_HUMAN	GPX4_HUMAN	FSCN1_HUMAN		CROCC_HUMAN	NLGN2_HUMAN	FA83H_HUMAN	GNL1_HUMAN
PP2AB_HUMAN	U5S1_HUMAN	SRP14_HUMAN	IF16_HUMAN		CE350_HUMAN	ZNRF2_HUMAN	RIPR1_HUMAN	ETV6_HUMAN
ACTA_HUMAN	SYK_HUMAN	NUP62_HUMAN	DECR_HUMAN		PR38B_HUMAN	SNIP1_HUMAN	YJ005_HUMAN	CENPA_HUMAN
RL23A_HUMAN	POSTN_HUMAN	TAGL2_HUMAN	NDUA5_HUMAN		BRE1A_HUMAN	WDR48_HUMAN	CE128_HUMAN	PCY1A_HUMAN
RS6_HUMAN	EEA1_HUMAN	TALDO_HUMAN	H2B2E_HUMAN		ZN318_HUMAN	GOGA5_HUMAN	CCD9B_HUMAN	RS6_HUMAN
H4_HUMAN	PDIA6_HUMAN	ETFB_HUMAN	LAMA3_HUMAN		RN123_HUMAN	MDM1_HUMAN	FGD6_HUMAN	SCN7A_HUMAN
H2B1C_HUMAN	PA1B3_HUMAN	RBMX_HUMAN	NDUA9_HUMAN		INT3_HUMAN	TBC15_HUMAN	VP13C_HUMAN	TLE4_HUMAN
RAB1A_HUMAN	PCOC1_HUMAN	VATA_HUMAN	PCKGM_HUMAN		CYTSA_HUMAN	NEK9_HUMAN	KCTD1_HUMAN	PRDM2_HUMAN
RAN_HUMAN	PEA15_HUMAN	GRP75_HUMAN	HCDH_HUMAN		PR40B_HUMAN	DTX3L_HUMAN	MTSS2_HUMAN	LIPA1_HUMAN
RL23_HUMAN	PLEC_HUMAN	IF4A3_HUMAN	UGPA_HUMAN		KANK3_HUMAN	DDX54_HUMAN	CCD80_HUMAN	4EBP1_HUMAN
RS15_HUMAN	PON2_HUMAN	RS19_HUMAN	AOC3_HUMAN		KLC3_HUMAN	CABL1_HUMAN	RSRC2_HUMAN	SNW1_HUMAN
RS24_HUMAN	IPYR_HUMAN	RL3_HUMAN	TPD53_HUMAN		RHDF2_HUMAN	AF1L1_HUMAN	MICA3_HUMAN	NPAT_HUMAN
RS25_HUMAN	TEBP_HUMAN	COFA1_HUMAN	MIC60_HUMAN		GAK1B_HUMAN	IASPP_HUMAN	PRIC2_HUMAN	ZN638_HUMAN
RS26_HUMAN	NONO_HUMAN	COIA1_HUMAN	HNRL2_HUMAN		CREL2_HUMAN	SNX33_HUMAN	ZFY16_HUMAN	HECAM_HUMAN
RS28_HUMAN	PTPA_HUMAN	OST48_HUMAN	WASC4_HUMAN		RIPR1_HUMAN	SCFD1_HUMAN	MYCPP_HUMAN	KPCD1_HUMAN
RS30_HUMAN	RNPS1_HUMAN	AN32A_HUMAN	SMU1_HUMAN		RHG27_HUMAN	TMM40_HUMAN	RHG30_HUMAN	SF01_HUMAN
GBB1_HUMAN	RCN1_HUMAN	FEN1_HUMAN	TKFC_HUMAN		UN13D_HUMAN	LMO7_HUMAN	FGD2_HUMAN	CCDC6_HUMAN
GBB2_HUMAN	PCBP1_HUMAN	CAPG_HUMAN	TBB8_HUMAN		MTSS2_HUMAN	SYNE2_HUMAN	TBCD1_HUMAN	MA7D1_HUMAN
RL30_HUMAN	PCBP2_HUMAN	CAP2_HUMAN	PDCD4_HUMAN		CCD80_HUMAN	CTBL1_HUMAN	TTC7B_HUMAN	RABL6_HUMAN
RL31_HUMAN	ELOC_HUMAN	TXLNA_HUMAN	PDLI3_HUMAN		ZCCHV_HUMAN	RFFL_HUMAN	LYRIC_HUMAN	LARP7_HUMAN
RL10A_HUMAN	SF3B3_HUMAN	TCPZ_HUMAN	DHB12_HUMAN		F122B_HUMAN	HS105_HUMAN	TAXB1_HUMAN	CE170_HUMAN
RL32_HUMAN	RSU1_HUMAN	RL13A_HUMAN	FBLN7_HUMAN		KANL1_HUMAN	DOCK2_HUMAN	GPBP1_HUMAN	CROCC_HUMAN
RL11_HUMAN	CNN3_HUMAN	STAT3_HUMAN	H90B4_HUMAN		MYCPP_HUMAN	TBCD5_HUMAN	LSR_HUMAN	FIP1_HUMAN
RL8_HUMAN	SAFB1_HUMAN	MDHC_HUMAN	H90B2_HUMAN		CK096_HUMAN	LAR4B_HUMAN	PRR15_HUMAN	AN13D_HUMAN
PPIA_HUMAN	PP1R7_HUMAN	MDHM_HUMAN	R39L5_HUMAN		RBM23_HUMAN	AKAP1_HUMAN	MA7D3_HUMAN	OTOP3_HUMAN
FKB1A_HUMAN	SC23A_HUMAN	ECHA_HUMAN	INT6L_HUMAN		YRDC_HUMAN	PRCC_HUMAN	UNC5B_HUMAN	WAPL_HUMAN
RS27A_HUMAN	SC23B_HUMAN	IF2G_HUMAN	TOIP1_HUMAN		GLCI1_HUMAN	PROX1_HUMAN	RPTOR_HUMAN	RETR3_HUMAN
GRB2_HUMAN	SF3A1_HUMAN	MNDA_HUMAN	HP1B3_HUMAN		MON1A_HUMAN	KAT6A_HUMAN	S11IP_HUMAN	GOR_HUMAN
TRA2B_HUMAN	MARE2_HUMAN	UBA7_HUMAN	RAIN_HUMAN		MET16_HUMAN	FUBP2_HUMAN	INT1_HUMAN	MIER1_HUMAN
RAC1_HUMAN	BGH3_HUMAN	CSK_HUMAN	EF1A3_HUMAN		MEX3D_HUMAN	KPBB_HUMAN	CMYA5_HUMAN	CCAR2_HUMAN
AP2B1_HUMAN	NHRF2_HUMAN	GARS_HUMAN	KANK2_HUMAN		PTOV1_HUMAN	TCAL3_HUMAN	FNBP4_HUMAN	ASCC3_HUMAN
GNAS2_HUMAN	TSN_HUMAN	SYIC_HUMAN	STEA4_HUMAN		GPSM1_HUMAN	CNKR1_HUMAN	MINK1_HUMAN	EHBP1_HUMAN
CANB1_HUMAN	SF01_HUMAN	EIF1_HUMAN	SUMO4_HUMAN		TARG1_HUMAN	LFG3_HUMAN	F16A2_HUMAN	PHC3_HUMAN
1433Z_HUMAN	TRYB1_HUMAN	ECI1_HUMAN	SFRP4_HUMAN		PALM2_HUMAN	FUCT1_HUMAN	DDX51_HUMAN	BCL7C_HUMAN
2ABA_HUMAN	MARE1_HUMAN	LAP2B_HUMAN	PTRD1_HUMAN		EXOC8_HUMAN	AIDA_HUMAN	TAC2N_HUMAN	PRP31_HUMAN
RSMN_HUMAN	T22D1_HUMAN	STAT1_HUMAN	TWF2_HUMAN		ARM10_HUMAN	RHDF1_HUMAN	RN169_HUMAN	SMRC1_HUMAN
DYL1_HUMAN	ELAV1_HUMAN	EPS15_HUMAN	SCMC1_HUMAN		LAT4_HUMAN	OPTN_HUMAN	RB15B_HUMAN	ENTR1_HUMAN
DYLT1_HUMAN	MYLK_HUMAN	RS27_HUMAN	HIBCH_HUMAN		AFAP1_HUMAN	GASP2_HUMAN	NUP35_HUMAN	EAF1_HUMAN
RL38_HUMAN	VAMP3_HUMAN	LPPRC_HUMAN	CAVN1_HUMAN		MINY1_HUMAN	ESS2_HUMAN	WDR48_HUMAN	ZN521_HUMAN
SKP1_HUMAN	NEDD8_HUMAN	THIM_HUMAN	PRP8_HUMAN		ARFG1_HUMAN	SIR1_HUMAN	MPLKI_HUMAN	FNBP1_HUMAN
RS21_HUMAN	ADIRF_HUMAN	RL35_HUMAN	VWA1_HUMAN		POC5_HUMAN	RNF31_HUMAN	PUM2_HUMAN	KS6C1_HUMAN
IF5A1_HUMAN	RB11B_HUMAN	WASP_HUMAN	TM205_HUMAN		ATAD1_HUMAN	OTUD5_HUMAN	TBC15_HUMAN	IWS1_HUMAN
RACK1_HUMAN	SEPT7_HUMAN	PCP_HUMAN	OLFL1_HUMAN		LIPB2_HUMAN	SREC2_HUMAN	NEK9_HUMAN	PSMD1_HUMAN
ACTG_HUMAN	CCDC6_HUMAN	LIS1_HUMAN	H32_HUMAN		CNNM3_HUMAN	FUBP3_HUMAN	MIPT3_HUMAN	WNK1_HUMAN
UBC9_HUMAN	LAMA4_HUMAN	CACP_HUMAN	TBA1A_HUMAN		PPHLN_HUMAN	SPF45_HUMAN	SMAP2_HUMAN	SDS3_HUMAN
TYB10_HUMAN	PSMD5_HUMAN	MATR3_HUMAN	H2AV_HUMAN		KLDC4_HUMAN	VPS50_HUMAN	TB22A_HUMAN	RTN4_HUMAN
YBOX1_HUMAN	DDB1_HUMAN	GPDM_HUMAN	RS27L_HUMAN		WDR20_HUMAN	DCAF5_HUMAN	IASPP_HUMAN	MID51_HUMAN
SC11A_HUMAN	CDC37_HUMAN	SSRA_HUMAN	SND1_HUMAN		TBC15_HUMAN	LMBL3_HUMAN	CHMP7_HUMAN	SC31B_HUMAN
CSK2B_HUMAN	DPYL2_HUMAN	KSYK_HUMAN	CYFP1_HUMAN		BICD2_HUMAN	ZN521_HUMAN	PSPC1_HUMAN	PARVA_HUMAN
TPM4_HUMAN	RBBP7_HUMAN	RANG_HUMAN	MAMC2_HUMAN		MICA1_HUMAN	EHMT2_HUMAN	CTBL1_HUMAN	THUM1_HUMAN
ACTC_HUMAN	SRSF7_HUMAN	NAMPT_HUMAN	GLUCM_HUMAN		PARD3_HUMAN	JKIP1_HUMAN	ING5_HUMAN	NSE4A_HUMAN
UB2L3_HUMAN	DREB_HUMAN	AFAM_HUMAN	MYH14_HUMAN		SMAP2_HUMAN	DOCK7_HUMAN	SSH1_HUMAN	HXC10_HUMAN
TBA1B_HUMAN	PTGIS_HUMAN	PRS6B_HUMAN	PLGT3_HUMAN		PHF10_HUMAN	CLIC6_HUMAN	ELYS_HUMAN	GMIP_HUMAN
TBA4A_HUMAN	FSCN1_HUMAN	EFTS_HUMAN	KI21A_HUMAN		SYNE2_HUMAN	NECT4_HUMAN	DDB2_HUMAN	TRPS1_HUMAN
TBB4B_HUMAN	IF16_HUMAN	VDAC2_HUMAN	HDGR2_HUMAN		CTBL1_HUMAN	MIA2_HUMAN	DDX1_HUMAN	BRPF3_HUMAN
CSK21_HUMAN	DECR_HUMAN	ACDSB_HUMAN	PODN_HUMAN		SEPT1_HUMAN	ARHGH_HUMAN	PIEZ1_HUMAN	COHA1_HUMAN
PA1B2_HUMAN	NDUA5_HUMAN	CBX5_HUMAN	TARSH_HUMAN		PI3R5_HUMAN	NED4L_HUMAN	H1X_HUMAN	NDRG2_HUMAN
HBB_HUMAN	KYNU_HUMAN	UBP5_HUMAN	TMED4_HUMAN		PHF3_HUMAN	NEK1_HUMAN	HS105_HUMAN	AT1B4_HUMAN
HBG2_HUMAN	THTR_HUMAN	MP2K4_HUMAN	CENPV_HUMAN		LAR4B_HUMAN	PUS7_HUMAN	LAR4B_HUMAN	CHIP_HUMAN
HBA_HUMAN	H2B2E_HUMAN	RAGP1_HUMAN	LYRIC_HUMAN		AKAP1_HUMAN	TESK2_HUMAN	NU205_HUMAN	DYN3_HUMAN
GTF2I_HUMAN	LAMA3_HUMAN	RECQ1_HUMAN	KTN1_HUMAN		PTPRU_HUMAN	RANB9_HUMAN	ALG3_HUMAN	MRCKB_HUMAN
PI42B_HUMAN	HCDH_HUMAN	CRK_HUMAN	ITIH5_HUMAN		RREB1_HUMAN	NEB2_HUMAN	TFG_HUMAN	SRSF1_HUMAN
TCPB_HUMAN	UGPA_HUMAN	CRKL_HUMAN	THOC4_HUMAN		CELF1_HUMAN	PKP4_HUMAN	KIFA3_HUMAN	IFIT5_HUMAN
RAE1L_HUMAN	AOC3_HUMAN	BAG6_HUMAN	C163A_HUMAN		TCAL3_HUMAN	TEAD3_HUMAN	FUBP2_HUMAN	M3K21_HUMAN
GSTO1_HUMAN	TRXR1_HUMAN	NSF_HUMAN	CAND1_HUMAN		DACT3_HUMAN	PKP2_HUMAN	DVL3_HUMAN	P66A_HUMAN
PRKDC_HUMAN	MIC60_HUMAN	RL27A_HUMAN	STX12_HUMAN		SYTL4_HUMAN	PYGO2_HUMAN	LPP_HUMAN	SRARP_HUMAN
SRPX_HUMAN	HNRL2_HUMAN	RL5_HUMAN	HORN_HUMAN		RHDF1_HUMAN	PAGR1_HUMAN	KPBB_HUMAN	NEK7_HUMAN
MAP1A_HUMAN	SMU1_HUMAN	RL21_HUMAN	AEBP1_HUMAN		RNF31_HUMAN	LRRC1_HUMAN	C102A_HUMAN	BIN1_HUMAN
NGAL_HUMAN	1B81_HUMAN	RL28_HUMAN	SBSPO_HUMAN		CCD97_HUMAN	P4K2A_HUMAN	PLPL2_HUMAN	ABLM3_HUMAN
NUCB2_HUMAN	LRRF1_HUMAN	RS9_HUMAN	A16A1_HUMAN		CDCA5_HUMAN	MELPH_HUMAN	ATG2B_HUMAN	MK01_HUMAN
GABT_HUMAN	P3H1_HUMAN	RS5_HUMAN	CCAR2_HUMAN		FXL20_HUMAN	PTSS2_HUMAN	CSTOS_HUMAN	BAG6_HUMAN
BASP1_HUMAN	TKFC_HUMAN	RS10_HUMAN	LRC47_HUMAN		VCIP1_HUMAN	SARG_HUMAN	OPTN_HUMAN	NFIA_HUMAN
RT36_HUMAN	TBB8_HUMAN	MAP1B_HUMAN	MT1M_HUMAN		MARK4_HUMAN	HIRP3_HUMAN	RNF31_HUMAN	TNK1_HUMAN
LACTB_HUMAN	GLYR1_HUMAN	YAP1_HUMAN	SFRP1_HUMAN		TRI47_HUMAN	SGPP1_HUMAN	RBM33_HUMAN	RHN2P_HUMAN
RL24_HUMAN	PDCD4_HUMAN	UTRO_HUMAN	LRC17_HUMAN		LURA1_HUMAN	CAR11_HUMAN	CDCA5_HUMAN	FOXO6_HUMAN
RL36A_HUMAN	PDLI3_HUMAN	IQGA1_HUMAN	PTGR2_HUMAN		HS12B_HUMAN	S26A6_HUMAN	IFT43_HUMAN	DFFA_HUMAN
CBX1_HUMAN	DHB12_HUMAN	GLYG_HUMAN	ENAH_HUMAN		NEK1_HUMAN	EIF2A_HUMAN	PGM2_HUMAN	DNM1L_HUMAN
SMAD3_HUMAN	FBLN7_HUMAN	STT3A_HUMAN	SCAI_HUMAN		RHG07_HUMAN	PDIP3_HUMAN	AJUBA_HUMAN	GOLI4_HUMAN
ARF1_HUMAN	H90B2_HUMAN	CAZA2_HUMAN	TXND5_HUMAN		PP1RA_HUMAN	DUS16_HUMAN	ANCHR_HUMAN	LAD1_HUMAN
ERH_HUMAN	R39L5_HUMAN	CAPZB_HUMAN	PAIRB_HUMAN		NEB2_HUMAN	PANK2_HUMAN	UBP47_HUMAN	TRAD1_HUMAN
RHOG_HUMAN	TOIP1_HUMAN	IF1AX_HUMAN	LEMD2_HUMAN		CDC5L_HUMAN	ASPC1_HUMAN	RPGR1_HUMAN	ITBP1_HUMAN
RL19_HUMAN	HP1B3_HUMAN	SYQ_HUMAN	NNRE_HUMAN		POP1_HUMAN	KPCD2_HUMAN	EHMT2_HUMAN	BCKD_HUMAN
SRSF3_HUMAN	SKT_HUMAN	RL29_HUMAN	ABCF1_HUMAN		S10AD_HUMAN	IN80B_HUMAN	PRIPO_HUMAN	RGS12_HUMAN
DAB2_HUMAN	CROCC_HUMAN	UCRI_HUMAN	CSK23_HUMAN		CTIP_HUMAN	UNK_HUMAN	PWP2A_HUMAN	PDZD2_HUMAN
FBLN2_HUMAN	MARC1_HUMAN	ATPO_HUMAN	NUP43_HUMAN		JPH2_HUMAN	UBE2O_HUMAN	FRMD6_HUMAN	MAST4_HUMAN
PGBM_HUMAN	EF1A3_HUMAN	PPCE_HUMAN	F10A5_HUMAN		MCMBP_HUMAN	SRCN1_HUMAN	ZN363_HUMAN	KHNYN_HUMAN
LRP2_HUMAN	AT5EL_HUMAN	PI42A_HUMAN	TSTD1_HUMAN		TRAF4_HUMAN	KLC2_HUMAN	NED4L_HUMAN	ARC1B_HUMAN
RBM3_HUMAN	KANK2_HUMAN	COPD_HUMAN	SMRC2_HUMAN		DDA1_HUMAN	CCDC8_HUMAN	NEK1_HUMAN	CLD3_HUMAN
CYC_HUMAN	STEA4_HUMAN	PSMD8_HUMAN	STT3B_HUMAN		SSBP4_HUMAN	KI13A_HUMAN	PP1RA_HUMAN	ASAP2_HUMAN
TFAM_HUMAN	NCAS2_HUMAN	GSHB_HUMAN	GNPI2_HUMAN		SGPP1_HUMAN	RBNS5_HUMAN	PRAM_HUMAN	SEPT4_HUMAN
PIPNA_HUMAN	TWF2_HUMAN	TCPE_HUMAN	LRC8C_HUMAN		OSB11_HUMAN	NELFA_HUMAN	PHF12_HUMAN	SNUT1_HUMAN
MPCP_HUMAN	SCMC1_HUMAN	K2C6C_HUMAN	MZB1_HUMAN		RFIP5_HUMAN	CA198_HUMAN	KKCC2_HUMAN	TXNL1_HUMAN
VIGLN_HUMAN	RETST_HUMAN	NEST_HUMAN	NU133_HUMAN		B2L13_HUMAN	COE3_HUMAN	ERBIN_HUMAN	WIPF1_HUMAN
PURA_HUMAN	HIBCH_HUMAN	IDHP_HUMAN	PDC6I_HUMAN		S26A6_HUMAN	CAPAM_HUMAN	WDR24_HUMAN	RGS14_HUMAN
CLH1_HUMAN	CAVN1_HUMAN	PIPNB_HUMAN	SELM_HUMAN		FUT8_HUMAN	ZBTB3_HUMAN	CCNL2_HUMAN	DNPH1_HUMAN
FKBP3_HUMAN	PRP8_HUMAN	MRP_HUMAN	PALLD_HUMAN		UNK_HUMAN	RABE2_HUMAN	PCY2_HUMAN	TIM8A_HUMAN
REEP5_HUMAN	FAHD1_HUMAN	AL9A1_HUMAN	PSPC1_HUMAN		SEM4C_HUMAN	ES8L2_HUMAN	SORT_HUMAN	NDK8_HUMAN
DHSO_HUMAN	VWA1_HUMAN	RL34_HUMAN	DDX1_HUMAN		SRCN1_HUMAN	BCAS3_HUMAN	NUP88_HUMAN	PDE8A_HUMAN
HNRPU_HUMAN	FIP1_HUMAN	LMAN1_HUMAN	H1X_HUMAN		MCLN1_HUMAN	ANTR1_HUMAN	POP1_HUMAN	LPXN_HUMAN
U2AF1_HUMAN	TM205_HUMAN	NASP_HUMAN	NDRG1_HUMAN		KLC2_HUMAN	PEAK1_HUMAN	S10AD_HUMAN	CAPON_HUMAN
SPTB2_HUMAN	OLFL1_HUMAN	FMO5_HUMAN	HS105_HUMAN		ISCU_HUMAN	SYNCI_HUMAN	TSNAX_HUMAN	H2AY_HUMAN
SET_HUMAN	PXDC2_HUMAN	FAS_HUMAN	SEPT8_HUMAN		ADNP_HUMAN	WDR26_HUMAN	RAD9A_HUMAN	ULK1_HUMAN
SRSF2_HUMAN	CD109_HUMAN	TCPG_HUMAN	PXDN_HUMAN		PININ_HUMAN	VISTA_HUMAN	PKP2_HUMAN	NU155_HUMAN
FABP5_HUMAN	THSD4_HUMAN	RM19_HUMAN	AN32B_HUMAN		HIPK3_HUMAN	EVA1A_HUMAN	AKAP9_HUMAN	GRAP2_HUMAN
CAP1_HUMAN	TBA1A_HUMAN	ARRB1_HUMAN	TFG_HUMAN		SENP3_HUMAN	MOB1A_HUMAN	FYCO1_HUMAN	PIAS1_HUMAN
PFKAP_HUMAN	H2AV_HUMAN	EFTU_HUMAN	HTRA1_HUMAN		OSBL3_HUMAN	AKTIP_HUMAN	ESYT1_HUMAN	SASH3_HUMAN
EWS_HUMAN	RS27L_HUMAN	AMPH_HUMAN	ARC1A_HUMAN		ESF1_HUMAN	SPE39_HUMAN	TRAF4_HUMAN	NEBL_HUMAN
TAGL_HUMAN	SND1_HUMAN	AL7A1_HUMAN	HDAC2_HUMAN		REEP4_HUMAN	UCK1_HUMAN	MELPH_HUMAN	STC2_HUMAN
ODO1_HUMAN	CYFP1_HUMAN	SRP09_HUMAN	DDX17_HUMAN		BCAS3_HUMAN	CLK4_HUMAN	SARG_HUMAN	ECM2_HUMAN
MMSA_HUMAN	ZCCHV_HUMAN	PCY1A_HUMAN	RAD50_HUMAN		PEAK1_HUMAN	EMAL4_HUMAN	TB10A_HUMAN	ZN432_HUMAN
RL18A_HUMAN	MYH14_HUMAN	SYAC_HUMAN	RENT1_HUMAN		SYNCI_HUMAN	TNR6C_HUMAN	PDIP3_HUMAN	SO2B1_HUMAN
FKBP4_HUMAN	PLGT3_HUMAN	SYCC_HUMAN	FUBP2_HUMAN		AT133_HUMAN	CHD8_HUMAN	PANK2_HUMAN	UBE4B_HUMAN
PLOD1_HUMAN	HDGR2_HUMAN	SYSC_HUMAN	TNPO1_HUMAN		PKHF2_HUMAN	GPN1_HUMAN	FRMD8_HUMAN	SLU7_HUMAN
NUCB1_HUMAN	DCXR_HUMAN	PSB3_HUMAN	UBP7_HUMAN		PKHA5_HUMAN	PALMD_HUMAN	IN80B_HUMAN	AP2A1_HUMAN
RL6_HUMAN	PODN_HUMAN	PSB2_HUMAN	LPP_HUMAN		CLK4_HUMAN	DMAP1_HUMAN	BHE41_HUMAN	LATS1_HUMAN
TOP2B_HUMAN	PKHH3_HUMAN	COMP_HUMAN	TCAL3_HUMAN		RRAGC_HUMAN	SEM4B_HUMAN	KLC2_HUMAN	KAD1_HUMAN
AKA12_HUMAN	TARSH_HUMAN	ACADV_HUMAN	CAVN3_HUMAN		TANC2_HUMAN	GPC5C_HUMAN	XRN2_HUMAN	PLMN_HUMAN
CAV1_HUMAN	CENPV_HUMAN	TMEDA_HUMAN	MYDGF_HUMAN		CD248_HUMAN	PDLI7_HUMAN	SIK2_HUMAN	CYTC_HUMAN
ACY1_HUMAN	ZN329_HUMAN	RBM25_HUMAN	MAL2_HUMAN		CELR2_HUMAN	4ET_HUMAN	CSRN2_HUMAN	APOA1_HUMAN
LMNB2_HUMAN	KTN1_HUMAN	EI2BB_HUMAN	RL36L_HUMAN		HM20A_HUMAN	PYRG2_HUMAN	APC1_HUMAN	APOB_HUMAN
TF65_HUMAN	ITIH5_HUMAN	HINT1_HUMAN	ERGI1_HUMAN		SH2B1_HUMAN	SNRK_HUMAN	WDR13_HUMAN	ICAM1_HUMAN
UBXN1_HUMAN	THOC4_HUMAN	NU153_HUMAN	FERM2_HUMAN		ZN446_HUMAN	HOME3_HUMAN	CA021_HUMAN	PRGR_HUMAN
GLGB_HUMAN	C163A_HUMAN	RBP2_HUMAN	FUBP1_HUMAN		TOR4A_HUMAN	EXOC1_HUMAN	TAOK3_HUMAN	H10_HUMAN
IF4G1_HUMAN	CAND1_HUMAN	NDUV1_HUMAN	DCPS_HUMAN		FA53C_HUMAN	BCD1_HUMAN	NELFA_HUMAN	SYEP_HUMAN
LGUL_HUMAN	STX12_HUMAN	GRAK_HUMAN	ISOC1_HUMAN		GGA3_HUMAN	BET1L_HUMAN	DSN1_HUMAN	PFKAM_HUMAN
1B40_HUMAN	H2A2B_HUMAN	SPS1_HUMAN	CC124_HUMAN		ADA22_HUMAN	GRHL1_HUMAN	RGCC_HUMAN	TFPT_HUMAN
SSBP_HUMAN	AEBP1_HUMAN	GUAA_HUMAN	AP2M1_HUMAN		RAI14_HUMAN	SPN90_HUMAN	ZN768_HUMAN	F200B_HUMAN
1433F_HUMAN	NNRD_HUMAN	MRE11_HUMAN	KCD12_HUMAN		SENP1_HUMAN	OGFR_HUMAN	TM134_HUMAN	HS71B_HUMAN
PLP2_HUMAN	CCAR1_HUMAN	IDH3A_HUMAN	RCN3_HUMAN		SEP10_HUMAN	SENP1_HUMAN	GREM2_HUMAN	RO60_HUMAN
CSTF1_HUMAN	BAP18_HUMAN	CRIP1_HUMAN	SNR40_HUMAN		BTBD7_HUMAN	RHG23_HUMAN	AT133_HUMAN	CH60_HUMAN
LEG10_HUMAN	KATL2_HUMAN	MMP14_HUMAN	DAZP1_HUMAN		K1522_HUMAN	IBTK_HUMAN	CAAP1_HUMAN	CLUS_HUMAN
SRS11_HUMAN	A16A1_HUMAN	GDIB_HUMAN	MMAB_HUMAN		RHG23_HUMAN	CING_HUMAN	GORS2_HUMAN	LAMC1_HUMAN
CALD1_HUMAN	CCAR2_HUMAN	EMD_HUMAN	DYL2_HUMAN		RELCH_HUMAN	ZN219_HUMAN	CN093_HUMAN	GP1BB_HUMAN
COEA1_HUMAN	NDUF2_HUMAN	SPB9_HUMAN	OTUB1_HUMAN		CHD7_HUMAN	DAXX_HUMAN	SPE39_HUMAN	CY24A_HUMAN
ITIH3_HUMAN	NUP93_HUMAN	SERPH_HUMAN	PGM2_HUMAN		MYEF2_HUMAN	LIMD1_HUMAN	UBP42_HUMAN	GYS1_HUMAN
PTN11_HUMAN	LRC47_HUMAN	F10A1_HUMAN	SFRP2_HUMAN		CING_HUMAN	AFF4_HUMAN	PKHA5_HUMAN	ITF2_HUMAN
PUR1_HUMAN	SFRP1_HUMAN	VASP_HUMAN	SUCB2_HUMAN		ASH2L_HUMAN	CEIP2_HUMAN	CHD8_HUMAN	CREB1_HUMAN
GFPT1_HUMAN	RM50_HUMAN	DYN2_HUMAN	ABHEB_HUMAN		ZO2_HUMAN	ZN639_HUMAN	GPN1_HUMAN	PECA1_HUMAN
PSME1_HUMAN	NHLC2_HUMAN	MAP2_HUMAN	ATPMD_HUMAN		LRWD1_HUMAN	BAZ2A_HUMAN	STRN4_HUMAN	ZKSC1_HUMAN
FMOD_HUMAN	SUMF2_HUMAN	LRBA_HUMAN	EXOC2_HUMAN		LIMD1_HUMAN	DAPK2_HUMAN	KIF15_HUMAN	TA2R_HUMAN
PRDX1_HUMAN	DHB11_HUMAN	BCAM_HUMAN	CNDP2_HUMAN		TCF20_HUMAN	NGAP_HUMAN	BRWD1_HUMAN	TENX_HUMAN
RL18_HUMAN	TXND5_HUMAN	PPT1_HUMAN	MBOA7_HUMAN		HMGX4_HUMAN	TNIK_HUMAN	KLC4_HUMAN	NLTP_HUMAN
C1QBP_HUMAN	PAIRB_HUMAN	RL14_HUMAN	PGRP2_HUMAN		NDRG3_HUMAN	DP13A_HUMAN	AT8A2_HUMAN	KAPCG_HUMAN
CKAP4_HUMAN	LEMD2_HUMAN	TCPQ_HUMAN	PLIN4_HUMAN		ZN639_HUMAN	GPTC8_HUMAN	SDA1_HUMAN	NFYA_HUMAN
ZO1_HUMAN	KREM2_HUMAN	TCPD_HUMAN	VPS35_HUMAN		MBD1_HUMAN	NUP50_HUMAN	BCD1_HUMAN	APC_HUMAN
DERM_HUMAN	NNRE_HUMAN	ANX11_HUMAN	PURB_HUMAN		IKZF2_HUMAN	ZBT21_HUMAN	ZN446_HUMAN	BRD2_HUMAN
KHDR1_HUMAN	CHDH_HUMAN	FXR1_HUMAN	MYADM_HUMAN		YETS2_HUMAN	BOK_HUMAN	OCAD1_HUMAN	TYY1_HUMAN
BAX_HUMAN	CSK23_HUMAN	FXR2_HUMAN	CPXM1_HUMAN		PPM1H_HUMAN	CHIP_HUMAN	TE2IP_HUMAN	NPY1R_HUMAN
KLC1_HUMAN	NUP43_HUMAN	RAB5C_HUMAN	NIBL1_HUMAN		MYO6_HUMAN	PA24C_HUMAN	CNOT2_HUMAN	PTN3_HUMAN
LRP1_HUMAN	TSTD1_HUMAN	RAB7A_HUMAN	TBCB_HUMAN		SNX12_HUMAN	TNR6B_HUMAN	SENP1_HUMAN	SHC1_HUMAN
SRSF1_HUMAN	SMRC2_HUMAN	RAB9A_HUMAN	CNN2_HUMAN		SCAF8_HUMAN	GAB2_HUMAN	RELCH_HUMAN	ARI4A_HUMAN
RHG01_HUMAN	NPL4_HUMAN	RAB13_HUMAN	PSMD1_HUMAN		TBD2B_HUMAN	DLGP4_HUMAN	AKIB1_HUMAN	RFC1_HUMAN
PP2BA_HUMAN	NT5C_HUMAN	DUS3_HUMAN	PARK7_HUMAN		BAIP2_HUMAN	E41L3_HUMAN	RERE_HUMAN	LONM_HUMAN
DHX9_HUMAN	NEK9_HUMAN	SMCA2_HUMAN	VAT1_HUMAN		MTMR6_HUMAN	SIK3_HUMAN	SUCO_HUMAN	PSB10_HUMAN
QOR_HUMAN	NU133_HUMAN	IDH3G_HUMAN	LGMN_HUMAN		LZTS1_HUMAN	KDM2A_HUMAN	PPR1B_HUMAN	PEX19_HUMAN
GOGA3_HUMAN	PDC6I_HUMAN	GALK1_HUMAN	S10AD_HUMAN		ZN652_HUMAN	WBP11_HUMAN	DAXX_HUMAN	MTREX_HUMAN
GOGA2_HUMAN	BRK1_HUMAN	SSRD_HUMAN	EIF3C_HUMAN		UB2J1_HUMAN	VWA7_HUMAN	HMGX4_HUMAN	UBP5_HUMAN
LG3BP_HUMAN	SCFD1_HUMAN	BAP31_HUMAN	PHB2_HUMAN		NOC2L_HUMAN	LC7L2_HUMAN	NRBP_HUMAN	CDN1B_HUMAN
SSRP1_HUMAN	PALLD_HUMAN	MECP2_HUMAN	MGLL_HUMAN		TRRAP_HUMAN	STA13_HUMAN	ZN639_HUMAN	RS10_HUMAN
SLFN5_HUMAN	PSPC1_HUMAN	HCFC1_HUMAN	HCD2_HUMAN		CRBG1_HUMAN	T22D4_HUMAN	BAZ1B_HUMAN	PA24A_HUMAN
NSUN2_HUMAN	DDB2_HUMAN	AL3A2_HUMAN	COCA1_HUMAN		NEMO_HUMAN	DOP2_HUMAN	PHF11_HUMAN	RFX5_HUMAN
RBBP4_HUMAN	DDX1_HUMAN	DHB4_HUMAN	ROAA_HUMAN		S4A7_HUMAN	RIPR2_HUMAN	AKA11_HUMAN	KC1D_HUMAN
AHNK_HUMAN	H1X_HUMAN	PSMD7_HUMAN	ACON_HUMAN		SQOR_HUMAN	PRC2C_HUMAN	ZBT21_HUMAN	FAS_HUMAN
NEXN_HUMAN	PSMF1_HUMAN	SUOX_HUMAN	CPNE1_HUMAN		ESYT2_HUMAN	RBM7_HUMAN	PRR12_HUMAN	TSP3_HUMAN
AP1B1_HUMAN	UBXN4_HUMAN	SPHM_HUMAN	TCPH_HUMAN		PCF11_HUMAN	CD2AP_HUMAN	G3BP2_HUMAN	CLK2_HUMAN
TWF1_HUMAN	NDRG1_HUMAN	STA5B_HUMAN	H2B1M_HUMAN		1A69_HUMAN	RBM8A_HUMAN	SSRG_HUMAN	RGS3_HUMAN
ASPH_HUMAN	HS105_HUMAN	HDGF_HUMAN	SH3G1_HUMAN		RPB1_HUMAN	BIG1_HUMAN	ZC3H4_HUMAN	ERF_HUMAN
FBLN3_HUMAN	SEPT8_HUMAN	LUM_HUMAN	OMD_HUMAN		ST5_HUMAN	MRVI1_HUMAN	DLGP4_HUMAN	DYN2_HUMAN
SF3A3_HUMAN	NU205_HUMAN	PRELP_HUMAN	ARP5L_HUMAN		TMM94_HUMAN	NEMO_HUMAN	GRIP1_HUMAN	CDK7_HUMAN
TP53B_HUMAN	AN32B_HUMAN	NDUA8_HUMAN	COR1B_HUMAN		SHRM2_HUMAN	S4A7_HUMAN	MARF1_HUMAN	RL14_HUMAN
AIMP1_HUMAN	TFG_HUMAN	ROA3_HUMAN	PXL2A_HUMAN		BLMH_HUMAN	NCOA3_HUMAN	RIPR2_HUMAN	LUM_HUMAN
ILF2_HUMAN	ARC1A_HUMAN	6PGD_HUMAN	ERP44_HUMAN		CHD4_HUMAN	MORC2_HUMAN	TLN2_HUMAN	ZN132_HUMAN
ILF3_HUMAN	RBP56_HUMAN	HNRPM_HUMAN	ESYT1_HUMAN		RPA43_HUMAN	RPC7_HUMAN	IRS2_HUMAN	CRIP2_HUMAN
LMAN2_HUMAN	DDX17_HUMAN	IMA5_HUMAN	CSN4_HUMAN		MILK2_HUMAN	SGTA_HUMAN	CRBG1_HUMAN	ARFP1_HUMAN
DLG1_HUMAN	RAD50_HUMAN	GDS1_HUMAN	TMM43_HUMAN		MIEAP_HUMAN	RASL1_HUMAN	M4K5_HUMAN	LIMK1_HUMAN
ECH1_HUMAN	RENT1_HUMAN	GDIR1_HUMAN	TBB6_HUMAN		CLIC6_HUMAN	AL1A1_HUMAN	LAS1L_HUMAN	TCP4_HUMAN
STK4_HUMAN	RAB8B_HUMAN	GDIR2_HUMAN	HNRL1_HUMAN		RBM12_HUMAN	RINI_HUMAN	PRC2C_HUMAN	ATN1_HUMAN
FLII_HUMAN	FUBP2_HUMAN	HNRPF_HUMAN	EFHD1_HUMAN		BRPF3_HUMAN	MK03_HUMAN	MD1L1_HUMAN	UBP14_HUMAN
COASY_HUMAN	UBP7_HUMAN	STAT2_HUMAN	TM109_HUMAN		NDRG2_HUMAN	GLYM_HUMAN	NCOA3_HUMAN	RD23B_HUMAN
SPP24_HUMAN	LPP_HUMAN	THOP1_HUMAN	THIC_HUMAN		PKHG3_HUMAN	CA2D1_HUMAN	MORC2_HUMAN	PRRX1_HUMAN
MTAP_HUMAN	H2A1C_HUMAN	CAZA1_HUMAN	SF3B5_HUMAN		SPD2B_HUMAN	4EBP2_HUMAN	S23IP_HUMAN	EIF3B_HUMAN
AAPK1_HUMAN	SMCE1_HUMAN	CRIP2_HUMAN	CHID1_HUMAN		ARG35_HUMAN	MA7D1_HUMAN	SYNJ1_HUMAN	MTPN_HUMAN
TADBP_HUMAN	CAVN3_HUMAN	BIEA_HUMAN	SRBS1_HUMAN		CC88B_HUMAN	TEX30_HUMAN	H2AY_HUMAN	ARP2_HUMAN
ROA0_HUMAN	MYDGF_HUMAN	TXTP_HUMAN	HINT2_HUMAN		DISP2_HUMAN	CL20A_HUMAN	WIZ_HUMAN	RS3A_HUMAN
PAK1_HUMAN	ERGI1_HUMAN	PPP5_HUMAN	PRAX_HUMAN		MYO9A_HUMAN	PROM2_HUMAN	RLA2_HUMAN	ACTA_HUMAN
AIMP2_HUMAN	FERM2_HUMAN	ARFP2_HUMAN	ASPN_HUMAN		MCRI1_HUMAN	MISSL_HUMAN	CRCM_HUMAN	3BP2_HUMAN
PRDX4_HUMAN	FUBP1_HUMAN	ARFP1_HUMAN	UACA_HUMAN		PDLI1_HUMAN	KMT2C_HUMAN	HD_HUMAN	ADA17_HUMAN
PAK2_HUMAN	LRC59_HUMAN	ACLY_HUMAN	NIBAN_HUMAN		ARVC_HUMAN	TITIN_HUMAN	AFAD_HUMAN	RL24_HUMAN
CBX3_HUMAN	FKB10_HUMAN	SUCA_HUMAN	API5_HUMAN		AP3B1_HUMAN	ENTR1_HUMAN	SRPK2_HUMAN	CCZ1_HUMAN
PSMD2_HUMAN	AIDA_HUMAN	COPB_HUMAN	TB182_HUMAN		ATOX1_HUMAN	ZN665_HUMAN	DYN1_HUMAN	PGBM_HUMAN
SBP1_HUMAN	ISOC1_HUMAN	COPA_HUMAN	TINAL_HUMAN		DFFA_HUMAN	KCNK9_HUMAN	PRDM2_HUMAN	RHG04_HUMAN
NDK3_HUMAN	AP2M1_HUMAN	CATC_HUMAN	SLIRP_HUMAN		CLIC1_HUMAN	PARVA_HUMAN	GSE1_HUMAN	FGD1_HUMAN
SRSF9_HUMAN	KCD12_HUMAN	AP2S1_HUMAN	NIF3L_HUMAN		EIF3F_HUMAN	COF2_HUMAN	AHDC1_HUMAN	FLI1_HUMAN
SRSF6_HUMAN	RCN3_HUMAN	SC24C_HUMAN	TOLIP_HUMAN		EF2K_HUMAN	CENPF_HUMAN	RBP10_HUMAN	GCYA1_HUMAN
TIF1B_HUMAN	RMD1_HUMAN	TCP4_HUMAN	RAB1B_HUMAN		STK25_HUMAN	IFIT5_HUMAN	AN13D_HUMAN	PTPS_HUMAN
DHRS2_HUMAN	CMBL_HUMAN	ICLN_HUMAN	EHD4_HUMAN		NFIB_HUMAN	UBP2_HUMAN	S31E1_HUMAN	PTN11_HUMAN
G3BP1_HUMAN	SNR40_HUMAN	SYRC_HUMAN	SPTN4_HUMAN		ACACB_HUMAN	UBA6_HUMAN	ES8L1_HUMAN	SOS1_HUMAN
PTK7_HUMAN	SEH1_HUMAN	SYYC_HUMAN	SH3L3_HUMAN		BORG1_HUMAN	CA226_HUMAN	SMRC1_HUMAN	SRSF4_HUMAN
PABP4_HUMAN	DAZP1_HUMAN	UBP14_HUMAN	SLK_HUMAN		AP3D1_HUMAN	PKHG3_HUMAN	HEXI2_HUMAN	SSRP1_HUMAN
EIF3I_HUMAN	DNJA3_HUMAN	AAPK2_HUMAN	IPYR2_HUMAN		EI24_HUMAN	CC88B_HUMAN	IWS1_HUMAN	SPIR1_HUMAN
MFAP5_HUMAN	DYL2_HUMAN	HSP72_HUMAN	DNJC5_HUMAN		BCKD_HUMAN	PLM_HUMAN	SGIP1_HUMAN	NSUN2_HUMAN
UB2V1_HUMAN	CPNE2_HUMAN	RD23B_HUMAN	AMPB_HUMAN		PLD2_HUMAN	P3C2A_HUMAN	MMTA2_HUMAN	EP300_HUMAN
DC1I2_HUMAN	S10AG_HUMAN	KAD2_HUMAN	GAPR1_HUMAN		ARHGA_HUMAN	KRIT1_HUMAN	NCOA5_HUMAN	TMM94_HUMAN
ILK_HUMAN	SCRN2_HUMAN	HMCS2_HUMAN	ACAD9_HUMAN		MAST4_HUMAN	PLPP3_HUMAN	MID51_HUMAN	ILF3_HUMAN
NNTM_HUMAN	OTUB1_HUMAN	P5CS_HUMAN	MET7A_HUMAN		SET1A_HUMAN	IRF6_HUMAN	MYOF_HUMAN	NFAC3_HUMAN
SNTB2_HUMAN	CHMP6_HUMAN	SNAA_HUMAN	CYBP_HUMAN		CE290_HUMAN	ANR28_HUMAN	GMIP_HUMAN	STRN3_HUMAN
SF3B2_HUMAN	PGM2_HUMAN	AIF1_HUMAN	TENS1_HUMAN		CASC3_HUMAN	ARC1B_HUMAN	COHA1_HUMAN	DC1I2_HUMAN
OS9_HUMAN	PDLI5_HUMAN	IF5_HUMAN	GLOD4_HUMAN		PER1_HUMAN	SI1L1_HUMAN	ICK_HUMAN	NFAC2_HUMAN
HAP28_HUMAN	SFRP2_HUMAN	S12A2_HUMAN	SPON1_HUMAN		SEPT4_HUMAN	LAT_HUMAN	GPSM3_HUMAN	PPR1A_HUMAN
FKBP5_HUMAN	DDRGK_HUMAN	PSMD4_HUMAN	APMAP_HUMAN		DC1L2_HUMAN	ACTN4_HUMAN	MED19_HUMAN	SHRM2_HUMAN
PICAL_HUMAN	SUCB2_HUMAN	XPO2_HUMAN	VTA1_HUMAN		SNUT1_HUMAN	PCDH7_HUMAN	BICL2_HUMAN	RPGF1_HUMAN
SQSTM_HUMAN	ABHEB_HUMAN	TERA_HUMAN	DLRB1_HUMAN		VIP2_HUMAN	NDK8_HUMAN	F234B_HUMAN	HNRPD_HUMAN
TBB3_HUMAN	CNDP2_HUMAN	MFAP1_HUMAN	INO1_HUMAN		SYNJ1_HUMAN	PLIN3_HUMAN	CC88B_HUMAN	TRI29_HUMAN
ASAH1_HUMAN	HS12B_HUMAN	MFAP4_HUMAN	C1QR1_HUMAN		TGON2_HUMAN	DEAF1_HUMAN	C2D4D_HUMAN	VGLL4_HUMAN
HDAC1_HUMAN	IPO9_HUMAN	ECHB_HUMAN	RTN4_HUMAN		DENR_HUMAN	CLD11_HUMAN	TM238_HUMAN	FA53B_HUMAN
KCC2D_HUMAN	PGRP2_HUMAN	MANF_HUMAN	RPR1B_HUMAN		AAKB2_HUMAN	TNR21_HUMAN	MYO1F_HUMAN	ARHG7_HUMAN
DCTN2_HUMAN	PLIN4_HUMAN	AFAD_HUMAN	NIT2_HUMAN		STRN_HUMAN	REM1_HUMAN	DFFA_HUMAN	UBP2L_HUMAN
SNW1_HUMAN	VPS35_HUMAN	NP1L1_HUMAN	PDLI7_HUMAN		KALRN_HUMAN	NU155_HUMAN	CLIC1_HUMAN	TTL12_HUMAN
IQGA2_HUMAN	PURB_HUMAN	ADK_HUMAN	DDX21_HUMAN		DHX16_HUMAN	GRAP2_HUMAN	DNM1L_HUMAN	MAP7_HUMAN
SNX1_HUMAN	ERBIN_HUMAN	DSRAD_HUMAN	SIAS_HUMAN		PCDH7_HUMAN	WISP2_HUMAN	KRIT1_HUMAN	TRI25_HUMAN
FCL_HUMAN	HMCN1_HUMAN	LAMB2_HUMAN	OLFL3_HUMAN		SMCA5_HUMAN	PHF14_HUMAN	WN10B_HUMAN	ITIH4_HUMAN
RAB31_HUMAN	PRPK_HUMAN	TPD52_HUMAN	HEBP1_HUMAN		MGRN1_HUMAN	SO2B1_HUMAN	C2C2L_HUMAN	LTBP2_HUMAN
FHL1_HUMAN	MYADM_HUMAN	SEC13_HUMAN	PHP14_HUMAN		GANP_HUMAN	6PGL_HUMAN	UBFD1_HUMAN	RBP1_HUMAN
FHL3_HUMAN	CPXM1_HUMAN	NH2L1_HUMAN	TOM22_HUMAN		OGA_HUMAN	RPGF3_HUMAN	COPE_HUMAN	NCOA2_HUMAN
MOGS_HUMAN	PSB7_HUMAN	PSA_HUMAN	KRT82_HUMAN		USO1_HUMAN	FMNL1_HUMAN	TERT_HUMAN	TRAM1_HUMAN
LAMB3_HUMAN	CNN2_HUMAN	HNRH2_HUMAN	SYFB_HUMAN		NOL3_HUMAN	MYC_HUMAN	BCKD_HUMAN	DPYL2_HUMAN
NACA_HUMAN	CDC5L_HUMAN	SCOT1_HUMAN	SYIM_HUMAN		LIRB3_HUMAN	PIGR_HUMAN	IRF6_HUMAN	SRSF7_HUMAN
SPTN1_HUMAN	PSMD1_HUMAN	EIF3B_HUMAN	SAC1_HUMAN		MITF_HUMAN	APOE_HUMAN	XPO1_HUMAN	MIC60_HUMAN
DX39B_HUMAN	PARK7_HUMAN	ATPK_HUMAN	SPTC3_HUMAN		LIPA3_HUMAN	MBP_HUMAN	MAST4_HUMAN	ZN423_HUMAN
BLMH_HUMAN	VAT1_HUMAN	NDUV3_HUMAN	SEP11_HUMAN		SKAP2_HUMAN	S10A9_HUMAN	KHNYN_HUMAN	C19L2_HUMAN
CIRBP_HUMAN	LGMN_HUMAN	SYMC_HUMAN	PARVA_HUMAN		P3C2G_HUMAN	TPM2_HUMAN	SET1A_HUMAN	MAP9_HUMAN
COTL1_HUMAN	S10AD_HUMAN	ATP5I_HUMAN	ARL8B_HUMAN		BCAR3_HUMAN	RS17_HUMAN	ERC2_HUMAN	RIC1_HUMAN
HNRPD_HUMAN	TSNAX_HUMAN	CTBP2_HUMAN	CZIB_HUMAN		TUSC2_HUMAN	ADA2A_HUMAN	FYB1_HUMAN	SWAHC_HUMAN
NID2_HUMAN	EIF3C_HUMAN	NDUA6_HUMAN	NHP2_HUMAN		TPPP_HUMAN	CN37_HUMAN	ARC1B_HUMAN	DOC11_HUMAN
DSG2_HUMAN	PHB2_HUMAN	CORO7_HUMAN	THUM1_HUMAN		PKHG5_HUMAN	ATX1L_HUMAN	WDR46_HUMAN	CYTSB_HUMAN
SEPT6_HUMAN	CSN8_HUMAN	EPIPL_HUMAN	TMOD3_HUMAN		K0754_HUMAN	ADX_HUMAN	CASC3_HUMAN	DCA10_HUMAN
EIF3A_HUMAN	MGLL_HUMAN	MTPN_HUMAN	UGGG1_HUMAN		TMCC1_HUMAN	41_HUMAN	RER1_HUMAN	NU188_HUMAN
SCRIB_HUMAN	HCD2_HUMAN	ARPC4_HUMAN	ERAP1_HUMAN		PRP6_HUMAN	PGFRA_HUMAN	STX7_HUMAN	HP1B3_HUMAN
GIT2_HUMAN	COCA1_HUMAN	CD81_HUMAN	CISD1_HUMAN		CDK14_HUMAN	RCC1_HUMAN	LAT_HUMAN	AHDC1_HUMAN
MLEC_HUMAN	SEPT5_HUMAN	TPIS_HUMAN	MAT2B_HUMAN		CE152_HUMAN	NFKB1_HUMAN	DENR_HUMAN	ZN318_HUMAN
TTL12_HUMAN	ROAA_HUMAN	EIF3E_HUMAN	MYOF_HUMAN		EPN2_HUMAN	NEBU_HUMAN	ENSA_HUMAN	ARHGG_HUMAN
FHL2_HUMAN	NP1L4_HUMAN	SC61B_HUMAN	EHD2_HUMAN		KAT7_HUMAN	1433T_HUMAN	DHX16_HUMAN	PEAR1_HUMAN
DPYL3_HUMAN	ACON_HUMAN	MYL6_HUMAN	CALL5_HUMAN		VAPB_HUMAN	PYR1_HUMAN	BNI3L_HUMAN	AP1AR_HUMAN
DCTN1_HUMAN	CPNE1_HUMAN	IF4A1_HUMAN	VAPA_HUMAN		TACC2_HUMAN	NU214_HUMAN	KDM1A_HUMAN	TBC9B_HUMAN
DYHC1_HUMAN	TCPH_HUMAN	RS20_HUMAN	H2AW_HUMAN		NADK_HUMAN	K22E_HUMAN	NEMF_HUMAN	AR6P4_HUMAN
IF4A2_HUMAN	ANM1_HUMAN	PSA6_HUMAN	SEP10_HUMAN		PCNT_HUMAN	TGFR2_HUMAN	JAK2_HUMAN	ZFY26_HUMAN
SRC8_HUMAN	H2A1J_HUMAN	S10AA_HUMAN	RCC2_HUMAN		CNOT4_HUMAN	PSB10_HUMAN	NBN_HUMAN	SDE2_HUMAN
NUCG_HUMAN	NIPS1_HUMAN	CDC42_HUMAN	RRBP1_HUMAN		CDS2_HUMAN	MTOR_HUMAN	LIRB3_HUMAN	IPP2B_HUMAN
FLNC_HUMAN	ARP5L_HUMAN	DEST_HUMAN	SUCB1_HUMAN		PPR3D_HUMAN	UBP5_HUMAN	SRGP2_HUMAN	ALKB5_HUMAN
GNA13_HUMAN	COR1B_HUMAN	GMFB_HUMAN	EP15R_HUMAN		OXSR1_HUMAN	KPB2_HUMAN	CAPON_HUMAN	PDXD1_HUMAN
CAPR1_HUMAN	CPPED_HUMAN	RAB8A_HUMAN	MRC2_HUMAN		ABHGA_HUMAN	PTSS1_HUMAN	ZC11A_HUMAN	PGM2L_HUMAN
RBM39_HUMAN	PXL2A_HUMAN	SPCS3_HUMAN	GBG12_HUMAN		EOMES_HUMAN	SMCA4_HUMAN	PHAR2_HUMAN	VIP1_HUMAN
PDIA5_HUMAN	ERP44_HUMAN	SRP54_HUMAN	VPS29_HUMAN		PNPH_HUMAN	STA5B_HUMAN	DEAF1_HUMAN	RHDF2_HUMAN
ITIH4_HUMAN	LXN_HUMAN	RAB2A_HUMAN	GRHPR_HUMAN		MBP_HUMAN	PTN5_HUMAN	GGYF1_HUMAN	BRAT1_HUMAN
EPN4_HUMAN	ESYT1_HUMAN	RAB10_HUMAN	CATZ_HUMAN		B3AT_HUMAN	LAMB2_HUMAN	MPPB_HUMAN	RICTR_HUMAN
SMC1A_HUMAN	AN32E_HUMAN	UBC12_HUMAN	DJB11_HUMAN		SCG1_HUMAN	RS3A_HUMAN	TM1L1_HUMAN	SAMD1_HUMAN
GANAB_HUMAN	TMM43_HUMAN	UBE2K_HUMAN	FBLN5_HUMAN		RLA0_HUMAN	PP1B_HUMAN	KS6A4_HUMAN	RSLBA_HUMAN
MVP_HUMAN	TBB6_HUMAN	UBE2N_HUMAN	ADDG_HUMAN		JUN_HUMAN	RAC1_HUMAN	NU155_HUMAN	PACS1_HUMAN
LTBP2_HUMAN	HNRL1_HUMAN	RAB14_HUMAN	SEPT9_HUMAN		RB_HUMAN	HSF1_HUMAN	GRAP2_HUMAN	VP13C_HUMAN
GOGB1_HUMAN	EFHD1_HUMAN	ARP3_HUMAN	PCYOX_HUMAN		APT_HUMAN	SCN7A_HUMAN	FRYL_HUMAN	CYS1_HUMAN
CHD4_HUMAN	BDH2_HUMAN	ARP2_HUMAN	PUF60_HUMAN		SYEP_HUMAN	FOXK2_HUMAN	WDR47_HUMAN	ARMX6_HUMAN
LASP1_HUMAN	MTNA_HUMAN	ACTZ_HUMAN	TAGL3_HUMAN		HNRPC_HUMAN	PFKAP_HUMAN	EPN2_HUMAN	KDM3B_HUMAN
PTGR1_HUMAN	TBB2B_HUMAN	CSN2_HUMAN	ATIF1_HUMAN		RET_HUMAN	PLGB_HUMAN	KAT7_HUMAN	PCLI1_HUMAN
GPNMB_HUMAN	TM109_HUMAN	ABCE1_HUMAN	KAD3_HUMAN		NEP_HUMAN	HHEX_HUMAN	SNAPN_HUMAN	TMC4_HUMAN
IMB1_HUMAN	TMED9_HUMAN	RAP1B_HUMAN	SCOC_HUMAN		HMOX1_HUMAN	TLE4_HUMAN	6PGL_HUMAN	TARSH_HUMAN
NUMA1_HUMAN	TPPP3_HUMAN	RAP2B_HUMAN	NAGK_HUMAN		ATX1L_HUMAN	FAK1_HUMAN	SLU7_HUMAN	PHLB2_HUMAN
SPCS2_HUMAN	THIC_HUMAN	RS3A_HUMAN	DBNL_HUMAN		F200B_HUMAN	SRS11_HUMAN	AGM1_HUMAN	LDB1_HUMAN
PSMD6_HUMAN	SFXN3_HUMAN	RL26_HUMAN	STML2_HUMAN		CALM3_HUMAN	TISB_HUMAN	SC24B_HUMAN	LRRT3_HUMAN
SEPT2_HUMAN	CHID1_HUMAN	PSME3_HUMAN	FBX2_HUMAN		CMGA_HUMAN	DEMA_HUMAN	NADK_HUMAN	MET16_HUMAN
SART3_HUMAN	HINT2_HUMAN	RL15_HUMAN	DP13A_HUMAN		MTAP2_HUMAN	CPSF1_HUMAN	ACSL3_HUMAN	CIR1_HUMAN
U5S1_HUMAN	PLVAP_HUMAN	MGN_HUMAN	NUDT5_HUMAN		SPTB1_HUMAN	ARHG5_HUMAN	CDS2_HUMAN	DDX42_HUMAN
SYK_HUMAN	ASPN_HUMAN	RL27_HUMAN	RALY_HUMAN		KCRU_HUMAN	BPTF_HUMAN	LATS1_HUMAN	PTOV1_HUMAN
POSTN_HUMAN	SRRT_HUMAN	PHS_HUMAN	ANGL2_HUMAN		ACTN1_HUMAN	BNIP2_HUMAN	APBA3_HUMAN	RASL3_HUMAN
EEA1_HUMAN	EMIL2_HUMAN	RL37A_HUMAN	ACINU_HUMAN		SCG2_HUMAN	PSMD2_HUMAN	ABL1_HUMAN	KSR1_HUMAN
PDIA6_HUMAN	ITPA_HUMAN	RHOA_HUMAN	AGO1_HUMAN		CC130_HUMAN	DRP2_HUMAN	PIGR_HUMAN	MGAP_HUMAN
PA1B3_HUMAN	UACA_HUMAN	CH10_HUMAN	RAB21_HUMAN		GLNA_HUMAN	GAB1_HUMAN	RAF1_HUMAN	CCAR1_HUMAN
PCOC1_HUMAN	TBL1R_HUMAN	LYSC_HUMAN	PRR12_HUMAN		NCK1_HUMAN	KCC2D_HUMAN	HG2A_HUMAN	SYTL1_HUMAN
PEA15_HUMAN	NIBAN_HUMAN	B2MG_HUMAN	COR1C_HUMAN		HMGA1_HUMAN	CUL4A_HUMAN	RB_HUMAN	KMT2E_HUMAN
PLEC_HUMAN	API5_HUMAN	NPC2_HUMAN	MYO6_HUMAN		ATF7_HUMAN	THOC5_HUMAN	ENOA_HUMAN	DCP1B_HUMAN
NOMO1_HUMAN	TB182_HUMAN	COPZ1_HUMAN	PRP19_HUMAN		SYN1_HUMAN	UBP2L_HUMAN	G6PI_HUMAN	PELP1_HUMAN
PON2_HUMAN	TINAL_HUMAN	UFM1_HUMAN	UBQL1_HUMAN		PYRG1_HUMAN	SREC_HUMAN	H10_HUMAN	LRC47_HUMAN
IPYR_HUMAN	WDR61_HUMAN	WDR5_HUMAN	NENF_HUMAN		XBP1_HUMAN	PDE3A_HUMAN	FES_HUMAN	S35F6_HUMAN
NONO_HUMAN	SLIRP_HUMAN	AP1S1_HUMAN	NDRG2_HUMAN		TCPA_HUMAN	EPN4_HUMAN	TBB5_HUMAN	MS3L1_HUMAN
PTPA_HUMAN	LHPP_HUMAN	NTF2_HUMAN	PACN2_HUMAN		NELFE_HUMAN	NCOA6_HUMAN	HS90A_HUMAN	CA052_HUMAN
RABE1_HUMAN	TOLIP_HUMAN	HNRPK_HUMAN	SNX6_HUMAN		RL17_HUMAN	RFTN1_HUMAN	HNRPC_HUMAN	KDM1B_HUMAN
RNPS1_HUMAN	RAB1B_HUMAN	1433G_HUMAN	PSD13_HUMAN		CSK22_HUMAN	ACAP2_HUMAN	PLEK_HUMAN	GOLM1_HUMAN
RCN1_HUMAN	CK054_HUMAN	TIM10_HUMAN	CSN3_HUMAN		NFKB1_HUMAN	PCM1_HUMAN	PARP1_HUMAN	RETR2_HUMAN
TMED2_HUMAN	EHD4_HUMAN	RS7_HUMAN	NSF1C_HUMAN		AT2B1_HUMAN	MLF2_HUMAN	GLI3_HUMAN	RB8NL_HUMAN
PCBP1_HUMAN	SH3L3_HUMAN	PP1A_HUMAN	PA2G4_HUMAN		RAB6A_HUMAN	RHG29_HUMAN	ADX_HUMAN	HJURP_HUMAN
PCBP2_HUMAN	IPYR2_HUMAN	PP1B_HUMAN	SMC3_HUMAN		CD11B_HUMAN	CF100_HUMAN	BCR_HUMAN	NEDD1_HUMAN
ELOC_HUMAN	CPVL_HUMAN	PRS4_HUMAN	RTRAF_HUMAN		MSRE_HUMAN	SMAG2_HUMAN	SRC_HUMAN	PPR35_HUMAN
ELOB_HUMAN	OFUT1_HUMAN	PRS8_HUMAN	RUVB2_HUMAN		ENPP1_HUMAN	NU188_HUMAN	GYS1_HUMAN	BAHD1_HUMAN
SF3B3_HUMAN	AMPB_HUMAN	RS8_HUMAN	EIF3L_HUMAN		RFX1_HUMAN	HP1B3_HUMAN	UCHL3_HUMAN	R3GEF_HUMAN
RSU1_HUMAN	GAPR1_HUMAN	RS15A_HUMAN	RUVB1_HUMAN		KS6B1_HUMAN	KANK4_HUMAN	NDKA_HUMAN	BICD2_HUMAN
CNN3_HUMAN	EHD1_HUMAN	RS16_HUMAN	COF2_HUMAN		GATA3_HUMAN	SPD2A_HUMAN	ITF2_HUMAN	DTX3L_HUMAN
SAFB1_HUMAN	MET7A_HUMAN	UBE2H_HUMAN	NCKP1_HUMAN		EF1B_HUMAN	CE350_HUMAN	LEUK_HUMAN	DYH5_HUMAN
SF3B4_HUMAN	ARMT1_HUMAN	1433E_HUMAN	CNPY2_HUMAN		APC_HUMAN	TASO2_HUMAN	MGMT_HUMAN	DTD1_HUMAN
SF3A2_HUMAN	TENS1_HUMAN	RS14_HUMAN	PADI2_HUMAN		ARBK1_HUMAN	RHG17_HUMAN	ZKSC1_HUMAN	RPGF6_HUMAN
PP1R7_HUMAN	EMAL4_HUMAN	RS23_HUMAN	GSTK1_HUMAN		TYY1_HUMAN	BICRL_HUMAN	HMGA1_HUMAN	SMAP2_HUMAN
SC23A_HUMAN	GLOD4_HUMAN	RS18_HUMAN	TR150_HUMAN		PPLA_HUMAN	RAB12_HUMAN	ATF7_HUMAN	TB22A_HUMAN
SC23B_HUMAN	APMAP_HUMAN	RS29_HUMAN	NOP58_HUMAN		MARK3_HUMAN	FBX42_HUMAN	CEBPB_HUMAN	LEO1_HUMAN
SF3A1_HUMAN	DLRB1_HUMAN	RS13_HUMAN	STA10_HUMAN		DCK_HUMAN	INT5_HUMAN	TCPA_HUMAN	STAG1_HUMAN
SKIV2_HUMAN	RTN4_HUMAN	RS11_HUMAN	LC7L2_HUMAN		SMCA1_HUMAN	VIP1_HUMAN	PTN1_HUMAN	ICEF1_HUMAN
MARE2_HUMAN	RPR1B_HUMAN	RUXE_HUMAN	SF3B6_HUMAN		LMOD1_HUMAN	TTC33_HUMAN	ITAX_HUMAN	PHF3_HUMAN
BGH3_HUMAN	NIT2_HUMAN	RUXF_HUMAN	HDGR3_HUMAN		CLIP1_HUMAN	ATAD2_HUMAN	C5AR1_HUMAN	DOCK2_HUMAN
NHRF2_HUMAN	XPP1_HUMAN	RUXG_HUMAN	STRAP_HUMAN		KAP3_HUMAN	CREL2_HUMAN	SYWC_HUMAN	ZN592_HUMAN
TSN_HUMAN	PDLI7_HUMAN	LSM6_HUMAN	RTCB_HUMAN		QCR1_HUMAN	BCOR_HUMAN	CDK2_HUMAN	HMHA1_HUMAN
SF01_HUMAN	SIAS_HUMAN	SMD1_HUMAN	RL36_HUMAN		RFC1_HUMAN	RIPR1_HUMAN	MCM3_HUMAN	TFG_HUMAN
TRIPB_HUMAN	OLFL3_HUMAN	SMD2_HUMAN	CHTOP_HUMAN		T2FA_HUMAN	CCD80_HUMAN	TYY1_HUMAN	NEO1_HUMAN
TRYB1_HUMAN	HEBP1_HUMAN	SMD3_HUMAN	SAMH1_HUMAN		IRS1_HUMAN	TMC6_HUMAN	PSA3_HUMAN	APBB2_HUMAN
MARE1_HUMAN	PHP14_HUMAN	TYB4_HUMAN	TLN1_HUMAN		SRBP1_HUMAN	YRDC_HUMAN	DNMT1_HUMAN	DVL3_HUMAN
T22D1_HUMAN	KRT82_HUMAN	ARF6_HUMAN	TLN2_HUMAN		ZEB1_HUMAN	LYRIC_HUMAN	PTBP1_HUMAN	USP9X_HUMAN
ELAV1_HUMAN	SYFB_HUMAN	PRS10_HUMAN	HYOU1_HUMAN		COIL_HUMAN	MGAP_HUMAN	STOM_HUMAN	PP14A_HUMAN
MYLK_HUMAN	PDS5B_HUMAN	RL7A_HUMAN	LSM4_HUMAN		MDHC_HUMAN	UBR1_HUMAN	PYR1_HUMAN	SIR1_HUMAN
UB2V2_HUMAN	OLA1_HUMAN	ERF1_HUMAN	TIM9_HUMAN		ETV3_HUMAN	ZZZ3_HUMAN	P85A_HUMAN	TCAL4_HUMAN
STXB2_HUMAN	ECHD1_HUMAN	RS4X_HUMAN	TIM13_HUMAN		VIPR2_HUMAN	RUSD2_HUMAN	ARI4A_HUMAN	MB12A_HUMAN
VAMP3_HUMAN	SEP11_HUMAN	ACTA_HUMAN	RBM8A_HUMAN		KPCI_HUMAN	RHG24_HUMAN	NOS3_HUMAN	ZC21A_HUMAN
NEDD8_HUMAN	PNPO_HUMAN	RL23A_HUMAN	SNX5_HUMAN		GPDM_HUMAN	CLASR_HUMAN	MPIP2_HUMAN	AJUBA_HUMAN
ADIRF_HUMAN	NECP2_HUMAN	RS6_HUMAN	HEBP2_HUMAN		RANG_HUMAN	MS3L1_HUMAN	NMT1_HUMAN	PAWR_HUMAN
RB11B_HUMAN	CZIB_HUMAN	H4_HUMAN	COPG1_HUMAN		ATRX_HUMAN	MYCT1_HUMAN	CLIP1_HUMAN	DNJC1_HUMAN
ZYX_HUMAN	NHP2_HUMAN	RAB1A_HUMAN	CLIC4_HUMAN		RS10_HUMAN	K1958_HUMAN	ELF1_HUMAN	SCYL1_HUMAN
ETFD_HUMAN	MIC19_HUMAN	RAN_HUMAN	SAR1B_HUMAN		RPGP1_HUMAN	ENAH_HUMAN	CSTF2_HUMAN	MARK4_HUMAN
SEPT7_HUMAN	DPP3_HUMAN	RL23_HUMAN	EMIL1_HUMAN		TISD_HUMAN	KDM1B_HUMAN	RFC1_HUMAN	HEXI2_HUMAN
CCDC6_HUMAN	TMOD3_HUMAN	RAP1A_HUMAN	EPN1_HUMAN		NRIP1_HUMAN	RB8NL_HUMAN	SPRE_HUMAN	TTC14_HUMAN
LAMA4_HUMAN	UGGG1_HUMAN	RS15_HUMAN	SQOR_HUMAN		GSHB_HUMAN	CNNM3_HUMAN	MSX2_HUMAN	ARAP1_HUMAN
PSMD5_HUMAN	TECR_HUMAN	RS24_HUMAN	RBM6_HUMAN		CD97_HUMAN	LIRB4_HUMAN	AN32A_HUMAN	AGRA2_HUMAN
DDB1_HUMAN	MYOF_HUMAN	RS25_HUMAN	DUT_HUMAN		FAS_HUMAN	THOC2_HUMAN	IL6RB_HUMAN	NED4L_HUMAN
MK14_HUMAN	EHD2_HUMAN	RS26_HUMAN	RBBP9_HUMAN		CLK3_HUMAN	PUM2_HUMAN	MDHC_HUMAN	UIMC1_HUMAN
CDC37_HUMAN	TMOD2_HUMAN	RS28_HUMAN	MGN_HUMAN		PSN1_HUMAN	R3GEF_HUMAN	ETV3_HUMAN	PNKP_HUMAN
DPYL2_HUMAN	CALL5_HUMAN	RS30_HUMAN	SG1D2_HUMAN		S26A2_HUMAN	BICD2_HUMAN	STAT1_HUMAN	HTF4_HUMAN
RBBP7_HUMAN	LMCD1_HUMAN	GBB1_HUMAN	THIOM_HUMAN		ERF_HUMAN	S20A1_HUMAN	ABL2_HUMAN	NUP88_HUMAN
ECM1_HUMAN	CHMP5_HUMAN	GBB2_HUMAN	K1107_HUMAN		TOB1_HUMAN	PRP31_HUMAN	RBM34_HUMAN	RAD9A_HUMAN
SRSF7_HUMAN	VAPA_HUMAN	RL30_HUMAN	MABP1_HUMAN		LRBA_HUMAN	BBX_HUMAN	MP2K4_HUMAN	LYST_HUMAN
CPSF6_HUMAN	H2AW_HUMAN	RL31_HUMAN	GPNMB_HUMAN		PAPOA_HUMAN	TNR14_HUMAN	RS10_HUMAN	ATX2_HUMAN
DREB_HUMAN	SEP10_HUMAN	RL10A_HUMAN	DYN3_HUMAN		DAP1_HUMAN	BHMT1_HUMAN	IQGA1_HUMAN	CTIP_HUMAN
PTGIS_HUMAN	FPRP_HUMAN	RL32_HUMAN	HOOK1_HUMAN		DNA2_HUMAN	ITFG2_HUMAN	CAPZB_HUMAN	M3K3_HUMAN
FSCN1_HUMAN	RRBP1_HUMAN	RL11_HUMAN	CC125_HUMAN		CAV2_HUMAN	MIB2_HUMAN	TISD_HUMAN	H2B1L_HUMAN
IF16_HUMAN	SYLC_HUMAN	RL8_HUMAN	MTREX_HUMAN		CLCN7_HUMAN	CR025_HUMAN	RFX5_HUMAN	MBB1A_HUMAN
DECR_HUMAN	ANFY1_HUMAN	PPIA_HUMAN	UBR2_HUMAN		MAT1_HUMAN	SIPA1_HUMAN	NRIP1_HUMAN	CG050_HUMAN
NDUA5_HUMAN	GMPR2_HUMAN	FKB1A_HUMAN	CNOT6_HUMAN		MP2K6_HUMAN	IFT43_HUMAN	ARRB1_HUMAN	TRI56_HUMAN
CLPP_HUMAN	MRC2_HUMAN	RS27A_HUMAN	SACS_HUMAN		RBM5_HUMAN	MSD3_HUMAN	AMPH_HUMAN	HNRL1_HUMAN
THTR_HUMAN	GBG12_HUMAN	GRB2_HUMAN	MYO1H_HUMAN		THOP1_HUMAN	PDLI5_HUMAN	RGS3_HUMAN	TRAF4_HUMAN
KGUA_HUMAN	VPS29_HUMAN	TRA2B_HUMAN	BBS12_HUMAN		CRIP2_HUMAN	PHF12_HUMAN	DNLI3_HUMAN	UT14A_HUMAN
GLO2_HUMAN	GRHPR_HUMAN	RAC1_HUMAN	ECM29_HUMAN		ARFP1_HUMAN	CCNL2_HUMAN	ERF_HUMAN	HIRP3_HUMAN
H2B2E_HUMAN	CATZ_HUMAN	AP2B1_HUMAN	CP7A1_HUMAN		MVD1_HUMAN	MINT_HUMAN	VASP_HUMAN	NADAP_HUMAN
LAMA3_HUMAN	DJB11_HUMAN	GNAS2_HUMAN	INADL_HUMAN		CACB3_HUMAN	SRSF8_HUMAN	SMCA4_HUMAN	SSBP3_HUMAN
NDUA9_HUMAN	SAE2_HUMAN	1433Z_HUMAN	R13P3_HUMAN		AAPK2_HUMAN	WAC_HUMAN	TPMT_HUMAN	OSB11_HUMAN
PCKGM_HUMAN	PEF1_HUMAN	2ABA_HUMAN	HPTR_HUMAN		GEM_HUMAN	DDA1_HUMAN	GDIR1_HUMAN	RSPO3_HUMAN
HCDH_HUMAN	FBLN5_HUMAN	RSMN_HUMAN	RRAGC_HUMAN		ELL_HUMAN	RBM4_HUMAN	MSH6_HUMAN	PDIP3_HUMAN
UGPA_HUMAN	ADDG_HUMAN	SUMO1_HUMAN	FZD6_HUMAN		HNRH2_HUMAN	RFIP5_HUMAN	ZN135_HUMAN	K1671_HUMAN
AOC3_HUMAN	NPS3A_HUMAN	DYL1_HUMAN	K2026_HUMAN		SYMC_HUMAN	K1671_HUMAN	ARFP1_HUMAN	FRMD8_HUMAN
VATF_HUMAN	TES_HUMAN	DYLT1_HUMAN	AP1S1_HUMAN		CLD12_HUMAN	ZDHC5_HUMAN	DPOG1_HUMAN	PP12C_HUMAN
TRXR1_HUMAN	SUN2_HUMAN	RL38_HUMAN	HV169_HUMAN		RWD2B_HUMAN	GRIP2_HUMAN	ATX1_HUMAN	KPCD2_HUMAN
MIC60_HUMAN	LIMA1_HUMAN	SKP1_HUMAN	TBX19_HUMAN		KLF3_HUMAN	SIK2_HUMAN	AAPK2_HUMAN	MTMRC_HUMAN
HNRL2_HUMAN	SRP68_HUMAN	RS21_HUMAN	MRP1_HUMAN		GSDMD_HUMAN	APC1_HUMAN	AF17_HUMAN	SLIRP_HUMAN
INF2_HUMAN	SEPT9_HUMAN	IF5A1_HUMAN	SKA2_HUMAN		RAB10_HUMAN	ISCU_HUMAN	BRPF1_HUMAN	APC1_HUMAN
IAH1_HUMAN	PCYOX_HUMAN	RACK1_HUMAN	QCR7_HUMAN		PP1A_HUMAN	FOXP1_HUMAN	KLF3_HUMAN	WDR13_HUMAN
SMU1_HUMAN	NB5R1_HUMAN	ACTG_HUMAN	WFDC3_HUMAN		TYB4_HUMAN	SAV1_HUMAN	SNX16_HUMAN	SAV1_HUMAN
2B18_HUMAN	PUF60_HUMAN	UBC9_HUMAN	PK3C3_HUMAN		F193A_HUMAN	ESF1_HUMAN	MLF1_HUMAN	OSBL3_HUMAN
LRRF1_HUMAN	NDUAC_HUMAN	TYB10_HUMAN	TMED7_HUMAN		GTF2I_HUMAN	GORS2_HUMAN	SC61B_HUMAN	PKHA4_HUMAN
P3H1_HUMAN	KAD3_HUMAN	PP2AA_HUMAN	SNX3_HUMAN		BASP1_HUMAN	E41LA_HUMAN	RAB14_HUMAN	CAPAM_HUMAN
TKFC_HUMAN	NAGK_HUMAN	YBOX1_HUMAN	CREB5_HUMAN		FBLN2_HUMAN	HM20A_HUMAN	RS3A_HUMAN	BICC1_HUMAN
AL1L2_HUMAN	DBNL_HUMAN	SC11A_HUMAN	FRM4B_HUMAN		TFAM_HUMAN	RPR1B_HUMAN	PP1A_HUMAN	YTDC2_HUMAN
TBB8_HUMAN	STML2_HUMAN	CSK2B_HUMAN	MYG1_HUMAN		CDK17_HUMAN	MID51_HUMAN	PP1B_HUMAN	DOCK5_HUMAN
TIM50_HUMAN	DP13A_HUMAN	TPM4_HUMAN	MALR1_HUMAN		PURA_HUMAN	DDX21_HUMAN	RAC1_HUMAN	WDR26_HUMAN
GLYR1_HUMAN	RALY_HUMAN	ACTC_HUMAN	AHNK2_HUMAN		NFKB2_HUMAN	GGA3_HUMAN	RBM6_HUMAN	CAAP1_HUMAN
FNDC1_HUMAN	ANGL2_HUMAN	UB2L3_HUMAN	HUWE1_HUMAN		PLCB2_HUMAN	FPRP_HUMAN	PHC1_HUMAN	GORS2_HUMAN
FA98B_HUMAN	RAB21_HUMAN	TBA1B_HUMAN	XCT_HUMAN		XPC_HUMAN	RERE_HUMAN	ARF1_HUMAN	CN093_HUMAN
PDCD4_HUMAN	PSME2_HUMAN	TBA4A_HUMAN	RNT2_HUMAN		TAGL_HUMAN	BIN2_HUMAN	TFAM_HUMAN	UBP42_HUMAN
P5CR3_HUMAN	DNPEP_HUMAN	TBB4B_HUMAN	SCOT1_HUMAN		MEF2A_HUMAN	NRBP_HUMAN	PURA_HUMAN	UCK1_HUMAN
CYBR1_HUMAN	RAB23_HUMAN	CSK21_HUMAN	LN28A_HUMAN		KPCE_HUMAN	BAZ1B_HUMAN	FOXK2_HUMAN	CBX8_HUMAN
H90B2_HUMAN	MCTS1_HUMAN	PA1B2_HUMAN	LYAM1_HUMAN		SP3_HUMAN	STML2_HUMAN	RUNX1_HUMAN	PCD18_HUMAN
R39L5_HUMAN	COR1C_HUMAN	HBB_HUMAN	PIGV_HUMAN		CTSL2_HUMAN	SHRM4_HUMAN	AMPD3_HUMAN	DCP1A_HUMAN
COQ5_HUMAN	MYO6_HUMAN	HBA_HUMAN	RET1_HUMAN		P2R3A_HUMAN	CE164_HUMAN	TFAP4_HUMAN	MEPE_HUMAN
PREP_HUMAN	PRP19_HUMAN	IGBP1_HUMAN	MSH2_HUMAN		GFPT1_HUMAN	MTMR6_HUMAN	CENPC_HUMAN	BIRC6_HUMAN
TOIP1_HUMAN	UBQL1_HUMAN	IF4G2_HUMAN	MGMT_HUMAN		KHDR1_HUMAN	CDYL_HUMAN	UBXN1_HUMAN	SPTN5_HUMAN
HP1B3_HUMAN	NENF_HUMAN	GTF2I_HUMAN	EIF3J_HUMAN		SOS1_HUMAN	ICE1_HUMAN	TLE3_HUMAN	SAMN1_HUMAN
NOL9_HUMAN	SNX12_HUMAN	TCPB_HUMAN	HSDL2_HUMAN		DHX9_HUMAN	DCAF1_HUMAN	TLE4_HUMAN	TB22B_HUMAN
HYI_HUMAN	NDRG2_HUMAN	GSTO1_HUMAN	SPA13_HUMAN		GOGA2_HUMAN	WDR7_HUMAN	FAK1_HUMAN	CCM2L_HUMAN
UBR4_HUMAN	G3BP2_HUMAN	PRKDC_HUMAN	ABCE1_HUMAN		CAMP2_HUMAN	IRS2_HUMAN	TISB_HUMAN	BCD1_HUMAN
NT5D1_HUMAN	PACN2_HUMAN	IN35_HUMAN	GGCT_HUMAN		SPIR1_HUMAN	FHOD1_HUMAN	GOGA3_HUMAN	CWC25_HUMAN
PR14L_HUMAN	PSD13_HUMAN	NUCB2_HUMAN	ISLR_HUMAN		1A80_HUMAN	EPN1_HUMAN	LG3BP_HUMAN	CARF_HUMAN
CROCC_HUMAN	CSN3_HUMAN	GABT_HUMAN	S10AG_HUMAN		NCBP1_HUMAN	CCD61_HUMAN	RBL2_HUMAN	PP4R2_HUMAN
RAIN_HUMAN	NSF1C_HUMAN	BASP1_HUMAN	KAD4_HUMAN		CGNL1_HUMAN	DESM_HUMAN	SPIR1_HUMAN	GPC5B_HUMAN
EF1A3_HUMAN	MACF1_HUMAN	DCD_HUMAN	MBB1A_HUMAN		FP100_HUMAN	1A29_HUMAN	NSUN2_HUMAN	CAMP3_HUMAN
AT5EL_HUMAN	COR2B_HUMAN	RT35_HUMAN	FGF13_HUMAN		KIF1A_HUMAN	PPARD_HUMAN	LR74A_HUMAN	MYEF2_HUMAN
ECM29_HUMAN	PA2G4_HUMAN	RT09_HUMAN	TGM2_HUMAN		BPTF_HUMAN	SMAD2_HUMAN	APOBR_HUMAN	HECW2_HUMAN
MIC13_HUMAN	SMC3_HUMAN	SARNP_HUMAN	PGFRB_HUMAN		DLG1_HUMAN	SENP7_HUMAN	ARHG5_HUMAN	GMPR2_HUMAN
2B1D_HUMAN	RTRAF_HUMAN	LACTB_HUMAN	TGM4_HUMAN		BNIP2_HUMAN	K1257_HUMAN	TF3C1_HUMAN	PI4KB_HUMAN
KANK2_HUMAN	RUVB2_HUMAN	COG7_HUMAN	BAD_HUMAN		TIAM1_HUMAN	SNX14_HUMAN	LRMP_HUMAN	ARP21_HUMAN
NCAS2_HUMAN	EIF3L_HUMAN	RL24_HUMAN	TXD17_HUMAN		RHG05_HUMAN	RS6_HUMAN	ANK3_HUMAN	REV1_HUMAN
ATLA3_HUMAN	RUVB1_HUMAN	CBX1_HUMAN	APOM_HUMAN		LIPA1_HUMAN	SPKAP_HUMAN	TIAM1_HUMAN	LIMD1_HUMAN
SUMO4_HUMAN	VDAC3_HUMAN	HPCA_HUMAN	CSK22_HUMAN		STK3_HUMAN	GRM6_HUMAN	STK4_HUMAN	TCF20_HUMAN
LTOR1_HUMAN	COF2_HUMAN	ARF1_HUMAN	ZFHX3_HUMAN		KGP2_HUMAN	NPY_HUMAN	COASY_HUMAN	NAGK_HUMAN
TWF2_HUMAN	SYFA_HUMAN	ARF5_HUMAN	RGP1_HUMAN		AP3B2_HUMAN	SYWC_HUMAN	ZBT17_HUMAN	AKA11_HUMAN
PDE12_HUMAN	NCKP1_HUMAN	RHOG_HUMAN	NICA_HUMAN		S39A6_HUMAN	CALL3_HUMAN	ATM_HUMAN	DP13A_HUMAN
SCMC1_HUMAN	CNPY2_HUMAN	RL19_HUMAN	GSTT1_HUMAN		SF3B2_HUMAN	RBMX_HUMAN	S39A6_HUMAN	TLK1_HUMAN
HIBCH_HUMAN	RRP44_HUMAN	SRSF3_HUMAN	CENPX_HUMAN		GAB1_HUMAN	BRPF1_HUMAN	SF3B2_HUMAN	NUP50_HUMAN
CAVN1_HUMAN	GSTK1_HUMAN	H33_HUMAN	ANM1_HUMAN		4EBP1_HUMAN	PTN12_HUMAN	HAP28_HUMAN	ZN608_HUMAN
PRP8_HUMAN	NOP58_HUMAN	DAB2_HUMAN	TPPP3_HUMAN		KCC2D_HUMAN	DLG1_HUMAN	GAB1_HUMAN	ASAP1_HUMAN
PLBL1_HUMAN	ACOT9_HUMAN	FBLN2_HUMAN	NU155_HUMAN		PWP1_HUMAN	TTL12_HUMAN	ATR_HUMAN	YETS2_HUMAN
FAHD1_HUMAN	LSM2_HUMAN	PGBM_HUMAN	HIF3A_HUMAN		CUL4A_HUMAN	TAF3_HUMAN	CUL4A_HUMAN	CNOT6_HUMAN
PDXD1_HUMAN	DHRS7_HUMAN	RBM10_HUMAN	VDAC3_HUMAN		THOC5_HUMAN	KDM5D_HUMAN	NACA_HUMAN	G3BP2_HUMAN
VWA1_HUMAN	TMED7_HUMAN	RBM3_HUMAN	PUR8_HUMAN		PDE7A_HUMAN	ZFHX2_HUMAN	THOC5_HUMAN	S12A4_HUMAN
LARP1_HUMAN	SF3B6_HUMAN	CYC_HUMAN	BCCIP_HUMAN		IL16_HUMAN	CAAP1_HUMAN	RPGF1_HUMAN	PHF8_HUMAN
FIP1_HUMAN	FIS1_HUMAN	TFAM_HUMAN	RIR1_HUMAN		CKAP5_HUMAN	BMP2K_HUMAN	VGLL4_HUMAN	SMAG1_HUMAN
TM205_HUMAN	HDGR3_HUMAN	PIPNA_HUMAN	TRM1L_HUMAN		KCC1A_HUMAN	PHF11_HUMAN	MORC3_HUMAN	ICE1_HUMAN
OLFL1_HUMAN	STRAP_HUMAN	MPCP_HUMAN	ACADS_HUMAN		SEPT6_HUMAN	ATG4B_HUMAN	FA53B_HUMAN	CHMP3_HUMAN
WDR82_HUMAN	RTCB_HUMAN	VIGLN_HUMAN	HS74L_HUMAN		EFR3A_HUMAN	NS1BP_HUMAN	ARHG7_HUMAN	WNK2_HUMAN
RFIP1_HUMAN	RL36_HUMAN	CDK5_HUMAN	KLKB1_HUMAN		GIT2_HUMAN	SRP72_HUMAN	EFR3A_HUMAN	DMXL1_HUMAN
CD109_HUMAN	SAMH1_HUMAN	PURA_HUMAN	TM263_HUMAN		SREC_HUMAN	CD11B_HUMAN	GIT2_HUMAN	TLN1_HUMAN
HSDL2_HUMAN	TLN1_HUMAN	CLH1_HUMAN	HNRH2_HUMAN		TTL12_HUMAN	ACSF4_HUMAN	ZMYM3_HUMAN	TRRAP_HUMAN
KAT3_HUMAN	FARP1_HUMAN	FKBP3_HUMAN	TYB10_HUMAN		SELPL_HUMAN	CJ113_HUMAN	MAP7_HUMAN	MARF1_HUMAN
BGIN_HUMAN	TLN2_HUMAN	REEP5_HUMAN	AKA12_HUMAN		MAP7_HUMAN		DHX8_HUMAN	RPGF2_HUMAN
RAPH1_HUMAN	HYOU1_HUMAN	DHSO_HUMAN	SMG1_HUMAN		MDC1_HUMAN		MDC1_HUMAN	M4K5_HUMAN
H32_HUMAN	LSM4_HUMAN	HNRPU_HUMAN	SYTC_HUMAN		EPN4_HUMAN		RRP1B_HUMAN	PRC2C_HUMAN
TBA1A_HUMAN	SNX5_HUMAN	U2AF1_HUMAN	KREM2_HUMAN		LTBP2_HUMAN		NCOA6_HUMAN	RIPK3_HUMAN
H2AV_HUMAN	HEBP2_HUMAN	SPTB2_HUMAN	HV373_HUMAN		FXYD3_HUMAN		LBR_HUMAN	RBM7_HUMAN
RS27L_HUMAN	CBPQ_HUMAN	TIAR_HUMAN	ACOT9_HUMAN		MEF2D_HUMAN		GOGB1_HUMAN	SNX9_HUMAN
CCD80_HUMAN	COPG1_HUMAN	SET_HUMAN	MIC13_HUMAN		RB3GP_HUMAN		NAA30_HUMAN	S12A7_HUMAN
SPT6H_HUMAN	CLIC4_HUMAN	SRSF2_HUMAN	HV364_HUMAN		CDK10_HUMAN		ARI5B_HUMAN	NCOA3_HUMAN
SND1_HUMAN	SAR1B_HUMAN	FABP5_HUMAN	NTM1A_HUMAN		NONO_HUMAN		UBX2B_HUMAN	F169A_HUMAN
TM10C_HUMAN	EMIL1_HUMAN	CAP1_HUMAN	PAK4_HUMAN		ERBB4_HUMAN		SUZ12_HUMAN	ZHX2_HUMAN
BZW1_HUMAN	NDUB9_HUMAN	XPC_HUMAN	CK054_HUMAN		CNN3_HUMAN		RB3GP_HUMAN	P121C_HUMAN
EIF3M_HUMAN	SQOR_HUMAN	EWS_HUMAN	IGLC7_HUMAN		PP1R7_HUMAN		ACAP2_HUMAN	RLA0_HUMAN
CYFP1_HUMAN	WASF2_HUMAN	TAGL_HUMAN	NPL4_HUMAN		BGH3_HUMAN		BRD3_HUMAN	NFM_HUMAN
ZCCHV_HUMAN	MINP1_HUMAN	NAAA_HUMAN	KIF9_HUMAN		NHRF2_HUMAN		PDIA6_HUMAN	HMGA1_HUMAN
NUP54_HUMAN	NEUA_HUMAN	ODO1_HUMAN	EFTS_HUMAN		MED1_HUMAN		NONO_HUMAN	FXR2_HUMAN
GLUCM_HUMAN	STX7_HUMAN	MMSA_HUMAN	THMS1_HUMAN		PTN14_HUMAN		TOM20_HUMAN	BRCA2_HUMAN
MYH14_HUMAN	RAP1A_HUMAN	BDH_HUMAN	XPP3_HUMAN		ELAV1_HUMAN		KS6A1_HUMAN	SRPK2_HUMAN
PLGT3_HUMAN	PLD2_HUMAN	RL18A_HUMAN	CBPA5_HUMAN		AINX_HUMAN		TAF7_HUMAN	4EBP2_HUMAN
DCXR_HUMAN	RFIP1_HUMAN	MP2K1_HUMAN	DCLK1_HUMAN		LAMA4_HUMAN		BGH3_HUMAN	MPP2_HUMAN
PODN_HUMAN	NAKD2_HUMAN	FKBP4_HUMAN	BT3L4_HUMAN		PKN1_HUMAN		NCOA2_HUMAN	NSN5C_HUMAN
I2BP2_HUMAN	HORN_HUMAN	PLOD1_HUMAN	ELOB_HUMAN		M3K11_HUMAN		TRAM1_HUMAN	MAP12_HUMAN
HUWE1_HUMAN	STT3B_HUMAN	NUCB1_HUMAN	DC1L1_HUMAN		CALRL_HUMAN		TRIPB_HUMAN	RBP10_HUMAN
TARSH_HUMAN	TWF1_HUMAN	RL6_HUMAN	VRK1_HUMAN		STX1A_HUMAN		PTN14_HUMAN	S31E1_HUMAN
GLRX5_HUMAN	STAM1_HUMAN	TOP2B_HUMAN	LV316_HUMAN		OCLN_HUMAN		PI5PA_HUMAN	MEPCE_HUMAN
ACOT1_HUMAN	RHOC_HUMAN	M2OM_HUMAN	LV310_HUMAN		HNRL2_HUMAN		ZKSC8_HUMAN	NAV2_HUMAN
LYRIC_HUMAN	NASP_HUMAN	GSTM4_HUMAN	LV545_HUMAN		INF2_HUMAN		SSX2_HUMAN	MRTFA_HUMAN
KTN1_HUMAN	LV657_HUMAN	CAV1_HUMAN	KVD21_HUMAN		RFX7_HUMAN		TENXA_HUMAN	VCIP1_HUMAN
URP2_HUMAN	SP16H_HUMAN	ACY1_HUMAN	HV343_HUMAN		ZN800_HUMAN		PKN1_HUMAN	ALS2_HUMAN
THOC4_HUMAN	MSH2_HUMAN	LMNB2_HUMAN	KV108_HUMAN		GLYR1_HUMAN		MIC60_HUMAN	RANB9_HUMAN
C163A_HUMAN	AIP_HUMAN	TF65_HUMAN	ADAS_HUMAN		ZBED5_HUMAN		ZN827_HUMAN	SP130_HUMAN
CAND1_HUMAN	HV353_HUMAN	UBXN1_HUMAN	KIF2A_HUMAN		MAP9_HUMAN		KNOP1_HUMAN	UN93B_HUMAN
THOC6_HUMAN	PKP4_HUMAN	GLGB_HUMAN	SMAP_HUMAN		TPRN_HUMAN		PDS5A_HUMAN	PYRG2_HUMAN
LIPB1_HUMAN	GSTT1_HUMAN	IF4G1_HUMAN	PSD12_HUMAN		RHG29_HUMAN		MOONR_HUMAN	ZN446_HUMAN
BPHL_HUMAN	KITM_HUMAN	TLE3_HUMAN	PSDE_HUMAN		FND3B_HUMAN		KI26B_HUMAN	SYWM_HUMAN
STING_HUMAN	SH3K1_HUMAN	LGUL_HUMAN	ACOD_HUMAN		GPAT3_HUMAN		K1109_HUMAN	GPSM3_HUMAN
STX12_HUMAN	GREM1_HUMAN	SSBP_HUMAN	APOL1_HUMAN		NCBP3_HUMAN		LRRF1_HUMAN	R113A_HUMAN
RB6I2_HUMAN	ATAD2_HUMAN	1433F_HUMAN	MYPT1_HUMAN		PDLI3_HUMAN		RGL3_HUMAN	ACTN4_HUMAN
AEBP1_HUMAN	G6PE_HUMAN	LEG10_HUMAN	EIF3D_HUMAN		RHG15_HUMAN		GRDN_HUMAN	USO1_HUMAN
AHNK2_HUMAN	SCAM4_HUMAN	EF1A2_HUMAN	CYB5B_HUMAN		KCP3_HUMAN		RIC1_HUMAN	ERLN2_HUMAN
P3H3_HUMAN	LV211_HUMAN	CALD1_HUMAN	DNPH1_HUMAN		COBL1_HUMAN		ARI4B_HUMAN	STBD1_HUMAN
WDFY1_HUMAN	TM9S3_HUMAN	COEA1_HUMAN	CD5L_HUMAN		RUN3A_HUMAN		AMOT_HUMAN	OXSR1_HUMAN
CCAR1_HUMAN	PAK4_HUMAN	ITIH3_HUMAN	SMCA5_HUMAN		ZN326_HUMAN		GREB1_HUMAN	MBP_HUMAN
BAP18_HUMAN	COX1_HUMAN	PUR1_HUMAN	SRPX2_HUMAN		BCORL_HUMAN		LIN52_HUMAN	K2C1_HUMAN
RM41_HUMAN	DAG1_HUMAN	GFPT1_HUMAN	BRE1B_HUMAN		SH319_HUMAN		GPAT3_HUMAN	PPBT_HUMAN
SPB1_HUMAN	FTO_HUMAN	PSME1_HUMAN	NIPS2_HUMAN		NHSL2_HUMAN		SWAHC_HUMAN	K1C18_HUMAN
ABI1_HUMAN	COHA1_HUMAN	RING1_HUMAN	CREG1_HUMAN		EMC4_HUMAN		TGO1_HUMAN	K1C19_HUMAN
SELH_HUMAN	P210L_HUMAN	FMOD_HUMAN	ATRN_HUMAN		TGO1_HUMAN		FGD3_HUMAN	CN37_HUMAN
CP4X1_HUMAN	E2AK2_HUMAN	PRDX1_HUMAN	PCF11_HUMAN		FGD3_HUMAN		PRC2B_HUMAN	OSTP_HUMAN
CCAR2_HUMAN	RCN2_HUMAN	RL18_HUMAN	LETM1_HUMAN		PRC2B_HUMAN		CI152_HUMAN	GLUT4_HUMAN
NDUF2_HUMAN	DYHC2_HUMAN	C1QBP_HUMAN	ZRAB2_HUMAN		IQEC2_HUMAN		LRRK2_HUMAN	H13_HUMAN
NUP93_HUMAN	ADT1_HUMAN	CKAP4_HUMAN	6PGL_HUMAN		HABP4_HUMAN		PHYD1_HUMAN	RFX1_HUMAN
LRC47_HUMAN	PKHA6_HUMAN	ZO1_HUMAN	AGM1_HUMAN		DOP1_HUMAN		EYS_HUMAN	MYL9_HUMAN
LTBP4_HUMAN	SCLT1_HUMAN	DERM_HUMAN	ACSL3_HUMAN		SAMD9_HUMAN		ZEP3_HUMAN	PERI_HUMAN
GPD1L_HUMAN	GARS_HUMAN	KHDR1_HUMAN	TOM40_HUMAN		CYTSB_HUMAN		UBR4_HUMAN	HD_HUMAN
MT1M_HUMAN	IGM_HUMAN	BAX_HUMAN	DYR_HUMAN		SMAG2_HUMAN		RHG21_HUMAN	CCNH_HUMAN
SFRP1_HUMAN	LV861_HUMAN	KLC1_HUMAN	GSHR_HUMAN		LRRK2_HUMAN		CAMP1_HUMAN	LRP2_HUMAN
RM50_HUMAN	PERM_HUMAN	LRP1_HUMAN	RASK_HUMAN		NU188_HUMAN		KANK4_HUMAN	DYH14_HUMAN
COMD1_HUMAN	COLQ_HUMAN	SRSF1_HUMAN	KV105_HUMAN		PHYD1_HUMAN		DDI2_HUMAN	STK4_HUMAN
ARFG1_HUMAN	HV428_HUMAN	RHG01_HUMAN	LV214_HUMAN		NOL9_HUMAN		THMS2_HUMAN	MTMR3_HUMAN
ENAH_HUMAN	PNCB_HUMAN	SRSF4_HUMAN	HV309_HUMAN		CI129_HUMAN		BIG3_HUMAN	KGP1_HUMAN
GT251_HUMAN	CP135_HUMAN	PP2BA_HUMAN	IGHG1_HUMAN		RHG21_HUMAN		PI3R6_HUMAN	LAMA4_HUMAN
SUMF2_HUMAN	GALM_HUMAN	DHX9_HUMAN	TBB4A_HUMAN		CAMP1_HUMAN		EF1A3_HUMAN	RRP12_HUMAN
TXND5_HUMAN	PAK2_HUMAN	QOR_HUMAN	KV116_HUMAN		KANK4_HUMAN		PR38B_HUMAN	DDI2_HUMAN
PAIRB_HUMAN	SDCB1_HUMAN	GOGA2_HUMAN	IF2A_HUMAN		DCAF8_HUMAN		ARHGG_HUMAN	DDX46_HUMAN
LEMD2_HUMAN	CK5P3_HUMAN	LG3BP_HUMAN	HV434_HUMAN		ARHGG_HUMAN		MYSM1_HUMAN	KANL1_HUMAN
NNRE_HUMAN	SH3G1_HUMAN	PPID_HUMAN	CDK1_HUMAN		DAB2P_HUMAN		DAB2P_HUMAN	GLCI1_HUMAN
CHDH_HUMAN	TSN14_HUMAN	SSRP1_HUMAN	APT_HUMAN		PEAR1_HUMAN		ZMYM4_HUMAN	CMYA5_HUMAN
ABCF1_HUMAN	LC7L2_HUMAN	SLFN5_HUMAN	RNAS1_HUMAN		ANO1_HUMAN		RN213_HUMAN	CC056_HUMAN
NUP43_HUMAN	S35F3_HUMAN	RBBP4_HUMAN	MGP_HUMAN		CD276_HUMAN		CP135_HUMAN	PRAX_HUMAN
NUP35_HUMAN	LV310_HUMAN	AHNK_HUMAN	RU2A_HUMAN		RN213_HUMAN		BICRL_HUMAN	ZBT20_HUMAN
RAI3_HUMAN	LV144_HUMAN	APOBR_HUMAN	DPOLA_HUMAN		STEA3_HUMAN		CARL2_HUMAN	STRN4_HUMAN
NBEA_HUMAN	IDH3A_HUMAN	AP1B1_HUMAN	PCNA_HUMAN		LAR1B_HUMAN		PDE12_HUMAN	TAB2_HUMAN
TSTD1_HUMAN	TF65_HUMAN	MPPA_HUMAN	ERF3A_HUMAN		BICRL_HUMAN		Z280D_HUMAN	RRBP1_HUMAN
ABHDB_HUMAN	IBP3_HUMAN	TWF1_HUMAN	K1C15_HUMAN		CARL2_HUMAN		KANK3_HUMAN	DLGP4_HUMAN
NEUA_HUMAN	SPSB4_HUMAN	ASPH_HUMAN	RAB5A_HUMAN		XAF1_HUMAN		MAST2_HUMAN	CBY1_HUMAN
SMRC2_HUMAN	HV205_HUMAN	TFCP2_HUMAN	MPRD_HUMAN		OTU7B_HUMAN		C2D1A_HUMAN	BCLA3_HUMAN
NPL4_HUMAN	TMLH_HUMAN	FBLN3_HUMAN	PTMS_HUMAN		ELP2_HUMAN		DEN1B_HUMAN	CBPD_HUMAN
RDH11_HUMAN	ST1A2_HUMAN	SNF5_HUMAN	SDHB_HUMAN		LTOR1_HUMAN		ALKB5_HUMAN	SRP72_HUMAN
AGR3_HUMAN	TR112_HUMAN	STX4_HUMAN	ENPP1_HUMAN		IQCE_HUMAN		VIP1_HUMAN	1A36_HUMAN
NEK9_HUMAN	RAVR1_HUMAN	SF3A3_HUMAN	KAPCG_HUMAN		Z280D_HUMAN		TTC33_HUMAN	OXYR_HUMAN
PKHO2_HUMAN	SMHD1_HUMAN	TP53B_HUMAN	MCM3_HUMAN		REEP3_HUMAN		ATAD2_HUMAN	CCR1_HUMAN
DTX3L_HUMAN	CH082_HUMAN	AIMP1_HUMAN	CO5A3_HUMAN		TAPT1_HUMAN		RICTR_HUMAN	OTUD4_HUMAN
GNPI2_HUMAN	ATOX1_HUMAN	ILF2_HUMAN	DNMT1_HUMAN		MAST2_HUMAN		SAMD1_HUMAN	S20A2_HUMAN
LRC15_HUMAN	TMX4_HUMAN	ILF3_HUMAN	PSB5_HUMAN		L2GL2_HUMAN		NHS_HUMAN	DCAF8_HUMAN
MZB1_HUMAN	ZO1_HUMAN	LMAN2_HUMAN	GNA11_HUMAN		C2D1A_HUMAN		GAK1B_HUMAN	VP13D_HUMAN
SMAP2_HUMAN	OSTC_HUMAN	EPS8_HUMAN	1A36_HUMAN		FBX42_HUMAN		MIC27_HUMAN	KCTD1_HUMAN
PPIL4_HUMAN	TIAR_HUMAN	TRAP1_HUMAN	AL1B1_HUMAN		RL22L_HUMAN		BCOR_HUMAN	SPT6H_HUMAN
F172A_HUMAN	GON7_HUMAN	DLG1_HUMAN	RPB2_HUMAN		ALKB5_HUMAN		NBEL2_HUMAN	RLA0L_HUMAN
PDC6I_HUMAN	BASI_HUMAN	PP1R8_HUMAN	KAP3_HUMAN		VIP1_HUMAN		SRCAP_HUMAN	ZSC18_HUMAN
SCFD1_HUMAN	SRRM1_HUMAN	ABR_HUMAN	KINH_HUMAN		ATAD2_HUMAN		TMM26_HUMAN	CNKR1_HUMAN
UBCP1_HUMAN	CHM4A_HUMAN	ECH1_HUMAN	MCM4_HUMAN		RICTR_HUMAN		DEN5B_HUMAN	DOC10_HUMAN
PRP31_HUMAN	MTCH1_HUMAN	STK4_HUMAN	RFC4_HUMAN		SARM1_HUMAN		TGRM2_HUMAN	P121A_HUMAN
PALLD_HUMAN	PTMS_HUMAN	FLII_HUMAN	ARL3_HUMAN		NHS_HUMAN		UBP34_HUMAN	SMG1_HUMAN
PSPC1_HUMAN	PUR6_HUMAN	COASY_HUMAN	MP2K2_HUMAN		ANR12_HUMAN		SSH2_HUMAN	ESF1_HUMAN
P66B_HUMAN	DYN3_HUMAN	ACACA_HUMAN	VATE1_HUMAN		CRTC3_HUMAN		MARK2_HUMAN	SP30L_HUMAN
SEPT1_HUMAN	CISD1_HUMAN	CSN1_HUMAN	SYUA_HUMAN		MCAF1_HUMAN		DDX46_HUMAN	MSL2_HUMAN
DDX1_HUMAN	OCAD1_HUMAN	RED_HUMAN	PTGDS_HUMAN		THSD4_HUMAN		MIGA2_HUMAN	MXRA5_HUMAN
S39A7_HUMAN	ENOPH_HUMAN	MTAP_HUMAN	NAA10_HUMAN		AEBP2_HUMAN		LRR70_HUMAN	FA53C_HUMAN
H1X_HUMAN	DCX_HUMAN	TADBP_HUMAN	LAP2A_HUMAN		UBN2_HUMAN		TRM1L_HUMAN	DDX41_HUMAN
PSMF1_HUMAN	STIM1_HUMAN	ROA0_HUMAN	SDF1_HUMAN		CC149_HUMAN		SETX_HUMAN	KCNS2_HUMAN
ELMO1_HUMAN	IBP6_HUMAN	AIMP2_HUMAN	NASP_HUMAN		XIRP1_HUMAN		ATG9A_HUMAN	PA2G4_HUMAN
AP3S1_HUMAN	SAM50_HUMAN	PRDX4_HUMAN	CTCF_HUMAN		LARP4_HUMAN		TMC4_HUMAN	WAC2C_HUMAN
UBXN4_HUMAN	MMP16_HUMAN	PAK2_HUMAN	MCM2_HUMAN		TAOK1_HUMAN		MYH14_HUMAN	P66B_HUMAN
NDRG1_HUMAN	HACD3_HUMAN	CBX3_HUMAN	RBP2_HUMAN		GRIN1_HUMAN		CLAP1_HUMAN	PKHG3_HUMAN
HS105_HUMAN	HMOX2_HUMAN	PSMD2_HUMAN	MRE11_HUMAN		ATG9A_HUMAN		RHG22_HUMAN	ARG35_HUMAN
SEPT8_HUMAN	UB2V2_HUMAN	SBP1_HUMAN	F10A1_HUMAN		BNIPL_HUMAN		SPT19_HUMAN	CC88B_HUMAN
GCN1_HUMAN	UB2L6_HUMAN	NDK3_HUMAN	VAMP7_HUMAN		HAUS6_HUMAN		SRGP1_HUMAN	SH2D7_HUMAN
AN32B_HUMAN	VPS4A_HUMAN	SRSF9_HUMAN	RIDA_HUMAN		HDGR2_HUMAN		RAB44_HUMAN	SOBP_HUMAN
TFG_HUMAN	NDUAD_HUMAN	SRSF5_HUMAN	SPSY_HUMAN		RAI1_HUMAN		RBM23_HUMAN	SMIM1_HUMAN
HTRA1_HUMAN	RL26L_HUMAN	SRSF6_HUMAN	BIEA_HUMAN		CPEB2_HUMAN		MTA70_HUMAN	MCRI1_HUMAN
ARC1A_HUMAN	ORN_HUMAN	TIF1B_HUMAN	PPP5_HUMAN		AB1IP_HUMAN		YRDC_HUMAN	SNP23_HUMAN
SC65_HUMAN	HMGB2_HUMAN	G3BP1_HUMAN	NUBP1_HUMAN		SRGP1_HUMAN		CASZ1_HUMAN	ODPX_HUMAN
SYMPK_HUMAN	DCPS_HUMAN	NMI_HUMAN	ICLN_HUMAN		PHLB2_HUMAN		GLCI1_HUMAN	P3C2A_HUMAN
RBP56_HUMAN	SMOC2_HUMAN	PTK7_HUMAN	UBP14_HUMAN		CLC14_HUMAN		MET16_HUMAN	BCL9_HUMAN
DDX17_HUMAN	PTN6_HUMAN	EIF3I_HUMAN	HMCS2_HUMAN		PATL1_HUMAN		RLGPB_HUMAN	UBFD1_HUMAN
RAD50_HUMAN	CPLN1_HUMAN	CTBP1_HUMAN	P5CS_HUMAN		TBCD1_HUMAN		VRK3_HUMAN	COPE_HUMAN
OSTF1_HUMAN	EXOC8_HUMAN	UB2V1_HUMAN	PSMD4_HUMAN		TRPT1_HUMAN		FUND1_HUMAN	BORG1_HUMAN
ARHG1_HUMAN	TITIN_HUMAN	RM49_HUMAN	XPO2_HUMAN		PB1_HUMAN		MISP_HUMAN	AP3D1_HUMAN
RENT1_HUMAN	ACY1_HUMAN	DC1I2_HUMAN	MFAP1_HUMAN		LYRIC_HUMAN		MGAP_HUMAN	CHD2_HUMAN
SMRD2_HUMAN	KVD20_HUMAN	ILK_HUMAN	IF6_HUMAN		MAGI2_HUMAN		CCAR1_HUMAN	ADA10_HUMAN
RAB8B_HUMAN	FGF1_HUMAN	NNTM_HUMAN	EPIPL_HUMAN		EST1A_HUMAN		HOMEZ_HUMAN	CSKP_HUMAN
FUBP2_HUMAN	KV229_HUMAN	SNTB2_HUMAN	LYSC_HUMAN		CAPS2_HUMAN		AMOL1_HUMAN	ARHGA_HUMAN
TNPO1_HUMAN	KV116_HUMAN	PPIG_HUMAN	DCAF7_HUMAN		C163A_HUMAN		SYTL1_HUMAN	K0355_HUMAN
UBP7_HUMAN	SRS12_HUMAN	SF3B2_HUMAN	PP1B_HUMAN		PACS2_HUMAN		HACE1_HUMAN	ERC2_HUMAN
LPP_HUMAN	MGMT_HUMAN	OS9_HUMAN	PRS8_HUMAN		ANKL2_HUMAN		RASEF_HUMAN	P4HA2_HUMAN
H2A1C_HUMAN	MARC2_HUMAN	HAP28_HUMAN	RS29_HUMAN		PA24D_HUMAN		TRM2A_HUMAN	PJA2_HUMAN
1C17_HUMAN	HV64D_HUMAN	FKBP5_HUMAN	H2B1C_HUMAN		DDX42_HUMAN		KMT2E_HUMAN	SERA_HUMAN
SCAM4_HUMAN	SHLB2_HUMAN	PICAL_HUMAN	RL40_HUMAN		KCC1D_HUMAN		PACE1_HUMAN	DC1L2_HUMAN
TCAL3_HUMAN	GLYG_HUMAN	TBB3_HUMAN	2ABA_HUMAN		HID1_HUMAN		SPICE_HUMAN	EFS_HUMAN
SMCE1_HUMAN	MFS10_HUMAN	ASAH1_HUMAN	SKP1_HUMAN		MISP_HUMAN		NUP93_HUMAN	KALRN_HUMAN
CAVN3_HUMAN	DUT_HUMAN	PRP4B_HUMAN	YBOX1_HUMAN		KSR1_HUMAN		LRC47_HUMAN	SMCA5_HUMAN
MYDGF_HUMAN	ENAH_HUMAN	PIN1_HUMAN	EF1A1_HUMAN		NNRD_HUMAN		DOCK4_HUMAN	KDM1A_HUMAN
RL36L_HUMAN	HTSF1_HUMAN	HDAC1_HUMAN	HBG1_HUMAN		CTL2_HUMAN		H2B3B_HUMAN	N4BP1_HUMAN
ERGI1_HUMAN	LYPA2_HUMAN	KCC2D_HUMAN	RPP30_HUMAN		PKHM2_HUMAN		S35F6_HUMAN	OBSL1_HUMAN
F162A_HUMAN	RU1C_HUMAN	DCTN2_HUMAN	NUCB2_HUMAN		MGAP_HUMAN		MILK1_HUMAN	ZC11A_HUMAN
ISOC2_HUMAN	MT1M_HUMAN	ULA1_HUMAN	CBX1_HUMAN		BRSK2_HUMAN		NIN_HUMAN	ANR17_HUMAN
FERM2_HUMAN	RNAS1_HUMAN	SNW1_HUMAN	H33_HUMAN		PHF6_HUMAN		OXR1_HUMAN	PR40A_HUMAN
FUBP1_HUMAN	ACINU_HUMAN	IQGA2_HUMAN	EM55_HUMAN		RHG12_HUMAN		KKCC1_HUMAN	REM1_HUMAN
LRC59_HUMAN	QCR6_HUMAN	TRA2A_HUMAN	PIPNA_HUMAN		SUGP1_HUMAN		CA052_HUMAN	UTP20_HUMAN
FKB10_HUMAN	TCRG1_HUMAN	SNX1_HUMAN	HMCS1_HUMAN		SUGP2_HUMAN		SIR6_HUMAN	TCEA3_HUMAN
AIDA_HUMAN	PABP2_HUMAN	CUL3_HUMAN	GSTM4_HUMAN		KIBRA_HUMAN		FADS6_HUMAN	RECQ5_HUMAN
ARL8A_HUMAN	RPB9_HUMAN	CUL4A_HUMAN	UBXN1_HUMAN		BAP18_HUMAN		CS047_HUMAN	K0754_HUMAN
DOC10_HUMAN	FA10_HUMAN	FCL_HUMAN	IF4G1_HUMAN		SMC5_HUMAN		ZFP62_HUMAN	SOGA1_HUMAN
F136A_HUMAN	RAB35_HUMAN	FHL1_HUMAN	AK1C1_HUMAN		PEX5R_HUMAN		ATAD1_HUMAN	EPN2_HUMAN
EFHD2_HUMAN	SEPP1_HUMAN	FHL3_HUMAN	SRSF4_HUMAN		REM2_HUMAN		NECP1_HUMAN	MPZL1_HUMAN
DCPS_HUMAN	GLRX1_HUMAN	MOGS_HUMAN	GOGA2_HUMAN		PELP1_HUMAN		NF2IP_HUMAN	6PGL_HUMAN
CTHR1_HUMAN	TMED4_HUMAN	CD166_HUMAN	RBBP4_HUMAN		CNTRB_HUMAN		RN214_HUMAN	TACC2_HUMAN
ACSF2_HUMAN	FAAA_HUMAN	NACA_HUMAN	MPPA_HUMAN		S11IP_HUMAN		CNNM3_HUMAN	AGM1_HUMAN
ISOC1_HUMAN	MCFD2_HUMAN	SPTN1_HUMAN	MD2L1_HUMAN		LRC47_HUMAN		SRFB1_HUMAN	CD2B2_HUMAN
AP2M1_HUMAN	ILVBL_HUMAN	DX39B_HUMAN	IDI1_HUMAN		H2B3B_HUMAN		PDZD8_HUMAN	PARN_HUMAN
KCD12_HUMAN	ARRB1_HUMAN	TBB2A_HUMAN	CKAP5_HUMAN		RHG24_HUMAN		ARI1B_HUMAN	SC24B_HUMAN
RCN3_HUMAN	DNJA2_HUMAN	PEBB_HUMAN	UBP2L_HUMAN		STAG2_HUMAN		FLCN_HUMAN	CBX6_HUMAN
RMD1_HUMAN	CN37_HUMAN	IL16_HUMAN	MLEC_HUMAN		SESQ1_HUMAN		REPS2_HUMAN	ACSL3_HUMAN
CMBL_HUMAN	SF3B4_HUMAN	CIRBP_HUMAN	DCTN1_HUMAN		NIN_HUMAN		OR7G1_HUMAN	M4K4_HUMAN
MSI2H_HUMAN	HV335_HUMAN	COTL1_HUMAN	MCM6_HUMAN		KKCC1_HUMAN		LIRB1_HUMAN	AIFM1_HUMAN
SNR40_HUMAN	CDIPT_HUMAN	COX17_HUMAN	MESD_HUMAN		MS3L1_HUMAN		THOC2_HUMAN	APBA3_HUMAN
DNJA3_HUMAN	ELOB_HUMAN	HNRPD_HUMAN	CHD4_HUMAN		IGSF1_HUMAN		PPR35_HUMAN	F13A_HUMAN
MB12A_HUMAN	GBB4_HUMAN	SCRB2_HUMAN	SNX17_HUMAN		ATL1_HUMAN		CX038_HUMAN	PNPH_HUMAN
DYL2_HUMAN	DNJA1_HUMAN	NID2_HUMAN	NOMO1_HUMAN		CA052_HUMAN		BAHD1_HUMAN	ABL1_HUMAN
CPNE2_HUMAN	HYPK_HUMAN	DAG1_HUMAN	RNPS1_HUMAN		CS047_HUMAN		MDM1_HUMAN	RLA2_HUMAN
S10AG_HUMAN	CUL4A_HUMAN	DSG2_HUMAN	SF3B4_HUMAN		TAC2N_HUMAN		NT5C_HUMAN	RB_HUMAN
OTUB1_HUMAN	MCCA_HUMAN	SEPT6_HUMAN	SF01_HUMAN		ZN579_HUMAN		BICD2_HUMAN	ENOA_HUMAN
PGM2_HUMAN	NOMO1_HUMAN	EIF3A_HUMAN	TOM34_HUMAN		GOLM1_HUMAN		RBCC1_HUMAN	G6PI_HUMAN
DCNL1_HUMAN	PRPS1_HUMAN	UBP2L_HUMAN	CPSF6_HUMAN		TM87A_HUMAN		TBCK_HUMAN	ACBP_HUMAN
DDX27_HUMAN	NQO1_HUMAN	SCRIB_HUMAN	VATF_HUMAN		GIMA8_HUMAN		RHBL4_HUMAN	GPX1_HUMAN
PDLI5_HUMAN	STA10_HUMAN	GIT2_HUMAN	TRXR1_HUMAN		NAV1_HUMAN		PO210_HUMAN	CAN1_HUMAN
ERO1A_HUMAN	SH3L2_HUMAN	MLEC_HUMAN	IF2GL_HUMAN		ZN397_HUMAN		SMCR8_HUMAN	RS17_HUMAN
SFRP2_HUMAN	AL3A2_HUMAN	TTL12_HUMAN	LRRF1_HUMAN		KNL1_HUMAN		PNISR_HUMAN	FGR_HUMAN
REEP6_HUMAN	S61A1_HUMAN	DPYL3_HUMAN	CPIN1_HUMAN		ZNRF2_HUMAN		SCFD1_HUMAN	ZN853_HUMAN
DDRGK_HUMAN	MAON_HUMAN	ICT1_HUMAN	IPP2B_HUMAN		DDX55_HUMAN		CSKI2_HUMAN	TOP2A_HUMAN
FUBP3_HUMAN	MFAP2_HUMAN	DCTN1_HUMAN	CWC27_HUMAN		PPR35_HUMAN		MADD_HUMAN	TPR_HUMAN
SUCB2_HUMAN	SELM_HUMAN	DYHC1_HUMAN	OLFM4_HUMAN		PUM2_HUMAN		P66B_HUMAN	SKI_HUMAN
GMPPA_HUMAN	KV105_HUMAN	IF4A2_HUMAN	PNCB_HUMAN		GOGA5_HUMAN		KAT6B_HUMAN	CADH1_HUMAN
ABHEB_HUMAN	ENTP1_HUMAN	SRC8_HUMAN	I2BP2_HUMAN		BAHD1_HUMAN		TSC1_HUMAN	LYL1_HUMAN
COG3_HUMAN	C4BPB_HUMAN	FLOT2_HUMAN	DDX42_HUMAN		MDM1_HUMAN		PHF3_HUMAN	ACPH_HUMAN
CK5P3_HUMAN	SHLB1_HUMAN	TRI25_HUMAN	SPB1_HUMAN		PREX1_HUMAN		JADE3_HUMAN	PO2F1_HUMAN
ELMO2_HUMAN	E41L1_HUMAN	FGL2_HUMAN	NUP93_HUMAN		DDX54_HUMAN		DLG3_HUMAN	HNRPL_HUMAN
BT3L4_HUMAN	IF2GL_HUMAN	FKBP8_HUMAN	CMTR1_HUMAN		CABL1_HUMAN		GOGA1_HUMAN	UCHL3_HUMAN
CNDP2_HUMAN	GAR1_HUMAN	GNA13_HUMAN	RAI3_HUMAN		TBCK_HUMAN		DDX17_HUMAN	PP2BB_HUMAN
ZFR_HUMAN	ZN207_HUMAN	GALE_HUMAN	NEUA_HUMAN		RHBL4_HUMAN		CELF1_HUMAN	H12_HUMAN
TRI47_HUMAN	MK15_HUMAN	CAPR1_HUMAN	RLA0L_HUMAN		AF1L1_HUMAN		UFD1_HUMAN	XBP1_HUMAN
DHRS1_HUMAN	PKHO2_HUMAN	RBM39_HUMAN	AGR3_HUMAN		SMCR8_HUMAN		FGF13_HUMAN	C5AR1_HUMAN
PRRC1_HUMAN	PGFRB_HUMAN	PDIA5_HUMAN	GIPC2_HUMAN		PPIL4_HUMAN		M4K1_HUMAN	FBRL_HUMAN
CC115_HUMAN	TRI23_HUMAN	ITIH4_HUMAN	PRP31_HUMAN		CHMP7_HUMAN		TCAL3_HUMAN	ENPP1_HUMAN
PGRP2_HUMAN	UBE2Z_HUMAN	EPN4_HUMAN	RIN2_HUMAN		TMM40_HUMAN		ITFG2_HUMAN	SYWC_HUMAN
MCEE_HUMAN	HV315_HUMAN	SMC1A_HUMAN	RBP56_HUMAN		GAB3_HUMAN		NEIL2_HUMAN	CRCM_HUMAN
RBM14_HUMAN	AL1B1_HUMAN	MESD_HUMAN	CELF1_HUMAN		ATRIP_HUMAN		FUBP1_HUMAN	COF1_HUMAN
VPS35_HUMAN	RM49_HUMAN	GANAB_HUMAN	H2A1C_HUMAN		STON2_HUMAN		S2546_HUMAN	TENA_HUMAN
PURB_HUMAN	TIM9_HUMAN	2A5D_HUMAN	WBP2_HUMAN		MADD_HUMAN		K1143_HUMAN	CDK2_HUMAN
HMCN1_HUMAN	DIC_HUMAN	GNMT_HUMAN	RMD1_HUMAN		RIN2_HUMAN		TTC28_HUMAN	PSA3_HUMAN
PRPK_HUMAN	LRP2_HUMAN	MVP_HUMAN	CERS2_HUMAN		H1X_HUMAN		AIDA_HUMAN	1433T_HUMAN
MYADM_HUMAN	PRR12_HUMAN	LTBP2_HUMAN	NUD11_HUMAN		TM131_HUMAN		DOC10_HUMAN	CALL3_HUMAN
GPX7_HUMAN	AL1A2_HUMAN	GOGB1_HUMAN	FAH2A_HUMAN		ELMO1_HUMAN		INT12_HUMAN	RFA1_HUMAN
CPXM1_HUMAN	MYCBP_HUMAN	CHD4_HUMAN	PSB7_HUMAN		TBCD5_HUMAN		RHDF1_HUMAN	DCK_HUMAN
RUFY1_HUMAN	UBA3_HUMAN	LASP1_HUMAN	PFD5_HUMAN		TTC9A_HUMAN		RMXL1_HUMAN	P85A_HUMAN
NIBL1_HUMAN	CY24B_HUMAN	PTGR1_HUMAN	TTC1_HUMAN		PRCC_HUMAN		TCAL4_HUMAN	IP3KB_HUMAN
MYCBP_HUMAN	TM9S2_HUMAN	IMB1_HUMAN	SGMR1_HUMAN		TFG_HUMAN		MISP3_HUMAN	AMPL_HUMAN
TBCB_HUMAN	GGH_HUMAN	NOLC1_HUMAN	NP1L4_HUMAN		KAT6A_HUMAN		SIPA1_HUMAN	TKT_HUMAN
PSB7_HUMAN	AT2B4_HUMAN	NUMA1_HUMAN	H2A1J_HUMAN		SYMPK_HUMAN		SCRN2_HUMAN	PRDX6_HUMAN
CNN2_HUMAN	PIN1_HUMAN	PSMD6_HUMAN	MEP50_HUMAN		APBB2_HUMAN		THOC1_HUMAN	NKTR_HUMAN
PSMD1_HUMAN	CDKA1_HUMAN	ABRX2_HUMAN	TBA1C_HUMAN		UBP7_HUMAN		LIN37_HUMAN	MRP1_HUMAN
PARK7_HUMAN	TATD1_HUMAN	SEPT2_HUMAN	TACO1_HUMAN		RNF34_HUMAN		COG3_HUMAN	HSP74_HUMAN
VAT1_HUMAN	MACD1_HUMAN	SART3_HUMAN	AN32E_HUMAN		ITFG2_HUMAN		DCAF5_HUMAN	SPRE_HUMAN
LGMN_HUMAN	CHIP_HUMAN	U5S1_HUMAN	MTNA_HUMAN		NEIL2_HUMAN		ZFP91_HUMAN	DDIT3_HUMAN
NUP88_HUMAN	LRC17_HUMAN	AR6P1_HUMAN	GNL3_HUMAN		FERM2_HUMAN		DNJC1_HUMAN	K22E_HUMAN
S10AD_HUMAN	ODP2_HUMAN	SYK_HUMAN	RBM4_HUMAN		S2546_HUMAN		EP400_HUMAN	ZEB1_HUMAN
TSNAX_HUMAN	PAX3_HUMAN	IF4H_HUMAN	WDR61_HUMAN		K1143_HUMAN		FA20A_HUMAN	MDHC_HUMAN
EIF3C_HUMAN	DESM_HUMAN	POSTN_HUMAN	CLPB_HUMAN		DOC10_HUMAN		NOL4L_HUMAN	SYIC_HUMAN
C10_HUMAN	TIPRL_HUMAN	EEA1_HUMAN	RWDD1_HUMAN		LENG1_HUMAN		TTC14_HUMAN	KPCI_HUMAN
PHB2_HUMAN	PPIG_HUMAN	PDIA6_HUMAN	DCTP1_HUMAN		CSTOS_HUMAN		ZN641_HUMAN	RS27_HUMAN
CSN8_HUMAN	HV349_HUMAN	PA1B3_HUMAN	TM9S3_HUMAN		GASP2_HUMAN		MIA2_HUMAN	ABL2_HUMAN
CHP1_HUMAN	CRYL1_HUMAN	PCOC1_HUMAN	RIC8A_HUMAN		RMC1_HUMAN		FMNL2_HUMAN	LIS1_HUMAN
MGLL_HUMAN	KV127_HUMAN	PEA15_HUMAN	SAR1A_HUMAN		ATG4C_HUMAN		PURB_HUMAN	MUC18_HUMAN
HCD2_HUMAN	LV136_HUMAN	PGM5_HUMAN	DD19A_HUMAN		IFT43_HUMAN		TGS1_HUMAN	NOP2_HUMAN
COCA1_HUMAN	SRCRL_HUMAN	PMVK_HUMAN	ARHL2_HUMAN		MED8_HUMAN		WRIP1_HUMAN	CRKL_HUMAN
ROAA_HUMAN	IGLL5_HUMAN	PLEC_HUMAN	DPP3_HUMAN		OTUD5_HUMAN		UBL7_HUMAN	IQGA1_HUMAN
NP1L4_HUMAN	QSOX1_HUMAN	NOMO1_HUMAN	BCLF1_HUMAN		TOE1_HUMAN		HTF4_HUMAN	3HAO_HUMAN
ACON_HUMAN	DNM1L_HUMAN	IPYR_HUMAN	HPBP1_HUMAN		CP074_HUMAN		PSMD1_HUMAN	GSHB_HUMAN
TS101_HUMAN	ACPM_HUMAN	TEBP_HUMAN	EHD3_HUMAN		S41A3_HUMAN		GA2L1_HUMAN	PTSS1_HUMAN
CIB1_HUMAN	MGST3_HUMAN	NONO_HUMAN	GMPR2_HUMAN		PDLI5_HUMAN		PKP4_HUMAN	NR2C2_HUMAN
CPNE1_HUMAN	CE290_HUMAN	PTPA_HUMAN	ATX10_HUMAN		FUBP3_HUMAN		ELF4_HUMAN	AMPH_HUMAN
TCPH_HUMAN	PGRC2_HUMAN	RABE1_HUMAN	DNJB9_HUMAN		SPF45_HUMAN		ATX2_HUMAN	PSN2_HUMAN
ANM1_HUMAN	DC1L2_HUMAN	RAB35_HUMAN	NPS3A_HUMAN		EAF1_HUMAN		CTIP_HUMAN	TAF6_HUMAN
H2A1J_HUMAN	DNPH1_HUMAN	RNPS1_HUMAN	TES_HUMAN		DCAF5_HUMAN		M3K3_HUMAN	GUAA_HUMAN
SH3G1_HUMAN	CD5L_HUMAN	RCN1_HUMAN	SRP68_HUMAN		ANCHR_HUMAN		ARI3A_HUMAN	DNLI3_HUMAN
OMD_HUMAN	KERA_HUMAN	TMED2_HUMAN	CHRD1_HUMAN		SCYL1_HUMAN		H2B1L_HUMAN	NOVA1_HUMAN
NIPS1_HUMAN	DNJC8_HUMAN	PCBP1_HUMAN	PFD2_HUMAN		LRAT2_HUMAN		SIN1_HUMAN	MAT1_HUMAN
ARP5L_HUMAN	PLPHP_HUMAN	PCBP2_HUMAN	RCOR1_HUMAN		CNDP2_HUMAN		RNZ2_HUMAN	MSH6_HUMAN
APOL2_HUMAN	PPN_HUMAN	ELOC_HUMAN	DNPEP_HUMAN		EHMT2_HUMAN		PYGO2_HUMAN	MVD1_HUMAN
FYCO1_HUMAN	HPTR_HUMAN	ELOB_HUMAN	G3BP2_HUMAN		ZFR_HUMAN		RHG09_HUMAN	BLM_HUMAN
COR1B_HUMAN	KV133_HUMAN	TOM20_HUMAN	KCC2A_HUMAN		SNX27_HUMAN		RIOK1_HUMAN	GEM_HUMAN
CPPED_HUMAN	KVD40_HUMAN	SF3B3_HUMAN	E41L3_HUMAN		HYLS1_HUMAN		THAP7_HUMAN	HNRH2_HUMAN
ADPGK_HUMAN	LV319_HUMAN	RSU1_HUMAN	CHSP1_HUMAN		HEXI2_HUMAN		WAC_HUMAN	BCAR1_HUMAN
PXL2A_HUMAN	LV325_HUMAN	CNN3_HUMAN	UBP15_HUMAN		PWP2A_HUMAN		MTA3_HUMAN	MYL6_HUMAN
ERP44_HUMAN	HV146_HUMAN	KS6A1_HUMAN	TELO2_HUMAN		MIA2_HUMAN		MCMBP_HUMAN	S10AA_HUMAN
LXN_HUMAN	HV348_HUMAN	SAFB1_HUMAN	LSM5_HUMAN		AGRA2_HUMAN		LRRC1_HUMAN	RRAS2_HUMAN
HDHD3_HUMAN	HV459_HUMAN	SF3B4_HUMAN	PPME1_HUMAN		ERMAP_HUMAN		PTSS2_HUMAN	PP1A_HUMAN
ESYT1_HUMAN	FRIL_HUMAN	SF3A2_HUMAN	SP16H_HUMAN		SMG1_HUMAN		HIRP3_HUMAN	RS29_HUMAN
CSN4_HUMAN	PRIO_HUMAN	PP1R7_HUMAN	PUM3_HUMAN		UIF_HUMAN		OSB11_HUMAN	SMD2_HUMAN
AASD1_HUMAN	ADT2_HUMAN	SC23A_HUMAN	NDUA4_HUMAN		RAB3I_HUMAN		CAR11_HUMAN	FKB1A_HUMAN
AN32E_HUMAN	PCCB_HUMAN	SC23B_HUMAN	ISM2_HUMAN		PRAM_HUMAN		OSBL1_HUMAN	PP2AA_HUMAN
TMM43_HUMAN	THBG_HUMAN	SF3A1_HUMAN	STXB3_HUMAN		PURB_HUMAN		DUS16_HUMAN	CSK2B_HUMAN
TBB6_HUMAN	S10A9_HUMAN	BGH3_HUMAN	CAH6_HUMAN		TRPM7_HUMAN		K1671_HUMAN	TBB4B_HUMAN
PAXX_HUMAN	CBG_HUMAN	NHRF2_HUMAN	MBD2_HUMAN		MED15_HUMAN		HYCCI_HUMAN	CXAR_HUMAN
HNRL1_HUMAN	ODPA_HUMAN	TSN_HUMAN	STABP_HUMAN		WDR24_HUMAN		SETD2_HUMAN	F193A_HUMAN
EFHD1_HUMAN	CD14_HUMAN	SF01_HUMAN	HV5X1_HUMAN		WRIP1_HUMAN		WDR11_HUMAN	PRKDC_HUMAN
TBB2B_HUMAN	CO4B_HUMAN	TRYB1_HUMAN	VAMP2_HUMAN		RANB9_HUMAN		PP12C_HUMAN	ATL3_HUMAN
TM109_HUMAN	SAA1_HUMAN	MARE1_HUMAN	HAP28_HUMAN		CCNL2_HUMAN		API5_HUMAN	ZBED6_HUMAN
PBDC1_HUMAN	IGG1_HUMAN	ELAV1_HUMAN	EXOC7_HUMAN		RUFY1_HUMAN		ZDHC5_HUMAN	FOXO4_HUMAN
TMED9_HUMAN	HV43D_HUMAN	MYLK_HUMAN	NFIX_HUMAN		MINT_HUMAN		XPO4_HUMAN	FKBP3_HUMAN
HRC23_HUMAN	MGST1_HUMAN	TOM34_HUMAN	GNAI1_HUMAN		HTF4_HUMAN		MTMRC_HUMAN	PLCB2_HUMAN
THIC_HUMAN	CO7_HUMAN	UB2V2_HUMAN	SNX29_HUMAN		GA2L1_HUMAN		WWTR1_HUMAN	SET_HUMAN
SF3B5_HUMAN	ODB2_HUMAN	STXB2_HUMAN	LY75_HUMAN		SORT_HUMAN		NTAL_HUMAN	TAGL_HUMAN
SFXN3_HUMAN	CO6_HUMAN	VAMP3_HUMAN	GBF1_HUMAN		PKP4_HUMAN		SHRPN_HUMAN	MEF2A_HUMAN
[truncated: 2,037 more rows]

## Sheet: 2. GO_BP analysis
ONTOLOGY	ID	Description	GeneRatio	BgRatio	pvalue	p.adjust	qvalue	geneID	Count
BP	GO:0043312	neutrophil degranulation	206/2216	418/11561	1.33659e-45	7.52901e-42	6.51693e-42	CSNK2B/GNS/DERA/PSMD3/GDI2/NPC2/VCP/IST1/IQGAP2/PSMB1/PRDX6/TOLLIP/PSMD6/PSMD11/MAPK1/CSTB/HSPA6/LAMP2/CNN2/STXBP2/CYFIP1/PGAM1/PAFAH1B2/JUP/UBR4/MAPK14/HP/APRT/ALDOA/RAP1A/DYNC1H1/LYZ/RNASET2/ARSA/ILF2/PSMC2/CAPN1/VAT1/CTSD/GSTP1/DYNLL1/OSTF1/GRN/PPIA/NFKB1/CKAP4/HBB/RAB5B/B2M/CAT/GGH/LTF/CPPED1/CD44/RAB7A/PYGL/SRP14/PYGB/PSMD13/LGALS3/HUWE1/GM2A/GYG1/TIMP2/AGL/TSPAN14/PRCP/DNAJC13/PDAP1/ANXA3/C…	206
BP	GO:0002283	neutrophil activation involved in immune response	206/2216	421/11561	5.58654e-45	1.57345e-41	1.36194e-41	CSNK2B/GNS/DERA/PSMD3/GDI2/NPC2/VCP/IST1/IQGAP2/PSMB1/PRDX6/TOLLIP/PSMD6/PSMD11/MAPK1/CSTB/HSPA6/LAMP2/CNN2/STXBP2/CYFIP1/PGAM1/PAFAH1B2/JUP/UBR4/MAPK14/HP/APRT/ALDOA/RAP1A/DYNC1H1/LYZ/RNASET2/ARSA/ILF2/PSMC2/CAPN1/VAT1/CTSD/GSTP1/DYNLL1/OSTF1/GRN/PPIA/NFKB1/CKAP4/HBB/RAB5B/B2M/CAT/GGH/LTF/CPPED1/CD44/RAB7A/PYGL/SRP14/PYGB/PSMD13/LGALS3/HUWE1/GM2A/GYG1/TIMP2/AGL/TSPAN14/PRCP/DNAJC13/PDAP1/ANXA3/C…	206
BP	GO:0002446	neutrophil mediated immunity	208/2216	430/11561	2.02085e-44	3.79449e-41	3.28442e-41	CSNK2B/GNS/DERA/PSMD3/GDI2/NPC2/VCP/IST1/IQGAP2/PSMB1/PRDX6/TOLLIP/PSMD6/PSMD11/MAPK1/CSTB/WDR1/HSPA6/LAMP2/CNN2/STXBP2/CYFIP1/PGAM1/PAFAH1B2/JUP/UBR4/MAPK14/HP/APRT/ALDOA/RAP1A/DYNC1H1/LYZ/RNASET2/ARSA/ILF2/PSMC2/CAPN1/VAT1/CTSD/GSTP1/DYNLL1/OSTF1/GRN/PPIA/NFKB1/CKAP4/HBB/RAB5B/B2M/CAT/GGH/LTF/CPPED1/CD44/RAB7A/PYGL/SRP14/PYGB/PSMD13/LGALS3/HUWE1/GM2A/GYG1/TIMP2/AGL/TSPAN14/PRCP/DNAJC13/PDAP1/AN…	208
BP	GO:0036230	granulocyte activation	208/2216	436/11561	3.11745e-43	4.06887e-40	3.52192e-40	CSNK2B/GNS/DERA/PSMD3/GDI2/NPC2/VCP/IST1/IQGAP2/PSMB1/PRDX6/TOLLIP/PSMD6/PSMD11/MAPK1/CSTB/HSPA6/LAMP2/CNN2/STXBP2/CYFIP1/PGAM1/PAFAH1B2/JUP/UBR4/MAPK14/HP/APRT/ALDOA/RAP1A/DYNC1H1/LYZ/RNASET2/ARSA/ILF2/PSMC2/CAPN1/KARS1/VAT1/CTSD/GSTP1/DYNLL1/OSTF1/GRN/PPIA/NFKB1/CKAP4/HBB/RAB5B/B2M/CAT/GGH/LTF/CPPED1/CD44/RAB7A/PYGL/SRP14/PYGB/PSMD13/LGALS3/HUWE1/GM2A/GYG1/TIMP2/AGL/TSPAN14/PRCP/DNAJC13/PDAP1/A…	208
BP	GO:0042119	neutrophil activation	206/2216	430/11561	3.61164e-43	4.06887e-40	3.52192e-40	CSNK2B/GNS/DERA/PSMD3/GDI2/NPC2/VCP/IST1/IQGAP2/PSMB1/PRDX6/TOLLIP/PSMD6/PSMD11/MAPK1/CSTB/HSPA6/LAMP2/CNN2/STXBP2/CYFIP1/PGAM1/PAFAH1B2/JUP/UBR4/MAPK14/HP/APRT/ALDOA/RAP1A/DYNC1H1/LYZ/RNASET2/ARSA/ILF2/PSMC2/CAPN1/VAT1/CTSD/GSTP1/DYNLL1/OSTF1/GRN/PPIA/NFKB1/CKAP4/HBB/RAB5B/B2M/CAT/GGH/LTF/CPPED1/CD44/RAB7A/PYGL/SRP14/PYGB/PSMD13/LGALS3/HUWE1/GM2A/GYG1/TIMP2/AGL/TSPAN14/PRCP/DNAJC13/PDAP1/ANXA3/C…	206
BP	GO:0043299	leukocyte degranulation	212/2216	465/11561	3.17341e-40	2.97931e-37	2.57882e-37	CSNK2B/GNS/DERA/PSMD3/GDI2/NPC2/RAC2/VCP/IST1/IQGAP2/PSMB1/PRDX6/TOLLIP/PSMD6/PSMD11/MAPK1/CSTB/HSPA6/S100A13/LAMP2/CNN2/STXBP2/CYFIP1/PGAM1/PAFAH1B2/JUP/UBR4/MAPK14/HP/APRT/ALDOA/RAP1A/DYNC1H1/LYZ/RNASET2/ARSA/ILF2/PSMC2/CAPN1/VAT1/CTSD/GSTP1/DYNLL1/OSTF1/GRN/PPIA/NFKB1/CKAP4/HBB/RAB5B/B2M/CAT/GGH/LTF/CPPED1/CD44/RAB7A/PYGL/SRP14/PYGB/PSMD13/LGALS3/HUWE1/GM2A/GYG1/TIMP2/AGL/TSPAN14/PRCP/DNAJC13/…	212
BP	GO:0002444	myeloid leukocyte mediated immunity	214/2216	480/11561	9.26464e-39	7.45539e-36	6.45321e-36	CSNK2B/GNS/DERA/PSMD3/GDI2/NPC2/RAC2/VCP/IST1/IQGAP2/PSMB1/PRDX6/TOLLIP/PSMD6/PSMD11/MAPK1/CSTB/WDR1/HSPA6/S100A13/LAMP2/CNN2/STXBP2/CYFIP1/PGAM1/PAFAH1B2/JUP/UBR4/MAPK14/HP/APRT/DDX21/ALDOA/RAP1A/DYNC1H1/LYZ/RNASET2/ARSA/ILF2/PSMC2/CAPN1/VAT1/CTSD/GSTP1/DYNLL1/OSTF1/GRN/PPIA/NFKB1/CKAP4/HBB/RAB5B/B2M/CAT/GGH/LTF/CPPED1/CD44/RAB7A/PYGL/SRP14/PYGB/PSMD13/LGALS3/HUWE1/GM2A/GYG1/TIMP2/AGL/TSPAN14/PR…	214
BP	GO:0002275	myeloid cell activation involved in immune response	212/2216	475/11561	1.75189e-38	1.23355e-35	1.06773e-35	CSNK2B/GNS/DERA/PSMD3/GDI2/NPC2/RAC2/VCP/IST1/IQGAP2/PSMB1/PRDX6/TOLLIP/PSMD6/PSMD11/MAPK1/CSTB/HSPA6/S100A13/LAMP2/CNN2/STXBP2/CYFIP1/PGAM1/PAFAH1B2/JUP/UBR4/MAPK14/HP/APRT/ALDOA/RAP1A/DYNC1H1/LYZ/RNASET2/ARSA/ILF2/PSMC2/CAPN1/KARS1/VAT1/CTSD/GSTP1/DYNLL1/OSTF1/GRN/PPIA/NFKB1/CKAP4/HBB/RAB5B/B2M/CAT/GGH/LTF/CPPED1/CD44/RAB7A/PYGL/SRP14/PYGB/PSMD13/LGALS3/HUWE1/GM2A/GYG1/TIMP2/AGL/TSPAN14/PRCP/DN…	212
BP	GO:0006402	mRNA catabolic process	156/2216	301/11561	5.7966e-38	3.62803e-35	3.14033e-35	RPL8/RPLP0/RPL27/SET/RPS14/PSMD3/PSMD4/RPL34/LSM3/RPS3/PSMB1/RPL23/LSM2/NCBP1/FUS/PSMD6/PSMD11/PSMA7/RPS26/KHSRP/PPP2CA/PSMB2/HSPB1/HNRNPC/MAPK14/PSMB4/RPS25/RPLP1/DCPS/PSMC2/TARDBP/RPL30/PABPC4/RPS6/HNRNPM/PSMA1/RPL18/RPL23A/RPL37A/SERBP1/RPL32/RPS28/YBX1/RPL18A/PSMA4/GSPT1/RPS27A/EIF4A3/PPP2R1A/PSMB6/PSMC4/RPS10/PSME2/PSMD5/RPL35A/RPL38/RPL28/PSMC1/PSMD13/RPL12/RPL15/DDX5/ELAVL1/THRAP3/PSMA3/WD…	156
BP	GO:0006413	translational initiation	99/2216	153/11561	2.61365e-35	1.47227e-32	1.27436e-32	RPL8/RPLP0/RPL27/RPS14/EIF3A/EIF5B/RPL34/EIF3H/EIF3K/RPS3/RPL23/EIF6/NCBP1/EIF3B/MCTS1/EIF2S3/EIF3F/EIF3L/RPS26/HSPB1/RPS25/RPLP1/EIF3M/RPL30/EIF1/RPS6/RPL18/DENR/RPL23A/RPL37A/RPL32/RPS28/RPL18A/RPS27A/RPS10/EIF4E/RPL35A/RPL38/RPL28/RPL12/RPL15/EIF3D/RPS11/RPS12/RPL31/RPS5/RPS15A/KHDRBS1/RPS23/PABPC1/RPS15/RPL35/RPS27/RPS7/EIF3E/RPS2/RPS18/EIF2B5/RPL22/EIF5/EIF2S2/EIF3I/EIF4G1/RPL24/RPL6/EIF4B/R…	99
BP	GO:0006614	SRP-dependent cotranslational protein targeting to membrane	66/2216	79/11561	3.78048e-35	1.90515e-32	1.64906e-32	RPL8/RPLP0/RPL27/RPS14/RPL34/RPS3/RPL23/RPS26/RPS25/RPLP1/RPL30/RPS6/RPL18/RPL23A/RPL37A/RPL32/RPS28/RPL18A/RPS27A/RPS10/RPL35A/RPL38/SRP14/RPL28/RPL12/RPL15/RPS11/RPS12/RPL31/RPS5/RPS15A/SEC61B/RPS23/RPS15/RPL35/RPS27/RPS7/SEC61A1/RPS2/RPS18/RPL22/RPL24/RPL6/RPS29/RPL27A/RPL9/RPS19/RPL10/RPL19/RPLP2/RPS9/RPL29/RPS21/RPS8/RPS4X/RPL14/SSR3/RPL3/SRP72/SRP9/RPL11/RPS16/RPL7/RPS24/RPL10A/RPL36	66
BP	GO:0006613	cotranslational protein targeting to membrane	68/2216	83/11561	4.05856e-35	1.90515e-32	1.64906e-32	RPL8/RPLP0/RPL27/RPS14/ARL6IP1/RPL34/RPS3/RPL23/RPS26/RPS25/RPLP1/RPL30/RPS6/RPL18/RPL23A/RPL37A/RPL32/RPS28/RPL18A/RPS27A/RPS10/RPL35A/RPL38/SRP14/RPL28/RPL12/RPL15/RPS11/RPS12/RPL31/RPS5/RPS15A/SEC61B/RPS23/RPS15/RPL35/RPS27/RPS7/SEC61A1/RPS2/RPS18/RPL22/RPL24/RPL6/SSR1/RPS29/RPL27A/RPL9/RPS19/RPL10/RPL19/RPLP2/RPS9/RPL29/RPS21/RPS8/RPS4X/RPL14/SSR3/RPL3/SRP72/SRP9/RPL11/RPS16/RPL7/RPS24/RPL10A…	68
BP	GO:0006401	RNA catabolic process	160/2216	330/11561	2.32709e-34	1.00835e-31	8.728e-32	RPL8/RPLP0/RPL27/SET/RPS14/PSMD3/PSMD4/RPL34/LSM3/RPS3/PSMB1/RPL23/LSM2/NCBP1/FUS/PSMD6/PSMD11/PSMA7/RPS26/KHSRP/PPP2CA/PSMB2/HSPB1/HNRNPC/MAPK14/PSMB4/RPS25/RNASET2/RPLP1/DCPS/PSMC2/LRPPRC/TARDBP/RPL30/PABPC4/RPS6/HNRNPM/PSMA1/RPL18/RPL23A/RPL37A/SERBP1/RPL32/RPS28/YBX1/RPL18A/PSMA4/GSPT1/RPS27A/EIF4A3/PPP2R1A/PSMB6/PSMC4/RPS10/PSME2/PSMD5/RPL35A/RPL38/RPL28/PSMC1/PSMD13/RPL12/RPL15/DDX5/ELAVL1/…	160
BP	GO:0000184	nuclear-transcribed mRNA catabolic process, nonsense-mediated decay	74/2216	101/11561	3.2287e-32	1.29909e-29	1.12446e-29	RPL8/RPLP0/RPL27/RPS14/RPL34/RPS3/RPL23/NCBP1/RPS26/PPP2CA/RPS25/RPLP1/RPL30/RPS6/RPL18/RPL23A/RPL37A/RPL32/RPS28/RPL18A/GSPT1/RPS27A/EIF4A3/PPP2R1A/RPS10/RPL35A/RPL38/RPL28/RPL12/RPL15/RPS11/RPS12/RPL31/RPS5/RPS15A/RPS23/PABPC1/RPS15/RPL35/UPF1/RPS27/RPS7/RBM8A/EIF3E/RPS2/RPS18/RPL22/EIF4G1/RPL24/MAGOH/RPL6/RNPS1/RPS29/RPL27A/RPL9/RPS19/RPL10/RPL19/RPLP2/RPS9/RPL29/RPS21/RPS8/RPS4X/PPP2R2A/RPL14…	74
BP	GO:0045047	protein targeting to ER	69/2216	91/11561	1.05379e-31	3.95735e-29	3.42538e-29	RPL8/RPLP0/RPL27/RPS14/RPL34/RPS3/RPL23/RPS26/RPS25/RPLP1/RPL30/RPS6/RPL18/RPL23A/RPL37A/RPL32/RPS28/RPL18A/RPS27A/RPS10/RPL35A/RPL38/SRP14/RPL28/RPL12/RPL15/RPS11/RPS12/RPL31/RPS5/RPS15A/SEC61B/RPS23/HSPA5/RPS15/RPL35/RPS27/RPS7/SEC61A1/RPS2/RPS18/RPL22/RPL24/RPL6/RPS29/SPCS1/RPL27A/RPL9/RPS19/RPL10/RPL19/SPCS3/RPLP2/RPS9/RPL29/RPS21/RPS8/RPS4X/RPL14/SSR3/RPL3/SRP72/SRP9/RPL11/RPS16/RPL7/RPS24/R…	69
BP	GO:0072599	establishment of protein localization to endoplasmic reticulum	69/2216	93/11561	1.08678e-30	3.82615e-28	3.31182e-28	RPL8/RPLP0/RPL27/RPS14/RPL34/RPS3/RPL23/RPS26/RPS25/RPLP1/RPL30/RPS6/RPL18/RPL23A/RPL37A/RPL32/RPS28/RPL18A/RPS27A/RPS10/RPL35A/RPL38/SRP14/RPL28/RPL12/RPL15/RPS11/RPS12/RPL31/RPS5/RPS15A/SEC61B/RPS23/HSPA5/RPS15/RPL35/RPS27/RPS7/SEC61A1/RPS2/RPS18/RPL22/RPL24/RPL6/RPS29/SPCS1/RPL27A/RPL9/RPS19/RPL10/RPL19/SPCS3/RPLP2/RPS9/RPL29/RPS21/RPS8/RPS4X/RPL14/SSR3/RPL3/SRP72/SRP9/RPL11/RPS16/RPL7/RPS24/R…	69
BP	GO:0019439	aromatic compound catabolic process	199/2216	490/11561	2.54906e-29	8.44639e-27	7.31099e-27	COMT/RPL8/RPLP0/RPL27/SET/RPS14/DERA/BLVRB/PSMD3/PSMD4/RPL34/LSM3/VCP/RPS3/PSMB1/RPL23/HNMT/LSM2/NCBP1/FUS/PSMD6/AMBP/SAMHD1/PSMD11/PSMA7/TYMP/RPS26/AHCY/ITPA/KHSRP/PPP2CA/PSMB2/HSPB1/HNRNPC/MAPK14/PSMB4/ENTPD1/RPS25/HINT1/RNASET2/RPLP1/DCPS/PSMC2/LRPPRC/TARDBP/RPL30/PABPC4/RPS6/HNRNPM/PSMA1/RPL18/RPL23A/QDPR/RPL37A/SERBP1/RPL32/RPS28/YBX1/RPL18A/PSMA4/GSPT1/RPS27A/EIF4A3/PPP2R1A/PSMB6/PON1/CNP/H…	199
BP	GO:0006091	generation of precursor metabolites and energy	181/2216	435/11561	3.15742e-28	9.88097e-26	8.55273e-26	PHB2/COX4I1/DERA/NDUFB1/MECP2/NDUFA9/ACADVL/NUP62/DLAT/VCP/EIF6/ATP5IF1/GFUS/PARK7/CYB5A/DLST/CS/SLC25A13/GSR/H6PD/UGP2/PGD/SEC13/PGAM1/NDUFS5/CYB5B/FH/ATP5PD/ALDOA/NIPSNAP2/SUCLG1/STEAP4/ATP5MG/GLRX/CYCS/NUP155/MDH1/PFKP/NDUFA13/QDPR/FDXR/GNAS/UQCRFS1/ATP5F1D/COX6B1/IDH3A/ACO2/NDUFAB1/EPM2AIP1/CAT/AKR1A1/ADH1B/NDUFS1/UQCRC1/PYGL/UQCRC2/PYGB/ALDH2/GAPDH/GBE1/GYG1/ENO1/AGL/ATP5MF/G6PD/COX7A2/NNT/P…	181
BP	GO:0034655	nucleobase-containing compound catabolic process	183/2216	446/11561	1.21865e-27	3.61297e-25	3.1273e-25	RPL8/RPLP0/RPL27/SET/RPS14/DERA/PSMD3/PSMD4/RPL34/LSM3/VCP/RPS3/PSMB1/RPL23/LSM2/NCBP1/FUS/PSMD6/SAMHD1/PSMD11/PSMA7/TYMP/RPS26/AHCY/ITPA/KHSRP/PPP2CA/PSMB2/HSPB1/HNRNPC/MAPK14/PSMB4/ENTPD1/RPS25/HINT1/RNASET2/RPLP1/DCPS/PSMC2/LRPPRC/TARDBP/RPL30/PABPC4/RPS6/HNRNPM/PSMA1/RPL18/RPL23A/RPL37A/SERBP1/RPL32/RPS28/YBX1/RPL18A/PSMA4/GSPT1/RPS27A/EIF4A3/PPP2R1A/PSMB6/CNP/HMGB2/PSMC4/RPS10/PSME2/PSMD5/RP…	183
BP	GO:0044270	cellular nitrogen compound catabolic process	191/2216	476/11561	2.26435e-27	6.37754e-25	5.52025e-25	MPST/RPL8/RPLP0/RPL27/SET/RPS14/DERA/BLVRB/PSMD3/PSMD4/RPL34/LSM3/VCP/RPS3/PSMB1/RPL23/HNMT/LSM2/NCBP1/FUS/PSMD6/AMBP/SAMHD1/PSMD11/PSMA7/TYMP/RPS26/AHCY/ITPA/KHSRP/PPP2CA/PSMB2/HSPB1/HNRNPC/MAPK14/PSMB4/ENTPD1/RPS25/HINT1/RNASET2/RPLP1/DCPS/PSMC2/LRPPRC/TARDBP/RPL30/PABPC4/RPS6/HNRNPM/PSMA1/RPL18/RPL23A/RPL37A/SERBP1/RPL32/RPS28/YBX1/RPL18A/PSMA4/GSPT1/RPS27A/EIF4A3/PPP2R1A/PSMB6/CNP/HMGB2/PSMC4…	191
BP	GO:0006412	translation	193/2216	485/11561	4.09631e-27	1.09879e-24	9.51084e-25	RPL8/RPLP0/RPL27/RPS14/EIF3A/EIF5B/MRPL12/RPL34/EIF3H/EIF3K/RPS3/RPL23/EIF6/NCBP1/VARS1/EIF3B/MAPK1/MCTS1/EIF2S3/EIF3F/TRMT112/EIF3L/CYFIP1/RPS26/KHSRP/HSPB1/RRBP1/RPS25/RPLP1/TUFM/KARS1/LRPPRC/EIF3M/TCOF1/TARDBP/RPL30/AIMP2/PABPC4/EIF1/RPS6/RBM4B/RPL18/DENR/RPL23A/ITGA2/RPL37A/RPL32/RPS28/YBX1/RPL18A/GSPT1/RPS27A/EIF4A3/RBM3/RPS10/FARSA/IARS1/EIF4E/RPL35A/NARS1/RPL38/RPL28/ABCF1/GAPDH/RPL12/RPL1…	193
BP	GO:0046700	heterocycle catabolic process	190/2216	477/11561	9.24394e-27	2.36687e-24	2.0487e-24	RPL8/RPLP0/RPL27/SET/RPS14/DERA/BLVRB/PSMD3/PSMD4/RPL34/LSM3/VCP/RPS3/PSMB1/RPL23/HNMT/LSM2/NCBP1/FUS/PSMD6/AMBP/SAMHD1/PSMD11/PSMA7/TYMP/RPS26/AHCY/ITPA/KHSRP/PPP2CA/PSMB2/HSPB1/HNRNPC/MAPK14/PSMB4/ENTPD1/RPS25/HINT1/RNASET2/RPLP1/DCPS/PSMC2/LRPPRC/TARDBP/RPL30/PABPC4/RPS6/HNRNPM/PSMA1/RPL18/RPL23A/RPL37A/SERBP1/RPL32/RPS28/YBX1/RPL18A/PSMA4/GSPT1/RPS27A/EIF4A3/PPP2R1A/PSMB6/CNP/HMGB2/PSMC4/RPS1…	190
BP	GO:0019080	viral gene expression	96/2216	173/11561	1.05982e-26	2.59563e-24	2.24672e-24	RPL8/RPLP0/RPL27/RPS14/NUP62/EIF3A/RPL34/RPS3/RPL23/EIF3B/MCTS1/EIF3F/EIF3L/SEC13/RPS26/RPS25/RPLP1/SNW1/TARDBP/RPL30/NUP155/RPS6/RPL18/DENR/RPL23A/RPL37A/RPL32/RPS28/RPL18A/RPS27A/HDAC1/RPS10/RPL35A/RPL38/RPL28/RPL12/RPL15/EIF3D/POLR2A/PTBP1/RPS11/RPS12/RPL31/RPS5/SEH1L/RPS15A/RPS23/RPS15/NUCKS1/PCBP2/RPL35/RPS27/RPS7/NUP93/RPS2/RPS18/RPL22/PSMC3/RPL24/RPL6/RPS29/SPCS1/RPL27A/RPL9/RPS19/RPL10/RP…	96
BP	GO:0070972	protein localization to endoplasmic reticulum	73/2216	116/11561	3.19024e-25	7.48777e-23	6.48123e-23	RPL8/RPLP0/RPL27/RPS14/RPL34/RPS3/RPL23/RPS26/BCAP31/RPS25/RPLP1/RPL30/RPS6/RPL18/RPL23A/RPL37A/RPL32/RPS28/RPL18A/RPS27A/RPS10/RPL35A/RPL38/SRP14/RPL28/RPL12/RPL15/RPS11/RPS12/RPL31/RPS5/RPS15A/SEC61B/RPS23/HSPA5/RPS15/VAPA/RPL35/RPS27/RPS7/SEC61A1/RPS2/RPS18/RPL22/DDRGK1/RPL24/RPL6/RPS29/SPCS1/RPL27A/RPL9/RPS19/RPL10/RPL19/SPCS3/RPLP2/RPS9/RPL29/RPS21/RPS8/RPS4X/RPL14/SSR3/RPL3/SRP72/SRP9/RPL11…	73
BP	GO:0010608	posttranscriptional regulation of gene expression	180/2216	481/11561	9.29073e-22	2.09339e-19	1.81199e-19	SET/RPS14/NUP62/PSMD3/EIF5B/PSMD4/EIF3H/EIF3K/RPS3/PSMB1/CAV1/EIF6/PRKRA/NCBP1/FUS/PSMD6/EIF3B/PSMD11/MAPK1/EIF2S3/PSMA7/SEC13/CYFIP1/HNRNPA2B1/KHSRP/PSMB2/HSPB1/HNRNPC/MAPK14/PSMB4/RPLP1/PSMC2/LRPPRC/TCOF1/TARDBP/RPL30/NUP155/PABPC4/EIF1/HNRNPM/PSMA1/SRRT/RBM4B/ITGA2/SERBP1/YBX1/PSMA4/GSPT1/RPS27A/EIF4A3/PSMB6/RBM3/PSMC4/PSME2/EIF4E/PSMD5/RPL38/PSMC1/PSMD13/GAPDH/DDX5/EIF3D/ELAVL1/THRAP3/PSMA3/P…	180
BP	GO:0006520	cellular amino acid metabolic process	123/2216	281/11561	1.08541e-21	2.35159e-19	2.03548e-19	COMT/MPST/ENOPH1/GART/MECP2/MTAP/MCCC2/PSMD3/ALDH18A1/PSMD4/HIBCH/PSMB1/HNMT/PSMD6/VARS1/PARK7/DDAH2/DLST/GLS/PSMD11/HSD17B10/PSMA7/MCCC1/BCKDHA/AHCY/PSMB2/DGLUCY/PSMB4/PSMC2/GMPS/KARS1/GSS/ABAT/AIMP2/PSMA1/QDPR/PSMA4/PSMB6/CAD/NQO1/PSMC4/FARSA/PSME2/IARS1/PSMD5/NARS1/PSMC1/PSMD13/PSMA3/HMGCL/PCBD1/ALDH6A1/MARS1/IVD/PSMA5/PSMB7/GOT2/PSMD12/ACAT1/PSMA2/MTHFD1/EPRS1/PSMD7/GCSH/GARS1/PSMD8/PSME1/DDA…	123
BP	GO:0072594	establishment of protein localization to organelle	179/2216	479/11561	1.45532e-21	3.03622e-19	2.62808e-19	PHB2/RPL8/RPLP0/RPL27/CCT4/RPS14/NUP62/FIS1/TIMM9/RPL34/RAC2/RPS3/RPL23/ATP5IF1/MAPK1/PITRM1/PML/APPL1/LAMP2/SAMM50/CCT6A/RPS26/VPS28/AP2B1/JUP/FLNA/TNPO2/TOMM22/MAPK14/RPS25/RPLP1/H1-5/SCARB2/TRIM28/TARDBP/RPL30/NUP155/RPS6/YWHAH/DNM1/RPL18/RPL23A/NDUFA13/CDH1/RPL37A/RPL32/RPS28/SH3GLB1/AIP/RPL18A/RPS27A/RAB8B/VPS13C/CAT/RPS10/UBE2L3/RPL35A/RAB7A/RPL38/SRP14/RPL28/HUWE1/BAX/YWHAE/RPL12/RPL15/ELA…	179
BP	GO:0019083	viral transcription	83/2216	157/11561	2.12355e-21	4.27213e-19	3.69786e-19	RPL8/RPLP0/RPL27/RPS14/NUP62/RPL34/RPS3/RPL23/SEC13/RPS26/RPS25/RPLP1/SNW1/TARDBP/RPL30/NUP155/RPS6/RPL18/RPL23A/RPL37A/RPL32/RPS28/RPL18A/RPS27A/HDAC1/RPS10/RPL35A/RPL38/RPL28/RPL12/RPL15/POLR2A/RPS11/RPS12/RPL31/RPS5/SEH1L/RPS15A/RPS23/RPS15/NUCKS1/RPL35/RPS27/RPS7/NUP93/RPS2/RPS18/RPL22/PSMC3/RPL24/RPL6/RPS29/RPL27A/RPL9/RPS19/RPL10/RPL19/RPLP2/TPR/RPS9/RPL29/POLR2I/RPS21/RPS8/NUP160/RPS4X/RPL…	83
BP	GO:0002181	cytoplasmic translation	54/2216	80/11561	4.10391e-21	7.97148e-19	6.89993e-19	RPL8/RPLP0/EIF3A/EIF3H/EIF3K/EIF3B/MCTS1/EIF2S3/EIF3F/EIF3L/RPS26/RPLP1/EIF3M/RPL30/RPL18/DENR/RPL32/RPS28/RPL18A/GSPT1/RPL35A/RPL38/RPL15/EIF3D/RPL31/RPS23/EIF3E/RPL22/EIF5/EIF2S2/EIF3I/EIF4G1/RPL24/RPL6/EIF4B/RPS29/YBX3/RPL9/RPL19/EIF4H/RPL29/RPS21/PKM/EIF4A1/RPL26L1/DHX9/RPL11/EIF3G/AARS1/EEF2/RPL10A/RPL36/ETF1/CNBP	54
BP	GO:0000956	nuclear-transcribed mRNA catabolic process	85/2216	165/11561	6.51304e-21	1.20023e-18	1.03889e-18	RPL8/RPLP0/RPL27/RPS14/RPL34/LSM3/RPS3/RPL23/LSM2/NCBP1/RPS26/PPP2CA/RPS25/RPLP1/DCPS/RPL30/RPS6/RPL18/RPL23A/RPL37A/RPL32/RPS28/RPL18A/GSPT1/RPS27A/EIF4A3/PPP2R1A/RPS10/RPL35A/RPL38/RPL28/RPL12/RPL15/DDX5/THRAP3/WDR61/RPS11/RPS12/RPL31/RPS5/TTC37/RPS15A/RPS23/PABPC1/RPS15/RPL35/LSM4/UPF1/RPS27/RPS7/RBM8A/EIF3E/AGO1/RPS2/RPS18/RPL22/EIF4G1/RPL24/MAGOH/RPL6/RNPS1/RPS29/RPL27A/RPL9/RPS19/RPL10/RPL1…	85
BP	GO:0006457	protein folding	88/2216	174/11561	6.60519e-21	1.20023e-18	1.03889e-18	GANAB/CSNK2B/HSPA9/CCT4/PTGES3/FKBP4/VCP/PDIA6/PDIA5/HSPA6/NUDC/MOGS/CCT6A/HSPB1/ERP29/P4HB/HSP90B1/PFDN6/UBXN1/FKBP5/HSPH1/GRN/PPIA/AIP/B2M/P3H1/PFDN2/FKBP9/HSPA2/PSMC1/APCS/PRKCSH/PPIG/DNAJB1/CLU/DNAJA1/CANX/VBP1/HSPD1/GNB2/HSP90AB1/UGGT1/PFDN5/HSPA5/RAD23B/SELENOF/SNRNP70/GNAI1/PDIA4/CDC37/CD74/PPIF/CSNK2A2/ERP44/RUVBL2/HSP90AA1/MLEC/CCT7/GNB1/CCT2/CCT3/PDIA3/MPDU1/PDCD5/DNAJA3/FKBP1A/TBCA/AHS…	88
BP	GO:0000375	RNA splicing, via transesterification reactions	123/2216	287/11561	9.61675e-21	1.69285e-18	1.46529e-18	SNRPE/SF3B2/U2AF2/LSM3/SAP18/PRDX6/LSM2/NCBP1/FUS/SF3B3/BCAS2/SRSF4/SNRPD1/SF3A3/PRPF8/SNRPB2/HNRNPA2B1/LUC7L2/KHSRP/SNRPA1/HNRNPC/RALY/DCPS/HNRNPH3/SNW1/PCBP1/TRA2B/HNRNPM/SRRT/RBM4B/SF3B5/LARP7/YBX1/PRPF19/EIF4A3/SRSF11/RBM3/SNRNP40/DDX5/ELAVL1/DHX15/THRAP3/POLR2A/PUF60/PTBP1/NOL3/PRPF31/SNRPC/HNRNPD/PABPN1/SART3/SF3B1/DNAJC8/HNRNPL/PRPF6/SF3A2/HNRNPH1/DAZAP1/KHDRBS1/HNRNPA0/SNRPA/NUDT21/TRA2A/…	123
BP	GO:0000377	RNA splicing, via transesterification reactions with bulged adenosine as nucleophile	122/2216	284/11561	1.09574e-20	1.81539e-18	1.57136e-18	SNRPE/SF3B2/U2AF2/LSM3/SAP18/PRDX6/LSM2/NCBP1/FUS/SF3B3/BCAS2/SRSF4/SNRPD1/SF3A3/PRPF8/SNRPB2/HNRNPA2B1/LUC7L2/SNRPA1/HNRNPC/RALY/DCPS/HNRNPH3/SNW1/PCBP1/TRA2B/HNRNPM/SRRT/RBM4B/SF3B5/LARP7/YBX1/PRPF19/EIF4A3/SRSF11/RBM3/SNRNP40/DDX5/ELAVL1/DHX15/THRAP3/POLR2A/PUF60/PTBP1/NOL3/PRPF31/SNRPC/HNRNPD/PABPN1/SART3/SF3B1/DNAJC8/HNRNPL/PRPF6/SF3A2/HNRNPH1/DAZAP1/KHDRBS1/HNRNPA0/SNRPA/NUDT21/TRA2A/SNRNP2…	122
BP	GO:0000398	mRNA splicing, via spliceosome	122/2216	284/11561	1.09574e-20	1.81539e-18	1.57136e-18	SNRPE/SF3B2/U2AF2/LSM3/SAP18/PRDX6/LSM2/NCBP1/FUS/SF3B3/BCAS2/SRSF4/SNRPD1/SF3A3/PRPF8/SNRPB2/HNRNPA2B1/LUC7L2/SNRPA1/HNRNPC/RALY/DCPS/HNRNPH3/SNW1/PCBP1/TRA2B/HNRNPM/SRRT/RBM4B/SF3B5/LARP7/YBX1/PRPF19/EIF4A3/SRSF11/RBM3/SNRNP40/DDX5/ELAVL1/DHX15/THRAP3/POLR2A/PUF60/PTBP1/NOL3/PRPF31/SNRPC/HNRNPD/PABPN1/SART3/SF3B1/DNAJC8/HNRNPL/PRPF6/SF3A2/HNRNPH1/DAZAP1/KHDRBS1/HNRNPA0/SNRPA/NUDT21/TRA2A/SNRNP2…	122
BP	GO:1903311	regulation of mRNA metabolic process	120/2216	278/11561	1.41703e-20	2.28061e-18	1.97404e-18	SET/PSMD3/U2AF2/PSMD4/SAP18/PSMB1/PRDX6/NCBP1/FUS/PSMD6/PSMD11/SRSF4/PSMA7/HNRNPA2B1/KHSRP/PSMB2/HSPB1/HNRNPC/MAPK14/PSMB4/PSMC2/SNW1/TARDBP/TRA2B/PABPC4/HNRNPM/PSMA1/RBM4B/LARP7/SERBP1/YBX1/PRPF19/PSMA4/RPS27A/PSMB6/RBM3/PSMC4/PSME2/PSMD5/PSMC1/PSMD13/DDX5/ELAVL1/THRAP3/PSMA3/PUF60/PTBP1/TAF15/HNRNPD/PABPN1/SART3/HNRNPL/PSMA5/DAZAP1/KHDRBS1/HNRNPA0/PSMB7/SNRPA/NUDT21/PSMD12/TRA2A/PSMA2/XPO1/PABP…	120
BP	GO:0090150	establishment of protein localization to membrane	113/2216	257/11561	3.33119e-20	5.21238e-18	4.51171e-18	RPL8/RPLP0/RPL27/RPS14/ARL6IP1/FIS1/TIMM9/RPL34/RPS3/RPL23/VAMP3/MACF1/GORASP2/SAMM50/RPS26/TOMM22/ANK3/RPS25/RPLP1/SPTBN1/VPS35/KRT18/NSF/RPL30/RPS6/YWHAH/RPL18/RPL23A/NDUFA13/RPL37A/RPL32/RPS28/RPL18A/RPS27A/RAB8B/RPS10/RPL35A/RPL38/SRP14/RPL28/BAX/YWHAE/RPL12/RPL15/LYPLA1/RPS11/RPS12/RPL31/RPS5/AGK/RPS15A/SEC61B/RPS23/HSPA5/RPS15/SFN/RPL35/RPS27/RPS7/SEC61A1/RPS2/RPS18/AFDN/RPL22/SDCBP/HSPA4/A…	113
BP	GO:0071826	ribonucleoprotein complex subunit organization	85/2216	170/11561	7.99784e-20	1.21762e-17	1.05394e-17	RPLP0/RPS14/SNRPE/PTGES3/EIF3A/EIF3H/EIF3K/VCP/EIF6/LSM2/NCBP1/EIF3B/MCTS1/SNRPD1/EIF2S3/EIF3F/SF3A3/PRPF8/EIF3L/LUC7L2/RRS1/EIF3M/DENR/RPL23A/RPS28/PRPF19/RPS10/RPL38/RPL12/EIF3D/RUVBL1/PUF60/NOL3/PRPF31/SNRPC/SART3/RPS5/SF3B1/PRPF6/SF3A2/HSP90AB1/NUDT21/SNRNP200/RPS15/ADAR/LSM4/RPS27/SF3A1/SRSF5/EIF3E/AGO1/EIF5/SRSF1/RPS27L/EIF2S2/EIF3I/XRCC5/RUVBL2/RPL24/SF1/HSP90AA1/RPL6/EIF4B/SNRPD2/SNRPD3/R…	85
BP	GO:0022618	ribonucleoprotein complex assembly	82/2216	163/11561	2.21392e-19	3.28184e-17	2.84068e-17	RPLP0/RPS14/SNRPE/PTGES3/EIF3A/EIF3H/EIF3K/EIF6/LSM2/NCBP1/EIF3B/MCTS1/SNRPD1/EIF2S3/EIF3F/SF3A3/PRPF8/EIF3L/LUC7L2/RRS1/EIF3M/DENR/RPL23A/RPS28/PRPF19/RPS10/RPL38/RPL12/EIF3D/RUVBL1/PUF60/NOL3/PRPF31/SNRPC/SART3/RPS5/SF3B1/PRPF6/SF3A2/HSP90AB1/NUDT21/SNRNP200/RPS15/ADAR/LSM4/RPS27/SF3A1/SRSF5/EIF3E/AGO1/EIF5/SRSF1/RPS27L/EIF2S2/EIF3I/XRCC5/RUVBL2/RPL24/SF1/HSP90AA1/RPL6/EIF4B/SNRPD2/SNRPD3/RPS19…	82
BP	GO:0008380	RNA splicing	140/2216	356/11561	2.50071e-19	3.61192e-17	3.12639e-17	RTCB/SNRPE/ACIN1/SF3B2/U2AF2/LSM3/SAP18/PRDX6/LSM2/NCBP1/FUS/SF3B3/BCAS2/SRSF4/SNRPD1/SF3A3/PRPF8/RPS26/SNRPB2/HNRNPA2B1/LUC7L2/KHSRP/PPP2CA/SNRPA1/HNRNPC/RALY/THOC6/DCPS/HNRNPH3/SNW1/TCERG1/PCBP1/TARDBP/TRA2B/HNRNPM/SRRT/RBM4B/SF3B5/LARP7/YBX1/PRPF19/EIF4A3/PPP2R1A/SRSF11/RBM3/SNRNP40/PPIG/LGALS3/DDX5/ELAVL1/DHX15/THRAP3/POLR2A/PUF60/PTBP1/NOL3/PRPF31/TAF15/SNRPC/HNRNPD/AHNAK2/PABPN1/SART3/AHNAK…	140
BP	GO:0006612	protein targeting to membrane	78/2216	152/11561	3.65275e-19	5.05852e-17	4.37853e-17	RPL8/RPLP0/RPL27/RPS14/ARL6IP1/FIS1/RPL34/RPS3/RPL23/RPS26/ANK3/RPS25/RPLP1/RPL30/RPS6/RPL18/RPL23A/RPL37A/RPL32/RPS28/RPL18A/RPS27A/RAB8B/RPS10/RPL35A/RPL38/SRP14/RPL28/RPL12/RPL15/RPS11/RPS12/RPL31/RPS5/RPS15A/SEC61B/RPS23/HSPA5/RPS15/RPL35/RPS27/RPS7/SEC61A1/RPS2/RPS18/RPL22/SDCBP/RPL24/RPL6/SSR1/RPS29/RPL27A/STOM/RPL9/RPS19/RPL10/RPL19/RPLP2/MYO1C/RPS9/RPL29/RPS21/RPS8/RPS4X/RPL14/SSR3/RPL3/G…	78
BP	GO:0002478	antigen processing and presentation of exogenous peptide antigen	80/2216	158/11561	3.68186e-19	5.05852e-17	4.37853e-17	PSMD3/PSMD4/PSMB1/PSMD6/VAMP3/PSMD11/CLTC/AP2M1/PSMA7/SEC13/AP2B1/PSMB2/CTSL/ACTR1A/PSMB4/DYNC1H1/PSMC2/CTSD/PSMA1/DYNLL1/PSMA4/PSMB6/B2M/PSMC4/PSME2/PSMD5/RAB7A/PSMC1/PSMD13/PSMA3/IFI30/CAPZA1/SAR1B/CANX/CD36/PSMA5/ACTR1B/PSMB7/PSMD12/PSMA2/PSMD7/HLA-DRA/LGMN/PSMD8/PSME1/PSMB8/CD74/DCTN2/SEC22B/AP1B1/CLTA/PSMC3/AP2A2/PDIA3/DYNC1I2/AP2S1/CAPZB/PSMD9/SEC24C/KLC1/PSMB5/PSMC6/PSMB10/AP1G1/ITGAV/SEC2…	80
BP	GO:0048002	antigen processing and presentation of peptide antigen	84/2216	175/11561	3.46637e-18	4.64906e-16	4.02411e-16	PSMD3/PSMD4/PSMB1/PSMD6/VAMP3/PSMD11/CLTC/AP2M1/PSMA7/SEC13/AP2B1/BCAP31/PSMB2/CTSL/ACTR1A/PSMB4/DYNC1H1/PSMC2/CTSD/PSMA1/DYNLL1/PSMA4/PSMB6/B2M/PSMC4/PSME2/PSMD5/RAB7A/PSMC1/PSMD13/PSMA3/IFI30/CAPZA1/SAR1B/CANX/CD36/PSMA5/ACTR1B/PSMB7/PSMD12/PSMA2/PSMD7/HLA-DRA/LGMN/PSMD8/PSME1/PSMB8/CD74/DCTN2/SEC22B/AP1B1/AZGP1/CLTA/PSMC3/AP2A2/PDIA3/DYNC1I2/PYCARD/AP2S1/CAPZB/PSMD9/SEC24C/KLC1/PSMB5/PSMC6/PSM…	84
BP	GO:0019884	antigen processing and presentation of exogenous antigen	81/2216	166/11561	3.97976e-18	5.21349e-16	4.51267e-16	PSMD3/PSMD4/PSMB1/PSMD6/VAMP3/PSMD11/CLTC/AP2M1/PSMA7/SEC13/AP2B1/PSMB2/CTSL/ACTR1A/PSMB4/DYNC1H1/PSMC2/CTSD/PSMA1/DYNLL1/PSMA4/PSMB6/B2M/PSMC4/PSME2/PSMD5/RAB7A/PSMC1/PSMD13/PSMA3/IFI30/CAPZA1/SAR1B/CANX/CD36/PSMA5/ACTR1B/PSMB7/PSMD12/PSMA2/PSMD7/HLA-DRA/LGMN/PSMD8/PSME1/PSMB8/CD74/DCTN2/SEC22B/AP3B1/AP1B1/CLTA/PSMC3/AP2A2/PDIA3/DYNC1I2/AP2S1/CAPZB/PSMD9/SEC24C/KLC1/PSMB5/PSMC6/PSMB10/AP1G1/ITGA…	81
BP	GO:0045333	cellular respiration	73/2216	142/11561	4.46917e-18	5.72156e-16	4.95244e-16	COX4I1/NDUFB1/MECP2/NDUFA9/DLAT/VCP/PARK7/DLST/CS/SLC25A13/NDUFS5/FH/SUCLG1/CYCS/MDH1/NDUFA13/UQCRFS1/ATP5F1D/COX6B1/IDH3A/ACO2/NDUFAB1/CAT/NDUFS1/UQCRC1/UQCRC2/NNT/IDH3G/IDH2/NDUFA7/ADSL/NDUFA8/NDUFA10/COQ9/ETFDH/UQCRB/GPD1/OGDH/NDUFS7/COX5A/IDH1/MDH2/GPD2/CISD1/ACO1/COX5B/NDUFA6/PDHA1/ME3/COX6C/NDUFS6/PDHB/NDUFA5/NDUFS3/SDHA/DLD/NDUFA4/SLC25A12/ME2/ETFB/SUCLA2/NDUFS2/NDUFB8/NDUFV2/NDUFV1/TRAP1/…	73
BP	GO:0006521	regulation of cellular amino acid metabolic process	41/2216	57/11561	6.34473e-18	7.9422e-16	6.87457e-16	COMT/PSMD3/PSMD4/PSMB1/PSMD6/PARK7/PSMD11/PSMA7/PSMB2/PSMB4/PSMC2/PSMA1/PSMA4/PSMB6/NQO1/PSMC4/PSME2/PSMD5/PSMC1/PSMD13/PSMA3/PSMA5/PSMB7/PSMD12/PSMA2/PSMD7/PSMD8/PSME1/PSMB8/PSMC3/ATP2B4/PSMD9/PSMB5/PSMC6/PSMB10/PSMC5/PSMB9/PSMD2/PSMD14/PSMD1/PSMB3	41
BP	GO:0046034	ATP metabolic process	105/2216	248/11561	2.02768e-17	2.48303e-15	2.14925e-15	COX4I1/ATP6V1A/NDUFB1/MECP2/NDUFA9/NUP62/VCP/EIF6/ATP5IF1/PARK7/SLC25A13/SEC13/PGAM1/NDUFS5/ATP5PD/ALDOA/NIPSNAP2/ATP5MG/CYCS/NUP155/PFKP/NDUFA13/UQCRFS1/ATP5F1D/COX6B1/NDUFAB1/OLA1/NDUFS1/UQCRC1/UQCRC2/GAPDH/ENO1/ATP5MF/COX7A2/PFKL/DNM1L/TMSB4X/ATP5PB/NDUFA7/HK1/ATP6V1B2/SEH1L/NDUFA8/NDUFA10/COQ9/MLXIPL/UQCRB/ALDOC/ATP5ME/GPD1/ATP5F1C/OGDH/NUP93/PPIF/NDUFS7/ATP5F1A/PGK1/ATP5PF/COX5A/FBP1/MSH2/PF…	105
BP	GO:0006605	protein targeting	132/2216	343/11561	2.31585e-17	2.77557e-15	2.40247e-15	RPL8/RPLP0/RPL27/RPS14/ARL6IP1/FIS1/TIMM9/RPL34/RAC2/RPS3/RPL23/ATP5IF1/PITRM1/LAMP2/SAMM50/RPS26/TOMM22/ANK3/RPS25/RPLP1/SCARB2/RPL30/RPS6/RPL18/RPL23A/NDUFA13/RPL37A/RPL32/RPS28/SH3GLB1/NUCB1/AIP/RPL18A/RPS27A/RAB8B/VPS13C/CAT/RPS10/UBE2L3/RPL35A/RAB7A/RPL38/SRP14/RPL28/HUWE1/YWHAE/RPL12/RPL15/ECI2/NUMA1/RPS11/HMGCL/RPS12/CLU/RPL31/RPS5/AGK/HSPD1/RPS15A/SEC61B/RPS23/HSPA5/RPS15/RPL35/RPS27/RPS7…	132
BP	GO:0002474	antigen processing and presentation of peptide antigen via MHC class I	55/2216	94/11561	2.97238e-17	3.48821e-15	3.01931e-15	PSMD3/PSMD4/PSMB1/PSMD6/VAMP3/PSMD11/PSMA7/SEC13/BCAP31/PSMB2/PSMB4/PSMC2/PSMA1/PSMA4/PSMB6/B2M/PSMC4/PSME2/PSMD5/PSMC1/PSMD13/PSMA3/IFI30/SAR1B/CANX/CD36/PSMA5/PSMB7/PSMD12/PSMA2/PSMD7/PSMD8/PSME1/PSMB8/SEC22B/AZGP1/PSMC3/PDIA3/PSMD9/SEC24C/PSMB5/PSMC6/PSMB10/ERAP1/ITGAV/SEC23A/PSMC5/PSMB9/SEC31A/PSMD2/SEC24D/PSMD14/PSMD1/PSMB3/CALR	55
BP	GO:0019882	antigen processing and presentation	92/2216	209/11561	1.03024e-16	1.18435e-14	1.02515e-14	PSMD3/PSMD4/PSMB1/PSMD6/VAMP3/PSMD11/CLTC/AP2M1/PSMA7/SEC13/AP2B1/BCAP31/PSMB2/CTSL/ACTR1A/PSMB4/DYNC1H1/PSMC2/CTSD/PSMA1/DYNLL1/PSMA4/PSMB6/RAB5B/B2M/RAB8B/PSMC4/PSME2/PSMD5/RAB7A/PSMC1/PSMD13/PSMA3/IFI30/CAPZA1/SAR1B/CANX/CD36/PSMA5/ACTR1B/PSMB7/PSMD12/PSMA2/PSMD7/HLA-DRA/LGMN/PSMD8/PSME1/PSMB8/CD74/DCTN2/SEC22B/AP3B1/AP1B1/AZGP1/CLTA/PSMC3/AP2A2/PDIA3/DYNC1I2/CTSH/PYCARD/AP2S1/CAPZB/PSMD9/SEC2…	92
BP	GO:0043488	regulation of mRNA stability	74/2216	155/11561	5.12736e-16	5.77649e-14	4.99999e-14	SET/PSMD3/PSMD4/PSMB1/FUS/PSMD6/PSMD11/PSMA7/KHSRP/PSMB2/HSPB1/HNRNPC/MAPK14/PSMB4/PSMC2/TARDBP/PABPC4/HNRNPM/PSMA1/SERBP1/YBX1/PSMA4/RPS27A/PSMB6/PSMC4/PSME2/PSMD5/PSMC1/PSMD13/ELAVL1/THRAP3/PSMA3/TAF15/HNRNPD/PSMA5/HNRNPA0/PSMB7/PSMD12/PSMA2/XPO1/PABPC1/TNPO1/PSMD7/UPF1/PSMD8/PSME1/PSMB8/CIRBP/EIF4G1/YWHAB/PSMC3/SYNCRIP/FTO/YBX3/NPM1/HNRNPR/CARHSP1/PSMD9/PSMB5/VIM/PSMC6/PSMB10/PSMC5/PSMB9/ROCK2…	74
BP	GO:0002479	antigen processing and presentation of exogenous peptide antigen via MHC class I, TAP-dependent	44/2216	70/11561	1.07151e-15	1.1835e-13	1.02441e-13	PSMD3/PSMD4/PSMB1/PSMD6/VAMP3/PSMD11/PSMA7/PSMB2/PSMB4/PSMC2/PSMA1/PSMA4/PSMB6/B2M/PSMC4/PSME2/PSMD5/PSMC1/PSMD13/PSMA3/CD36/PSMA5/PSMB7/PSMD12/PSMA2/PSMD7/PSMD8/PSME1/PSMB8/SEC22B/PSMC3/PDIA3/PSMD9/PSMB5/PSMC6/PSMB10/ITGAV/PSMC5/PSMB9/PSMD2/PSMD14/PSMD1/PSMB3/CALR	44
BP	GO:0043487	regulation of RNA stability	74/2216	159/11561	2.87156e-15	3.11067e-13	2.69252e-13	SET/PSMD3/PSMD4/PSMB1/FUS/PSMD6/PSMD11/PSMA7/KHSRP/PSMB2/HSPB1/HNRNPC/MAPK14/PSMB4/PSMC2/TARDBP/PABPC4/HNRNPM/PSMA1/SERBP1/YBX1/PSMA4/RPS27A/PSMB6/PSMC4/PSME2/PSMD5/PSMC1/PSMD13/ELAVL1/THRAP3/PSMA3/TAF15/HNRNPD/PSMA5/HNRNPA0/PSMB7/PSMD12/PSMA2/XPO1/PABPC1/TNPO1/PSMD7/UPF1/PSMD8/PSME1/PSMB8/CIRBP/EIF4G1/YWHAB/PSMC3/SYNCRIP/FTO/YBX3/NPM1/HNRNPR/CARHSP1/PSMD9/PSMB5/VIM/PSMC6/PSMB10/PSMC5/PSMB9/ROCK2…	74
BP	GO:0002576	platelet degranulation	60/2216	116/11561	2.95372e-15	3.1393e-13	2.7173e-13	F13A1/WDR1/FGB/LAMP2/STXBP2/VWF/FLNA/APOA1/ALDOA/PROS1/ECM1/SERPINF2/TLN1/FGA/FAM3C/CYB5R1/OLA1/SERPINA4/KNG1/ORM1/APOH/TMSB4X/CLU/CD36/RARRES2/CD9/SERPINA3/ISLR/SERPING1/SCCPDH/CFD/VCL/SPARC/ACTN4/PECAM1/ITIH3/ANXA5/HRG/SERPINA1/TUBA4A/ITIH4/TF/RAB27B/PLG/QSOX1/TIMP1/FN1/A2M/SOD1/THBS1/ALB/TAGLN2/AHSG/ACTN1/FGG/ENDOD1/MANF/STXBP1/LGALS3BP/PSAP	60
BP	GO:0033238	regulation of cellular amine metabolic process	45/2216	74/11561	3.06721e-15	3.19956e-13	2.76946e-13	COMT/PSMD3/PSMD4/PSMB1/PSMD6/PARK7/PSMD11/PSMA7/PSMB2/PSMB4/VPS35/PSMC2/ABAT/PSMA1/PSMA4/PSMB6/NQO1/PSMC4/PSME2/PSMD5/PSMC1/PSMD13/PSMA3/PSMA5/PSMB7/PSMD12/PSMA2/PSMD7/PSMD8/PSME1/PSMB8/PSMC3/ATP2B4/MAOB/PSMD9/PSMB5/PSMC6/PSMB10/PSMC5/PSMB9/HPRT1/PSMD2/PSMD14/PSMD1/PSMB3	45
BP	GO:0015980	energy derivation by oxidation of organic compounds	91/2216	216/11561	4.1792e-15	4.28026e-13	3.70489e-13	COX4I1/NDUFB1/MECP2/NDUFA9/ACADVL/DLAT/VCP/PARK7/DLST/CS/SLC25A13/UGP2/NDUFS5/FH/SUCLG1/CYCS/MDH1/NDUFA13/GNAS/UQCRFS1/ATP5F1D/COX6B1/IDH3A/ACO2/NDUFAB1/EPM2AIP1/CAT/NDUFS1/UQCRC1/PYGL/UQCRC2/PYGB/GBE1/GYG1/AGL/NNT/IDH3G/IDH2/NDUFA7/ADSL/CAVIN3/NDUFA8/NDUFA10/COQ9/ETFDH/UQCRB/GPD1/OGDH/NDUFS7/PPP1CB/COX5A/IDH1/MDH2/GPD2/CISD1/ACO1/COX5B/NDUFA6/PDHA1/PGM1/ME3/COX6C/NDUFS6/PDHB/PPP1CA/NDUFA5/NDUFS3…	91
BP	GO:0006119	oxidative phosphorylation	57/2216	108/11561	4.5532e-15	4.58003e-13	3.96437e-13	COX4I1/NDUFB1/MECP2/NDUFA9/VCP/PARK7/NDUFS5/ATP5PD/NIPSNAP2/ATP5MG/CYCS/NDUFA13/UQCRFS1/ATP5F1D/COX6B1/NDUFAB1/NDUFS1/UQCRC1/UQCRC2/ATP5MF/COX7A2/ATP5PB/NDUFA7/NDUFA8/NDUFA10/COQ9/MLXIPL/UQCRB/ATP5ME/ATP5F1C/PPIF/NDUFS7/ATP5F1A/PGK1/ATP5PF/COX5A/MSH2/COX5B/NDUFA6/COX6C/NDUFS6/NDUFA5/NDUFS3/SDHA/DLD/STOML2/NDUFA4/RHOA/NDUFS2/NDUFB8/ATP5PO/NDUFV2/NDUFV1/NDUFA2/CYC1/ATP5F1B/SHMT2	57
BP	GO:0042590	antigen processing and presentation of exogenous peptide antigen via MHC class I	45/2216	75/11561	6.25546e-15	6.18193e-13	5.35093e-13	PSMD3/PSMD4/PSMB1/PSMD6/VAMP3/PSMD11/PSMA7/PSMB2/PSMB4/PSMC2/PSMA1/PSMA4/PSMB6/B2M/PSMC4/PSME2/PSMD5/PSMC1/PSMD13/PSMA3/IFI30/CD36/PSMA5/PSMB7/PSMD12/PSMA2/PSMD7/PSMD8/PSME1/PSMB8/SEC22B/PSMC3/PDIA3/PSMD9/PSMB5/PSMC6/PSMB10/ITGAV/PSMC5/PSMB9/PSMD2/PSMD14/PSMD1/PSMB3/CALR	45
BP	GO:0022900	electron transport chain	67/2216	139/11561	6.89404e-15	6.69554e-13	5.7955e-13	COX4I1/NDUFB1/MECP2/NDUFA9/GFUS/PARK7/CYB5A/SLC25A13/GSR/NDUFS5/CYB5B/STEAP4/GLRX/CYCS/NDUFA13/QDPR/UQCRFS1/COX6B1/NDUFAB1/AKR1A1/NDUFS1/UQCRC1/UQCRC2/ALDH2/COX7A2/NDUFA7/NDUFA8/NDUFA10/COQ9/ETFDH/UQCRB/GPD1/TXNRD1/NDUFS7/AKR7A2/COX5A/MAOB/GPD2/COX5B/NDUFA6/SH3BGRL3/COX6C/NDUFS6/ADH5/NDUFA5/NDUFS3/SDHA/DLD/ALDH4A1/NDUFA4/SLC25A12/PTGES2/ME2/ETFB/PHGDH/AKR1B1/NDUFS2/NDUFB8/NDUFV2/GLRX3/NDUFV1/IDH3…	67
BP	GO:0043687	post-translational protein modification	107/2216	281/11561	6.12279e-14	5.84571e-12	5.0599e-12	PSMD3/PSMD4/PSMB1/PSMD6/PDIA6/PSMD11/KTN1/PSMA7/RAB5A/CUL3/COPS2/PSMB2/P4HB/NEDD8/HSP90B1/APOA1/PSMB4/PSMC2/PSMA1/FGA/CKAP4/NUCB1/GPS1/PSMA4/UBA3/ELOC/PSMB6/P3H1/LAMB2/PSMC4/RAB2A/PSME2/STT3A/RCN1/PSMD5/LAMB1/KNG1/UCHL3/PSMC1/PRKCSH/PSMD13/LGALS1/COPS6/PSMA3/RAB1B/RBBP7/COPS3/PSMA5/MFGE8/PSMB7/PSMD12/PSMA2/DCUN1D1/PSMD7/COPS4/ELOB/PSMD8/PSME1/PSMB8/APOE/ATG7/FBN1/FBXO2/SKP1/PSMC3/COPS8/SERPINA1/R…	107
BP	GO:0061013	regulation of mRNA catabolic process	75/2216	170/11561	6.25605e-14	5.87339e-12	5.08386e-12	SET/PSMD3/PSMD4/PSMB1/FUS/PSMD6/PSMD11/PSMA7/KHSRP/PSMB2/HSPB1/HNRNPC/MAPK14/PSMB4/PSMC2/TARDBP/PABPC4/HNRNPM/PSMA1/SERBP1/YBX1/PSMA4/RPS27A/PSMB6/PSMC4/PSME2/PSMD5/PSMC1/PSMD13/ELAVL1/THRAP3/PSMA3/TAF15/HNRNPD/PSMA5/HNRNPA0/PSMB7/PSMD12/PSMA2/XPO1/PABPC1/PKP3/TNPO1/PSMD7/UPF1/PSMD8/PSME1/PSMB8/CIRBP/EIF4G1/YWHAB/PSMC3/SYNCRIP/FTO/YBX3/NPM1/HNRNPR/CARHSP1/PSMD9/PSMB5/VIM/PSMC6/PSMB10/PSMC5/PSMB9/…	75
BP	GO:0060071	Wnt signaling pathway, planar cell polarity pathway	49/2216	91/11561	1.37823e-13	1.27271e-11	1.10163e-11	PSMD3/PSMD4/PSMB1/PSMD6/PSMD11/CLTC/AP2M1/PSMA7/AP2B1/PSMB2/PSMB4/PFN1/PSMC2/PSMA1/PSMA4/PSMB6/PSMC4/PSME2/PSMD5/PSMC1/PSMD13/PSMA3/PSMA5/PSMB7/PSMD12/PSMA2/PTK7/PSMD7/PSMD8/PSME1/PSMB8/PSMC3/AP2A2/RAC1/AP2S1/PSMD9/DAB2/PSMB5/PSMC6/PSMB10/PSMC5/PSMB9/RHOA/PSMD2/SFRP1/CDC42/PSMD14/PSMD1/PSMB3	49
BP	GO:1902036	regulation of hematopoietic stem cell differentiation	41/2216	69/11561	1.6006e-13	1.45422e-11	1.25874e-11	HSPA9/PSMD3/PSMD4/PSMB1/PSMD6/PSMD11/PSMA7/PSMB2/PSMB4/PSMC2/PSMA1/PSMA4/PSMB6/PSMC4/PSME2/PSMD5/PSMC1/PSMD13/YAP1/PSMA3/PSMA5/PSMB7/PSMD12/PSMA2/PSMD7/PSMD8/PSME1/PSMB8/PSMC3/PSMD9/PSMB5/PSMC6/PSMB10/PSMC5/PSMB9/EIF2AK2/PSMD2/PSMD14/PSMD1/PSMB3/PRKDC	41
BP	GO:0006099	tricarboxylic acid cycle	25/2216	31/11561	2.28337e-13	2.04162e-11	1.76718e-11	DLAT/DLST/CS/FH/SUCLG1/MDH1/IDH3A/ACO2/NNT/IDH3G/IDH2/OGDH/IDH1/MDH2/ACO1/PDHA1/ME3/PDHB/SDHA/DLD/ME2/SUCLA2/IDH3B/SUCLG2/SDHB	25
BP	GO:0090175	regulation of establishment of planar polarity	49/2216	92/11561	2.40538e-13	2.11711e-11	1.83252e-11	PSMD3/PSMD4/PSMB1/PSMD6/PSMD11/CLTC/AP2M1/PSMA7/AP2B1/PSMB2/PSMB4/PFN1/PSMC2/PSMA1/PSMA4/PSMB6/PSMC4/PSME2/PSMD5/PSMC1/PSMD13/PSMA3/PSMA5/PSMB7/PSMD12/PSMA2/PTK7/PSMD7/PSMD8/PSME1/PSMB8/PSMC3/AP2A2/RAC1/AP2S1/PSMD9/DAB2/PSMB5/PSMC6/PSMB10/PSMC5/PSMB9/RHOA/PSMD2/SFRP1/CDC42/PSMD14/PSMD1/PSMB3	49
BP	GO:0002253	activation of immune response	135/2216	395/11561	5.35075e-13	4.63704e-11	4.01371e-11	CFB/KRAS/PSMD3/PSMD4/C9/RPS3/PSMB1/PSMD6/RELA/CD5L/PSMD11/MAPK1/RBM14/PSMA7/APPL1/C4BPA/CYFIP1/PSMB2/UBE2N/MFAP4/PSMB4/RAP1A/C6/PSMC2/PLSCR1/PROS1/CRKL/PSMA1/WASF2/CFH/NFKB1/PSMA4/ARPC4/PSMB6/PSMC4/PSME2/PRKACA/ARPC3/PSMD5/IGLL5/PSMC1/APCS/PSMD13/LGALS3/BAX/NCKAP1/CPB2/PSMA3/ACTG1/MAPK3/IGKC/CLU/ARPC1A/GRB2/PSMA5/HSP90AB1/KHDRBS1/PSMB7/PSMD12/PSMA2/MUC1/C1QB/APPL2/HMGB1/SERPING1/PSMD7/ACTR3/ACTR2…	135
BP	GO:0006397	mRNA processing	136/2216	399/11561	5.50054e-13	4.69463e-11	4.06356e-11	SNRPE/ACIN1/SF3B2/U2AF2/LSM3/SAP18/PRDX6/LSM2/NCBP1/FUS/SF3B3/BCAS2/SRSF4/SNRPD1/SF3A3/PRPF8/SNRPB2/HNRNPA2B1/LUC7L2/KHSRP/SNRPA1/HNRNPC/RALY/THOC6/DCPS/HNRNPH3/SNW1/TCERG1/PCBP1/TARDBP/TRA2B/HNRNPM/SRRT/RBM4B/SF3B5/LARP7/YBX1/PRPF19/EIF4A3/SRSF11/RBM3/PRKACA/SNRNP40/LGALS3/DDX5/ELAVL1/DHX15/THRAP3/POLR2A/PUF60/PTBP1/NOL3/PRPF31/SNRPC/HNRNPD/PABPN1/SART3/SF3B1/DNAJC8/HNRNPL/PRPF6/SF3A2/HNRNPH1/DA…	136
BP	GO:0009060	aerobic respiration	41/2216	71/11561	6.08886e-13	5.11919e-11	4.43105e-11	COX4I1/DLAT/VCP/DLST/CS/FH/SUCLG1/CYCS/MDH1/ATP5F1D/COX6B1/IDH3A/ACO2/CAT/UQCRC1/UQCRC2/NNT/IDH3G/IDH2/ADSL/UQCRB/OGDH/NDUFS7/COX5A/IDH1/MDH2/ACO1/COX5B/PDHA1/ME3/COX6C/PDHB/SDHA/DLD/NDUFA4/ME2/SUCLA2/IDH3B/SUCLG2/SDHB/SHMT2	41
BP	GO:0060218	hematopoietic stem cell differentiation	44/2216	81/11561	1.6199e-12	1.3419e-10	1.16152e-10	HSPA9/PSMD3/PSMD4/PSMB1/PSMD6/PSMD11/PSMA7/PSMB2/PSMB4/PSMC2/PSMA1/PSMA4/PSMB6/PSMC4/PSME2/PSMD5/PSMC1/PSMD13/YAP1/PSMA3/UFL1/PSMA5/PSMB7/PSMD12/PSMA2/PSMD7/PSMD8/PSME1/PSMB8/XRCC5/PSMC3/PSMD9/PSMB5/PSMC6/PSMB10/PSMC5/PSMB9/EIF2AK2/PSMD2/SFRP1/PSMD14/PSMD1/PSMB3/PRKDC	44
BP	GO:0031145	anaphase-promoting complex-dependent catabolic process	40/2216	70/11561	1.86578e-12	1.52318e-10	1.31843e-10	PSMD3/PSMD4/PSMB1/PSMD6/PSMD11/PSMA7/CUL3/PSMB2/PSMB4/PSMC2/PSMA1/PSMA4/RPS27A/PSMB6/PSMC4/PSME2/PSMD5/PSMC1/PSMD13/PSMA3/PSMA5/PSMB7/PSMD12/PSMA2/PSMD7/PSMD8/PSME1/PSMB8/PSMC3/PSMD9/PSMB5/PSMC6/PSMB10/BUB3/PSMC5/PSMB9/PSMD2/PSMD14/PSMD1/PSMB3	40
BP	GO:0071349	cellular response to interleukin-12	29/2216	42/11561	2.48243e-12	1.99765e-10	1.72912e-10	HSPA9/RPLP0/MTAP/CNN2/HNRNPA2B1/SNRPA1/P4HB/PPIA/AIP/RALA/PSME2/MSN/CAPZA1/RAP1B/MIF/CFL1/ANXA2/CA1/TALDO1/LMNB1/PAK2/GSTO1/CD47/LCP1/HNRNPF/SOD1/HNRNPDL/CDC42/PITPNA	29
BP	GO:0022904	respiratory electron transport chain	44/2216	82/11561	2.8522e-12	2.26288e-10	1.9587e-10	COX4I1/NDUFB1/MECP2/NDUFA9/PARK7/SLC25A13/NDUFS5/CYCS/NDUFA13/UQCRFS1/COX6B1/NDUFAB1/NDUFS1/UQCRC1/UQCRC2/NDUFA7/NDUFA8/NDUFA10/COQ9/ETFDH/UQCRB/GPD1/NDUFS7/COX5A/GPD2/COX5B/NDUFA6/COX6C/NDUFS6/NDUFA5/NDUFS3/SDHA/DLD/NDUFA4/SLC25A12/ETFB/NDUFS2/NDUFB8/NDUFV2/NDUFV1/NDUFA2/CYC1/ETFA/SDHB	44
BP	GO:0035722	interleukin-12-mediated signaling pathway	28/2216	40/11561	3.51471e-12	2.74977e-10	2.38014e-10	HSPA9/RPLP0/MTAP/CNN2/HNRNPA2B1/SNRPA1/P4HB/PPIA/AIP/RALA/PSME2/MSN/CAPZA1/RAP1B/MIF/CFL1/ANXA2/CA1/TALDO1/LMNB1/PAK2/GSTO1/LCP1/HNRNPF/SOD1/HNRNPDL/CDC42/PITPNA	28
BP	GO:0001738	morphogenesis of a polarized epithelium	57/2216	122/11561	3.6773e-12	2.83756e-10	2.45613e-10	PSMD3/PSMD4/PSMB1/PSMD6/PSMD11/WDR1/CLTC/AP2M1/PSMA7/AP2B1/PSMB2/PSMB4/PFN1/PSMC2/PSMA1/PSMA4/PSMB6/PAFAH1B1/PSMC4/PSME2/PSMD5/PSMC1/PSMD13/MSN/PSMA3/ACTG1/PSMA5/PSMB7/PSMD12/PSMA2/PTK7/PSMD7/PSMD8/PSME1/PSMB8/PSMC3/AP2A2/RAC1/LAMA3/SCRIB/SLC9A3R1/AP2S1/PSMD9/DAB2/PSMB5/PSMC6/LAMA5/PSMB10/PSMC5/PSMB9/RHOA/PSMD2/SFRP1/CDC42/PSMD14/PSMD1/PSMB3	57
BP	GO:0055086	nucleobase-containing small molecule metabolic process	158/2216	496/11561	3.85689e-12	2.93592e-10	2.54126e-10	NME3/NAXD/DERA/GART/NUP62/MTAP/MCCC2/DLAT/VCP/EIF6/GFUS/PARK7/SAMHD1/DLST/SLC25A13/GSR/MAPK1/PPT1/UGP2/SLC25A1/DBI/NME1/SEC13/TYMP/PGAM1/AHCY/COASY/ITPA/APRT/ATP5PD/ALDOA/ENTPD1/HINT1/ERH/GMPS/KARS1/ATP5MG/GLRX/NUP155/PFKP/ACOT9/ATP5F1D/ADK/CNP/CAD/ACSL1/NAMPT/RAD50/LHPP/GAPDH/CASK/ENO1/HSD17B12/ATP5MF/DNPH1/PFKL/HMGCL/TMSB4X/ATP5PB/RAN/IDH2/ADSL/ALDH6A1/HK1/SEH1L/REXO2/UGGT1/ACAT1/ACOT13/MPI/MTH…	158
BP	GO:0001736	establishment of planar polarity	51/2216	104/11561	5.0876e-12	3.77085e-10	3.26396e-10	PSMD3/PSMD4/PSMB1/PSMD6/PSMD11/WDR1/CLTC/AP2M1/PSMA7/AP2B1/PSMB2/PSMB4/PFN1/PSMC2/PSMA1/PSMA4/PSMB6/PAFAH1B1/PSMC4/PSME2/PSMD5/PSMC1/PSMD13/PSMA3/PSMA5/PSMB7/PSMD12/PSMA2/PTK7/PSMD7/PSMD8/PSME1/PSMB8/PSMC3/AP2A2/RAC1/AP2S1/PSMD9/DAB2/PSMB5/PSMC6/PSMB10/PSMC5/PSMB9/RHOA/PSMD2/SFRP1/CDC42/PSMD14/PSMD1/PSMB3	51
BP	GO:0007164	establishment of tissue polarity	51/2216	104/11561	5.0876e-12	3.77085e-10	3.26396e-10	PSMD3/PSMD4/PSMB1/PSMD6/PSMD11/WDR1/CLTC/AP2M1/PSMA7/AP2B1/PSMB2/PSMB4/PFN1/PSMC2/PSMA1/PSMA4/PSMB6/PAFAH1B1/PSMC4/PSME2/PSMD5/PSMC1/PSMD13/PSMA3/PSMA5/PSMB7/PSMD12/PSMA2/PTK7/PSMD7/PSMD8/PSME1/PSMB8/PSMC3/AP2A2/RAC1/AP2S1/PSMD9/DAB2/PSMB5/PSMC6/PSMB10/PSMC5/PSMB9/RHOA/PSMD2/SFRP1/CDC42/PSMD14/PSMD1/PSMB3	51
BP	GO:0002218	activation of innate immune response	56/2216	120/11561	6.03005e-12	4.41134e-10	3.81835e-10	KRAS/PSMD3/PSMD4/PSMB1/PSMD6/RELA/PSMD11/RBM14/PSMA7/PSMB2/PSMB4/PSMC2/PSMA1/NFKB1/PSMA4/PSMB6/PSMC4/PSME2/PRKACA/PSMD5/PSMC1/PSMD13/PSMA3/PSMA5/PSMB7/PSMD12/PSMA2/MUC1/HMGB1/PSMD7/PSMD8/PSME1/PSMB8/IFI16/PSPC1/SKP1/XRCC5/PSMC3/PYCARD/PSMD9/PSMB5/PSMC6/NONO/PSMB10/PAK2/PSMC5/PSMB9/XRCC6/SFPQ/PRKACB/PSMD2/PSMD14/MNDA/PSMD1/PSMB3/PRKDC	56
BP	GO:0070671	response to interleukin-12	29/2216	43/11561	6.23027e-12	4.49937e-10	3.89455e-10	HSPA9/RPLP0/MTAP/CNN2/HNRNPA2B1/SNRPA1/P4HB/PPIA/AIP/RALA/PSME2/MSN/CAPZA1/RAP1B/MIF/CFL1/ANXA2/CA1/TALDO1/LMNB1/PAK2/GSTO1/CD47/LCP1/HNRNPF/SOD1/HNRNPDL/CDC42/PITPNA	29
BP	GO:0061418	regulation of transcription from RNA polymerase II promoter in response to hypoxia	40/2216	72/11561	6.4045e-12	4.56665e-10	3.95278e-10	PSMD3/PSMD4/PSMB1/PSMD6/PSMD11/PSMA7/PSMB2/PSMB4/PSMC2/PSMA1/PSMA4/ELOC/RPS27A/PSMB6/PSMC4/PSME2/PSMD5/PSMC1/PSMD13/PSMA3/PSMA5/PSMB7/PSMD12/PSMA2/PSMD7/ELOB/PSMD8/PSME1/PSMB8/PSMC3/PSMD9/PSMB5/PSMC6/PSMB10/PSMC5/PSMB9/PSMD2/PSMD14/PSMD1/PSMB3	40
BP	GO:0038093	Fc receptor signaling pathway	71/2216	170/11561	7.29633e-12	5.13753e-10	4.44692e-10	PSMD3/PSMD4/PSMB1/PSMD6/RELA/PSMD11/MAPK1/PSMA7/APPL1/CYFIP1/PSMB2/PSMB4/RAP1A/PSMC2/PSMA1/WASF2/NFKB1/PSMA4/ARPC4/PSMB6/PSMC4/PSME2/ARPC3/PSMD5/PSMC1/PSMD13/NCKAP1/PSMA3/ACTG1/MAPK3/IGKC/ARPC1A/GRB2/PSMA5/HSP90AB1/PSMB7/PSMD12/PSMA2/APPL2/PSMD7/ACTR3/ACTR2/PSMD8/PSME1/PSMB8/SKP1/PSMC3/HSP90AA1/RAC1/ARPC1B/MYO1C/PSMD9/PSMB5/PSMC6/PSMB10/ABI1/PAK2/PSMC5/PSMB9/ARPC5/CD47/PPP3CA/IGHG1/PIGR/PSMD2/CDC…	71
BP	GO:1901532	regulation of hematopoietic progenitor cell differentiation	42/2216	78/11561	7.658e-12	5.32562e-10	4.60973e-10	HSPA9/PSMD3/PSMD4/PSMB1/PSMD6/PSMD11/PSMA7/PSMB2/PSMB4/PSMC2/PSMA1/PSMA4/PSMB6/PSMC4/PSME2/PSMD5/PSMC1/PSMD13/YAP1/PSMA3/PSMA5/PSMB7/NUDT21/PSMD12/PSMA2/PSMD7/PSMD8/PSME1/PSMB8/PSMC3/PSMD9/PSMB5/PSMC6/PSMB10/PSMC5/PSMB9/EIF2AK2/PSMD2/PSMD14/PSMD1/PSMB3/PRKDC	42
BP	GO:0010972	negative regulation of G2/M transition of mitotic cell cycle	43/2216	81/11561	8.13017e-12	5.58503e-10	4.83427e-10	PSMD3/PSMD4/PSMB1/PSMD6/PSMD11/PSMA7/PSMB2/PSMB4/PSMC2/PSMA1/PSMA4/PSMB6/PSMC4/PSME2/MRE11/PSMD5/PSMC1/PSMD13/PSMA3/PSMA5/PSMB7/PSMD12/PSMA2/PSMD7/PSMD8/PSME1/PSMB8/FHL1/SKP1/PSMC3/CDK5RAP3/PSMD9/PSMB5/PSMC6/PSMB10/RAD21/PSMC5/PSMB9/PSMD2/BLM/PSMD14/PSMD1/PSMB3	43
BP	GO:0019693	ribose phosphate metabolic process	119/2216	349/11561	1.58838e-11	1.07799e-09	9.33086e-10	NME3/GART/NUP62/MCCC2/DLAT/VCP/EIF6/DLST/SLC25A13/PPT1/SLC25A1/DBI/NME1/SEC13/PGAM1/COASY/ITPA/APRT/ATP5PD/ALDOA/HINT1/GMPS/ATP5MG/NUP155/PFKP/ACOT9/ATP5F1D/ADK/CAD/ACSL1/PYGL/GAPDH/CASK/ENO1/HSD17B12/ATP5MF/G6PD/PFKL/HMGCL/TMSB4X/ATP5PB/RAN/ADSL/HK1/SEH1L/ACAT1/ACOT13/MLXIPL/ALDOC/ATP5ME/GPD1/ATP5F1C/OGDH/NUP93/ATP5F1A/UMPS/PGK1/PAICS/OPA1/ATP5PF/FBP1/PDP1/PFKM/PFAS/ATIC/COX5B/TPI1/PDHA1/PGM1/TP…	119
BP	GO:0031146	SCF-dependent proteasomal ubiquitin-dependent protein catabolic process	39/2216	71/11561	1.88828e-11	1.26627e-09	1.09605e-09	PSMD3/PSMD4/PSMB1/PSMD6/PSMD11/PSMA7/PSMB2/PSMB4/PSMC2/PSMA1/PSMA4/PSMB6/PSMC4/PSME2/PSMD5/PSMC1/PSMD13/PSMA3/PSMA5/PSMB7/PSMD12/PSMA2/PSMD7/PSMD8/PSME1/PSMB8/FBXO2/SKP1/PSMC3/PSMD9/PSMB5/PSMC6/PSMB10/PSMC5/PSMB9/PSMD2/PSMD14/PSMD1/PSMB3	39
BP	GO:0044106	cellular amine metabolic process	52/2216	111/11561	2.85734e-11	1.89357e-09	1.63903e-09	COMT/MECP2/PSMD3/PSMD4/PSMB1/HNMT/PSMD6/PARK7/PSMD11/PSMA7/PSMB2/PSMB4/VPS35/PSMC2/ABAT/PSMA1/PSMA4/PSMB6/NQO1/PSMC4/PSME2/PSMD5/PSMC1/PSMD13/PSMA3/PSMA5/PSMB7/PSMD12/PSMA2/PSMD7/PSMD8/PSME1/PSMB8/PSMC3/ATP2B4/MAOB/ALDH7A1/PSMD9/PSMB5/PSMC6/PSMB10/PSMC5/PSMB9/HPRT1/GCDH/SRM/MAOA/PSMD2/SMS/PSMD14/PSMD1/PSMB3	52
BP	GO:0030449	regulation of complement activation	32/2216	53/11561	4.14547e-11	2.71528e-09	2.35028e-09	CFB/C9/CD5L/C4BPA/C6/PROS1/CFH/CPB2/IGKC/CLU/C1QB/SERPING1/C8B/C8G/CFI/F2/VTN/C1R/C2/C3/CD81/PHB/A2M/C1QA/C8A/CD59/C1S/C1QBP/IGHG1/C5/C4BPB/C7	32
BP	GO:0009117	nucleotide metabolic process	136/2216	422/11561	5.30243e-11	3.43317e-09	2.97167e-09	NME3/NAXD/DERA/GART/NUP62/MCCC2/DLAT/VCP/EIF6/PARK7/SAMHD1/DLST/SLC25A13/MAPK1/PPT1/SLC25A1/DBI/NME1/SEC13/PGAM1/COASY/ITPA/APRT/ATP5PD/ALDOA/HINT1/GMPS/KARS1/ATP5MG/NUP155/PFKP/ACOT9/ATP5F1D/ADK/CNP/CAD/ACSL1/NAMPT/RAD50/GAPDH/CASK/ENO1/HSD17B12/ATP5MF/DNPH1/PFKL/HMGCL/TMSB4X/ATP5PB/RAN/IDH2/ADSL/HK1/SEH1L/REXO2/ACAT1/ACOT13/MTHFD1/MLXIPL/GARS1/ALDOC/ATP5ME/GPD1/ATP5F1C/OGDH/NUP93/ATP5F1A/UMPS/P…	136
BP	GO:0030198	extracellular matrix organization	113/2216	332/11561	5.93451e-11	3.79876e-09	3.28812e-09	CAV1/ITGA5/FBLN2/COL5A1/ABI3BP/FGB/FBLN5/PRSS1/VWF/NID2/MMP2/MFAP4/CTSL/MFAP2/CAPN1/COL1A2/SERPINF2/COL14A1/FGA/CDH1/ITGA2/CAPN2/LAMB2/CMA1/COL4A2/COL7A1/CD44/LAMB1/MFAP5/HTRA1/COL5A2/TIMP2/HSD17B12/LAMA4/DPT/CPB2/CTSK/FAP/COL16A1/POSTN/CTSG/P4HA1/HSPG2/COL18A1/DCN/KLKB1/COL15A1/AGRN/AGT/LUM/EMILIN1/COL6A1/SPARC/FBN1/TPSAB1/SERPINB5/ANXA2/ITGA3/TGFBI/LAMA2/COL3A1/PECAM1/LAMA3/BSG/EFEMP2/ITGB6/THS…	113
BP	GO:0009259	ribonucleotide metabolic process	115/2216	340/11561	6.24704e-11	3.95388e-09	3.42239e-09	NME3/GART/NUP62/MCCC2/DLAT/VCP/EIF6/DLST/SLC25A13/PPT1/SLC25A1/DBI/NME1/SEC13/PGAM1/COASY/ITPA/APRT/ATP5PD/ALDOA/HINT1/GMPS/ATP5MG/NUP155/PFKP/ACOT9/ATP5F1D/ADK/CAD/ACSL1/GAPDH/CASK/ENO1/HSD17B12/ATP5MF/PFKL/HMGCL/TMSB4X/ATP5PB/RAN/ADSL/HK1/SEH1L/ACAT1/ACOT13/MLXIPL/ALDOC/ATP5ME/GPD1/ATP5F1C/OGDH/NUP93/ATP5F1A/UMPS/PGK1/PAICS/OPA1/ATP5PF/FBP1/PDP1/PFKM/PFAS/ATIC/COX5B/TPI1/PDHA1/PGM1/TPR/HMGCS2/A…	115
BP	GO:0006753	nucleoside phosphate metabolic process	137/2216	427/11561	6.36729e-11	3.98522e-09	3.44951e-09	NME3/NAXD/DERA/GART/NUP62/MCCC2/DLAT/VCP/EIF6/PARK7/SAMHD1/DLST/SLC25A13/MAPK1/PPT1/SLC25A1/DBI/NME1/SEC13/PGAM1/COASY/ITPA/APRT/ATP5PD/ALDOA/HINT1/GMPS/KARS1/ATP5MG/NUP155/PFKP/ACOT9/ATP5F1D/ADK/CNP/CAD/ACSL1/NAMPT/RAD50/LHPP/GAPDH/CASK/ENO1/HSD17B12/ATP5MF/DNPH1/PFKL/HMGCL/TMSB4X/ATP5PB/RAN/IDH2/ADSL/HK1/SEH1L/REXO2/ACAT1/ACOT13/MTHFD1/MLXIPL/GARS1/ALDOC/ATP5ME/GPD1/ATP5F1C/OGDH/NUP93/ATP5F1A/U…	137
BP	GO:0009150	purine ribonucleotide metabolic process	112/2216	329/11561	7.13387e-11	4.41595e-09	3.82234e-09	NME3/GART/NUP62/MCCC2/DLAT/VCP/EIF6/DLST/SLC25A13/PPT1/SLC25A1/DBI/NME1/SEC13/PGAM1/COASY/ITPA/APRT/ATP5PD/ALDOA/HINT1/GMPS/ATP5MG/NUP155/PFKP/ACOT9/ATP5F1D/ADK/ACSL1/GAPDH/CASK/ENO1/HSD17B12/ATP5MF/PFKL/HMGCL/TMSB4X/ATP5PB/RAN/ADSL/HK1/SEH1L/ACAT1/ACOT13/MLXIPL/ALDOC/ATP5ME/GPD1/ATP5F1C/OGDH/NUP93/ATP5F1A/PGK1/PAICS/OPA1/ATP5PF/FBP1/PDP1/PFKM/PFAS/ATIC/COX5B/TPI1/PDHA1/PGM1/TPR/HMGCS2/ACLY/DLG1/…	112
BP	GO:0043062	extracellular structure organization	113/2216	333/11561	7.3267e-11	4.48601e-09	3.88299e-09	CAV1/ITGA5/FBLN2/COL5A1/ABI3BP/FGB/FBLN5/PRSS1/VWF/NID2/MMP2/MFAP4/CTSL/MFAP2/CAPN1/COL1A2/SERPINF2/COL14A1/FGA/CDH1/ITGA2/CAPN2/LAMB2/CMA1/COL4A2/COL7A1/CD44/LAMB1/MFAP5/HTRA1/COL5A2/TIMP2/HSD17B12/LAMA4/DPT/CPB2/CTSK/FAP/COL16A1/POSTN/CTSG/P4HA1/HSPG2/COL18A1/DCN/KLKB1/COL15A1/AGRN/AGT/LUM/EMILIN1/COL6A1/SPARC/FBN1/TPSAB1/SERPINB5/ANXA2/ITGA3/TGFBI/LAMA2/COL3A1/PECAM1/LAMA3/BSG/EFEMP2/ITGB6/THS…	113
BP	GO:0007015	actin filament organization	115/2216	341/11561	7.68831e-11	4.6568e-09	4.03082e-09	S100A10/GMFB/SPTB/ADD1/RAC2/IQGAP2/ACTC1/MYO1F/CAPG/DBN1/WDR1/NRP1/MYO1D/TJP1/CYFIP1/CUL3/FLNA/ARRB1/HSP90B1/APOA1/PFN1/ALDOA/SPTBN1/MYO6/ZYX/ARPC5L/SERPINF2/NEBL/TMOD2/ARFIP1/WASF2/MARCKSL1/CORO1B/ARF6/TPM2/ARPC4/ARHGAP17/ARPC3/PFN2/NCKAP1/ACTG1/TMOD3/CAPZA1/CAP1/DIAPH1/LIMA1/TMSB4X/ARPC1A/GRB2/CORO1C/DPYSL3/ENAH/MYO1B/TWF2/SORBS3/CFL1/ACTR3/ACTR2/PLS3/CTTN/TMSB10/TRIOBP/TPM1/ACTN4/TPM3/EZR/RAC1…	115
BP	GO:0006163	purine nucleotide metabolic process	119/2216	359/11561	1.23815e-10	7.41967e-09	6.42229e-09	NME3/GART/NUP62/MCCC2/DLAT/VCP/EIF6/SAMHD1/DLST/SLC25A13/PPT1/SLC25A1/DBI/NME1/SEC13/PGAM1/COASY/ITPA/APRT/ATP5PD/ALDOA/HINT1/GMPS/ATP5MG/NUP155/PFKP/ACOT9/ATP5F1D/ADK/ACSL1/GAPDH/CASK/ENO1/HSD17B12/ATP5MF/DNPH1/PFKL/HMGCL/TMSB4X/ATP5PB/RAN/ADSL/HK1/SEH1L/ACAT1/ACOT13/MTHFD1/MLXIPL/ALDOC/ATP5ME/GPD1/ATP5F1C/OGDH/NUP93/ATP5F1A/PGK1/PAICS/OPA1/ATP5PF/FBP1/PDP1/PFKM/PFAS/GPX1/ATIC/COX5B/TPI1/PDHA1/P…	119
BP	GO:0072521	purine-containing compound metabolic process	125/2216	383/11561	1.31256e-10	7.78278e-09	6.73659e-09	NME3/GART/NUP62/MTAP/MCCC2/DLAT/VCP/EIF6/SAMHD1/DLST/SLC25A13/PPT1/SLC25A1/DBI/NME1/SEC13/PGAM1/AHCY/COASY/ITPA/APRT/ATP5PD/ALDOA/HINT1/GMPS/ATP5MG/NUP155/PFKP/ACOT9/ATP5F1D/ADK/ACSL1/GAPDH/CASK/ENO1/HSD17B12/ATP5MF/DNPH1/PFKL/HMGCL/TMSB4X/ATP5PB/RAN/ADSL/HK1/SEH1L/ACAT1/ACOT13/MTHFD1/MLXIPL/ALDOC/ATP5ME/GPD1/ATP5F1C/OGDH/NUP93/ATP5F1A/PGK1/PAICS/OPA1/ATP5PF/FBP1/PDP1/PFKM/PFAS/GPX1/ATIC/COX5B/TP…	125
BP	GO:0006403	RNA localization	74/2216	190/11561	1.40556e-10	8.24739e-09	7.13874e-09	CCT4/NUP62/U2AF2/EIF6/NCBP1/SRSF4/NHP2/CCT6A/SEC13/HNRNPA2B1/KHSRP/THOC6/ENY2/RRS1/LRPPRC/NUP155/YBX1/EIF4A3/SRSF11/EIF4E/RUVBL1/RAN/PABPN1/PURA/SEH1L/PRPF6/KHDRBS1/MVP/EIF5A/XPO1/RPS15/FBL/UPF1/RBM8A/SRSF5/FIP1L1/NUP93/CHTOP/SRSF1/RUVBL2/MAGOH/CCT7/RNPS1/DDX19A/CCT2/CCT3/U2AF1/ABCE1/NPM1/MYO1C/TPR/NUP160/SRSF2/CPSF6/RANBP2/SRSF3/NUP133/CCT8/NUP205/RTRAF/DHX9/SRRM1/FLOT1/G3BP2/NUP43/SFPQ/SRSF7/HN…	74
BP	GO:0009308	amine metabolic process	53/2216	119/11561	1.96031e-10	1.13839e-08	9.85364e-09	COMT/MECP2/PSMD3/PSMD4/PSMB1/HNMT/PSMD6/PARK7/PSMD11/PSMA7/PSMB2/PSMB4/VPS35/PSMC2/ABAT/PSMA1/PSMA4/PSMB6/NQO1/PSMC4/PSME2/PSMD5/PSMC1/PSMD13/PSMA3/PSMA5/PSMB7/PSMD12/PSMA2/PSMD7/PSMD8/PSME1/PSMB8/AOC3/PSMC3/ATP2B4/MAOB/ALDH7A1/PSMD9/PSMB5/PSMC6/PSMB10/PSMC5/PSMB9/HPRT1/GCDH/SRM/MAOA/PSMD2/SMS/PSMD14/PSMD1/PSMB3	53
BP	GO:0006956	complement activation	38/2216	73/11561	2.84631e-10	1.63605e-08	1.41613e-08	CFB/C9/CD5L/C4BPA/MFAP4/C6/PROS1/CFH/IGLL5/APCS/CPB2/IGKC/CLU/C1QB/SERPING1/C8B/CFD/C8G/KRT1/CFI/F2/VTN/C1R/C2/C3/CD81/PHB/A2M/C1QA/C8A/CD59/C1S/C1QBP/IGHM/IGHG1/C5/C4BPB/C7	38
BP	GO:1902750	negative regulation of cell cycle G2/M phase transition	44/2216	92/11561	4.11724e-10	2.34267e-08	2.02776e-08	PSMD3/PSMD4/PSMB1/PSMD6/PSMD11/PSMA7/PSMB2/PSMB4/PSMC2/PSMA1/PSMA4/PSMB6/PSMC4/PSME2/MRE11/PSMD5/PSMC1/PSMD13/PSMA3/PSMA5/PSMB7/PSMD12/PSMA2/PSMD7/PSMD8/PSME1/PSMB8/FHL1/SKP1/PSMC3/CDK5RAP3/MACROH2A1/PSMD9/PSMB5/PSMC6/PSMB10/RAD21/PSMC5/PSMB9/PSMD2/BLM/PSMD14/PSMD1/PSMB3	44
BP	GO:0002223	stimulatory C-type lectin receptor signaling pathway	45/2216	96/11561	5.96632e-10	3.34473e-08	2.89512e-08	KRAS/PSMD3/PSMD4/PSMB1/PSMD6/RELA/PSMD11/PSMA7/PSMB2/PSMB4/PSMC2/PSMA1/NFKB1/PSMA4/PSMB6/PSMC4/PSME2/PRKACA/PSMD5/PSMC1/PSMD13/PSMA3/PSMA5/PSMB7/PSMD12/PSMA2/MUC1/PSMD7/PSMD8/PSME1/PSMB8/SKP1/PSMC3/PSMD9/PSMB5/PSMC6/PSMB10/PAK2/PSMC5/PSMB9/PRKACB/PSMD2/PSMD14/PSMD1/PSMB3	45
BP	GO:0090263	positive regulation of canonical Wnt signaling pathway	53/2216	122/11561	5.99713e-10	3.34473e-08	2.89512e-08	PSMD3/PSMD4/VCP/PSMB1/CAV1/PSMD6/PSMD11/PSMA7/JUP/PSMB2/PSMB4/VPS35/PSMC2/PSMA1/NFKB1/PSMA4/PSMB6/PSMC4/PSME2/PSMD5/PSMC1/PSMD13/RUVBL1/YAP1/PSMA3/PSMA5/PSMB7/PSMD12/PSMA2/CCAR2/PTK7/PSMD7/PSMD8/PSME1/PSMB8/SFRP4/PSMC3/TBL1XR1/PSMD9/COL1A1/PSMB5/PSMC6/DDX3X/PSMB10/PIN1/PSMC5/PSMB9/ILK/PSMD2/SFRP1/PSMD14/PSMD1/PSMB3	53
BP	GO:0070498	interleukin-1-mediated signaling pathway	44/2216	93/11561	6.37751e-10	3.52201e-08	3.04857e-08	PSMD3/PSMD4/PSMB1/TOLLIP/PSMD6/RELA/PSMD11/PSMA7/PSMB2/UBE2N/PSMB4/PSMC2/PSMA1/NFKB1/PSMA4/RPS27A/PSMB6/PSMC4/PSME2/PSMD5/PSMC1/PSMD13/PSMA3/MAPK3/PSMA5/PSMB7/PSMD12/PSMA2/PSMD7/PSMD8/PSME1/PSMB8/SKP1/PSMC3/PSMD9/PSMB5/PSMC6/PSMB10/PSMC5/PSMB9/PSMD2/PSMD14/PSMD1/PSMB3	44
BP	GO:0035567	non-canonical Wnt signaling pathway	54/2216	126/11561	7.59549e-10	4.13299e-08	3.57742e-08	PSMD3/PSMD4/PSMB1/PSMD6/PSMD11/CLTC/AP2M1/PSMA7/AP2B1/PSMB2/PSMB4/PFN1/PSMC2/PSMA1/PSMA4/PSMB6/PSMC4/PSME2/PSMD5/PSMC1/PSMD13/PSMA3/PSMA5/PSMB7/PSMD12/PSMA2/PTK7/PSMD7/PSMD8/PSME1/PSMB8/AGO1/SFRP4/PSMC3/AP2A2/RAC1/CTNNB1/GNB1/AP2S1/PSMD9/DAB2/PSMB5/PSMC6/PSMB10/PSMC5/PSMB9/RHOA/PPP3CA/PSMD2/SFRP1/CDC42/PSMD14/PSMD1/PSMB3	54
BP	GO:0042773	ATP synthesis coupled electron transport	36/2216	69/11561	7.70395e-10	4.13299e-08	3.57742e-08	COX4I1/NDUFB1/MECP2/NDUFA9/PARK7/NDUFS5/CYCS/NDUFA13/UQCRFS1/COX6B1/NDUFAB1/NDUFS1/UQCRC1/UQCRC2/NDUFA7/NDUFA8/NDUFA10/COQ9/UQCRB/NDUFS7/COX5A/COX5B/NDUFA6/COX6C/NDUFS6/NDUFA5/NDUFS3/SDHA/DLD/NDUFA4/NDUFS2/NDUFB8/NDUFV2/NDUFV1/NDUFA2/CYC1	36
BP	GO:0042775	mitochondrial ATP synthesis coupled electron transport	36/2216	69/11561	7.70395e-10	4.13299e-08	3.57742e-08	COX4I1/NDUFB1/MECP2/NDUFA9/PARK7/NDUFS5/CYCS/NDUFA13/UQCRFS1/COX6B1/NDUFAB1/NDUFS1/UQCRC1/UQCRC2/NDUFA7/NDUFA8/NDUFA10/COQ9/UQCRB/NDUFS7/COX5A/COX5B/NDUFA6/COX6C/NDUFS6/NDUFA5/NDUFS3/SDHA/DLD/NDUFA4/NDUFS2/NDUFB8/NDUFV2/NDUFV1/NDUFA2/CYC1	36
BP	GO:2000736	regulation of stem cell differentiation	46/2216	100/11561	8.37849e-10	4.39501e-08	3.80421e-08	HSPA9/PSMD3/PSMD4/PSMB1/PSMD6/PSMD11/PSMA7/PSMB2/PSMB4/PSMC2/PTN/PSMA1/PSMA4/PSMB6/PSMC4/PSME2/PSMD5/PSMC1/PSMD13/YAP1/PSMA3/PSMA5/PSMB7/NUDT21/PSMD12/PSMA2/PSMD7/PSMD8/PSME1/PSMB8/PSMC3/TACSTD2/PSMD9/PSMB5/PSMC6/PSMB10/STAT3/PSMC5/PSMB9/EIF2AK2/PSMD2/HNRNPU/PSMD14/PSMD1/PSMB3/PRKDC	46
BP	GO:0007599	hemostasis	102/2216	302/11561	8.39853e-10	4.39501e-08	3.80421e-08	CSRP1/PLAT/CAV1/PRDX2/F13A1/MAPK1/RAB5A/FGB/PRKAR2B/VWF/FLNA/ARRB1/HSPB1/ENTPD1/PTPN11/MYL12A/PLSCR1/PROS1/COL1A2/SERPINF2/TLN1/ABAT/PABPC4/FGA/ITGA2/VPS45/GNAS/HBB/F9/HDAC1/PRKACA/KNG1/CPB2/PRCP/ACTG1/CAPZA1/MAPK3/APOH/FAP/CD36/CD9/KLKB1/SERPING1/RCOR1/APOE/VCL/AP3B1/METAP1/MYH9/ANXA2/STXBP3/HBD/CBX5/EHD2/COL3A1/RAC1/KRT1/GNB1/F2/ANXA5/ANXA7/HRG/SERPINA1/CAPZB/EHD1/VTN/COL1A1/H3C10/CLIC1/SERPINC…	102
BP	GO:0006405	RNA export from nucleus	50/2216	113/11561	8.42643e-10	4.39501e-08	3.80421e-08	NUP62/U2AF2/EIF6/NCBP1/SRSF4/SEC13/HNRNPA2B1/THOC6/ENY2/RRS1/NUP155/EIF4A3/SRSF11/EIF4E/RAN/PABPN1/SEH1L/KHDRBS1/EIF5A/XPO1/RPS15/UPF1/RBM8A/SRSF5/FIP1L1/NUP93/CHTOP/SRSF1/MAGOH/RNPS1/DDX19A/U2AF1/ABCE1/NPM1/TPR/NUP160/SRSF2/CPSF6/RANBP2/SRSF3/NUP133/NUP205/DHX9/SRRM1/NUP43/SRSF7/SSB/HNRNPA1/NUP98/RAE1	50
BP	GO:0048026	positive regulation of mRNA splicing, via spliceosome	14/2216	15/11561	1.07786e-09	5.57024e-08	4.82147e-08	PRDX6/NCBP1/SNW1/TRA2B/PRPF19/RBM3/THRAP3/DAZAP1/TRA2A/SNRNP70/SF3B4/CIRBP/NCL/NUP98	14
BP	GO:0051169	nuclear transport	99/2216	293/11561	1.45566e-09	7.4543e-08	6.45226e-08	PHB2/HSPA9/SNRPE/NUP62/U2AF2/RPL23/EIF6/NCBP1/PARK7/SRSF4/MAPK1/SNRPD1/PML/APPL1/SEC13/XPO7/HNRNPA2B1/JUP/FLNA/TNPO2/MAPK14/THOC6/ENY2/RRS1/PTPN11/HMGA1/TRIM28/TARDBP/NUP155/CDH1/EIF4A3/SRSF11/PRKACA/EIF4E/ANP32B/YWHAE/ELAVL1/IPO5/RAN/PABPN1/TXN/CD36/SEH1L/HSP90AB1/KHDRBS1/EIF5A/XPO1/APPL2/RPS15/TNPO1/SFN/UPF1/AGT/RBM8A/SRSF5/FIP1L1/NUP93/CHTOP/SRSF1/LMNA/MAGOH/RNPS1/DDX19A/SNRPD2/SNRPD3/U2AF1/AB…	99
BP	GO:0071166	ribonucleoprotein complex localization	47/2216	105/11561	1.69038e-09	8.56331e-08	7.4122e-08	NUP62/U2AF2/EIF6/NCBP1/SRSF4/SEC13/HNRNPA2B1/THOC6/ENY2/RRS1/NUP155/EIF4A3/SRSF11/EIF4E/PRPF31/RAN/PABPN1/SEH1L/EIF5A/XPO1/RPS15/UPF1/RBM8A/SRSF5/FIP1L1/NUP93/CHTOP/SRSF1/MAGOH/RNPS1/DDX19A/U2AF1/ABCE1/NPM1/TPR/NUP160/SRSF2/RANBP2/SRSF3/NUP133/NUP205/SRRM1/NUP43/SRSF7/SSB/NUP98/RAE1	47
BP	GO:0010499	proteasomal ubiquitin-independent protein catabolic process	16/2216	19/11561	1.70263e-09	8.56331e-08	7.4122e-08	PSMB1/PSMA7/PSMB2/PSMB4/PSMA1/PSMA4/PSMB6/PSMA3/PSMA5/PSMB7/PSMA2/PSMB8/PSMB5/PSMB10/PSMB9/PSMB3	16
BP	GO:0044282	small molecule catabolic process	118/2216	369/11561	1.74711e-09	8.70927e-08	7.53853e-08	MPST/DERA/ACADVL/MCCC2/AKR1C3/HIBCH/ABHD10/HNMT/PARK7/DDAH2/LIPE/ECHDC1/DLST/GLS/HSD17B10/ECHS1/MCCC1/PGD/DCXR/TYMP/BCKDHA/PGAM1/AHCY/ACAA2/ALDOA/ENTPD1/HADH/ACADM/ABAT/ACAT2/PFKP/QDPR/ECI1/PON1/LYPLA2/AKR1A1/CD44/PCCA/ALDH2/HADHA/GAPDH/ENO1/ECI2/PCCB/CRYL1/PFKL/HMGCL/PCBD1/GUSB/HEXB/TKFC/ALDH6A1/IVD/HK1/ACADS/CPT2/GOT2/ACAT1/ETFDH/GCSH/ALDOC/DDAH1/OGDH/APOE/GLUD1/ESD/HEXA/DECR1/ECH1/OAT/GOT1/DBT…	118
BP	GO:0007596	blood coagulation	100/2216	298/11561	1.82873e-09	9.03617e-08	7.82149e-08	CSRP1/PLAT/CAV1/PRDX2/F13A1/MAPK1/RAB5A/FGB/PRKAR2B/VWF/FLNA/ARRB1/HSPB1/ENTPD1/PTPN11/MYL12A/PLSCR1/PROS1/COL1A2/SERPINF2/TLN1/ABAT/PABPC4/FGA/ITGA2/VPS45/GNAS/HBB/F9/HDAC1/PRKACA/KNG1/CPB2/PRCP/ACTG1/CAPZA1/MAPK3/APOH/FAP/CD36/CD9/KLKB1/SERPING1/RCOR1/APOE/VCL/AP3B1/METAP1/MYH9/ANXA2/STXBP3/HBD/CBX5/EHD2/COL3A1/RAC1/KRT1/GNB1/F2/ANXA5/HRG/SERPINA1/CAPZB/EHD1/VTN/COL1A1/H3C10/CLIC1/SERPINC1/GNAQ…	100
BP	GO:0002220	innate immune response activating cell surface receptor signaling pathway	45/2216	99/11561	2.05079e-09	1.00453e-07	8.69496e-08	KRAS/PSMD3/PSMD4/PSMB1/PSMD6/RELA/PSMD11/PSMA7/PSMB2/PSMB4/PSMC2/PSMA1/NFKB1/PSMA4/PSMB6/PSMC4/PSME2/PRKACA/PSMD5/PSMC1/PSMD13/PSMA3/PSMA5/PSMB7/PSMD12/PSMA2/MUC1/PSMD7/PSMD8/PSME1/PSMB8/SKP1/PSMC3/PSMD9/PSMB5/PSMC6/PSMB10/PAK2/PSMC5/PSMB9/PRKACB/PSMD2/PSMD14/PSMD1/PSMB3	45
BP	GO:0022613	ribonucleoprotein complex biogenesis	114/2216	355/11561	2.52597e-09	1.22662e-07	1.06173e-07	RPLP0/RPL27/RPS14/SNRPE/PTGES3/EIF3A/EIF3H/EIF3K/EIF6/LSM2/NCBP1/EIF3B/MCTS1/NHP2/SNRPD1/EIF2S3/EIF3F/SF3A3/PRPF8/TRMT112/EIF3L/LUC7L2/DDX21/RRS1/EIF3M/GAR1/RPS6/DENR/RPL23A/RPS28/PRPF19/EIF4A3/RPS10/RPL35A/RPL38/THUMPD1/RPL12/EIF3D/RUVBL1/PUF60/NOL3/PRPF31/SNRPC/RAN/SART3/RPS5/SF3B1/PRPF6/SF3A2/HSP90AB1/NUDT21/XPO1/SNRNP200/RPS15/ADAR/FBL/RPL35/LSM4/RPS27/RPS7/SF3A1/SRSF5/EIF3E/AGO1/RPS2/EIF5/SR…	114
BP	GO:0046390	ribose phosphate biosynthetic process	63/2216	161/11561	2.63209e-09	1.26723e-07	1.09688e-07	NME3/GART/DLAT/VCP/SLC25A13/PPT1/SLC25A1/NME1/COASY/APRT/ATP5PD/ALDOA/GMPS/ATP5MG/ATP5F1D/ADK/CAD/ACSL1/PYGL/ENO1/HSD17B12/ATP5MF/G6PD/TMSB4X/ATP5PB/ADSL/ACAT1/ATP5ME/ATP5F1C/ATP5F1A/UMPS/PAICS/ATP5PF/PDP1/PFAS/ATIC/COX5B/PDHA1/ACLY/PDHB/PARP1/STAT3/PKM/PRPS1/DLD/TKT/STOML2/HPRT1/ACSL3/SLC25A12/GCDH/IMPDH2/AK2/TECR/PAPSS1/ATP5PO/GSTZ1/ADSS2/FASN/CMPK1/AK1/CYC1/ATP5F1B	63
BP	GO:0002758	innate immune response-activating signal transduction	45/2216	100/11561	3.04319e-09	1.45274e-07	1.25745e-07	KRAS/PSMD3/PSMD4/PSMB1/PSMD6/RELA/PSMD11/PSMA7/PSMB2/PSMB4/PSMC2/PSMA1/NFKB1/PSMA4/PSMB6/PSMC4/PSME2/PRKACA/PSMD5/PSMC1/PSMD13/PSMA3/PSMA5/PSMB7/PSMD12/PSMA2/MUC1/PSMD7/PSMD8/PSME1/PSMB8/SKP1/PSMC3/PSMD9/PSMB5/PSMC6/PSMB10/PAK2/PSMC5/PSMB9/PRKACB/PSMD2/PSMD14/PSMD1/PSMB3	45
BP	GO:0050817	coagulation	100/2216	301/11561	3.34713e-09	1.5844e-07	1.37142e-07	CSRP1/PLAT/CAV1/PRDX2/F13A1/MAPK1/RAB5A/FGB/PRKAR2B/VWF/FLNA/ARRB1/HSPB1/ENTPD1/PTPN11/MYL12A/PLSCR1/PROS1/COL1A2/SERPINF2/TLN1/ABAT/PABPC4/FGA/ITGA2/VPS45/GNAS/HBB/F9/HDAC1/PRKACA/KNG1/CPB2/PRCP/ACTG1/CAPZA1/MAPK3/APOH/FAP/CD36/CD9/KLKB1/SERPING1/RCOR1/APOE/VCL/AP3B1/METAP1/MYH9/ANXA2/STXBP3/HBD/CBX5/EHD2/COL3A1/RAC1/KRT1/GNB1/F2/ANXA5/HRG/SERPINA1/CAPZB/EHD1/VTN/COL1A1/H3C10/CLIC1/SERPINC1/GNAQ…	100
BP	GO:0006888	endoplasmic reticulum to Golgi vesicle-mediated transport	64/2216	166/11561	3.96421e-09	1.8597e-07	1.60971e-07	SPTB/TMED2/VCP/SEC23IP/USO1/SEC13/CUL3/BCAP31/ANK3/SAR1A/ACTR1A/DYNC1H1/SPTBN1/PROS1/LMAN2/NSF/VAPB/DYNLL1/F9/GOLGA2/COL7A1/CAPZA1/SAR1B/RAB1B/ARF4/COPB2/COPZ1/VAPA/TFG/DCTN2/SEC22B/COPG1/F2/DYNC1I2/SERPINA1/COPE/CAPZB/SEC24C/HYOU1/CTSC/TMED9/NRBP1/SEC23B/TMED10/SEC23A/COPB1/CD59/LMAN1/DCTN4/SEC31A/DCTN1/RAB1A/SCFD1/MCFD2/NAPA/COPA/CAPZA2/ARCN1/SEC24D/PEF1/DYNC1LI2/CTSZ/SPTAN1/PDCD6	64
BP	GO:0043620	regulation of DNA-templated transcription in response to stress	46/2216	104/11561	4.02775e-09	1.8597e-07	1.60971e-07	PSMD3/PSMD4/PSMB1/PSMD6/RELA/PSMD11/PSMA7/PSMB2/PSMB4/PSMC2/PSMA1/PSMA4/ELOC/RPS27A/PSMB6/PSMC4/PSME2/PSMD5/PSMC1/PSMD13/DNAJB1/PSMA3/BCLAF1/PSMA5/PSMB7/PSMD12/PSMA2/MUC1/HSPA5/PSMD7/ELOB/PSMD8/PSME1/PSMB8/PSMC3/PSMD9/PSMB5/PSMC6/PSMB10/PSMC5/PSMB9/GCN1/PSMD2/PSMD14/PSMD1/PSMB3	46
BP	GO:0071426	ribonucleoprotein complex export from nucleus	46/2216	104/11561	4.02775e-09	1.8597e-07	1.60971e-07	NUP62/U2AF2/EIF6/NCBP1/SRSF4/SEC13/HNRNPA2B1/THOC6/ENY2/RRS1/NUP155/EIF4A3/SRSF11/EIF4E/RAN/PABPN1/SEH1L/EIF5A/XPO1/RPS15/UPF1/RBM8A/SRSF5/FIP1L1/NUP93/CHTOP/SRSF1/MAGOH/RNPS1/DDX19A/U2AF1/ABCE1/NPM1/TPR/NUP160/SRSF2/RANBP2/SRSF3/NUP133/NUP205/SRRM1/NUP43/SRSF7/SSB/NUP98/RAE1	46
BP	GO:0042060	wound healing	137/2216	452/11561	4.41906e-09	2.02379e-07	1.75174e-07	CSRP1/PLAT/MYOF/CAV1/ITGA5/PLEC/PRDX2/F13A1/MACF1/MAPK1/COL5A1/RAB5A/FGB/PRKAR2B/PDGFRB/VWF/FLNA/ARRB1/HSPB1/ENTPD1/SDC1/PTPN11/MYL12A/PLSCR1/PROS1/COL1A2/SERPINF2/TLN1/ANXA1/PPL/ABAT/PABPC4/FGA/ITGA2/VPS45/GNAS/CORO1B/HBB/F9/HDAC1/PRKACA/CD44/KNG1/APCS/CASK/CPB2/PRCP/ACTG1/CAPZA1/MAPK3/APOH/FAP/CD36/POSTN/CD9/DCN/KLKB1/SERPING1/ANXA6/PTK7/DSP/RCOR1/MYH10/APOE/VCL/SPARC/TPM1/AP3B1/METAP1/MYH9/ANX…	137
BP	GO:0006418	tRNA aminoacylation for protein translation	23/2216	36/11561	4.89766e-09	2.22488e-07	1.9258e-07	VARS1/KARS1/AIMP2/FARSA/IARS1/NARS1/MARS1/EPRS1/GARS1/LARS1/QARS1/RARS1/AIMP1/SARS1/PPA1/EEF1E1/TARS1/YARS1/AARS1/PPA2/WARS1/DARS1/IARS2	23
BP	GO:0043618	regulation of transcription from RNA polymerase II promoter in response to stress	44/2216	98/11561	4.96027e-09	2.23295e-07	1.93279e-07	PSMD3/PSMD4/PSMB1/PSMD6/PSMD11/PSMA7/PSMB2/PSMB4/PSMC2/PSMA1/PSMA4/ELOC/RPS27A/PSMB6/PSMC4/PSME2/PSMD5/PSMC1/PSMD13/DNAJB1/PSMA3/PSMA5/PSMB7/PSMD12/PSMA2/MUC1/HSPA5/PSMD7/ELOB/PSMD8/PSME1/PSMB8/PSMC3/PSMD9/PSMB5/PSMC6/PSMB10/PSMC5/PSMB9/GCN1/PSMD2/PSMD14/PSMD1/PSMB3	44
BP	GO:0008064	regulation of actin polymerization or depolymerization	57/2216	142/11561	4.99471e-09	2.23295e-07	1.93279e-07	GMFB/SPTB/ADD1/IQGAP2/CAPG/DBN1/WDR1/CYFIP1/PFN1/SPTBN1/ARPC5L/TMOD2/ARFIP1/WASF2/CORO1B/ARF6/ARPC4/ARPC3/PFN2/NCKAP1/TMOD3/CAPZA1/LIMA1/TMSB4X/ARPC1A/GRB2/TWF2/CFL1/ACTR3/ACTR2/CTTN/TMSB10/TRIOBP/GSN/ARPC1B/RDX/PYCARD/LMOD1/CTNNA2/CAPZB/MYO1C/DLG1/CORO1A/ADD3/HCLS1/ARPC5/VASP/GMFG/RHOA/CAPZA2/BIN1/ARPC2/SPTAN1/FLII/DSTN/SVIL/TWF1	57
BP	GO:0052547	regulation of peptidase activity	114/2216	359/11561	5.1919e-09	2.30283e-07	1.99328e-07	ARL6IP1/FIS1/VCP/RPS3/CAV1/PARK7/AMBP/UBE2Z/CSTB/PML/BCAP31/ARRB1/MAPK14/FAM162A/UBXN1/ITIH5/SERPINF1/PROS1/ECM1/KARS1/SERPINF2/CYCS/CTSD/NDUFA13/GRN/HDAC1/PICALM/LXN/PSME2/LTF/SERPINA4/COL7A1/CD44/KNG1/GAPDH/ANP32B/BAX/YWHAE/TIMP2/USP14/PSMA3/NOL3/MAPK3/SERPINB6/LAMTOR5/HSPD1/RCN3/SERPINA3/HMGB1/SERPING1/MBP/SFN/AGT/LGMN/PEBP1/PSME1/PSMB8/IFI16/SERPINB5/DDRGK1/PCOLCE/RPS27L/SERPINA6/ANXA2/DIABLO…	114
BP	GO:0001732	formation of cytoplasmic translation initiation complex	13/2216	14/11561	5.2788e-09	2.32308e-07	2.01081e-07	EIF3A/EIF3H/EIF3K/EIF3B/EIF3F/EIF3L/EIF3M/EIF3D/EIF3E/EIF5/EIF2S2/EIF3I/EIF3G	13
BP	GO:0030833	regulation of actin filament polymerization	53/2216	129/11561	6.59603e-09	2.88027e-07	2.49309e-07	GMFB/SPTB/ADD1/IQGAP2/CAPG/DBN1/CYFIP1/PFN1/SPTBN1/ARPC5L/TMOD2/ARFIP1/WASF2/CORO1B/ARF6/ARPC4/ARPC3/PFN2/NCKAP1/TMOD3/CAPZA1/TMSB4X/ARPC1A/GRB2/TWF2/ACTR3/ACTR2/CTTN/TMSB10/TRIOBP/GSN/ARPC1B/RDX/PYCARD/LMOD1/CTNNA2/CAPZB/MYO1C/DLG1/CORO1A/ADD3/HCLS1/ARPC5/VASP/GMFG/RHOA/CAPZA2/BIN1/ARPC2/SPTAN1/FLII/SVIL/TWF1	53
BP	GO:0030832	regulation of actin filament length	57/2216	143/11561	6.77512e-09	2.93571e-07	2.54108e-07	GMFB/SPTB/ADD1/IQGAP2/CAPG/DBN1/WDR1/CYFIP1/PFN1/SPTBN1/ARPC5L/TMOD2/ARFIP1/WASF2/CORO1B/ARF6/ARPC4/ARPC3/PFN2/NCKAP1/TMOD3/CAPZA1/LIMA1/TMSB4X/ARPC1A/GRB2/TWF2/CFL1/ACTR3/ACTR2/CTTN/TMSB10/TRIOBP/GSN/ARPC1B/RDX/PYCARD/LMOD1/CTNNA2/CAPZB/MYO1C/DLG1/CORO1A/ADD3/HCLS1/ARPC5/VASP/GMFG/RHOA/CAPZA2/BIN1/ARPC2/SPTAN1/FLII/DSTN/SVIL/TWF1	57
BP	GO:0050657	nucleic acid transport	62/2216	161/11561	7.29418e-09	3.11274e-07	2.69431e-07	NUP62/U2AF2/EIF6/NCBP1/SRSF4/SEC13/HNRNPA2B1/KHSRP/THOC6/ENY2/RRS1/LRPPRC/NUP155/YBX1/EIF4A3/SRSF11/EIF4E/RAN/PABPN1/PURA/SEH1L/KHDRBS1/MVP/EIF5A/XPO1/RPS15/UPF1/RBM8A/SRSF5/FIP1L1/NUP93/CHTOP/SRSF1/MAGOH/RNPS1/DDX19A/U2AF1/ABCE1/NPM1/MYO1C/TPR/NUP160/SRSF2/CPSF6/RANBP2/SRSF3/NUP133/NUP205/RTRAF/DHX9/SRRM1/FLOT1/G3BP2/NUP43/SFPQ/SRSF7/HNRNPU/SSB/HNRNPA1/TST/NUP98/RAE1	62
BP	GO:0050658	RNA transport	62/2216	161/11561	7.29418e-09	3.11274e-07	2.69431e-07	NUP62/U2AF2/EIF6/NCBP1/SRSF4/SEC13/HNRNPA2B1/KHSRP/THOC6/ENY2/RRS1/LRPPRC/NUP155/YBX1/EIF4A3/SRSF11/EIF4E/RAN/PABPN1/PURA/SEH1L/KHDRBS1/MVP/EIF5A/XPO1/RPS15/UPF1/RBM8A/SRSF5/FIP1L1/NUP93/CHTOP/SRSF1/MAGOH/RNPS1/DDX19A/U2AF1/ABCE1/NPM1/MYO1C/TPR/NUP160/SRSF2/CPSF6/RANBP2/SRSF3/NUP133/NUP205/RTRAF/DHX9/SRRM1/FLOT1/G3BP2/NUP43/SFPQ/SRSF7/HNRNPU/SSB/HNRNPA1/TST/NUP98/RAE1	62
BP	GO:0038095	Fc-epsilon receptor signaling pathway	47/2216	109/11561	7.47705e-09	3.16678e-07	2.74109e-07	PSMD3/PSMD4/PSMB1/PSMD6/RELA/PSMD11/MAPK1/PSMA7/PSMB2/PSMB4/PSMC2/PSMA1/NFKB1/PSMA4/PSMB6/PSMC4/PSME2/PSMD5/PSMC1/PSMD13/PSMA3/MAPK3/IGKC/GRB2/PSMA5/PSMB7/PSMD12/PSMA2/PSMD7/PSMD8/PSME1/PSMB8/SKP1/PSMC3/RAC1/PSMD9/PSMB5/PSMC6/PSMB10/PAK2/PSMC5/PSMB9/PPP3CA/PSMD2/PSMD14/PSMD1/PSMB3	47
BP	GO:1990748	cellular detoxification	39/2216	83/11561	7.60323e-09	3.19613e-07	2.76649e-07	PRDX6/GSTM2/PARK7/PRDX2/GSR/FBLN5/HP/APOA4/GSTP1/CLIC2/GSTT1/HBB/NQO1/CAT/AKR1A1/NNT/GSTM3/TXN/CD36/MPO/GPX4/CCS/APOE/ESD/TXNRD1/GPX3/HBD/GSTK1/GPX1/PRDX3/ADH5/GSTO1/S100A9/SOD1/ALB/PRDX4/GSTZ1/PRDX1/SOD3	39
BP	GO:0010389	regulation of G2/M transition of mitotic cell cycle	65/2216	172/11561	7.65981e-09	3.19613e-07	2.76649e-07	MECP2/TUBB4A/PSMD3/PSMD4/PSMB1/PSMD6/PSMD11/PSMA7/PRKAR2B/PSMB2/ACTR1A/PSMB4/DYNC1H1/VPS4B/PSMC2/PSMA1/DYNLL1/OFD1/PSMA4/PPP2R1A/PSMB6/PAFAH1B1/PSMC4/PSME2/PRKACA/MRE11/PSMD5/HSPA2/PSMC1/PSMD13/YWHAE/PSMA3/PSMA5/PSMB7/PSMD12/PSMA2/PSMD7/PSMD8/PSME1/PSMB8/MAPRE1/DCTN2/FHL1/SKP1/PSMC3/HSP90AA1/DYNC1I2/CDK5RAP3/TUBA4A/PSMD9/PSMB5/PSMC6/PSMB10/TUBB4B/TUBA1A/TUBB/RAD21/PSMC5/PSMB9/DCTN1/PSMD2/BLM/PSMD…	65
BP	GO:0006913	nucleocytoplasmic transport	96/2216	290/11561	8.49077e-09	3.5168e-07	3.04406e-07	PHB2/HSPA9/SNRPE/NUP62/U2AF2/RPL23/EIF6/NCBP1/PARK7/SRSF4/MAPK1/SNRPD1/PML/APPL1/SEC13/XPO7/HNRNPA2B1/JUP/FLNA/TNPO2/MAPK14/THOC6/ENY2/RRS1/PTPN11/TRIM28/TARDBP/NUP155/CDH1/EIF4A3/SRSF11/PRKACA/EIF4E/ANP32B/YWHAE/ELAVL1/IPO5/RAN/PABPN1/TXN/CD36/SEH1L/HSP90AB1/KHDRBS1/EIF5A/XPO1/APPL2/RPS15/TNPO1/SFN/UPF1/AGT/RBM8A/SRSF5/FIP1L1/NUP93/CHTOP/SRSF1/LMNA/MAGOH/RNPS1/DDX19A/SNRPD2/SNRPD3/U2AF1/ABCE1/NP…	96
BP	GO:0002920	regulation of humoral immune response	34/2216	68/11561	9.52333e-09	3.89307e-07	3.36975e-07	CFB/C9/CD5L/C4BPA/C6/PROS1/CFH/CPB2/IGKC/CLU/C1QB/SERPING1/C8B/C8G/HPX/CFI/F2/VTN/C1R/C2/C3/CD81/PHB/A2M/C1QA/C8A/CD59/C1S/C1QBP/IGHG1/PTPN6/C5/C4BPB/C7	34
BP	GO:0009205	purine ribonucleoside triphosphate metabolic process	32/2216	62/11561	9.53744e-09	3.89307e-07	3.36975e-07	NME3/VCP/SLC25A13/NME1/ITPA/ATP5PD/ALDOA/ATP5MG/ATP5F1D/ENO1/ATP5MF/TMSB4X/ATP5PB/RAN/ATP5ME/ATP5F1C/ATP5F1A/OPA1/ATP5PF/COX5B/PARP1/STAT3/PKM/GNAI3/STOML2/RAB23/SLC25A12/IMPDH2/RHOA/ATP5PO/CYC1/ATP5F1B	32
BP	GO:0048024	regulation of mRNA splicing, via spliceosome	41/2216	90/11561	9.79194e-09	3.9682e-07	3.43478e-07	U2AF2/SAP18/PRDX6/NCBP1/SRSF4/HNRNPA2B1/SNW1/TRA2B/RBM4B/LARP7/PRPF19/RBM3/DDX5/THRAP3/PUF60/PTBP1/SART3/HNRNPL/DAZAP1/KHDRBS1/TRA2A/SNRNP70/SF3B4/RBM8A/SRSF5/CIRBP/SRSF1/SF1/MAGOH/RNPS1/SMU1/DDX17/SRSF2/SRSF3/C1QBP/SRSF7/HNRNPU/RBM39/HNRNPA1/NCL/NUP98	41
BP	GO:0016054	organic acid catabolic process	80/2216	229/11561	1.02642e-08	4.1006e-07	3.54938e-07	MPST/ACADVL/MCCC2/HIBCH/ABHD10/HNMT/DDAH2/LIPE/ECHDC1/DLST/GLS/HSD17B10/ECHS1/MCCC1/PGD/DCXR/BCKDHA/AHCY/ACAA2/HADH/ACADM/ABAT/ACAT2/QDPR/ECI1/PON1/LYPLA2/AKR1A1/CD44/PCCA/HADHA/ECI2/PCCB/CRYL1/HMGCL/PCBD1/GUSB/HEXB/ALDH6A1/IVD/ACADS/CPT2/GOT2/ACAT1/ETFDH/GCSH/DDAH1/OGDH/GLUD1/HEXA/DECR1/ECH1/OAT/GOT1/DBT/ACAA1/CRAT/ATP2B4/ALDH7A1/NAGK/SORD/BCKDHB/BCAT2/BDH2/SHMT1/PCYOX1/ACADSB/HSD17B4/HADHB/FAH/…	80
BP	GO:0046395	carboxylic acid catabolic process	80/2216	229/11561	1.02642e-08	4.1006e-07	3.54938e-07	MPST/ACADVL/MCCC2/HIBCH/ABHD10/HNMT/DDAH2/LIPE/ECHDC1/DLST/GLS/HSD17B10/ECHS1/MCCC1/PGD/DCXR/BCKDHA/AHCY/ACAA2/HADH/ACADM/ABAT/ACAT2/QDPR/ECI1/PON1/LYPLA2/AKR1A1/CD44/PCCA/HADHA/ECI2/PCCB/CRYL1/HMGCL/PCBD1/GUSB/HEXB/ALDH6A1/IVD/ACADS/CPT2/GOT2/ACAT1/ETFDH/GCSH/DDAH1/OGDH/GLUD1/HEXA/DECR1/ECH1/OAT/GOT1/DBT/ACAA1/CRAT/ATP2B4/ALDH7A1/NAGK/SORD/BCKDHB/BCAT2/BDH2/SHMT1/PCYOX1/ACADSB/HSD17B4/HADHB/FAH/…	80
BP	GO:0006611	protein export from nucleus	58/2216	148/11561	1.04864e-08	4.15983e-07	3.60065e-07	HSPA9/NUP62/U2AF2/EIF6/NCBP1/PARK7/SRSF4/SEC13/XPO7/HNRNPA2B1/THOC6/ENY2/RRS1/PTPN11/NUP155/EIF4A3/SRSF11/PRKACA/EIF4E/ANP32B/YWHAE/RAN/PABPN1/TXN/SEH1L/EIF5A/XPO1/RPS15/SFN/UPF1/RBM8A/SRSF5/FIP1L1/NUP93/CHTOP/SRSF1/MAGOH/RNPS1/DDX19A/U2AF1/ABCE1/NPM1/TPR/NUP160/EMD/SRSF2/RANBP2/SRSF3/AHCYL1/NUP133/NUP205/SRRM1/NUP43/SRSF7/SSB/NUP98/RAE1/CALR	58
BP	GO:0036294	cellular response to decreased oxygen levels	69/2216	188/11561	1.09042e-08	4.29535e-07	3.71795e-07	PHB2/PSMD3/PSMD4/PSMB1/PSMD6/PSMD11/PSMA7/PSMB2/P4HB/ACAA2/PSMB4/FAM162A/PSMC2/PTN/PSMA1/PSMA4/ELOC/RPS27A/PSMB6/PSMC4/NAMPT/PSME2/PSMD5/PSMC1/PSMD13/ENO1/PSMA3/NOL3/DNM1L/PSMA5/PSMB7/PSMD12/PSMA2/PSMD7/ELOB/PSMD8/PSME1/DDAH1/PSMB8/S100B/LMNA/PSMC3/PGK1/OPA1/STUB1/GNB1/CHCHD2/PSMD9/PSMB5/PSMC6/HYOU1/PTGIS/CD34/PSMB10/NDRG1/STC2/PSMC5/AQP1/PSMB9/ERO1A/ROCK2/AIFM1/HP1BP3/PSMD2/SFRP1/NPEPPS/PSMD14/P…	69
BP	GO:0071453	cellular response to oxygen levels	73/2216	203/11561	1.12756e-08	4.41079e-07	3.81787e-07	PHB2/ATP6V1A/PSMD3/PSMD4/PSMB1/CAV1/PSMD6/PSMD11/PSMA7/PSMB2/P4HB/ACAA2/PSMB4/FAM162A/PSMC2/PTN/PSMA1/PSMA4/ELOC/RPS27A/PSMB6/PSMC4/NAMPT/PSME2/PSMD5/PSMC1/PSMD13/ENO1/PSMA3/NOL3/DNM1L/PSMA5/PSMB7/PSMD12/PSMA2/PSMD7/ELOB/PSMD8/PSME1/DDAH1/PSMB8/S100B/ATG7/LMNA/PSMC3/PGK1/OPA1/STUB1/GNB1/CHCHD2/PSMD9/PSMB5/PSMC6/HYOU1/PTGIS/CD34/PSMB10/NDRG1/ATP6V1G1/STC2/PSMC5/AQP1/PSMB9/ERO1A/ROCK2/AIFM1/HP1BP3/…	73
BP	GO:0051168	nuclear export	62/2216	163/11561	1.26882e-08	4.92915e-07	4.26655e-07	HSPA9/NUP62/U2AF2/EIF6/NCBP1/PARK7/SRSF4/SEC13/XPO7/HNRNPA2B1/THOC6/ENY2/RRS1/PTPN11/NUP155/EIF4A3/SRSF11/PRKACA/EIF4E/ANP32B/YWHAE/RAN/PABPN1/TXN/SEH1L/KHDRBS1/EIF5A/XPO1/RPS15/SFN/UPF1/RBM8A/SRSF5/FIP1L1/NUP93/CHTOP/SRSF1/MAGOH/RNPS1/DDX19A/U2AF1/ABCE1/NPM1/TPR/NUP160/EMD/SRSF2/CPSF6/RANBP2/SRSF3/AHCYL1/NUP133/NUP205/DHX9/SRRM1/NUP43/SRSF7/SSB/HNRNPA1/NUP98/RAE1/CALR	62
BP	GO:0045089	positive regulation of innate immune response	65/2216	174/11561	1.30302e-08	5.02735e-07	4.35155e-07	KRAS/PSMD3/PSMD4/PSMB1/PSMD6/RELA/PSMD11/RBM14/PSMA7/PSMB2/PSMB4/PSMC2/PLSCR1/PSMA1/NFKB1/PSMA4/PSMB6/HMGB2/PSMC4/PSME2/PRKACA/PSMD5/PSMC1/PSMD13/PSMA3/LAMP1/PSMA5/PSMB7/PSMD12/PSMA2/MUC1/HMGB1/PSMD7/PSMD8/PSME1/PSMB8/IFI16/PSPC1/SKP1/HPX/XRCC5/PSMC3/PYCARD/RPS19/STAT5B/LBP/PSMD9/PSMB5/PSMC6/NONO/PSMB10/AP1G1/PAK2/PSMC5/PSMB9/XRCC6/DHX9/SFPQ/PRKACB/PSMD2/PSMD14/MNDA/PSMD1/PSMB3/PRKDC	65
BP	GO:0006900	vesicle budding from membrane	42/2216	94/11561	1.31634e-08	5.04419e-07	4.36613e-07	S100A10/TMED2/SEC23IP/USO1/AP2M1/SEC13/CUL3/SAR1A/NSF/DNM1/VAPB/PICALM/GOLGA2/COL7A1/RAB7A/SAR1B/RAB1B/VAPA/TFG/SEC22B/AP3B1/ANXA2/SERPINA1/MX1/SEC24C/CTSC/TMED9/SEC23B/TMED10/SEC23A/CD59/LMAN1/SEC31A/RAB1A/SCFD1/MCFD2/NAPA/SEC24D/DNM2/PEF1/CTSZ/PDCD6	42
BP	GO:0042730	fibrinolysis	18/2216	25/11561	1.38112e-08	5.22346e-07	4.5213e-07	PLAT/FGB/PROS1/SERPINF2/FGA/CPB2/APOH/FAP/KLKB1/SERPING1/ANXA2/KRT1/F2/HRG/PLG/F12/THBS1/FGG	18
BP	GO:0006958	complement activation, classical pathway	24/2216	40/11561	1.38167e-08	5.22346e-07	4.5213e-07	C9/C4BPA/C6/IGLL5/APCS/IGKC/CLU/C1QB/SERPING1/C8B/C8G/CFI/C1R/C2/C3/C1QA/C8A/C1S/C1QBP/IGHM/IGHG1/C5/C4BPB/C7	24
BP	GO:0009144	purine nucleoside triphosphate metabolic process	34/2216	69/11561	1.53392e-08	5.7604e-07	4.98606e-07	NME3/VCP/SAMHD1/SLC25A13/NME1/ITPA/ATP5PD/ALDOA/ATP5MG/ATP5F1D/ADK/ENO1/ATP5MF/TMSB4X/ATP5PB/RAN/ATP5ME/ATP5F1C/ATP5F1A/OPA1/ATP5PF/COX5B/PARP1/STAT3/PKM/GNAI3/STOML2/RAB23/SLC25A12/IMPDH2/RHOA/ATP5PO/CYC1/ATP5F1B	34
BP	GO:0009199	ribonucleoside triphosphate metabolic process	33/2216	66/11561	1.5701e-08	5.83187e-07	5.04792e-07	NME3/VCP/SLC25A13/NME1/ITPA/ATP5PD/ALDOA/ATP5MG/ATP5F1D/CAD/ENO1/ATP5MF/TMSB4X/ATP5PB/RAN/ATP5ME/ATP5F1C/ATP5F1A/OPA1/ATP5PF/COX5B/PARP1/STAT3/PKM/GNAI3/STOML2/RAB23/SLC25A12/IMPDH2/RHOA/ATP5PO/CYC1/ATP5F1B	33
BP	GO:0009260	ribonucleotide biosynthetic process	59/2216	153/11561	1.58163e-08	5.83187e-07	5.04792e-07	NME3/GART/DLAT/VCP/SLC25A13/PPT1/SLC25A1/NME1/COASY/APRT/ATP5PD/ALDOA/GMPS/ATP5MG/ATP5F1D/ADK/CAD/ACSL1/ENO1/HSD17B12/ATP5MF/TMSB4X/ATP5PB/ADSL/ACAT1/ATP5ME/ATP5F1C/ATP5F1A/UMPS/PAICS/ATP5PF/PDP1/PFAS/ATIC/COX5B/PDHA1/ACLY/PDHB/PARP1/STAT3/PKM/DLD/STOML2/HPRT1/ACSL3/SLC25A12/GCDH/IMPDH2/AK2/TECR/PAPSS1/ATP5PO/GSTZ1/ADSS2/FASN/CMPK1/AK1/CYC1/ATP5F1B	59
BP	GO:0090114	COPII-coated vesicle budding	32/2216	63/11561	1.58401e-08	5.83187e-07	5.04792e-07	TMED2/SEC23IP/USO1/SEC13/CUL3/SAR1A/NSF/VAPB/GOLGA2/COL7A1/SAR1B/RAB1B/VAPA/TFG/SEC22B/SERPINA1/SEC24C/CTSC/SEC23B/TMED10/SEC23A/CD59/LMAN1/SEC31A/RAB1A/SCFD1/MCFD2/NAPA/SEC24D/PEF1/CTSZ/PDCD6	32
BP	GO:0051236	establishment of RNA localization	62/2216	164/11561	1.66407e-08	6.08683e-07	5.26861e-07	NUP62/U2AF2/EIF6/NCBP1/SRSF4/SEC13/HNRNPA2B1/KHSRP/THOC6/ENY2/RRS1/LRPPRC/NUP155/YBX1/EIF4A3/SRSF11/EIF4E/RAN/PABPN1/PURA/SEH1L/KHDRBS1/MVP/EIF5A/XPO1/RPS15/UPF1/RBM8A/SRSF5/FIP1L1/NUP93/CHTOP/SRSF1/MAGOH/RNPS1/DDX19A/U2AF1/ABCE1/NPM1/MYO1C/TPR/NUP160/SRSF2/CPSF6/RANBP2/SRSF3/NUP133/NUP205/RTRAF/DHX9/SRRM1/FLOT1/G3BP2/NUP43/SFPQ/SRSF7/HNRNPU/SSB/HNRNPA1/TST/NUP98/RAE1	62
BP	GO:0110053	regulation of actin filament organization	76/2216	216/11561	1.68329e-08	6.11739e-07	5.29507e-07	S100A10/GMFB/SPTB/ADD1/IQGAP2/CAPG/DBN1/WDR1/NRP1/TJP1/CYFIP1/FLNA/APOA1/PFN1/SPTBN1/ARPC5L/SERPINF2/TMOD2/ARFIP1/WASF2/CORO1B/ARF6/ARPC4/ARPC3/PFN2/NCKAP1/ACTG1/TMOD3/CAPZA1/LIMA1/TMSB4X/ARPC1A/GRB2/TWF2/SORBS3/CFL1/ACTR3/ACTR2/CTTN/TMSB10/TRIOBP/TPM1/RAC1/GSN/ARPC1B/TACSTD2/RDX/PYCARD/LMOD1/CTNNA2/CAPZB/MYO1C/DLG1/CORO1A/PAK2/ADD3/HCLS1/PXN/F11R/ARPC5/CD47/ROCK2/VASP/GMFG/RHOA/PPM1F/SFRP1/CAPZA…	76
BP	GO:0002183	cytoplasmic translational initiation	20/2216	30/11561	1.70874e-08	6.17008e-07	5.34067e-07	EIF3A/EIF3H/EIF3K/EIF3B/MCTS1/EIF2S3/EIF3F/EIF3L/EIF3M/DENR/EIF3D/EIF3E/EIF5/EIF2S2/EIF3I/EIF4G1/EIF4B/EIF4H/EIF4A1/EIF3G	20
BP	GO:0009141	nucleoside triphosphate metabolic process	39/2216	85/11561	1.7488e-08	6.27451e-07	5.43106e-07	NME3/VCP/SAMHD1/SLC25A13/NME1/ITPA/ATP5PD/ALDOA/ATP5MG/ATP5F1D/ADK/CAD/ENO1/ATP5MF/TMSB4X/ATP5PB/RAN/ATP5ME/ATP5F1C/ATP5F1A/OPA1/ATP5PF/COX5B/PARP1/STAT3/PKM/GNAI3/STOML2/RAB23/SLC25A12/IMPDH2/RHOA/DUT/ATP5PO/CMPK1/AK1/CYC1/ENPP1/ATP5F1B	39
BP	GO:0006417	regulation of translation	93/2216	282/11561	1.78861e-08	6.37674e-07	5.51955e-07	RPS14/EIF5B/EIF3H/EIF3K/RPS3/EIF6/NCBP1/EIF3B/MAPK1/EIF2S3/CYFIP1/KHSRP/HSPB1/RPLP1/LRPPRC/TCOF1/TARDBP/RPL30/EIF1/RBM4B/ITGA2/YBX1/GSPT1/EIF4A3/RBM3/EIF4E/RPL38/GAPDH/EIF3D/ELAVL1/PTBP1/MAPK3/HNRNPD/HNRNPL/PURA/KHDRBS1/PLXNB2/EIF5A/PABPC1/EPRS1/UPF1/RBM8A/EIF3E/AGO1/CIRBP/EIF2B5/CAPRIN1/EIF5/RPS27L/METAP1/EIF4G1/PA2G4/MAGOH/SYNCRIP/EIF4B/FTO/YBX3/NPM1/HNRNPR/RPL10/ACO1/EIF4H/TPR/VIM/RPS9/DDX1/TS…	93
BP	GO:0038061	NIK/NF-kappaB signaling	57/2216	147/11561	2.19291e-08	7.76897e-07	6.72463e-07	PHB2/PSMD3/PSMD4/RPS3/PSMB1/PSMD6/RELA/PSMD11/PSMA7/LIMS1/PSMB2/PSMB4/PSMC2/PSMA1/TRIP6/PSMA4/PSMB6/PSMC4/PSME2/PSMD5/PSMC1/PSMD13/PSMA3/TMSB4X/PSMA5/PSMB7/PSMD12/PSMA2/HMGB1/PSMD7/PSMD8/PSME1/PSMB8/AGO1/ACTN4/SKP1/PSMC3/COPS8/PSMD9/PSMB5/PSMC6/DDX3X/PSMB10/CPNE1/PSMC5/PSMB9/PHB/ILK/EIF2AK2/CD14/RHOA/PSMD2/PSMD14/PSMD1/PRDX1/PSMB3/CALR	57
BP	GO:0071456	cellular response to hypoxia	66/2216	180/11561	2.36754e-08	8.33523e-07	7.21478e-07	PHB2/PSMD3/PSMD4/PSMB1/PSMD6/PSMD11/PSMA7/PSMB2/P4HB/ACAA2/PSMB4/FAM162A/PSMC2/PTN/PSMA1/PSMA4/ELOC/RPS27A/PSMB6/PSMC4/PSME2/PSMD5/PSMC1/PSMD13/ENO1/PSMA3/NOL3/PSMA5/PSMB7/PSMD12/PSMA2/PSMD7/ELOB/PSMD8/PSME1/DDAH1/PSMB8/S100B/LMNA/PSMC3/PGK1/OPA1/STUB1/GNB1/CHCHD2/PSMD9/PSMB5/PSMC6/HYOU1/PTGIS/CD34/PSMB10/NDRG1/STC2/PSMC5/AQP1/PSMB9/ERO1A/ROCK2/HP1BP3/PSMD2/SFRP1/NPEPPS/PSMD14/PSMD1/PSMB3	66
BP	GO:0008154	actin polymerization or depolymerization	63/2216	169/11561	2.38509e-08	8.34484e-07	7.22309e-07	GMFB/SPTB/ADD1/IQGAP2/CAPG/DBN1/WDR1/CYFIP1/PFN1/SPTBN1/ARPC5L/TMOD2/ARFIP1/WASF2/CORO1B/ARF6/ARPC4/ARPC3/PFN2/NCKAP1/TMOD3/CAPZA1/CAP1/DIAPH1/LIMA1/TMSB4X/ARPC1A/GRB2/ENAH/TWF2/CFL1/ACTR3/ACTR2/CTTN/TMSB10/TRIOBP/RAC1/GSN/ARPC1B/RDX/PYCARD/LMOD1/CTNNA2/CAPZB/MYO1C/DLG1/ABI1/CORO1A/ADD3/ANG/HCLS1/ARPC5/VASP/GMFG/RHOA/CAPZA2/BIN1/ARPC2/SPTAN1/FLII/DSTN/SVIL/TWF1	63
BP	GO:0021762	substantia nigra development	21/2216	33/11561	2.565e-08	8.9133e-07	7.71514e-07	S100A1/YWHAH/DYNLL1/COX6B1/CNP/YWHAE/G6PD/BASP1/ATP5PB/PADI2/HSPA5/MBP/NDRG2/GLUD1/ATP5PF/MAOB/YWHAQ/CKB/NDUFS3/RHOA/CDC42	21
BP	GO:0009152	purine ribonucleotide biosynthetic process	56/2216	144/11561	2.57921e-08	8.9133e-07	7.71514e-07	NME3/GART/DLAT/VCP/SLC25A13/PPT1/SLC25A1/NME1/COASY/APRT/ATP5PD/ALDOA/GMPS/ATP5MG/ATP5F1D/ADK/ACSL1/ENO1/HSD17B12/ATP5MF/TMSB4X/ATP5PB/ADSL/ACAT1/ATP5ME/ATP5F1C/ATP5F1A/PAICS/ATP5PF/PDP1/PFAS/ATIC/COX5B/PDHA1/ACLY/PDHB/PARP1/STAT3/PKM/DLD/STOML2/HPRT1/ACSL3/SLC25A12/GCDH/IMPDH2/AK2/TECR/PAPSS1/ATP5PO/GSTZ1/ADSS2/FASN/AK1/CYC1/ATP5F1B	56
BP	GO:0072522	purine-containing compound biosynthetic process	64/2216	173/11561	2.60025e-08	8.93123e-07	7.73066e-07	NME3/GART/MTAP/DLAT/VCP/SLC25A13/PPT1/SLC25A1/NME1/COASY/APRT/ATP5PD/ALDOA/GMPS/ATP5MG/ATP5F1D/ADK/ACSL1/ENO1/HSD17B12/ATP5MF/TMSB4X/ATP5PB/ADSL/ACAT1/MTHFD1/ATP5ME/ATP5F1C/ATP5F1A/PAICS/ATP5PF/PDP1/PFAS/ATIC/COX5B/PDHA1/ACLY/SHMT1/PDHB/PARP1/STAT3/PKM/PRPS1/DLD/STOML2/NT5E/GMPR2/HPRT1/ACSL3/SLC25A12/GCDH/IMPDH2/AK2/TECR/PAPSS1/ATP5PO/GSTZ1/ADSS2/FASN/AK1/CYC1/PNP/ATP5F1B/SHMT2	64
BP	GO:0034248	regulation of cellular amide metabolic process	105/2216	332/11561	2.66791e-08	9.10809e-07	7.88374e-07	RPS14/EIF5B/EIF3H/EIF3K/RPS3/EIF6/NCBP1/SPON1/EIF3B/RELA/MAPK1/EIF2S3/CYFIP1/PGAM1/KHSRP/HSPB1/RPLP1/LRPPRC/TCOF1/TARDBP/RPL30/EIF1/RBM4B/ITGA2/YBX1/GSPT1/EIF4A3/PICALM/RBM3/EIF4E/RPL38/GAPDH/EIF3D/ELAVL1/PTBP1/MAPK3/CLU/HNRNPD/HNRNPL/PURA/KHDRBS1/PLXNB2/EIF5A/PABPC1/EPRS1/UPF1/RBM8A/EIF3E/APOE/AGO1/CIRBP/EIF2B5/CAPRIN1/EIF5/RPS27L/METAP1/EIF4G1/PA2G4/MAGOH/SYNCRIP/EIF4B/PDP1/FTO/YBX3/NPM1/HNRNPR…	105
BP	GO:1901293	nucleoside phosphate biosynthetic process	74/2216	211/11561	3.0293e-08	1.02795e-06	8.89772e-07	NME3/NAXD/GART/DLAT/VCP/SLC25A13/MAPK1/PPT1/SLC25A1/NME1/COASY/APRT/ATP5PD/ALDOA/GMPS/KARS1/ATP5MG/ATP5F1D/ADK/CAD/ACSL1/NAMPT/RAD50/LHPP/ENO1/HSD17B12/ATP5MF/TMSB4X/ATP5PB/IDH2/ADSL/ACAT1/MTHFD1/GARS1/ATP5ME/ATP5F1C/ATP5F1A/UMPS/PAICS/ATP5PF/PDP1/PFAS/ATIC/COX5B/PDHA1/ACLY/SHMT1/PTGIS/PDHB/PARP1/STAT3/PKM/PRPS1/DLD/STOML2/HPRT1/ACSL3/SLC25A12/GCDH/IMPDH2/AK2/DUT/NNMT/TECR/PAPSS1/ATP5PO/GSTZ1/ADS…	74
BP	GO:0070482	response to oxygen levels	109/2216	349/11561	3.06547e-08	1.034e-06	8.95004e-07	PHB2/ATP6V1A/MECP2/SLC2A1/PLAT/PSMD3/FIS1/PSMD4/PSMB1/CAV1/PSMD6/PSMD11/PML/PSMA7/AHCY/PDGFRB/PSMB2/P4HB/MMP2/ACAA2/HSP90B1/PSMB4/FAM162A/PSMC2/PTN/ABAT/PSMA1/ITGA2/PSMA4/ELOC/RPS27A/PSMB6/CAPN2/CAT/PSMC4/NAMPT/PSME2/PSMD5/PSMC1/PSMD13/ENO1/PSMA3/NOL3/DNM1L/ADSL/HSPD1/POSTN/PSMA5/PSMB7/PSMD12/PSMA2/LONP1/PSMD7/ELOB/PSMD8/PSME1/DDAH1/PSMB8/S100B/ATG7/TM9SF4/ACTN4/LMNA/PSMC3/PGK1/OPA1/STUB1/GNB1/CH…	109
BP	GO:0001666	response to hypoxia	101/2216	317/11561	3.24214e-08	1.08708e-06	9.40951e-07	PHB2/MECP2/SLC2A1/PLAT/PSMD3/FIS1/PSMD4/PSMB1/CAV1/PSMD6/PSMD11/PML/PSMA7/AHCY/PSMB2/P4HB/MMP2/ACAA2/HSP90B1/PSMB4/FAM162A/PSMC2/PTN/ABAT/PSMA1/ITGA2/PSMA4/ELOC/RPS27A/PSMB6/CAPN2/CAT/PSMC4/PSME2/PSMD5/PSMC1/PSMD13/ENO1/PSMA3/NOL3/DNM1L/ADSL/HSPD1/POSTN/PSMA5/PSMB7/PSMD12/PSMA2/LONP1/PSMD7/ELOB/PSMD8/PSME1/DDAH1/PSMB8/S100B/TM9SF4/ACTN4/LMNA/PSMC3/PGK1/OPA1/STUB1/GNB1/CHCHD2/PSMD9/ATP1B1/PSMB5/PS…	101
BP	GO:0097237	cellular response to toxic substance	40/2216	90/11561	3.48768e-08	1.16249e-06	1.00623e-06	FIS1/PRDX6/GSTM2/PARK7/PRDX2/GSR/FBLN5/HP/APOA4/GSTP1/CLIC2/GSTT1/HBB/NQO1/CAT/AKR1A1/NNT/GSTM3/TXN/CD36/MPO/GPX4/CCS/APOE/ESD/TXNRD1/GPX3/HBD/GSTK1/GPX1/PRDX3/ADH5/GSTO1/S100A9/SOD1/ALB/PRDX4/GSTZ1/PRDX1/SOD3	40
BP	GO:0043254	regulation of protein-containing complex assembly	110/2216	354/11561	3.58637e-08	1.18586e-06	1.02645e-06	MECP2/TUBB4A/GMFB/FKBP4/SPTB/ADD1/VCP/RPS3/IQGAP2/PARK7/CAPG/DBN1/NCLN/CYFIP1/SAR1A/PFN1/SPTBN1/VPS35/PTPN11/PSMC2/ARPC5L/TMOD2/ARFIP1/WASF2/CORO1B/SH3GLB1/ARF6/ARPC4/PSMC4/ARPC3/LGALS3/BAX/PFN2/MSN/RPA1/NCKAP1/TMOD3/CAPZA1/NUMA1/SAR1B/TMSB4X/CLU/RAP1B/ARPC1A/CD36/GRB2/TWF2/HSPA5/HMGB1/ACTR3/MAP1B/ACTR2/CTTN/MAPRE1/APOE/AIDA/TMSB10/TRIOBP/EIF4G1/PSMC3/HSP90AA1/STUB1/RAC1/GSN/ARPC1B/HRG/RDX/PYCARD…	110
BP	GO:0098869	cellular oxidant detoxification	35/2216	74/11561	3.59989e-08	1.18586e-06	1.02645e-06	PRDX6/GSTM2/PARK7/PRDX2/GSR/FBLN5/HP/APOA4/GSTP1/CLIC2/GSTT1/HBB/NQO1/CAT/NNT/TXN/CD36/MPO/GPX4/CCS/APOE/TXNRD1/GPX3/HBD/GSTK1/GPX1/PRDX3/GSTO1/S100A9/SOD1/ALB/PRDX4/GSTZ1/PRDX1/SOD3	35
BP	GO:0051258	protein polymerization	81/2216	239/11561	3.89914e-08	1.27697e-06	1.10531e-06	MECP2/TUBB4A/GMFB/FKBP4/SPTB/ADD1/RPS3/IQGAP2/CAPG/DBN1/FGB/CYFIP1/PFN1/SPTBN1/ZNF207/ARPC5L/TMOD2/DNM1/FGA/ARFIP1/WASF2/CORO1B/ARF6/ARPC4/GOLGA2/ARPC3/HDGFL3/PFN2/NCKAP1/TMOD3/CAPZA1/NUMA1/DIAPH1/DNM1L/TMSB4X/ARPC1A/GRB2/GPX4/TWF2/ACTR3/MAP1B/ACTR2/TUBG2/CTTN/MAPRE1/TMSB10/TRIOBP/OPA1/HSP90AA1/RAC1/GSN/ARPC1B/RDX/PYCARD/LMOD1/MX1/CTNNA2/CAPZB/MYO1C/VTN/DLG1/CORO1A/ADD3/ANG/HCLS1/EML2/ARPC5/VASP/…	81
BP	GO:0050684	regulation of mRNA processing	49/2216	121/11561	4.22959e-08	1.37468e-06	1.18989e-06	U2AF2/SAP18/PRDX6/NCBP1/SRSF4/HNRNPA2B1/SNW1/TRA2B/RBM4B/LARP7/PRPF19/RBM3/DDX5/THRAP3/PUF60/PTBP1/PABPN1/SART3/HNRNPL/DAZAP1/KHDRBS1/SNRPA/NUDT21/TRA2A/SNRNP70/SF3B4/RBM8A/SRSF5/CIRBP/SRSF1/SAFB/SF1/MAGOH/RNPS1/SMU1/DDX17/SRSF2/CPSF6/SRSF3/AHCYL1/PAF1/DHX9/C1QBP/SRSF7/HNRNPU/RBM39/HNRNPA1/NCL/NUP98	49
BP	GO:0048207	vesicle targeting, rough ER to cis-Golgi	29/2216	56/11561	4.27072e-08	1.37468e-06	1.18989e-06	TMED2/SEC23IP/USO1/SEC13/CUL3/SAR1A/NSF/GOLGA2/COL7A1/SAR1B/RAB1B/TFG/SEC22B/SERPINA1/SEC24C/CTSC/TMED10/SEC23A/CD59/LMAN1/SEC31A/RAB1A/SCFD1/MCFD2/NAPA/SEC24D/PEF1/CTSZ/PDCD6	29
BP	GO:0048208	COPII vesicle coating	29/2216	56/11561	4.27072e-08	1.37468e-06	1.18989e-06	TMED2/SEC23IP/USO1/SEC13/CUL3/SAR1A/NSF/GOLGA2/COL7A1/SAR1B/RAB1B/TFG/SEC22B/SERPINA1/SEC24C/CTSC/TMED10/SEC23A/CD59/LMAN1/SEC31A/RAB1A/SCFD1/MCFD2/NAPA/SEC24D/PEF1/CTSZ/PDCD6	29
BP	GO:0006120	mitochondrial electron transport, NADH to ubiquinone	23/2216	39/11561	4.38682e-08	1.38826e-06	1.20164e-06	NDUFB1/NDUFA9/PARK7/NDUFS5/NDUFA13/NDUFAB1/NDUFS1/NDUFA7/NDUFA8/NDUFA10/COQ9/NDUFS7/NDUFA6/NDUFS6/NDUFA5/NDUFS3/DLD/NDUFA4/NDUFS2/NDUFB8/NDUFV2/NDUFV1/NDUFA2	23
BP	GO:0043038	amino acid activation	23/2216	39/11561	4.38682e-08	1.38826e-06	1.20164e-06	VARS1/KARS1/AIMP2/FARSA/IARS1/NARS1/MARS1/EPRS1/GARS1/LARS1/QARS1/RARS1/AIMP1/SARS1/PPA1/EEF1E1/TARS1/YARS1/AARS1/PPA2/WARS1/DARS1/IARS2	23
BP	GO:0043039	tRNA aminoacylation	23/2216	39/11561	4.38682e-08	1.38826e-06	1.20164e-06	VARS1/KARS1/AIMP2/FARSA/IARS1/NARS1/MARS1/EPRS1/GARS1/LARS1/QARS1/RARS1/AIMP1/SARS1/PPA1/EEF1E1/TARS1/YARS1/AARS1/PPA2/WARS1/DARS1/IARS2	23
BP	GO:0009165	nucleotide biosynthetic process	73/2216	209/11561	4.54568e-08	1.42839e-06	1.23638e-06	NME3/NAXD/GART/DLAT/VCP/SLC25A13/MAPK1/PPT1/SLC25A1/NME1/COASY/APRT/ATP5PD/ALDOA/GMPS/KARS1/ATP5MG/ATP5F1D/ADK/CAD/ACSL1/NAMPT/RAD50/ENO1/HSD17B12/ATP5MF/TMSB4X/ATP5PB/IDH2/ADSL/ACAT1/MTHFD1/GARS1/ATP5ME/ATP5F1C/ATP5F1A/UMPS/PAICS/ATP5PF/PDP1/PFAS/ATIC/COX5B/PDHA1/ACLY/SHMT1/PTGIS/PDHB/PARP1/STAT3/PKM/PRPS1/DLD/STOML2/HPRT1/ACSL3/SLC25A12/GCDH/IMPDH2/AK2/DUT/NNMT/TECR/PAPSS1/ATP5PO/GSTZ1/ADSS2/FA…	73
BP	GO:0036293	response to decreased oxygen levels	103/2216	327/11561	4.56435e-08	1.42839e-06	1.23638e-06	PHB2/MECP2/SLC2A1/PLAT/PSMD3/FIS1/PSMD4/PSMB1/CAV1/PSMD6/PSMD11/PML/PSMA7/AHCY/PSMB2/P4HB/MMP2/ACAA2/HSP90B1/PSMB4/FAM162A/PSMC2/PTN/ABAT/PSMA1/ITGA2/PSMA4/ELOC/RPS27A/PSMB6/CAPN2/CAT/PSMC4/NAMPT/PSME2/PSMD5/PSMC1/PSMD13/ENO1/PSMA3/NOL3/DNM1L/ADSL/HSPD1/POSTN/PSMA5/PSMB7/PSMD12/PSMA2/LONP1/PSMD7/ELOB/PSMD8/PSME1/DDAH1/PSMB8/S100B/TM9SF4/ACTN4/LMNA/PSMC3/PGK1/OPA1/STUB1/GNB1/CHCHD2/PSMD9/ATP1B1/PS…	103
BP	GO:0032271	regulation of protein polymerization	65/2216	179/11561	4.63848e-08	1.44357e-06	1.24952e-06	MECP2/TUBB4A/GMFB/FKBP4/SPTB/ADD1/RPS3/IQGAP2/CAPG/DBN1/CYFIP1/PFN1/SPTBN1/ARPC5L/TMOD2/ARFIP1/WASF2/CORO1B/ARF6/ARPC4/ARPC3/PFN2/NCKAP1/TMOD3/CAPZA1/NUMA1/TMSB4X/ARPC1A/GRB2/TWF2/ACTR3/MAP1B/ACTR2/CTTN/MAPRE1/TMSB10/TRIOBP/HSP90AA1/RAC1/GSN/ARPC1B/RDX/PYCARD/LMOD1/CTNNA2/CAPZB/MYO1C/DLG1/CORO1A/ADD3/HCLS1/EML2/ARPC5/VASP/GMFG/RHOA/VDAC2/DCTN1/CAPZA2/BIN1/ARPC2/SPTAN1/FLII/SVIL/TWF1	65
BP	GO:1902749	regulation of cell cycle G2/M phase transition	67/2216	187/11561	5.28391e-08	1.6354e-06	1.41556e-06	MECP2/TUBB4A/PSMD3/PSMD4/PSMB1/PSMD6/PSMD11/PSMA7/PRKAR2B/PSMB2/ACTR1A/PSMB4/DYNC1H1/VPS4B/PSMC2/PSMA1/DYNLL1/OFD1/PSMA4/PPP2R1A/PSMB6/PAFAH1B1/PSMC4/PSME2/PRKACA/MRE11/PSMD5/HSPA2/PSMC1/PSMD13/YWHAE/PSMA3/PSMA5/PSMB7/PSMD12/PSMA2/PSMD7/PSMD8/PSME1/PSMB8/MAPRE1/DCTN2/FHL1/SKP1/PSMC3/HSP90AA1/DYNC1I2/NPM1/CDK5RAP3/MACROH2A1/TUBA4A/PSMD9/PSMB5/PSMC6/PSMB10/TUBB4B/TUBA1A/TUBB/RAD21/PSMC5/PSMB9/DCTN1…	67
BP	GO:0030041	actin filament polymerization	56/2216	147/11561	5.98036e-08	1.84084e-06	1.59339e-06	GMFB/SPTB/ADD1/IQGAP2/CAPG/DBN1/CYFIP1/PFN1/SPTBN1/ARPC5L/TMOD2/ARFIP1/WASF2/CORO1B/ARF6/ARPC4/ARPC3/PFN2/NCKAP1/TMOD3/CAPZA1/DIAPH1/TMSB4X/ARPC1A/GRB2/TWF2/ACTR3/ACTR2/CTTN/TMSB10/TRIOBP/RAC1/GSN/ARPC1B/RDX/PYCARD/LMOD1/CTNNA2/CAPZB/MYO1C/DLG1/CORO1A/ADD3/ANG/HCLS1/ARPC5/VASP/GMFG/RHOA/CAPZA2/BIN1/ARPC2/SPTAN1/FLII/SVIL/TWF1	56
BP	GO:0045454	cell redox homeostasis	26/2216	48/11561	6.44871e-08	1.97422e-06	1.70883e-06	RAC2/PRDX6/PDIA6/PDIA5/PRDX2/GSR/P4HB/TXNL1/GLRX/NQO1/NNT/TXN/MPO/PDIA4/TXNRD1/ERP44/PDIA3/GPX1/TMX1/PRDX3/DLD/ERO1A/APEX1/TMX4/PRDX4/PRDX1	26
BP	GO:0043484	regulation of RNA splicing	50/2216	126/11561	6.6998e-08	2.04e-06	1.76577e-06	U2AF2/SAP18/PRDX6/NCBP1/FUS/SRSF4/RPS26/HNRNPA2B1/HNRNPH3/SNW1/TRA2B/RBM4B/LARP7/PRPF19/RBM3/DDX5/THRAP3/POLR2A/PUF60/PTBP1/AHNAK2/SART3/AHNAK/HNRNPL/HNRNPH1/DAZAP1/KHDRBS1/TRA2A/SNRNP70/SF3B4/RBM8A/SRSF5/CIRBP/RBM12B/SRSF1/SF1/MAGOH/RNPS1/SMU1/DDX17/SRSF2/SRSF3/C1QBP/HNRNPF/SRSF7/HNRNPU/RBM39/HNRNPA1/NCL/NUP98	50
BP	GO:0006901	vesicle coating	30/2216	60/11561	7.0461e-08	2.13391e-06	1.84706e-06	TMED2/SEC23IP/USO1/SEC13/CUL3/SAR1A/NSF/GOLGA2/COL7A1/SAR1B/RAB1B/TFG/SEC22B/SERPINA1/SEC24C/CTSC/TMED9/TMED10/SEC23A/CD59/LMAN1/SEC31A/RAB1A/SCFD1/MCFD2/NAPA/SEC24D/PEF1/CTSZ/PDCD6	30
BP	GO:0010811	positive regulation of cell-substrate adhesion	45/2216	109/11561	7.5779e-08	2.28269e-06	1.97584e-06	S100A10/GFUS/ITGA5/FBLN2/MDK/ABI3BP/NRP1/FGB/JUP/FLNA/LIMS1/P4HB/APOA1/CRKL/PTN/FGA/RRAS/ARHGEF7/HSD17B12/CD36/COL16A1/UTRN/AGR2/RSU1/EMILIN1/TRIOBP/ITGA3/RAC1/HRG/VTN/NID1/ITGA6/FN1/ILK/IQGAP1/C1QBP/PPM1F/THY1/SFRP1/CDC42/CRK/DNM2/FGG/ARPC2/CALR	45
BP	GO:0009161	ribonucleoside monophosphate metabolic process	23/2216	40/11561	8.45261e-08	2.53264e-06	2.19219e-06	GART/APRT/GMPS/ADK/CAD/LHPP/CASK/ADSL/UMPS/PAICS/PFAS/ATIC/DLG1/PRPS1/NT5E/GMPR2/HPRT1/IMPDH2/AK2/ADSS2/TJP2/CMPK1/AK1	23
BP	GO:0034109	homotypic cell-cell adhesion	34/2216	73/11561	9.04905e-08	2.67282e-06	2.31353e-06	CSRP1/FGB/JUP/FLNA/HSPB1/ANK3/MYL12A/TLN1/ABAT/FGA/GNAS/HBB/CD99/LGALS1/ACTG1/DSC2/CD9/DSP/VCL/METAP1/MYH9/STXBP3/DSG2/RDX/CLIC1/F11R/FN1/ILK/MYL9/PTPN6/TJP2/FGG/STXBP1/RAP2B	34
BP	GO:0072376	protein activation cascade	18/2216	27/11561	9.06283e-08	2.67282e-06	2.31353e-06	F13A1/FGB/VWF/FGA/F9/KNG1/PRCP/APOH/KLKB1/SERPING1/F2/SERPINC1/FN1/A2M/F12/FBLN1/C1QBP/FGG	18
BP	GO:0072378	blood coagulation, fibrin clot formation	18/2216	27/11561	9.06283e-08	2.67282e-06	2.31353e-06	F13A1/FGB/VWF/FGA/F9/KNG1/PRCP/APOH/KLKB1/SERPING1/F2/SERPINC1/FN1/A2M/F12/FBLN1/C1QBP/FGG	18
BP	GO:0048194	Golgi vesicle budding	33/2216	70/11561	9.72257e-08	2.85246e-06	2.46902e-06	TMED2/SEC23IP/USO1/SEC13/CUL3/SAR1A/NSF/VAPB/GOLGA2/COL7A1/SAR1B/RAB1B/VAPA/TFG/SEC22B/SERPINA1/SEC24C/CTSC/TMED9/SEC23B/TMED10/SEC23A/CD59/LMAN1/SEC31A/RAB1A/SCFD1/MCFD2/NAPA/SEC24D/PEF1/CTSZ/PDCD6	33
BP	GO:0002455	humoral immune response mediated by circulating immunoglobulin	27/2216	52/11561	1.16166e-07	3.373e-06	2.91959e-06	C9/C4BPA/C6/IGLL5/APCS/IGKC/CLU/C1QB/SERPING1/C8B/C8G/HPX/CFI/C1R/C2/C3/CD81/C1QA/C8A/C1S/C1QBP/IGHM/IGHG1/PTPN6/C5/C4BPB/C7	27
BP	GO:0009145	purine nucleoside triphosphate biosynthetic process	27/2216	52/11561	1.16166e-07	3.373e-06	2.91959e-06	NME3/VCP/SLC25A13/NME1/ATP5PD/ALDOA/ATP5MG/ATP5F1D/ADK/ENO1/ATP5MF/TMSB4X/ATP5PB/ATP5ME/ATP5F1C/ATP5F1A/ATP5PF/COX5B/PARP1/STAT3/PKM/STOML2/SLC25A12/IMPDH2/ATP5PO/CYC1/ATP5F1B	27
BP	GO:0009167	purine ribonucleoside monophosphate metabolic process	19/2216	30/11561	1.3456e-07	3.88706e-06	3.36455e-06	GART/APRT/GMPS/ADK/LHPP/CASK/ADSL/PAICS/PFAS/ATIC/DLG1/NT5E/GMPR2/HPRT1/IMPDH2/AK2/ADSS2/TJP2/AK1	19
BP	GO:0048193	Golgi vesicle transport	94/2216	297/11561	1.37771e-07	3.95951e-06	3.42725e-06	SPTB/TMED2/VCP/SEC23IP/VAMP3/MACF1/USO1/RAB6B/SEC13/CUL3/BCAP31/ANK3/SAR1A/ACTR1A/DYNC1H1/SPTBN1/KRT18/PROS1/LMAN2/NSF/VAPB/DYNLL1/F9/RAB8B/VPS13C/GOLGA2/COL7A1/ARL1/LYPLA1/CAPZA1/NUMA1/LAMP1/SAR1B/RAB1B/ARF4/COPB2/ARL3/SNX1/MYO1B/ARF5/COPZ1/EXOC2/VAPA/TFG/RAB14/SCAMP2/DCTN2/SEC22B/COPG1/SNX2/F2/SCAMP1/DYNC1I2/SERPINA1/COPE/PITPNB/CAPZB/SEC24C/KLC1/EPS15/HYOU1/CTSC/ANKFY1/TMED9/NRBP1/AP1G1/RABEP1…	94
BP	GO:0019081	viral translation	12/2216	14/11561	1.48339e-07	4.24158e-06	3.67141e-06	EIF3A/EIF3B/MCTS1/EIF3F/EIF3L/DENR/EIF3D/PTBP1/PCBP2/DHX9/EIF3G/SSB	12
BP	GO:0007005	mitochondrion organization	122/2216	413/11561	1.54664e-07	4.40012e-06	3.80864e-06	PHB2/HSPA9/NDUFB1/NDUFA9/FIS1/TIMM9/RAC2/IMMT/ATP5IF1/PARK7/PITRM1/HSD17B10/SAMM50/TYMP/TOMM22/NDUFS5/ACAA2/MTX2/CHCHD3/FAM162A/ATP5PD/NIPSNAP2/VPS35/ATP5MG/CYCS/VAT1/YWHAH/DNM1/NDUFA13/SH3GLB1/AIP/ATP5F1D/NDUFAB1/CNP/VPS13C/TFAM/UBE2L3/LETM1/NDUFS1/HUWE1/BAX/YWHAE/ATP5MF/CTSK/COX7A2/NOL3/DNM1L/HMGCL/CLU/ATP5PB/NDUFA7/AGK/HSPD1/COX17/NDUFA8/NDUFA10/DCN/CCAR2/LONP1/SFN/UQCRB/ATP5ME/CTTN/CDC37/ATP5…	122
BP	GO:1902903	regulation of supramolecular fiber organization	94/2216	298/11561	1.64112e-07	4.64544e-06	4.02099e-06	S100A10/MECP2/TUBB4A/GMFB/FKBP4/MAP1S/SPTB/ADD1/RPS3/IQGAP2/PARK7/CAPG/DBN1/WDR1/NRP1/TJP1/CYFIP1/FLNA/APOA1/PFN1/SPTBN1/ARPC5L/SERPINF2/TMOD2/ARFIP1/WASF2/CORO1B/ARF6/ARPC4/ARPC3/HDGFL3/PFN2/NCKAP1/ACTG1/TMOD3/CAPZA1/NUMA1/LIMA1/TMSB4X/CLU/ARPC1A/GRB2/TWF2/SORBS3/CFL1/ACTR3/MAP1B/ACTR2/EMILIN1/CTTN/MAPRE1/APOE/TMSB10/TRIOBP/TPM1/RAC1/GSN/ARPC1B/TACSTD2/RDX/PYCARD/LMOD1/CTNNA2/GPX1/CAPZB/MYO1C/AE…	94
BP	GO:0061077	chaperone-mediated protein folding	24/2216	44/11561	1.73881e-07	4.89735e-06	4.23903e-06	HSPA9/PTGES3/FKBP4/HSPA6/HSPB1/FKBP5/HSPH1/P3H1/HSPA2/DNAJB1/CLU/HSPA5/PDIA4/CD74/CCT2/PDCD5/FKBP1A/ST13/ERO1A/HSPE1/PPIB/HSPB6/UNC45A/TRAP1	24
BP	GO:0009142	nucleoside triphosphate biosynthetic process	30/2216	62/11561	1.79616e-07	5.03372e-06	4.35707e-06	NME3/VCP/SLC25A13/NME1/ATP5PD/ALDOA/ATP5MG/ATP5F1D/ADK/CAD/ENO1/ATP5MF/TMSB4X/ATP5PB/ATP5ME/ATP5F1C/ATP5F1A/ATP5PF/COX5B/PARP1/STAT3/PKM/STOML2/SLC25A12/IMPDH2/ATP5PO/CMPK1/AK1/CYC1/ATP5F1B	30
BP	GO:0050685	positive regulation of mRNA processing	16/2216	23/11561	1.95924e-07	5.46355e-06	4.72912e-06	PRDX6/NCBP1/SNW1/TRA2B/PRPF19/RBM3/THRAP3/DAZAP1/NUDT21/TRA2A/SNRNP70/SF3B4/CIRBP/PAF1/NCL/NUP98	16
BP	GO:0045088	regulation of innate immune response	83/2216	255/11561	1.97324e-07	5.47549e-06	4.73945e-06	KRAS/PSMD3/TTLL12/PSMD4/PSMB1/PSMD6/SAMHD1/RELA/PSMD11/RBM14/PSMA7/APPL1/PSMB2/PSMB4/PTPN11/PSMC2/PLSCR1/PSMA1/GRN/NFKB1/PSMA4/PSMB6/HMGB2/PSMC4/PSME2/PRKACA/PSMD5/PSMC1/PSMD13/PSMA3/LAMP1/TKFC/PSMA5/HSP90AB1/PSMB7/PSMD12/PSMA2/MUC1/APPL2/HMGB1/SERPING1/ADAR/PSMD7/PSMD8/PSME1/CDC37/PSMB8/STAT1/APOE/IFI16/PSPC1/SKP1/HPX/XRCC5/PSMC3/ABCE1/PYCARD/RPS19/STAT5B/LBP/PSMD9/PSMB5/PSMC6/NONO/PSMB10/AP1G1/…	83
BP	GO:0150115	cell-substrate junction organization	40/2216	95/11561	2.11031e-07	5.82715e-06	5.04384e-06	S100A10/ITGA5/PLEC/MACF1/NRP1/LIMS1/MAPRE2/TLN1/TRIP6/ITGA2/ARF6/ARHGEF7/ACTG1/KRT14/COL16A1/FERMT2/KRT5/CORO1C/CTTN/VCL/RAC1/LAMA3/HRG/DST/LAMC1/APOD/ITGA6/SORBS1/FN1/TNS1/IQGAP1/LRP1/ROCK2/THBS1/RHOA/PPM1F/ITGB4/THY1/SFRP1/ACTN1	40
BP	GO:0032970	regulation of actin filament-based process	100/2216	324/11561	2.15895e-07	5.93237e-06	5.13492e-06	S100A10/GMFB/SPTB/ADD1/RAC2/ATP2A2/IQGAP2/CAV1/ATP1A1/MDK/CAPG/DBN1/WDR1/NRP1/TJP1/CNN2/CYFIP1/PDGFRB/JUP/FLNA/APOA1/PFN1/ARHGDIA/SPTBN1/ARPC5L/SERPINF2/TMOD2/ARFIP1/WASF2/CORO1B/ARF6/ARPC4/ARHGAP17/ARPC3/PFN2/NCKAP1/ACTG1/TMOD3/CAPZA1/LIMA1/TMSB4X/ARPC1A/GRB2/DSC2/TWF2/SORBS3/CFL1/DSP/ACTR3/ACTR2/CTTN/TMSB10/TRIOBP/TPM1/MYH9/ARHGDIB/DSG2/RAC1/GSN/ARPC1B/TACSTD2/HRG/RDX/PYCARD/LMOD1/CTNNA2/CAPZB/…	100
BP	GO:0002833	positive regulation of response to biotic stimulus	70/2216	205/11561	2.33458e-07	6.38382e-06	5.52568e-06	KRAS/PSMD3/PSMD4/PSMB1/PSMD6/RELA/PSMD11/RBM14/PSMA7/PSMB2/PSMB4/PSMC2/PLSCR1/PSMA1/GRN/NFKB1/PSMA4/PSMB6/HMGB2/PSMC4/PSME2/PRKACA/PSMD5/PSMC1/PSMD13/PSMA3/LAMP1/MAPK3/MIF/HSPD1/PSMA5/PSMB7/PSMD12/PSMA2/MUC1/HMGB1/PSMD7/PSMD8/PSME1/PSMB8/IFI16/PSPC1/SKP1/HPX/XRCC5/PSMC3/HRG/PYCARD/RPS19/STAT5B/LBP/PSMD9/PSMB5/PSMC6/NONO/PSMB10/AP1G1/PAK2/PSMC5/PSMB9/XRCC6/DHX9/SFPQ/PRKACB/PSMD2/PSMD14/MNDA/PSMD1/…	70
BP	GO:0042180	cellular ketone metabolic process	73/2216	217/11561	2.53164e-07	6.88924e-06	5.96316e-06	COMT/NDUFA9/ACADVL/AKR1C3/PSMD3/PSMD4/PSMB1/CAV1/EIF6/PSMD6/PARK7/PSMD11/H6PD/PSMA7/PSMB2/APOA1/PSMB4/APOA4/PSMC2/ANXA1/PSMA1/FDXR/PSMA4/PSMB6/NQO1/PSMC4/PSME2/AKR1A1/PSMD5/PSMC1/PSMD13/PSMA3/PSMA5/PSMB7/GOT2/PSMD12/PSMA2/FABP5/COQ9/GLO1/APPL2/PSMD7/MLXIPL/PSMD8/PSME1/GPD1/PSMB8/CD74/AKR1C1/CBR3/APOC3/AKR7A2/NMT1/PSMC3/ATP2B4/PDP1/GPD2/STAT5B/TPI1/PSMD9/PSMB5/PSMC6/PSMB10/PSMC5/PSMB9/AKR1B1/PSMD2…	73
BP	GO:0007007	inner mitochondrial membrane organization	22/2216	39/11561	2.57387e-07	6.97049e-06	6.03349e-06	HSPA9/TIMM9/IMMT/SAMM50/MTX2/CHCHD3/ATP5PD/ATP5MG/NDUFA13/ATP5F1D/LETM1/ATP5MF/ATP5PB/AGK/ATP5ME/ATP5F1C/ATP5F1A/OPA1/ATP5PF/TIMM13/ATP5PO/ATP5F1B	22
BP	GO:0030177	positive regulation of Wnt signaling pathway	55/2216	149/11561	2.6627e-07	7.17654e-06	6.21184e-06	PSMD3/PSMD4/VCP/PSMB1/CAV1/PSMD6/MACF1/PSMD11/PSMA7/JUP/PSMB2/PSMB4/VPS35/PSMC2/PSMA1/NFKB1/PSMA4/PSMB6/PSMC4/PSME2/PSMD5/PSMC1/PSMD13/RUVBL1/YAP1/PSMA3/PSMA5/PSMB7/PSMD12/PSMA2/CCAR2/PTK7/PSMD7/PSMD8/PSME1/PSMB8/SFRP4/PSMC3/TBL1XR1/PSMD9/DAB2/COL1A1/PSMB5/PSMC6/DDX3X/PSMB10/PIN1/PSMC5/PSMB9/ILK/PSMD2/SFRP1/PSMD14/PSMD1/PSMB3	55
BP	GO:0031589	cell-substrate adhesion	96/2216	309/11561	2.68789e-07	7.20994e-06	6.24075e-06	S100A10/TNN/RAC2/GFUS/ITGA5/FBLN2/MDK/VAMP3/MACF1/ABI3BP/NRP1/FGB/FBLN5/JUP/VWF/FLNA/NID2/LIMS1/P4HB/APOA1/ZYX/CRKL/PTN/FGA/TRIP6/ITGA2/RRAS/LAMB2/CD44/LAMB1/LGALS1/ARHGEF7/CASK/HSD17B12/ACTG1/BCAM/CD36/COL16A1/FERMT2/POSTN/CORO1C/SORBS3/UTRN/AGR2/RSU1/EMILIN1/CTTN/VCL/TRIOBP/ACTN4/ITGA3/COL3A1/RAC1/CTNNB1/PECAM1/ITGB6/TACSTD2/HRG/VTN/COL1A1/LAMC1/ITGB1/LAMA5/CD34/NID1/APOD/PLG/ITGA6/CORO1A/COL5A…	96
BP	GO:0006406	mRNA export from nucleus	38/2216	89/11561	2.74211e-07	7.28599e-06	6.30658e-06	NUP62/U2AF2/NCBP1/SRSF4/SEC13/HNRNPA2B1/THOC6/ENY2/NUP155/EIF4A3/SRSF11/EIF4E/PABPN1/SEH1L/EIF5A/UPF1/RBM8A/SRSF5/FIP1L1/NUP93/CHTOP/SRSF1/MAGOH/RNPS1/DDX19A/U2AF1/TPR/NUP160/SRSF2/RANBP2/SRSF3/NUP133/NUP205/SRRM1/NUP43/SRSF7/NUP98/RAE1	38
BP	GO:0071427	mRNA-containing ribonucleoprotein complex export from nucleus	38/2216	89/11561	2.74211e-07	7.28599e-06	6.30658e-06	NUP62/U2AF2/NCBP1/SRSF4/SEC13/HNRNPA2B1/THOC6/ENY2/NUP155/EIF4A3/SRSF11/EIF4E/PABPN1/SEH1L/EIF5A/UPF1/RBM8A/SRSF5/FIP1L1/NUP93/CHTOP/SRSF1/MAGOH/RNPS1/DDX19A/U2AF1/TPR/NUP160/SRSF2/RANBP2/SRSF3/NUP133/NUP205/SRRM1/NUP43/SRSF7/NUP98/RAE1	38
BP	GO:0015931	nucleobase-containing compound transport	69/2216	202/11561	2.79928e-07	7.38129e-06	6.38907e-06	NUP62/U2AF2/EIF6/NCBP1/SLC25A13/SRSF4/SLC25A1/SEC13/HNRNPA2B1/KHSRP/THOC6/ENY2/RRS1/LRPPRC/NUP155/SLC25A24/YBX1/EIF4A3/SRSF11/EIF4E/RAN/PABPN1/PURA/SEH1L/KHDRBS1/MVP/EIF5A/XPO1/RPS15/UPF1/RBM8A/SRSF5/FIP1L1/NUP93/CHTOP/SRSF1/MAGOH/SLC25A5/RNPS1/DDX19A/U2AF1/ABCE1/NPM1/SLC25A4/MYO1C/TPR/NUP160/SRSF2/CPSF6/RANBP2/SRSF3/NUP133/NUP205/RTRAF/SLC25A12/DHX9/SRRM1/FLOT1/SLC25A6/G3BP2/NUP43/SFPQ/SRSF7/HNR…	69
BP	GO:0048199	vesicle targeting, to, from or within Golgi	30/2216	63/11561	2.80418e-07	7.38129e-06	6.38907e-06	TMED2/SEC23IP/USO1/SEC13/CUL3/SAR1A/NSF/GOLGA2/COL7A1/SAR1B/RAB1B/TFG/SEC22B/SERPINA1/SEC24C/CTSC/TMED9/TMED10/SEC23A/CD59/LMAN1/SEC31A/RAB1A/SCFD1/MCFD2/NAPA/SEC24D/PEF1/CTSZ/PDCD6	30
BP	GO:0030834	regulation of actin filament depolymerization	23/2216	42/11561	2.85485e-07	7.4797e-06	6.47425e-06	SPTB/ADD1/CAPG/WDR1/SPTBN1/TMOD2/TMOD3/CAPZA1/LIMA1/TWF2/CFL1/TRIOBP/GSN/RDX/LMOD1/CAPZB/ADD3/CAPZA2/SPTAN1/FLII/DSTN/SVIL/TWF1	23
BP	GO:0098754	detoxification	42/2216	103/11561	3.0734e-07	8.01502e-06	6.93761e-06	PRDX6/GSTM2/PARK7/PRDX2/GSR/FBLN5/HP/APOA4/GSTP1/CLIC2/GSTT1/HBB/NQO1/CAT/AKR1A1/NNT/GSTM3/TXN/CD36/MPO/GPX4/CCS/APOE/ESD/TXNRD1/GPX3/MT1X/HBD/GSTK1/GPX1/PRDX3/MT1M/ADH5/GSTO1/MTARC2/S100A9/SOD1/ALB/PRDX4/GSTZ1/PRDX1/SOD3	42
BP	GO:0010565	regulation of cellular ketone metabolic process	57/2216	157/11561	3.09883e-07	8.03626e-06	6.95599e-06	COMT/ACADVL/AKR1C3/PSMD3/PSMD4/PSMB1/CAV1/EIF6/PSMD6/PARK7/PSMD11/H6PD/PSMA7/PSMB2/APOA1/PSMB4/APOA4/PSMC2/ANXA1/PSMA1/PSMA4/PSMB6/NQO1/PSMC4/PSME2/PSMD5/PSMC1/PSMD13/PSMA3/PSMA5/PSMB7/PSMD12/PSMA2/FABP5/APPL2/PSMD7/MLXIPL/PSMD8/PSME1/PSMB8/CD74/APOC3/PSMC3/ATP2B4/PDP1/PSMD9/PSMB5/PSMC6/PSMB10/PSMC5/PSMB9/PSMD2/GSTZ1/PSMD14/PSMD1/ERLIN2/PSMB3	57
BP	GO:0046364	monosaccharide biosynthetic process	37/2216	86/11561	3.11007e-07	8.03626e-06	6.95599e-06	SLC25A13/SLC25A1/PGD/PGAM1/ALDOA/PC/MDH1/FAM3C/AKR1A1/GAPDH/ENO1/G6PD/GOT2/ALDOC/GPD1/USP7/GOT1/MST1/PGK1/FBP1/MDH2/RBP4/GPD2/SLC25A10/SORD/TPI1/PGM1/TALDO1/RANBP2/ENO2/TKT/SLC25A12/GPI/DDB1/AKR1B1/PCK2/SLC25A11	37
BP	GO:1900024	regulation of substrate adhesion-dependent cell spreading	25/2216	48/11561	3.16376e-07	8.11843e-06	7.02712e-06	S100A10/MDK/NRP1/FGB/FLNA/LIMS1/P4HB/APOA1/CRKL/FGA/ARHGEF7/POSTN/CORO1C/TRIOBP/ACTN4/RAC1/TACSTD2/FBLN1/C1QBP/CDC42/CRK/DNM2/FGG/ARPC2/CALR	25
BP	GO:0009123	nucleoside monophosphate metabolic process	27/2216	54/11561	3.1707e-07	8.11843e-06	7.02712e-06	GART/APRT/GMPS/ADK/CAD/RAD50/LHPP/CASK/DNPH1/ADSL/UMPS/PAICS/PFAS/ATIC/DLG1/SHMT1/PRPS1/NT5E/GMPR2/HPRT1/IMPDH2/AK2/DUT/ADSS2/TJP2/CMPK1/AK1	27
BP	GO:0033120	positive regulation of RNA splicing	17/2216	26/11561	3.19069e-07	8.12019e-06	7.02864e-06	U2AF2/PRDX6/NCBP1/SNW1/TRA2B/PRPF19/RBM3/THRAP3/POLR2A/DAZAP1/TRA2A/SNRNP70/SF3B4/SRSF5/CIRBP/NCL/NUP98	17
BP	GO:0009206	purine ribonucleoside triphosphate biosynthetic process	26/2216	51/11561	3.20022e-07	8.12019e-06	7.02864e-06	NME3/VCP/SLC25A13/NME1/ATP5PD/ALDOA/ATP5MG/ATP5F1D/ENO1/ATP5MF/TMSB4X/ATP5PB/ATP5ME/ATP5F1C/ATP5F1A/ATP5PF/COX5B/PARP1/STAT3/PKM/STOML2/SLC25A12/IMPDH2/ATP5PO/CYC1/ATP5F1B	26
BP	GO:0030835	negative regulation of actin filament depolymerization	20/2216	34/11561	3.57526e-07	9.03115e-06	7.81714e-06	SPTB/ADD1/CAPG/SPTBN1/TMOD2/TMOD3/CAPZA1/LIMA1/TWF2/TRIOBP/GSN/RDX/LMOD1/CAPZB/ADD3/CAPZA2/SPTAN1/FLII/SVIL/TWF1	20
BP	GO:0009083	branched-chain amino acid catabolic process	14/2216	19/11561	3.8225e-07	9.61257e-06	8.32041e-06	MCCC2/HIBCH/HSD17B10/MCCC1/BCKDHA/HMGCL/ALDH6A1/IVD/ACAT1/DBT/BCKDHB/BCAT2/ACADSB/DLD	14
BP	GO:0002504	antigen processing and presentation of peptide or polysaccharide antigen via MHC class II	38/2216	90/11561	3.87723e-07	9.70685e-06	8.40202e-06	CLTC/AP2M1/SEC13/AP2B1/CTSL/ACTR1A/DYNC1H1/CTSD/DYNLL1/RAB7A/IFI30/CAPZA1/SAR1B/CANX/ACTR1B/HLA-DRA/LGMN/CD74/DCTN2/AP1B1/CLTA/AP2A2/DYNC1I2/PYCARD/AP2S1/CAPZB/SEC24C/KLC1/AP1G1/SEC23A/DCTN4/THBS1/SEC31A/DCTN1/CAPZA2/SEC24D/DNM2/DYNC1LI2	38
BP	GO:0016052	carbohydrate catabolic process	61/2216	173/11561	3.93495e-07	9.80777e-06	8.48937e-06	DERA/NUP62/ABHD10/EIF6/PGD/SEC13/DCXR/PGAM1/ALDOA/SCARB2/NUP155/PFKP/AKR1A1/PYGL/PYGB/GAPDH/NAGA/GM2A/ENO1/AGL/CRYL1/PFKL/GUSB/HEXB/TKFC/HK1/SEH1L/MLXIPL/ALDOC/GPD1/OGDH/NUP93/MAN2B1/PPP1CB/PGK1/FBP1/PFKM/GPD2/SORD/TPI1/PGM1/TPR/GALK1/NUP160/PPP1CA/LDHA/STAT3/PKM/RANBP2/ENO2/SLC4A1/NUP133/NUP205/GAA/SLC25A12/GPI/NUP43/ALDH1A1/GLB1/NUP98/RAE1	61
BP	GO:0032956	regulation of actin cytoskeleton organization	90/2216	288/11561	4.76058e-07	1.18134e-05	1.02254e-05	S100A10/GMFB/SPTB/ADD1/RAC2/IQGAP2/MDK/CAPG/DBN1/WDR1/NRP1/TJP1/CYFIP1/PDGFRB/FLNA/APOA1/PFN1/ARHGDIA/SPTBN1/ARPC5L/SERPINF2/TMOD2/ARFIP1/WASF2/CORO1B/ARF6/ARPC4/ARHGAP17/ARPC3/PFN2/NCKAP1/ACTG1/TMOD3/CAPZA1/LIMA1/TMSB4X/ARPC1A/GRB2/TWF2/SORBS3/CFL1/ACTR3/ACTR2/CTTN/TMSB10/TRIOBP/TPM1/ARHGDIB/RAC1/GSN/ARPC1B/TACSTD2/HRG/RDX/PYCARD/LMOD1/CTNNA2/CAPZB/MYO1C/DLG1/CORO1A/PAK2/ADD3/HCLS1/PXN/F11R/ILK/…	90
BP	GO:0007006	mitochondrial membrane organization	43/2216	108/11561	4.91027e-07	1.21141e-05	1.04857e-05	HSPA9/TIMM9/IMMT/ATP5IF1/SAMM50/TOMM22/ACAA2/MTX2/CHCHD3/ATP5PD/ATP5MG/YWHAH/NDUFA13/ATP5F1D/CNP/LETM1/BAX/YWHAE/ATP5MF/ATP5PB/AGK/SFN/ATP5ME/ATP5F1C/PPIF/ATP5F1A/HSPA4/AP3B1/NMT1/YWHAB/OPA1/HSP90AA1/ATP5PF/SLC25A5/YWHAQ/PDCD5/STAT3/HEBP2/DYNLT1/TIMM13/YWHAZ/ATP5PO/ATP5F1B	43
BP	GO:0043648	dicarboxylic acid metabolic process	33/2216	74/11561	4.93143e-07	1.21141e-05	1.04857e-05	ALDH18A1/DLST/GLS/FOLR2/FH/DGLUCY/MDH1/GRHPR/IDH2/GOT2/MTHFD1/OGDH/GLUD1/OAT/GOT1/IDH1/MDH2/NIT2/ATIC/ACLY/ME3/SHMT1/ASS1/SDHA/DLD/ALDH4A1/SLC25A12/ME2/SUCLA2/ADSS2/SUCLG2/SDHB/SHMT2	33
BP	GO:0051493	regulation of cytoskeleton organization	129/2216	451/11561	4.94629e-07	1.21141e-05	1.04857e-05	S100A10/MECP2/TUBB4A/NUP62/GMFB/FKBP4/MAP1S/PDCD6IP/SPTB/ADD1/RAC2/RPS3/IQGAP2/MDK/CAPG/DBN1/MAPK1/WDR1/RBM14/CLTC/NRP1/TJP1/CYFIP1/PDGFRB/FLNA/APOA1/MAPRE2/PFN1/ARHGDIA/DYNC1H1/VPS4B/SPTBN1/ARPC5L/SERPINF2/TMOD2/ARFIP1/WASF2/CORO1B/ARF6/ARPC4/CAPN2/PAFAH1B1/ARHGAP17/PFDN2/ARPC3/RANBP1/HDGFL3/RCC1/PFN2/NCKAP1/ACTG1/TMOD3/CAPZA1/NUMA1/DIAPH1/MAPK3/LIMA1/TMSB4X/ARPC1A/GRB2/CLIC4/TWF2/SORBS3/XPO1/CF…	129
BP	GO:0006754	ATP biosynthetic process	23/2216	43/11561	5.0278e-07	1.22076e-05	1.05666e-05	VCP/SLC25A13/ATP5PD/ALDOA/ATP5MG/ATP5F1D/ENO1/ATP5MF/TMSB4X/ATP5PB/ATP5ME/ATP5F1C/ATP5F1A/ATP5PF/COX5B/PARP1/STAT3/PKM/STOML2/SLC25A12/ATP5PO/CYC1/ATP5F1B	23
BP	GO:0018208	peptidyl-proline modification	23/2216	43/11561	5.0278e-07	1.22076e-05	1.05666e-05	FKBP11/FKBP4/P4HB/FKBP5/PPIA/AIP/P3H1/FKBP9/PTPA/PPIG/P4HA1/PPIF/FKBP1A/FKBP10/PPIH/FKBP3/RANBP2/PIN1/ERO1A/FKBP2/PPIB/FKBP8/PRDX4	23
BP	GO:0009201	ribonucleoside triphosphate biosynthetic process	27/2216	55/11561	5.09662e-07	1.23216e-05	1.06653e-05	NME3/VCP/SLC25A13/NME1/ATP5PD/ALDOA/ATP5MG/ATP5F1D/CAD/ENO1/ATP5MF/TMSB4X/ATP5PB/ATP5ME/ATP5F1C/ATP5F1A/ATP5PF/COX5B/PARP1/STAT3/PKM/STOML2/SLC25A12/IMPDH2/ATP5PO/CYC1/ATP5F1B	27
BP	GO:0050819	negative regulation of coagulation	25/2216	49/11561	5.28828e-07	1.27303e-05	1.1019e-05	PLAT/FGB/PROS1/SERPINF2/ABAT/FGA/KNG1/CPB2/APOH/FAP/CD9/KLKB1/SERPING1/APOE/ANXA2/KRT1/F2/ANXA5/HRG/VTN/CD34/PLG/F12/THBS1/FGG	25
BP	GO:1905330	regulation of morphogenesis of an epithelium	55/2216	152/11561	5.63122e-07	1.34982e-05	1.16837e-05	PHB2/PSMD3/PSMD4/PSMB1/PSMD6/MDK/PSMD11/CLTC/AP2M1/PSMA7/AP2B1/PSMB2/PSMB4/PFN1/PSMC2/PSMA1/PSMA4/PSMB6/PSMC4/PSME2/PSMD5/PSMC1/PSMD13/PSMA3/PSMA5/PSMB7/PSMD12/PSMA2/PTK7/PSMD7/AGT/PSMD8/PSME1/PSMB8/STAT1/PSMC3/AP2A2/RAC1/CTNNB1/TACSTD2/AP2S1/PSMD9/DAB2/PSMB5/PSMC6/PSMB10/PSMC5/PSMB9/RHOA/PSMD2/SFRP1/CDC42/PSMD14/PSMD1/PSMB3	55
BP	GO:0009126	purine nucleoside monophosphate metabolic process	19/2216	32/11561	5.75737e-07	1.36841e-05	1.18446e-05	GART/APRT/GMPS/ADK/LHPP/CASK/ADSL/PAICS/PFAS/ATIC/DLG1/NT5E/GMPR2/HPRT1/IMPDH2/AK2/ADSS2/TJP2/AK1	19
BP	GO:0051693	actin filament capping	19/2216	32/11561	5.75737e-07	1.36841e-05	1.18446e-05	SPTB/ADD1/CAPG/SPTBN1/TMOD2/TMOD3/CAPZA1/TWF2/TRIOBP/GSN/RDX/LMOD1/CAPZB/ADD3/CAPZA2/SPTAN1/FLII/SVIL/TWF1	19
BP	GO:0009408	response to heat	52/2216	141/11561	5.78232e-07	1.36856e-05	1.18459e-05	PTGES3/NUP62/FKBP4/MYOF/ATP2A2/VCP/MAPK1/HSPA6/SEC13/NUP155/HSPH1/PRKACA/HSPA2/YWHAE/RPA1/DNAJB1/CPB2/MAPK3/RBBP7/DNAJA1/HSPD1/SEH1L/HSP90AB1/CCAR2/NUP93/EIF2B5/HSBP1/HSP90AA1/STUB1/RPA2/DNAJA3/TPR/NUP160/CD34/HDAC2/RPA3/RANBP2/CAMK2G/NUP133/NUP205/CRYAB/SOD1/CD14/THBS1/NUP43/DNAJA2/TGFB1I1/NUP98/EIF2S1/PSIP1/RAE1/PDCD6	52
BP	GO:0090090	negative regulation of canonical Wnt signaling pathway	53/2216	145/11561	6.25185e-07	1.4735e-05	1.27543e-05	PSMD3/TNN/PSMD4/PSMB1/CAV1/PSMD6/MDK/PSMD11/PSMA7/CUL3/PSMB2/MAPK14/PSMB4/PSMC2/PSMA1/G3BP1/PSMA4/HDAC1/PSMB6/PSMC4/PSME2/PSMD5/PSMC1/PSMD13/PSMA3/PSMA5/PSMB7/PSMD12/PSMA2/PFDN5/PSMD7/PSMD8/PSME1/IGFBP2/PSMB8/APOE/SFRP4/RUVBL2/PSMC3/SLC9A3R1/PSMD9/DAB2/PSMB5/PSMC6/PSMB10/EMD/PSMC5/PSMB9/PSMD2/SFRP1/PSMD14/PSMD1/PSMB3	53
BP	GO:0006839	mitochondrial transport	69/2216	206/11561	6.42999e-07	1.50917e-05	1.3063e-05	FIS1/TIMM9/RAC2/ATP5IF1/SLC25A13/PITRM1/SAMM50/SLC25A1/TOMM22/ACAA2/MTX2/ATP5PD/SFXN3/VPS35/ATP5MG/YWHAH/SLC25A24/NDUFA13/SH3GLB1/AIP/ATP5F1D/CNP/UBE2L3/LETM1/HUWE1/BAX/YWHAE/ATP5MF/ATP5PB/AGK/HSPD1/CPT2/SFN/ATP5ME/ATP5F1C/PMPCB/PPIF/PMPCA/ATP5F1A/TOMM70/HSPA4/CSNK2A2/NMT1/YWHAB/OPA1/HSP90AA1/ATP5PF/SLC25A5/YWHAQ/SLC25A10/PDCD5/COX5B/SAE1/TIMM44/STAT3/HEBP2/DYNLT1/STOML2/TIMM13/SLC25A12/YWHAZ/LMA…	69
BP	GO:0052548	regulation of endopeptidase activity	101/2216	335/11561	6.46009e-07	1.50994e-05	1.30697e-05	ARL6IP1/FIS1/VCP/RPS3/PARK7/AMBP/UBE2Z/CSTB/PML/BCAP31/ARRB1/FAM162A/ITIH5/SERPINF1/PROS1/SERPINF2/CYCS/CTSD/NDUFA13/HDAC1/PICALM/LXN/PSME2/LTF/SERPINA4/COL7A1/CD44/KNG1/GAPDH/ANP32B/BAX/YWHAE/TIMP2/USP14/PSMA3/NOL3/SERPINB6/LAMTOR5/HSPD1/SERPINA3/HMGB1/SERPING1/MBP/SFN/AGT/LGMN/PEBP1/PSME1/PSMB8/IFI16/SERPINB5/RPS27L/SERPINA6/ANXA2/DIABLO/ITIH3/GSN/HRG/CTSH/PYCARD/SERPINA1/GPX1/PDCD5/ADRM1/VTN/I…	101
BP	GO:0006164	purine nucleotide biosynthetic process	58/2216	164/11561	6.73612e-07	1.56796e-05	1.35719e-05	NME3/GART/DLAT/VCP/SLC25A13/PPT1/SLC25A1/NME1/COASY/APRT/ATP5PD/ALDOA/GMPS/ATP5MG/ATP5F1D/ADK/ACSL1/ENO1/HSD17B12/ATP5MF/TMSB4X/ATP5PB/ADSL/ACAT1/MTHFD1/ATP5ME/ATP5F1C/ATP5F1A/PAICS/ATP5PF/PDP1/PFAS/ATIC/COX5B/PDHA1/ACLY/PDHB/PARP1/STAT3/PKM/PRPS1/DLD/STOML2/HPRT1/ACSL3/SLC25A12/GCDH/IMPDH2/AK2/TECR/PAPSS1/ATP5PO/GSTZ1/ADSS2/FASN/AK1/CYC1/ATP5F1B	58
BP	GO:0006734	NADH metabolic process	20/2216	35/11561	6.84085e-07	1.57928e-05	1.36699e-05	VCP/PGAM1/ALDOA/MDH1/PFKP/GAPDH/ENO1/PFKL/HK1/ALDOC/GPD1/PGK1/PFKM/MDH2/GPD2/TPI1/PKM/ENO2/SLC25A12/GPI	20
BP	GO:1900026	positive regulation of substrate adhesion-dependent cell spreading	20/2216	35/11561	6.84085e-07	1.57928e-05	1.36699e-05	S100A10/MDK/NRP1/FGB/FLNA/LIMS1/P4HB/APOA1/CRKL/FGA/ARHGEF7/TRIOBP/RAC1/C1QBP/CDC42/CRK/DNM2/FGG/ARPC2/CALR	20
BP	GO:0019886	antigen processing and presentation of exogenous peptide antigen via MHC class II	36/2216	85/11561	7.12348e-07	1.63782e-05	1.41766e-05	CLTC/AP2M1/SEC13/AP2B1/CTSL/ACTR1A/DYNC1H1/CTSD/DYNLL1/RAB7A/IFI30/CAPZA1/SAR1B/CANX/ACTR1B/HLA-DRA/LGMN/CD74/DCTN2/AP1B1/CLTA/AP2A2/DYNC1I2/AP2S1/CAPZB/SEC24C/KLC1/AP1G1/SEC23A/DCTN4/SEC31A/DCTN1/CAPZA2/SEC24D/DNM2/DYNC1LI2	36
BP	GO:0007044	cell-substrate junction assembly	38/2216	92/11561	7.57064e-07	1.73355e-05	1.50052e-05	S100A10/ITGA5/PLEC/MACF1/NRP1/LIMS1/TLN1/TRIP6/ITGA2/ARHGEF7/ACTG1/KRT14/COL16A1/FERMT2/KRT5/CORO1C/CTTN/VCL/RAC1/LAMA3/HRG/DST/LAMC1/APOD/ITGA6/SORBS1/FN1/TNS1/IQGAP1/LRP1/ROCK2/THBS1/RHOA/PPM1F/ITGB4/THY1/SFRP1/ACTN1	38
BP	GO:0045010	actin nucleation	21/2216	38/11561	7.69244e-07	1.75431e-05	1.51849e-05	GMFB/IQGAP2/CYFIP1/ARPC5L/ARFIP1/WASF2/CORO1B/ARPC4/ARPC3/NCKAP1/ARPC1A/ACTR3/ACTR2/GSN/ARPC1B/LMOD1/CTNNA2/CORO1A/ARPC5/GMFG/ARPC2	21
BP	GO:0034605	cellular response to heat	42/2216	106/11561	7.75198e-07	1.76076e-05	1.52407e-05	PTGES3/NUP62/FKBP4/MYOF/ATP2A2/VCP/MAPK1/HSPA6/SEC13/NUP155/HSPH1/PRKACA/YWHAE/RPA1/DNAJB1/MAPK3/RBBP7/HSPD1/SEH1L/HSP90AB1/CCAR2/NUP93/HSBP1/HSP90AA1/STUB1/RPA2/TPR/NUP160/CD34/HDAC2/RPA3/RANBP2/CAMK2G/NUP133/NUP205/CRYAB/THBS1/NUP43/NUP98/EIF2S1/RAE1/PDCD6	42
BP	GO:0002495	antigen processing and presentation of peptide antigen via MHC class II	37/2216	89/11561	8.71827e-07	1.96998e-05	1.70517e-05	CLTC/AP2M1/SEC13/AP2B1/CTSL/ACTR1A/DYNC1H1/CTSD/DYNLL1/RAB7A/IFI30/CAPZA1/SAR1B/CANX/ACTR1B/HLA-DRA/LGMN/CD74/DCTN2/AP1B1/CLTA/AP2A2/DYNC1I2/PYCARD/AP2S1/CAPZB/SEC24C/KLC1/AP1G1/SEC23A/DCTN4/SEC31A/DCTN1/CAPZA2/SEC24D/DNM2/DYNC1LI2	37
BP	GO:0030195	negative regulation of blood coagulation	24/2216	47/11561	8.74303e-07	1.96998e-05	1.70517e-05	PLAT/FGB/PROS1/SERPINF2/ABAT/FGA/KNG1/CPB2/APOH/FAP/CD9/KLKB1/SERPING1/APOE/ANXA2/KRT1/F2/HRG/VTN/CD34/PLG/F12/THBS1/FGG	24
BP	GO:0000413	protein peptidyl-prolyl isomerization	18/2216	30/11561	9.24419e-07	2.0746e-05	1.79573e-05	FKBP11/FKBP4/FKBP5/PPIA/AIP/FKBP9/PTPA/PPIG/PPIF/FKBP1A/FKBP10/PPIH/FKBP3/RANBP2/PIN1/FKBP2/PPIB/FKBP8	18
BP	GO:0034446	substrate adhesion-dependent cell spreading	38/2216	93/11561	1.04594e-06	2.33434e-05	2.02055e-05	S100A10/MDK/VAMP3/NRP1/FGB/FLNA/LIMS1/P4HB/APOA1/CRKL/FGA/LAMB2/LAMB1/ARHGEF7/FERMT2/POSTN/CORO1C/TRIOBP/ACTN4/RAC1/TACSTD2/LAMC1/LAMA5/PXN/ITGAV/FN1/ILK/PARVA/FBLN1/C1QBP/RHOA/RAB1A/CDC42/CRK/DNM2/FGG/ARPC2/CALR	38
BP	GO:0042776	mitochondrial ATP synthesis coupled proton transport	14/2216	20/11561	1.04844e-06	2.33434e-05	2.02055e-05	ATP5PD/ATP5MG/ATP5F1D/ATP5MF/ATP5PB/ATP5ME/ATP5F1C/ATP5F1A/ATP5PF/COX5B/STOML2/ATP5PO/CYC1/ATP5F1B	14
BP	GO:0000086	G2/M transition of mitotic cell cycle	71/2216	217/11561	1.1972e-06	2.65505e-05	2.29815e-05	MECP2/TUBB4A/PSMD3/PSMD4/PSMB1/PSMD6/PSMD11/PSMA7/PRKAR2B/PSMB2/ACTR1A/PSMB4/DYNC1H1/VPS4B/PSMC2/PSMA1/DYNLL1/OFD1/PSMA4/PPP2R1A/PSMB6/PAFAH1B1/PSMC4/PSME2/PRKACA/MRE11/PSMD5/HSPA2/PSMC1/PSMD13/YWHAE/PSMA3/PSMA5/KHDRBS1/PSMB7/PSMD12/PSMA2/PSMD7/PSMD8/PSME1/PSMB8/MAPRE1/DCTN2/FHL1/PPP1CB/SKP1/PSMC3/HSP90AA1/DYNC1I2/CDK5RAP3/TUBA4A/PSMD9/PSMB5/PSMC6/PSMB10/TUBB4B/PPP2R2A/TUBA1A/PPP1R12A/TUBB/RAD21/…	71
BP	GO:0051028	mRNA transport	46/2216	122/11561	1.24754e-06	2.75585e-05	2.3854e-05	NUP62/U2AF2/NCBP1/SRSF4/SEC13/HNRNPA2B1/KHSRP/THOC6/ENY2/LRPPRC/NUP155/EIF4A3/SRSF11/EIF4E/PABPN1/SEH1L/MVP/EIF5A/XPO1/UPF1/RBM8A/SRSF5/FIP1L1/NUP93/CHTOP/SRSF1/MAGOH/RNPS1/DDX19A/U2AF1/MYO1C/TPR/NUP160/SRSF2/RANBP2/SRSF3/NUP133/NUP205/DHX9/SRRM1/G3BP2/NUP43/SRSF7/HNRNPA1/NUP98/RAE1	46
BP	GO:0006790	sulfur compound metabolic process	90/2216	294/11561	1.28346e-06	2.82412e-05	2.44449e-05	COMT/MPST/HSPA9/ENOPH1/GNS/MTAP/MCCC2/DLAT/GSTM2/KERA/PARK7/DLST/GSR/PPT1/MCCC1/SLC25A1/DBI/AHCY/OMD/PC/OGN/SUOX/GSS/ACOT9/GSTP1/MAT2A/GSTT1/ACSL1/AKR1A1/SQOR/PCCA/CNDP2/HSD17B12/PCCB/G6PD/GSTM3/HMGCL/HEXB/BTD/GPX4/ACAT1/DCN/GLO1/ACOT13/MTHFD1/MAT2B/LUM/OGDH/ESD/HEXA/GSTK1/PDP1/IDH1/GGCT/GPX1/STAT5B/SLC25A10/OPLAH/PDHA1/FMOD/HMGCS2/ACLY/PCYOX1/PDHB/VCAN/HSD17B4/AHCYL1/GSTO1/STAT5A/DLD/ACSL3/GCDH/…	90
BP	GO:0006081	cellular aldehyde metabolic process	25/2216	51/11561	1.39094e-06	3.0487e-05	2.63889e-05	AKR1C3/PARK7/RELA/AKR1A1/GRHPR/HYI/TKFC/IDH2/PDXK/GOT2/GLO1/AKR1C1/ESD/AKR7A2/IDH1/ALDH7A1/TPI1/TALDO1/ADH5/TKT/ALDH4A1/PNPO/ALDH1A1/ALDH3A2/ALDH9A1	25
BP	GO:1900047	negative regulation of hemostasis	24/2216	48/11561	1.43223e-06	3.12704e-05	2.70669e-05	PLAT/FGB/PROS1/SERPINF2/ABAT/FGA/KNG1/CPB2/APOH/FAP/CD9/KLKB1/SERPING1/APOE/ANXA2/KRT1/F2/HRG/VTN/CD34/PLG/F12/THBS1/FGG	24
BP	GO:0030042	actin filament depolymerization	23/2216	45/11561	1.44627e-06	3.14549e-05	2.72266e-05	SPTB/ADD1/CAPG/WDR1/SPTBN1/TMOD2/TMOD3/CAPZA1/LIMA1/TWF2/CFL1/TRIOBP/GSN/RDX/LMOD1/CAPZB/ADD3/CAPZA2/SPTAN1/FLII/DSTN/SVIL/TWF1	23
BP	GO:0006090	pyruvate metabolic process	51/2216	141/11561	1.45595e-06	3.15437e-05	2.73035e-05	NUP62/DLAT/EIF6/SEC13/PGAM1/ALDOA/PC/NUP155/PFKP/GAPDH/ENO1/PFKL/HK1/SEH1L/GLO1/MLXIPL/ALDOC/GPD1/OGDH/NUP93/PGK1/LDHB/FBP1/PDP1/BSG/PFKM/TPI1/PDHA1/PGM1/TPR/ME3/GALK1/NUP160/PDHB/LDHA/STAT3/PKM/RANBP2/ENO2/DLD/SLC4A1/NUP133/NUP205/GPI/ME2/NUP43/GSTZ1/PCK2/NUP98/RAE1/VDAC1	51
BP	GO:1901657	glycosyl compound metabolic process	39/2216	98/11561	1.67325e-06	3.61128e-05	3.12583e-05	NME3/DERA/MTAP/AKR1C3/ABHD10/NME1/TYMP/AHCY/APRT/ERH/GMPS/ADK/CAD/AKR1A1/NAGA/CASK/DNPH1/GUSB/RAN/GLA/AKR1C1/AKR7A2/UMPS/OPA1/ATIC/DLG1/PRPS1/GNAI3/NT5E/GMPR2/HPRT1/RAB23/FUCA1/IMPDH2/RHOA/AKR1B1/TJP2/PNP/MACROD1	39
BP	GO:0034314	Arp2/3 complex-mediated actin nucleation	18/2216	31/11561	1.8096e-06	3.89064e-05	3.36765e-05	GMFB/IQGAP2/CYFIP1/ARPC5L/ARFIP1/WASF2/CORO1B/ARPC4/ARPC3/NCKAP1/ARPC1A/ACTR3/ACTR2/ARPC1B/CTNNA2/ARPC5/GMFG/ARPC2	18
BP	GO:0009063	cellular amino acid catabolic process	40/2216	102/11561	1.9232e-06	4.11916e-05	3.56544e-05	MPST/MCCC2/HIBCH/HNMT/DDAH2/DLST/GLS/HSD17B10/MCCC1/BCKDHA/AHCY/ABAT/QDPR/HMGCL/PCBD1/ALDH6A1/IVD/GOT2/ACAT1/GCSH/DDAH1/OGDH/GLUD1/OAT/GOT1/DBT/ATP2B4/ALDH7A1/BCKDHB/BCAT2/SHMT1/PCYOX1/ACADSB/FAH/DLD/ALDH4A1/GCDH/GSTZ1/TST/SHMT2	40
BP	GO:0042255	ribosome assembly	25/2216	52/11561	2.19378e-06	4.68089e-05	4.05167e-05	RPLP0/RPS14/EIF6/RRS1/RPL23A/RPS28/RPS10/RPL38/RPL12/RPS5/RPS15/RPS27/RPS27L/XRCC5/RPL24/RPL6/NPM1/RPS19/RPL10/DDX3X/RPL3/C1QBP/RPL11/BRIX1/PRKDC	25
BP	GO:0010035	response to inorganic substance	135/2216	489/11561	2.26238e-06	4.80904e-05	4.16259e-05	GART/AKR1C3/FIS1/ADD1/VCP/RPS3/CAV1/FUS/PARK7/CYB5A/PRDX2/RELA/SLC25A13/MAPK1/S100A13/FGB/FBLN5/CACYBP/PDGFRB/PPP2CA/ANK3/HP/APOA4/SDC1/SERPINF1/ANXA1/GSS/ABAT/FGA/SLC25A24/CDH1/QDPR/HBB/ATP5F1D/EIF4A3/CAPN2/B2M/PON1/NQO1/CAT/GGH/CPOX/KRT8/FABP4/G6PD/MAPK3/STK24/HNRNPD/TXN/CD36/KRT14/MPO/HSPD1/CLIC4/CD9/COL18A1/HSPA5/LONP1/MAP1B/CCS/LGMN/ANXA11/IGFBP2/PPP5C/STAT1/PCNA/ATG7/SPARC/PPIF/EIF2B5/MT1X/…	135
BP	GO:0010810	regulation of cell-substrate adhesion	63/2216	189/11561	2.34493e-06	4.96474e-05	4.29736e-05	S100A10/RAC2/GFUS/ITGA5/FBLN2/MDK/MACF1/ABI3BP/NRP1/FGB/JUP/FLNA/LIMS1/P4HB/APOA1/CRKL/PTN/FGA/RRAS/LGALS1/ARHGEF7/CASK/HSD17B12/ACTG1/CD36/COL16A1/POSTN/CORO1C/UTRN/AGR2/RSU1/EMILIN1/VCL/TRIOBP/ACTN4/ITGA3/RAC1/TACSTD2/HRG/VTN/COL1A1/NID1/APOD/PLG/ITGA6/FN1/ILK/IQGAP1/LRP1/ROCK2/FBLN1/C1QBP/THBS1/RHOA/PPM1F/THY1/SFRP1/CDC42/CRK/DNM2/FGG/ARPC2/CALR	63
BP	GO:0033209	tumor necrosis factor-mediated signaling pathway	51/2216	143/11561	2.35325e-06	4.96474e-05	4.29736e-05	PSMD3/PSMD4/PSMB1/PSMD6/RELA/PSMD11/PSMA7/LIMS1/PSMB2/APOA1/PSMB4/KRT18/PSMC2/KARS1/PSMA1/GSTP1/PSMA4/PSMB6/PSMC4/PSME2/PSMD5/PSMC1/KRT8/PSMD13/PSMA3/TMSB4X/PSMA5/PSMB7/PSMD12/PSMA2/PSMD7/PSMD8/PSME1/PSMB8/STAT1/ACTN4/PSMC3/PYCARD/PSMD9/PSMB5/PSMC6/PSMB10/CPNE1/PSMC5/PSMB9/ILK/CASP1/PSMD2/PSMD14/PSMD1/PSMB3	51
BP	GO:0072350	tricarboxylic acid metabolic process	11/2216	14/11561	2.57302e-06	5.38083e-05	4.65752e-05	CS/IDH3A/ACO2/IDH3G/IDH2/GLUD1/IDH1/ACO1/ACLY/ASS1/IDH3B	11
BP	GO:0009081	branched-chain amino acid metabolic process	14/2216	21/11561	2.58868e-06	5.38083e-05	4.65752e-05	MCCC2/HIBCH/HSD17B10/MCCC1/BCKDHA/HMGCL/ALDH6A1/IVD/ACAT1/DBT/BCKDHB/BCAT2/ACADSB/DLD	14
BP	GO:0015985	energy coupled proton transport, down electrochemical gradient	14/2216	21/11561	2.58868e-06	5.38083e-05	4.65752e-05	ATP5PD/ATP5MG/ATP5F1D/ATP5MF/ATP5PB/ATP5ME/ATP5F1C/ATP5F1A/ATP5PF/COX5B/STOML2/ATP5PO/CYC1/ATP5F1B	14
BP	GO:0015986	ATP synthesis coupled proton transport	14/2216	21/11561	2.58868e-06	5.38083e-05	4.65752e-05	ATP5PD/ATP5MG/ATP5F1D/ATP5MF/ATP5PB/ATP5ME/ATP5F1C/ATP5F1A/ATP5PF/COX5B/STOML2/ATP5PO/CYC1/ATP5F1B	14
BP	GO:0075522	IRES-dependent viral translational initiation	9/2216	10/11561	2.85441e-06	5.91137e-05	5.11674e-05	EIF3A/EIF3B/MCTS1/EIF3F/DENR/EIF3D/PTBP1/PCBP2/SSB	9
BP	GO:0042340	keratan sulfate catabolic process	10/2216	12/11561	2.96935e-06	6.10451e-05	5.28392e-05	GNS/KERA/OMD/OGN/HEXB/LUM/HEXA/FMOD/PRELP/GLB1	10
BP	GO:1904874	positive regulation of telomerase RNA localization to Cajal body	10/2216	12/11561	2.96935e-06	6.10451e-05	5.28392e-05	CCT4/NHP2/CCT6A/RUVBL1/RUVBL2/CCT7/CCT2/CCT3/CCT8/CCT5	10
BP	GO:0030838	positive regulation of actin filament polymerization	32/2216	76/11561	3.39704e-06	6.95838e-05	6.02301e-05	GMFB/IQGAP2/CYFIP1/PFN1/ARPC5L/ARFIP1/WASF2/CORO1B/ARF6/ARPC4/ARPC3/PFN2/NCKAP1/ARPC1A/GRB2/ACTR3/ACTR2/CTTN/GSN/ARPC1B/PYCARD/LMOD1/CTNNA2/MYO1C/DLG1/CORO1A/ARPC5/VASP/GMFG/RHOA/BIN1/ARPC2	32
BP	GO:0051495	positive regulation of cytoskeleton organization	63/2216	191/11561	3.48514e-06	7.11298e-05	6.15682e-05	S100A10/MECP2/NUP62/GMFB/RPS3/IQGAP2/WDR1/NRP1/CYFIP1/FLNA/APOA1/PFN1/DYNC1H1/VPS4B/ARPC5L/SERPINF2/ARFIP1/WASF2/CORO1B/ARF6/ARPC4/PFDN2/ARPC3/RANBP1/PFN2/NCKAP1/NUMA1/ARPC1A/GRB2/SORBS3/CFL1/ACTR3/MAP1B/ACTR2/CTTN/MAPRE1/TPM1/RAC1/GSN/ARPC1B/PYCARD/LMOD1/CTNNA2/MYO1C/NSFL1C/DLG1/CORO1A/HCLS1/PXN/ARPC5/CD47/ROCK2/VASP/GMFG/RHOA/PPM1F/DCTN1/SFRP1/CDC42/BIN1/ARPC2/DSTN/NES	63
BP	GO:1902905	positive regulation of supramolecular fiber organization	58/2216	172/11561	3.8767e-06	7.86165e-05	6.80485e-05	S100A10/MECP2/GMFB/RPS3/IQGAP2/WDR1/NRP1/CYFIP1/FLNA/APOA1/PFN1/ARPC5L/SERPINF2/ARFIP1/WASF2/CORO1B/ARF6/ARPC4/ARPC3/PFN2/NCKAP1/NUMA1/CLU/ARPC1A/GRB2/SORBS3/CFL1/ACTR3/MAP1B/ACTR2/CTTN/MAPRE1/APOE/TPM1/RAC1/GSN/ARPC1B/PYCARD/LMOD1/CTNNA2/GPX1/MYO1C/DLG1/CORO1A/PXN/ARPC5/CD47/ROCK2/VASP/GMFG/RHOA/PPM1F/DCTN1/SFRP1/CDC42/BIN1/ARPC2/DSTN	58
BP	GO:0032272	negative regulation of protein polymerization	28/2216	63/11561	3.87988e-06	7.86165e-05	6.80485e-05	TUBB4A/FKBP4/SPTB/ADD1/CAPG/PFN1/SPTBN1/TMOD2/PFN2/TMOD3/CAPZA1/TMSB4X/TWF2/MAPRE1/TMSB10/TRIOBP/GSN/RDX/LMOD1/CAPZB/ADD3/EML2/VDAC2/CAPZA2/SPTAN1/FLII/SVIL/TWF1	28
BP	GO:0061615	glycolytic process through fructose-6-phosphate	16/2216	27/11561	4.75212e-06	9.5945e-05	8.30477e-05	PGAM1/ALDOA/PFKP/GAPDH/ENO1/PFKL/HK1/ALDOC/PGK1/PFKM/TPI1/GALK1/PKM/ENO2/SLC4A1/GPI	16
BP	GO:0070527	platelet aggregation	25/2216	54/11561	5.18704e-06	0.000104352	9.03247e-05	CSRP1/FGB/FLNA/HSPB1/MYL12A/TLN1/ABAT/FGA/GNAS/HBB/ACTG1/CD9/VCL/METAP1/MYH9/STXBP3/CLIC1/F11R/FN1/ILK/MYL9/PTPN6/FGG/STXBP1/RAP2B	25
BP	GO:0031334	positive regulation of protein-containing complex assembly	66/2216	205/11561	5.21408e-06	0.000104523	9.04724e-05	MECP2/GMFB/VCP/RPS3/IQGAP2/PARK7/CYFIP1/PFN1/PSMC2/ARPC5L/ARFIP1/WASF2/CORO1B/SH3GLB1/ARF6/ARPC4/PSMC4/ARPC3/LGALS3/BAX/PFN2/MSN/RPA1/NCKAP1/NUMA1/CLU/RAP1B/ARPC1A/CD36/GRB2/ACTR3/MAP1B/ACTR2/CTTN/MAPRE1/EIF4G1/PSMC3/HSP90AA1/STUB1/RAC1/GSN/ARPC1B/PYCARD/LMOD1/CTNNA2/RPA2/MYO1C/DLG1/PSMC6/DDX3X/RPA3/PARP1/CORO1A/PSMC5/ARPC5/LCP1/VASP/DDB1/GMFG/RHOA/DCTN1/WARS1/FSCN1/BIN1/ARPC2/CAND1	66
BP	GO:0071347	cellular response to interleukin-1	54/2216	158/11561	5.26996e-06	0.000105268	9.11178e-05	PSMD3/PSMD4/PSMB1/TOLLIP/PSMD6/RELA/PSMD11/PSMA7/FGB/PSMB2/UBE2N/PSMB4/PSMC2/PSMA1/NFKB1/PSMA4/RPS27A/PSMB6/PSMC4/PSME2/PSMD5/PSMC1/PSMD13/GBP2/PSMA3/MAPK3/PSMA5/PSMB7/PSMD12/PSMA2/PSMD7/UPF1/PSMD8/PSME1/PSMB8/SKP1/PSMC3/AKAP12/PYCARD/PSMD9/PSMB5/PSMC6/PTGIS/PSMB10/PSMC5/PSMB9/CD47/PSMD2/SFRP1/OTUB1/FGG/PSMD14/PSMD1/PSMB3	54
BP	GO:0007597	blood coagulation, intrinsic pathway	12/2216	17/11561	5.65356e-06	0.000112532	9.74048e-05	VWF/F9/KNG1/PRCP/APOH/KLKB1/SERPING1/F2/SERPINC1/A2M/F12/C1QBP	12
BP	GO:0034976	response to endoplasmic reticulum stress	73/2216	234/11561	6.04543e-06	0.000119487	0.000103425	ACADVL/ADD1/ATP2A2/VCP/CAV1/PDIA6/PDIA5/PARK7/GORASP2/PML/BCAP31/TRIM25/ERP29/P4HB/NPLOC4/HSP90B1/UBXN1/TLN1/TARDBP/UBXN4/VAPB/BAX/USP14/UBA5/CLU/CANX/UFL1/SEC61B/RCN3/UGGT1/HSPA5/AGR2/UFC1/PDIA4/SRPX/EIF2B5/DDRGK1/FBXO2/EIF4G1/LMNA/ERP44/OPA1/STUB1/SSR1/PDIA3/UBQLN2/CDK5RAP3/TMX1/PSMC6/HYOU1/DDX3X/MYDGF/HDGF/STC2/ERO1A/TPP1/FAF2/EIF2AK2/BAG6/AIFM1/THBS1/UFM1/FLOT1/SEC31A/DCTN1/EEF2/GFPT1/COPS5/E…	73
BP	GO:0044839	cell cycle G2/M phase transition	73/2216	234/11561	6.04543e-06	0.000119487	0.000103425	MECP2/TUBB4A/PSMD3/PSMD4/PSMB1/PSMD6/PSMD11/PSMA7/PRKAR2B/PSMB2/ACTR1A/PSMB4/DYNC1H1/VPS4B/PSMC2/PSMA1/DYNLL1/OFD1/PSMA4/PPP2R1A/PSMB6/PAFAH1B1/PSMC4/PSME2/PRKACA/MRE11/PSMD5/HSPA2/PSMC1/PSMD13/YWHAE/PSMA3/PSMA5/KHDRBS1/PSMB7/PSMD12/PSMA2/PSMD7/PSMD8/PSME1/PSMB8/MAPRE1/DCTN2/FHL1/PPP1CB/SKP1/PSMC3/HSP90AA1/DYNC1I2/NPM1/CDK5RAP3/MACROH2A1/TUBA4A/PSMD9/PSMB5/PSMC6/PSMB10/TUBB4B/PPP2R2A/TUBA1A/PPP1R…	73
BP	GO:1900034	regulation of cellular response to heat	30/2216	71/11561	6.26081e-06	0.000123312	0.000106736	PTGES3/NUP62/FKBP4/MAPK1/SEC13/NUP155/HSPH1/YWHAE/RPA1/DNAJB1/MAPK3/SEH1L/HSP90AB1/CCAR2/NUP93/HSBP1/HSP90AA1/RPA2/TPR/NUP160/CD34/RPA3/RANBP2/CAMK2G/NUP133/NUP205/CRYAB/NUP43/NUP98/RAE1	30
BP	GO:0010466	negative regulation of peptidase activity	63/2216	195/11561	7.46917e-06	0.000146599	0.000126892	ARL6IP1/PARK7/AMBP/UBE2Z/CSTB/ARRB1/UBXN1/ITIH5/SERPINF1/PROS1/ECM1/SERPINF2/PICALM/LXN/LTF/SERPINA4/COL7A1/CD44/KNG1/GAPDH/YWHAE/TIMP2/USP14/NOL3/SERPINB6/LAMTOR5/SERPINA3/SERPING1/SFN/AGT/PEBP1/IFI16/SERPINB5/SERPINA6/ANXA2/ITIH3/HRG/SERPINA1/GPX1/VTN/ITIH4/SERPINC1/DDX3X/PRDX3/SERPIND1/C3/SERPINH1/PAK2/CST3/AQP1/TIMP1/LRP1/A2M/CRYAB/THBS1/AHSG/CAST/COL6A3/ITIH1/PRNP/C5/BIN1/ITIH2	63
BP	GO:0032273	positive regulation of protein polymerization	40/2216	107/11561	7.71001e-06	0.0001508	0.000130529	MECP2/GMFB/RPS3/IQGAP2/CYFIP1/PFN1/ARPC5L/ARFIP1/WASF2/CORO1B/ARF6/ARPC4/ARPC3/PFN2/NCKAP1/NUMA1/ARPC1A/GRB2/ACTR3/MAP1B/ACTR2/CTTN/MAPRE1/HSP90AA1/RAC1/GSN/ARPC1B/PYCARD/LMOD1/CTNNA2/MYO1C/DLG1/CORO1A/ARPC5/VASP/GMFG/RHOA/DCTN1/BIN1/ARPC2	40
BP	GO:1902904	negative regulation of supramolecular fiber organization	44/2216	122/11561	8.1734e-06	0.000159311	0.000137895	TUBB4A/GMFB/FKBP4/SPTB/ADD1/CAPG/TJP1/PFN1/SPTBN1/TMOD2/WASF2/CORO1B/HDGFL3/PFN2/TMOD3/CAPZA1/LIMA1/TMSB4X/CLU/TWF2/MAP1B/EMILIN1/MAPRE1/APOE/TMSB10/TRIOBP/GSN/TACSTD2/RDX/LMOD1/CTNNA2/CAPZB/CORO1A/PAK2/ADD3/EML2/F11R/GMFG/CRYAB/CAPZA2/SPTAN1/FLII/SVIL/TWF1	44
BP	GO:0051016	barbed-end actin filament capping	13/2216	20/11561	9.1174e-06	0.000177098	0.000153292	ADD1/CAPG/CAPZA1/TWF2/TRIOBP/GSN/RDX/CAPZB/ADD3/CAPZA2/FLII/SVIL/TWF1	13
BP	GO:0030837	negative regulation of actin filament polymerization	23/2216	49/11561	9.24578e-06	0.000178974	0.000154916	SPTB/ADD1/CAPG/PFN1/SPTBN1/TMOD2/PFN2/TMOD3/CAPZA1/TMSB4X/TWF2/TMSB10/TRIOBP/GSN/RDX/LMOD1/CAPZB/ADD3/CAPZA2/SPTAN1/FLII/SVIL/TWF1	23
BP	GO:0051917	regulation of fibrinolysis	10/2216	13/11561	1.06408e-05	0.000205273	0.000177679	SERPINF2/CPB2/APOH/FAP/KLKB1/F2/HRG/PLG/F12/THBS1	10
BP	GO:0019319	hexose biosynthetic process	32/2216	80/11561	1.23621e-05	0.000237665	0.000205717	SLC25A13/SLC25A1/PGAM1/ALDOA/PC/MDH1/FAM3C/GAPDH/ENO1/GOT2/ALDOC/GPD1/USP7/GOT1/MST1/PGK1/FBP1/MDH2/RBP4/GPD2/SLC25A10/SORD/TPI1/PGM1/RANBP2/ENO2/SLC25A12/GPI/DDB1/AKR1B1/PCK2/SLC25A11	32
BP	GO:0002244	hematopoietic progenitor cell differentiation	49/2216	143/11561	1.30673e-05	0.000250368	0.000216713	HSPA9/PSMD3/PSMD4/PSMB1/PSMD6/PSMD11/PSMA7/PSMB2/PSMB4/RRS1/PSMC2/PSMA1/PSMA4/PSMB6/PSMC4/PSME2/PSMD5/PSMC1/PSMD13/YAP1/PSMA3/UFL1/PSMA5/PSMB7/NUDT21/PSMD12/PSMA2/ADAR/PSMD7/PSMD8/PSME1/PSMB8/XRCC5/PSMC3/PSMD9/PSMB5/PSMC6/PSMB10/PSMC5/PSMB9/EIF2AK2/EEF2/PSMD2/PTPN6/SFRP1/PSMD14/PSMD1/PSMB3/PRKDC	49
BP	GO:0031503	protein-containing complex localization	70/2216	227/11561	1.44263e-05	0.000275469	0.000238439	NUP62/FKBP4/U2AF2/EIF6/NCBP1/DBN1/SRSF4/SEC13/AP2B1/HNRNPA2B1/RAP1A/THOC6/ENY2/RRS1/VPS35/NUP155/DNM1/DYNLL1/EIF4A3/SRSF11/EIF4E/NPTN/RAN/PABPN1/PURA/SEH1L/ARL3/EIF5A/XPO1/RPS15/TNPO1/UPF1/RBM8A/SRSF5/FIP1L1/NUP93/CHTOP/SRSF1/EZR/MAGOH/RNPS1/DDX19A/SCRIB/U2AF1/ABCE1/NPM1/MX1/TPR/EPS15/DLG1/NUP160/SRSF2/RANBP2/SRSF3/STX7/NUP133/NUP205/SRRM1/KIF5B/NUP43/SFPQ/DYNLRB1/SRSF7/HNRNPU/SSB/DNM2/NUP98/RAB8…	70
BP	GO:0061620	glycolytic process through glucose-6-phosphate	15/2216	26/11561	1.49167e-05	0.000283871	0.000245712	PGAM1/ALDOA/PFKP/GAPDH/ENO1/PFKL/HK1/ALDOC/PGK1/PFKM/TPI1/GALK1/PKM/ENO2/GPI	15
BP	GO:0000245	spliceosomal complex assembly	22/2216	47/11561	1.52529e-05	0.000289291	0.000250404	SNRPE/NCBP1/SNRPD1/SF3A3/LUC7L2/PRPF19/PUF60/NOL3/SNRPC/SF3B1/PRPF6/SF3A2/SNRNP200/SF3A1/SRSF5/SRSF1/SF1/SNRPD2/SNRPG/DDX1/USP39/PSIP1	22
BP	GO:0045861	negative regulation of proteolysis	80/2216	269/11561	1.61315e-05	0.000304928	0.000263938	ARL6IP1/PLAT/RPL23/PARK7/AMBP/UBE2Z/CSTB/PML/ARRB1/UBXN1/ITIH5/SERPINF1/PROS1/ECM1/SERPINF2/PICALM/LXN/LTF/SERPINA4/COL7A1/CD44/KNG1/GAPDH/YWHAE/TIMP2/USP14/CPB2/NOL3/SERPINB6/LAMTOR5/HSP90AB1/SERPINA3/CCAR2/SERPING1/SFN/AGT/RPS7/PEBP1/IFI16/USP7/SERPINB5/DDRGK1/SDCBP/CSNK2A2/SERPINA6/ANXA2/GLG1/ITIH3/F2/HRG/SERPINA1/GPX1/VTN/ITIH4/SERPINC1/DDX3X/PRDX3/SERPIND1/C3/SERPINH1/PAK2/CST3/AQP1/TIMP1/LR…	80
BP	GO:0061045	negative regulation of wound healing	28/2216	67/11561	1.62383e-05	0.000305921	0.000264798	PLAT/FGB/PROS1/SERPINF2/ABAT/FGA/KNG1/APCS/CASK/CPB2/APOH/FAP/CD9/KLKB1/SERPING1/APOE/ANXA2/KRT1/F2/HRG/VTN/CD34/PLG/EPPK1/F12/THBS1/CRK/FGG	28
BP	GO:0019674	NAD metabolic process	21/2216	44/11561	1.63637e-05	0.000307255	0.000265953	PGAM1/ALDOA/MDH1/PFKP/GAPDH/ENO1/PFKL/HK1/ALDOC/GPD1/PGK1/PFKM/GPD2/TPI1/LDHA/PKM/ENO2/NT5E/SLC25A12/GPI/GPD1L	21
BP	GO:0009156	ribonucleoside monophosphate biosynthetic process	16/2216	29/11561	1.67233e-05	0.000312964	0.000270894	GART/APRT/GMPS/ADK/CAD/LHPP/ADSL/UMPS/PAICS/PFAS/ATIC/PRPS1/HPRT1/IMPDH2/ADSS2/CMPK1	16
BP	GO:1903829	positive regulation of cellular protein localization	85/2216	291/11561	1.87643e-05	0.000349997	0.000302949	CCT4/NUP62/FIS1/RAC2/PARK7/MAPK1/CCT6A/VPS28/AP2B1/BCAP31/JUP/FLNA/ANK3/SAR1A/MAPK14/SPTBN1/TRIM28/PTN/TARDBP/YWHAH/CDH1/LARP7/SH3GLB1/ARF6/UBE2L3/PRKACA/NPTN/LGALS3/ANP32B/HUWE1/YWHAE/MSN/IPO5/NUMA1/SAR1B/LAMTOR5/RAN/HSP90AB1/SFN/AGR2/GNAI1/TM9SF4/DDRGK1/EZR/CSNK2A2/NMT1/ITGA3/YWHAB/ATP2B4/CCT7/CCT2/CCT3/F2/STOM/YWHAQ/RDX/PDCD5/CDK5RAP3/MYO1C/TPR/DLG1/ITGB1/SAE1/EMD/PARP1/EPB41L2/HCLS1/CD81/SORB…	85
BP	GO:0006903	vesicle targeting	31/2216	78/11561	1.95886e-05	0.000363137	0.000314322	TMED2/SEC23IP/USO1/SEC13/CUL3/SAR1A/NSF/GOLGA2/COL7A1/SAR1B/RAB1B/TFG/SEC22B/SCRIB/SERPINA1/SEC24C/CTSC/TMED9/TMED10/SEC23A/CD59/LMAN1/SEC31A/RAB1A/SCFD1/MCFD2/NAPA/SEC24D/PEF1/CTSZ/PDCD6	31
BP	GO:0002429	immune response-activating cell surface receptor signaling pathway	92/2216	321/11561	1.97007e-05	0.000363137	0.000314322	KRAS/PSMD3/PSMD4/RPS3/PSMB1/PSMD6/RELA/PSMD11/MAPK1/PSMA7/APPL1/CYFIP1/PSMB2/UBE2N/PSMB4/RAP1A/PSMC2/PLSCR1/CRKL/PSMA1/WASF2/NFKB1/PSMA4/ARPC4/PSMB6/PSMC4/PSME2/PRKACA/ARPC3/PSMD5/IGLL5/PSMC1/PSMD13/LGALS3/BAX/NCKAP1/PSMA3/ACTG1/MAPK3/IGKC/ARPC1A/GRB2/PSMA5/HSP90AB1/KHDRBS1/PSMB7/PSMD12/PSMA2/MUC1/APPL2/PSMD7/ACTR3/ACTR2/HLA-DRA/PSMD8/PSME1/PSMB8/EIF2B5/EZR/SKP1/PSMC3/HSP90AA1/RAC1/ARPC1B/MYO1C/P…	92
BP	GO:0002757	immune response-activating signal transduction	92/2216	321/11561	1.97007e-05	0.000363137	0.000314322	KRAS/PSMD3/PSMD4/RPS3/PSMB1/PSMD6/RELA/PSMD11/MAPK1/PSMA7/APPL1/CYFIP1/PSMB2/UBE2N/PSMB4/RAP1A/PSMC2/PLSCR1/CRKL/PSMA1/WASF2/NFKB1/PSMA4/ARPC4/PSMB6/PSMC4/PSME2/PRKACA/ARPC3/PSMD5/IGLL5/PSMC1/PSMD13/LGALS3/BAX/NCKAP1/PSMA3/ACTG1/MAPK3/IGKC/ARPC1A/GRB2/PSMA5/HSP90AB1/KHDRBS1/PSMB7/PSMD12/PSMA2/MUC1/APPL2/PSMD7/ACTR3/ACTR2/HLA-DRA/PSMD8/PSME1/PSMB8/EIF2B5/EZR/SKP1/PSMC3/HSP90AA1/RAC1/ARPC1B/MYO1C/P…	92
BP	GO:0031639	plasminogen activation	13/2216	21/11561	1.97266e-05	0.000363137	0.000314322	PLAT/FGB/SERPINF2/FGA/ENO1/CPB2/APOH/KLKB1/PGK1/F12/THBS1/FGG/CTSZ	13
BP	GO:0009185	ribonucleoside diphosphate metabolic process	43/2216	122/11561	1.98718e-05	0.000364619	0.000315605	NUP62/EIF6/SEC13/PGAM1/ALDOA/NUP155/PFKP/GAPDH/CASK/ENO1/PFKL/HK1/SEH1L/MLXIPL/ALDOC/GPD1/OGDH/NUP93/PGK1/FBP1/PFKM/TPI1/PGM1/TPR/DLG1/GALK1/NUP160/LDHA/STAT3/PKM/RANBP2/ENO2/SLC4A1/NUP133/NUP205/GPI/AK2/NUP43/TJP2/CMPK1/NUP98/AK1/RAE1	43
BP	GO:0031638	zymogen activation	23/2216	51/11561	2.09598e-05	0.000383332	0.000331803	PLAT/CD5L/FGB/CTSL/HP/SERPINF2/FGA/F9/ENO1/CPB2/APOH/KLKB1/LGMN/IFI16/PGK1/CTSH/PYCARD/C1R/F12/THBS1/FGG/CTSZ/ASPH	23
BP	GO:1901605	alpha-amino acid metabolic process	54/2216	165/11561	2.17767e-05	0.000396984	0.00034362	COMT/MPST/ENOPH1/GART/MECP2/MTAP/MCCC2/ALDH18A1/HIBCH/HNMT/PARK7/DDAH2/DLST/GLS/MCCC1/AHCY/DGLUCY/GMPS/QDPR/CAD/HMGCL/PCBD1/ALDH6A1/IVD/GOT2/ACAT1/MTHFD1/GCSH/DDAH1/OGDH/GLUD1/OAT/GOT1/ATP2B4/ALDH7A1/NIT2/PFAS/BCAT2/SHMT1/SARS1/SEPHS1/ASS1/FAH/DLD/ALDH4A1/SLC25A12/GCDH/PHGDH/GFPT1/GSTZ1/ADSS2/TST/SMS/SHMT2	54
BP	GO:0060968	regulation of gene silencing	35/2216	93/11561	2.37024e-05	0.000430695	0.000372799	NUP62/H1-4/SEC13/H1-5/HMGA1/NUP155/DDX5/ELAVL1/POLR2A/H1-2/SEH1L/ATAD2/H1-0/ADAR/AGO1/NUP93/EIF4G1/H1-10/TPR/H3C10/POLR2I/NUP160/STAT3/RANBP2/NUP133/NUP205/DHX9/NUP43/PPP3CA/H3-3A/MAP2K1/POLR2B/POLR2E/NUP98/RAE1	35
BP	GO:0019058	viral life cycle	86/2216	297/11561	2.40326e-05	0.000435292	0.000376778	NUP62/PDCD6IP/VCP/IST1/CAV1/ITGA5/EEA1/PML/RAB5A/SEC13/VPS28/TRIM25/P4HB/CTSL/TOP2B/PC/VPS4B/PLSCR1/SCARB2/PCBP1/TRIM28/NUP155/VAPB/ITGA2/PPIA/RPS27A/LTF/RAB7A/CTBP1/APCS/LGALS1/DDX5/LAMP1/LAMTOR5/RAB1B/RAN/SEH1L/HSP90AB1/XPO1/PABPC1/ADAR/VAPA/NUCKS1/PCBP2/CD74/APOE/IFI16/NUP93/ANPEP/GSN/ITGB6/SPCS1/STOM/MX1/TPR/EPS15/HACD3/BANF1/KPNB1/DDX3X/ITGB1/NUP160/PPIH/RANBP2/ITGAV/DYNLT1/DEK/CD81/F11R/NUP…	86
BP	GO:0009636	response to toxic substance	64/2216	206/11561	2.55984e-05	0.000462165	0.000400039	MPST/FIS1/PRDX6/GSTM2/PARK7/PRDX2/GSR/MAPK1/FBLN5/PDGFRB/HP/APOA4/SDC1/GSTP1/CLIC2/CDH1/GSTT1/HBB/PON1/CNP/NQO1/CAT/AKR1A1/CPOX/BAX/DHX15/NNT/GSTM3/MAPK3/TXN/CD36/MPO/GPX4/MBP/MAP1B/CCS/APOE/ESD/TXNRD1/GPX3/MT1X/HBD/GSTK1/EPHX2/EPHX1/MAOB/GPX1/PRDX3/MT1M/ADH5/ASS1/CST3/GSTO1/MTARC2/S100A9/AIFM1/SOD1/ALAD/ALB/SCFD1/PRDX4/GSTZ1/PRDX1/SOD3	64
BP	GO:0016050	vesicle organization	78/2216	264/11561	2.64233e-05	0.000474702	0.000410891	S100A10/PDCD6IP/TMED2/IST1/CAV1/SEC23IP/EEA1/VAMP3/USO1/AP2M1/SEC13/CUL3/VPS28/SAR1A/SDC1/VPS4B/SCARB2/NSF/ANXA1/DNM1/VAPB/PAFAH1B1/RAB5B/PICALM/RAB8B/GOLGA2/COL7A1/RAB7A/DNAJC13/SAR1B/RAB1B/CORO1C/STX12/VAPA/TFG/RAB14/SRPX/SEC22B/SDCBP/AP3B1/ANXA2/STAM2/SERPINA1/MX1/SEPTIN8/SEC24C/EPS15/CTSC/ANKFY1/CD34/TMED9/AP1G1/SEC23B/CORO1A/WASHC4/TMED10/SEC23A/GNAI3/STX7/CD59/VAMP2/LMAN1/KIF5B/CD2AP/SEC31A…	78
BP	GO:0010951	negative regulation of endopeptidase activity	60/2216	190/11561	2.64613e-05	0.000474702	0.000410891	ARL6IP1/PARK7/AMBP/UBE2Z/CSTB/ARRB1/ITIH5/SERPINF1/PROS1/SERPINF2/PICALM/LXN/LTF/SERPINA4/COL7A1/CD44/KNG1/GAPDH/YWHAE/TIMP2/USP14/NOL3/SERPINB6/LAMTOR5/SERPINA3/SERPING1/SFN/AGT/PEBP1/IFI16/SERPINB5/SERPINA6/ANXA2/ITIH3/HRG/SERPINA1/GPX1/VTN/ITIH4/SERPINC1/DDX3X/PRDX3/SERPIND1/C3/SERPINH1/PAK2/CST3/AQP1/TIMP1/A2M/CRYAB/THBS1/AHSG/CAST/COL6A3/ITIH1/PRNP/C5/BIN1/ITIH2	60
BP	GO:0009132	nucleoside diphosphate metabolic process	45/2216	131/11561	2.70375e-05	0.000483499	0.000418505	NME3/NUP62/EIF6/NME1/SEC13/PGAM1/ALDOA/NUP155/PFKP/GAPDH/CASK/ENO1/PFKL/HK1/SEH1L/MLXIPL/ALDOC/GPD1/OGDH/NUP93/PGK1/FBP1/PFKM/TPI1/PGM1/TPR/DLG1/GALK1/NUP160/LDHA/STAT3/PKM/RANBP2/ENO2/SLC4A1/NUP133/NUP205/GPI/AK2/NUP43/TJP2/CMPK1/NUP98/AK1/RAE1	45
BP	GO:0046365	monosaccharide catabolic process	24/2216	55/11561	2.74142e-05	0.000488685	0.000422994	DCXR/PGAM1/ALDOA/PFKP/AKR1A1/GAPDH/ENO1/CRYL1/PFKL/TKFC/HK1/ALDOC/PGK1/PFKM/SORD/TPI1/PGM1/GALK1/PKM/ENO2/SLC25A12/GPI/ALDH1A1/GLB1	24
BP	GO:0042407	cristae formation	15/2216	27/11561	2.76224e-05	0.000490843	0.000424862	IMMT/SAMM50/CHCHD3/ATP5PD/ATP5MG/ATP5F1D/LETM1/ATP5MF/ATP5PB/ATP5ME/ATP5F1C/ATP5F1A/ATP5PF/ATP5PO/ATP5F1B	15
BP	GO:0006165	nucleoside diphosphate phosphorylation	41/2216	116/11561	2.84879e-05	0.00050463	0.000436795	NME3/NUP62/EIF6/NME1/SEC13/PGAM1/ALDOA/NUP155/PFKP/GAPDH/ENO1/PFKL/HK1/SEH1L/MLXIPL/ALDOC/GPD1/OGDH/NUP93/PGK1/FBP1/PFKM/TPI1/PGM1/TPR/GALK1/NUP160/LDHA/STAT3/PKM/RANBP2/ENO2/SLC4A1/NUP133/NUP205/GPI/NUP43/CMPK1/NUP98/AK1/RAE1	41
BP	GO:0002831	regulation of response to biotic stimulus	95/2216	337/11561	2.9737e-05	0.000524948	0.000454382	KRAS/PSMD3/TTLL12/PSMD4/PSMB1/PSMD6/SAMHD1/PRDX2/RELA/PSMD11/RBM14/PSMA7/APPL1/PSMB2/NPLOC4/PSMB4/PTPN11/PSMC2/PLSCR1/PSMA1/GRN/NFKB1/PSMA4/PSMB6/HMGB2/PSMC4/PSME2/LTF/PRKACA/PSMD5/PSMC1/HTRA1/PSMD13/PSMA3/LAMP1/MAPK3/TKFC/MIF/CD36/HSPD1/PSMA5/HSP90AB1/PSMB7/PSMD12/PSMA2/MUC1/APPL2/HMGB1/SERPING1/ADAR/PSMD7/PCBP2/PSMD8/PSME1/CDC37/PSMB8/STAT1/APOE/IFI16/PSPC1/SKP1/HPX/XRCC5/PSMC3/HRG/ABCE1/PYCARD…	95
BP	GO:0009135	purine nucleoside diphosphate metabolic process	42/2216	120/11561	2.99145e-05	0.000524948	0.000454382	NUP62/EIF6/SEC13/PGAM1/ALDOA/NUP155/PFKP/GAPDH/CASK/ENO1/PFKL/HK1/SEH1L/MLXIPL/ALDOC/GPD1/OGDH/NUP93/PGK1/FBP1/PFKM/TPI1/PGM1/TPR/DLG1/GALK1/NUP160/LDHA/STAT3/PKM/RANBP2/ENO2/SLC4A1/NUP133/NUP205/GPI/AK2/NUP43/TJP2/NUP98/AK1/RAE1	42
BP	GO:0009179	purine ribonucleoside diphosphate metabolic process	42/2216	120/11561	2.99145e-05	0.000524948	0.000454382	NUP62/EIF6/SEC13/PGAM1/ALDOA/NUP155/PFKP/GAPDH/CASK/ENO1/PFKL/HK1/SEH1L/MLXIPL/ALDOC/GPD1/OGDH/NUP93/PGK1/FBP1/PFKM/TPI1/PGM1/TPR/DLG1/GALK1/NUP160/LDHA/STAT3/PKM/RANBP2/ENO2/SLC4A1/NUP133/NUP205/GPI/AK2/NUP43/TJP2/NUP98/AK1/RAE1	42
BP	GO:0009168	purine ribonucleoside monophosphate biosynthetic process	12/2216	19/11561	3.13389e-05	0.000548236	0.00047454	GART/APRT/GMPS/ADK/LHPP/ADSL/PAICS/PFAS/ATIC/HPRT1/IMPDH2/ADSS2	12
BP	GO:0048857	neural nucleus development	22/2216	49/11561	3.43791e-05	0.000599558	0.000518963	S100A1/YWHAH/DYNLL1/COX6B1/CNP/YWHAE/G6PD/BASP1/ATP5PB/PADI2/HSPA5/MBP/NDRG2/GLUD1/ATP5PF/MAOB/SCRIB/YWHAQ/CKB/NDUFS3/RHOA/CDC42	22
BP	GO:0042278	purine nucleoside metabolic process	21/2216	46/11561	3.80083e-05	0.000660805	0.000571977	NME3/MTAP/NME1/AHCY/APRT/GMPS/ADK/CASK/RAN/OPA1/DLG1/GNAI3/NT5E/GMPR2/HPRT1/RAB23/IMPDH2/RHOA/TJP2/PNP/MACROD1	21
BP	GO:0060828	regulation of canonical Wnt signaling pathway	69/2216	229/11561	3.81752e-05	0.000661192	0.000572312	PSMD3/TNN/PSMD4/VCP/PSMB1/CAV1/PSMD6/MDK/PSMD11/PSMA7/CUL3/JUP/PSMB2/MAPK14/PSMB4/VPS35/PSMC2/PSMA1/NFKB1/G3BP1/PSMA4/HDAC1/PSMB6/PSMC4/PSME2/PSMD5/PSMC1/PSMD13/RUVBL1/YAP1/PSMA3/PSMA5/PSMB7/PSMD12/PSMA2/PFDN5/CCAR2/PTK7/PSMD7/PSMD8/PSME1/IGFBP2/PSMB8/APOE/SFRP4/RUVBL2/PSMC3/CTNNB1/TBL1XR1/SLC9A3R1/PSMD9/DAB2/COL1A1/PSMB5/PSMC6/DDX3X/GNAQ/PSMB10/PPP1CA/EMD/PIN1/PSMC5/PSMB9/ILK/PSMD2/SFRP1/PSMD14/…	69
BP	GO:0030178	negative regulation of Wnt signaling pathway	54/2216	168/11561	3.82653e-05	0.000661192	0.000572312	PSMD3/TNN/PSMD4/PSMB1/CAV1/PSMD6/MDK/PSMD11/PSMA7/CUL3/PSMB2/MAPK14/PSMB4/PSMC2/PSMA1/G3BP1/PSMA4/HDAC1/PSMB6/PSMC4/PSME2/PSMD5/PSMC1/PSMD13/PSMA3/PSMA5/PSMB7/PSMD12/PSMA2/PFDN5/PSMD7/PSMD8/PSME1/IGFBP2/PSMB8/APOE/SFRP4/RUVBL2/PSMC3/SLC9A3R1/PSMD9/DAB2/PSMB5/PSMC6/PSMB10/EMD/PSMC5/PSMB9/LRP1/PSMD2/SFRP1/PSMD14/PSMD1/PSMB3	54
BP	GO:0006094	gluconeogenesis	30/2216	77/11561	4.15553e-05	0.000713831	0.000617875	SLC25A13/SLC25A1/PGAM1/ALDOA/PC/MDH1/FAM3C/GAPDH/ENO1/GOT2/ALDOC/GPD1/USP7/GOT1/MST1/PGK1/FBP1/MDH2/RBP4/GPD2/SLC25A10/TPI1/PGM1/RANBP2/ENO2/SLC25A12/GPI/DDB1/PCK2/SLC25A11	30
BP	GO:0042743	hydrogen peroxide metabolic process	20/2216	43/11561	4.15652e-05	0.000713831	0.000617875	RAC2/PRDX6/PARK7/PRDX2/HP/APOA4/HBB/CAT/NNT/MPO/GPX3/HBD/RAC1/MAOB/GPX1/PRDX3/STAT3/SOD1/PRDX4/PRDX1	20
BP	GO:0046939	nucleotide phosphorylation	41/2216	118/11561	4.49003e-05	0.000768764	0.000665424	NME3/NUP62/EIF6/NME1/SEC13/PGAM1/ALDOA/NUP155/PFKP/GAPDH/ENO1/PFKL/HK1/SEH1L/MLXIPL/ALDOC/GPD1/OGDH/NUP93/PGK1/FBP1/PFKM/TPI1/PGM1/TPR/GALK1/NUP160/LDHA/STAT3/PKM/RANBP2/ENO2/SLC4A1/NUP133/NUP205/GPI/NUP43/CMPK1/NUP98/AK1/RAE1	41
BP	GO:0006735	NADH regeneration	14/2216	25/11561	4.56358e-05	0.000771971	0.0006682	PGAM1/ALDOA/PFKP/GAPDH/ENO1/PFKL/HK1/ALDOC/PGK1/PFKM/TPI1/PKM/ENO2/GPI	14
BP	GO:0042744	hydrogen peroxide catabolic process	14/2216	25/11561	4.56358e-05	0.000771971	0.0006682	PRDX6/PRDX2/HP/APOA4/HBB/CAT/NNT/MPO/GPX3/HBD/GPX1/PRDX3/PRDX4/PRDX1	14
BP	GO:0061621	canonical glycolysis	14/2216	25/11561	4.56358e-05	0.000771971	0.0006682	PGAM1/ALDOA/PFKP/GAPDH/ENO1/PFKL/HK1/ALDOC/PGK1/PFKM/TPI1/PKM/ENO2/GPI	14
BP	GO:0061718	glucose catabolic process to pyruvate	14/2216	25/11561	4.56358e-05	0.000771971	0.0006682	PGAM1/ALDOA/PFKP/GAPDH/ENO1/PFKL/HK1/ALDOC/PGK1/PFKM/TPI1/PKM/ENO2/GPI	14
BP	GO:0035966	response to topologically incorrect protein	54/2216	169/11561	4.59181e-05	0.000774421	0.00067032	HSPA9/ACADVL/ADD1/VCP/PDIA6/PDIA5/HSPA6/CUL3/HSPB1/HSP90B1/TLN1/HSPH1/UBXN4/VAPB/HSPA2/BAX/DNAJB1/CLU/DNAJA1/CANX/UFL1/HSPD1/HSP90AB1/UGGT1/HSPA5/AGR2/DDRGK1/HSPA4/LMNA/ERP44/HSP90AA1/STUB1/SSR1/CDK5RAP3/HYOU1/MYDGF/SERPINH1/HDGF/STC2/ERO1A/HSPE1/TPP1/F12/FAF2/EIF2AK2/BAG6/THBS1/SEC31A/DCTN1/GFPT1/COPS5/MANF/EIF2S1/CALR	54
BP	GO:0009124	nucleoside monophosphate biosynthetic process	18/2216	37/11561	4.76123e-05	0.000800597	0.000692978	GART/APRT/GMPS/ADK/CAD/LHPP/ADSL/UMPS/PAICS/PFAS/ATIC/SHMT1/PRPS1/HPRT1/IMPDH2/DUT/ADSS2/CMPK1	18
BP	GO:0005996	monosaccharide metabolic process	71/2216	239/11561	4.9303e-05	0.000824175	0.000713386	SLC2A1/DLAT/ABHD10/CYB5A/SLC25A13/H6PD/SLC25A1/PGD/DCXR/PGAM1/MAPK14/ALDOA/PC/POFUT1/MDH1/PFKP/TFF3/FAM3C/EPM2AIP1/AKR1A1/GAPDH/ENO1/G6PD/CRYL1/PFKL/TKFC/HK1/GOT2/FABP5/MPI/ALDOC/GPD1/USP7/GOT1/MAN2B1/MST1/PPP1CB/PGK1/FBP1/PFKM/MDH2/RBP4/GPD2/SLC25A10/SORD/TPI1/PDHA1/PGM1/TALDO1/CYB5R3/GALK1/PDHB/PPP1CA/APOD/PKM/RANBP2/GSTO1/ENO2/TKT/SORBS1/GAA/SLC25A12/FUCA1/GPI/DDB1/AKR1B1/PCK2/ALDH1A1/SLC25A11…	71
BP	GO:0000028	ribosomal small subunit assembly	11/2216	17/11561	4.93071e-05	0.000824175	0.000713386	RPS14/RPS28/RPS10/RPL38/RPS5/RPS15/RPS27/RPS27L/XRCC5/RPS19/PRKDC	11
BP	GO:0006458	'de novo' protein folding	16/2216	31/11561	5.01109e-05	0.000835132	0.00072287	HSPA9/PTGES3/HSPA6/HSPH1/HSPA2/DNAJB1/HSPD1/UGGT1/HSPA5/SELENOF/CD74/CCT2/FKBP1A/ST13/ERO1A/HSPE1	16
BP	GO:0006986	response to unfolded protein	49/2216	150/11561	5.41783e-05	0.000900254	0.000779239	HSPA9/ACADVL/ADD1/VCP/PDIA6/PDIA5/HSPA6/HSPB1/HSP90B1/TLN1/HSPH1/UBXN4/VAPB/HSPA2/BAX/DNAJB1/DNAJA1/CANX/UFL1/HSPD1/HSP90AB1/HSPA5/AGR2/DDRGK1/HSPA4/LMNA/ERP44/HSP90AA1/STUB1/SSR1/CDK5RAP3/HYOU1/MYDGF/SERPINH1/HDGF/STC2/ERO1A/HSPE1/TPP1/FAF2/EIF2AK2/THBS1/SEC31A/DCTN1/GFPT1/COPS5/MANF/EIF2S1/CALR	49
BP	GO:0009113	purine nucleobase biosynthetic process	8/2216	10/11561	5.59583e-05	0.000918988	0.000795454	GART/APRT/GMPS/PAICS/SHMT1/PRPS1/HPRT1/SHMT2	8
BP	GO:0048251	elastic fiber assembly	8/2216	10/11561	5.59583e-05	0.000918988	0.000795454	FBLN5/MFAP4/EMILIN1/EFEMP2/THSD4/MYH11/LOX/TNXB	8
BP	GO:1903405	protein localization to nuclear body	8/2216	10/11561	5.59583e-05	0.000918988	0.000795454	CCT4/CCT6A/LARP7/CCT7/CCT2/CCT3/CCT8/CCT5	8
BP	GO:1904867	protein localization to Cajal body	8/2216	10/11561	5.59583e-05	0.000918988	0.000795454	CCT4/CCT6A/LARP7/CCT7/CCT2/CCT3/CCT8/CCT5	8
BP	GO:0006898	receptor-mediated endocytosis	69/2216	232/11561	6.01476e-05	0.000984917	0.00085252	RAB21/CAV1/AMBP/FOLR2/CLTB/CLTC/PPT1/AP2M1/RAB5A/AP2B1/ARRB1/HSP90B1/APOA1/CTSL/HP/SCARB2/HSPH1/DNM1/ARF6/HBB/B2M/PICALM/DNAJC13/JCHAIN/CAP1/IGKC/CLU/CANX/CD36/GRB2/SNX1/HSPG2/CD9/CD163/CTTN/APOE/SPARC/SDCBP/EZR/APOC3/SFRP4/ANXA2/CLTA/HPX/AP2A2/HSP90AA1/RAC1/SCRIB/MX1/UBQLN2/AP2S1/VTN/DAB2/EPS15/HYOU1/TF/ITGB1/C3/AP1G1/CD81/LRP1/CD14/CD2AP/FLOT1/ALB/PDLIM7/DNM2/APOB/CALR	69
BP	GO:0046128	purine ribonucleoside metabolic process	20/2216	44/11561	6.25664e-05	0.00102156	0.000884234	NME3/MTAP/NME1/AHCY/APRT/GMPS/ADK/CASK/RAN/OPA1/DLG1/GNAI3/NT5E/GMPR2/HPRT1/RAB23/IMPDH2/RHOA/TJP2/PNP	20
BP	GO:0032103	positive regulation of response to external stimulus	115/2216	431/11561	6.44326e-05	0.00104682	0.0009061	KRAS/PSMD3/PSMD4/RAC2/PSMB1/PSMD6/PARK7/MDK/RELA/PSMD11/MAPK1/RBM14/NRP1/PSMA7/APPL1/PDGFRB/PSMB2/HSPB1/TUBB2B/MAPK14/PSMB4/PSMC2/PLSCR1/SNW1/KARS1/SERPINF2/PTN/PSMA1/ITGA2/GRN/NFKB1/PSMA4/PSMB6/HMGB2/PSMC4/PSME2/PRKACA/PSMD5/PSMC1/PSMD13/FABP4/CPB2/PSMA3/OXSR1/LAMP1/MAPK3/APOH/DNM1L/TMSB4X/MIF/HSPD1/PSMA5/RARRES2/PSMB7/PSMD12/PSMA2/MUC1/KLKB1/HMGB1/PSMD7/AGT/LGMN/PSMD8/PSME1/PSMB8/CD74/IFI16/PSP…	115
BP	GO:0046031	ADP metabolic process	39/2216	112/11561	6.45677e-05	0.00104682	0.0009061	NUP62/EIF6/SEC13/PGAM1/ALDOA/NUP155/PFKP/GAPDH/ENO1/PFKL/HK1/SEH1L/MLXIPL/ALDOC/GPD1/OGDH/NUP93/PGK1/FBP1/PFKM/TPI1/PGM1/TPR/GALK1/NUP160/LDHA/STAT3/PKM/RANBP2/ENO2/SLC4A1/NUP133/NUP205/GPI/AK2/NUP43/NUP98/AK1/RAE1	39
BP	GO:0006907	pinocytosis	12/2216	20/11561	6.46711e-05	0.00104682	0.0009061	CAV1/PPT1/APPL1/APPL2/ACTN4/PYCARD/ANKFY1/EHD4/SNX5/AHSG/CDC42/DNM2	12
BP	GO:0016051	carbohydrate biosynthetic process	55/2216	175/11561	6.51914e-05	0.00105221	0.000910772	SLC2A1/SLC25A13/CLTC/UGP2/SLC25A1/PGD/PGAM1/ALDOA/PC/MDH1/FAM3C/NFKB1/EPM2AIP1/AKR1A1/GAPDH/GBE1/GYG1/ENO1/ISYNA1/AGL/G6PD/GOT2/ALDOC/GPD1/USP7/GOT1/MST1/PPP1CB/PGK1/FBP1/MDH2/RBP4/GPD2/MPDU1/SLC25A10/SORD/TPI1/PGM1/TALDO1/PPP1CA/RANBP2/NANS/ENO2/TKT/SORBS1/SLC25A12/GPI/DDB1/IMPA1/AKR1B1/PCK2/GYS1/SLC25A11/B4GALT5/ENPP1	55
BP	GO:0031647	regulation of protein stability	71/2216	242/11561	7.63281e-05	0.00122004	0.00105604	PHB2/CCT4/KRAS/PTGES3/RPL23/PRKRA/PARK7/MAPK1/LAMP2/NCLN/CCT6A/CUL3/FLNA/APOA1/PFN1/VPS35/H1-5/ZNF207/TARDBP/GRN/SH3GLB1/P3H1/GAPDH/PFN2/LAMP1/CLU/HSPD1/STX12/HSP90AB1/CCAR2/RPS7/CDC37/FLOT2/USP7/DDOST/DDRGK1/LMNA/HSP90AA1/STUB1/CCT7/CCT2/CCT3/GSN/CTSH/PYCARD/ATP1B1/TF/GNAQ/PIN1/CD81/CCT8/PHB/APOA2/PPIB/RPL11/BAG6/AFM/CRYAB/CTSA/FLOT1/RTN4/ATP1B3/PRNP/CCT5/STXBP1/ASPH/B4GALT5/HCFC1/ISOC2/CALR/PRK…	71
BP	GO:0006740	NADPH regeneration	10/2216	15/11561	7.64956e-05	0.00122004	0.00105604	DERA/H6PD/PGD/PGAM1/G6PD/NNT/IDH1/TALDO1/TKT/PGLS	10
BP	GO:0006957	complement activation, alternative pathway	10/2216	15/11561	7.64956e-05	0.00122004	0.00105604	CFB/C9/CFH/C8B/CFD/C8G/C3/C8A/C5/C7	10
BP	GO:1904872	regulation of telomerase RNA localization to Cajal body	10/2216	15/11561	7.64956e-05	0.00122004	0.00105604	CCT4/NHP2/CCT6A/RUVBL1/RUVBL2/CCT7/CCT2/CCT3/CCT8/CCT5	10
BP	GO:0070555	response to interleukin-1	56/2216	180/11561	7.66721e-05	0.00122004	0.00105604	PSMD3/PSMD4/PSMB1/HNMT/TOLLIP/PSMD6/RELA/PSMD11/PSMA7/FGB/PSMB2/UBE2N/PSMB4/PSMC2/ANXA1/PSMA1/NFKB1/PSMA4/RPS27A/PSMB6/PSMC4/PSME2/PSMD5/PSMC1/PSMD13/GBP2/PSMA3/MAPK3/PSMA5/PSMB7/PSMD12/PSMA2/PSMD7/UPF1/PSMD8/PSME1/PSMB8/SKP1/PSMC3/AKAP12/PYCARD/PSMD9/PSMB5/PSMC6/PTGIS/PSMB10/PSMC5/PSMB9/CD47/PSMD2/SFRP1/OTUB1/FGG/PSMD14/PSMD1/PSMB3	56
BP	GO:1903313	positive regulation of mRNA metabolic process	24/2216	58/11561	7.79039e-05	0.00123615	0.00106998	PRDX6/NCBP1/KHSRP/SNW1/TARDBP/TRA2B/PRPF19/RBM3/THRAP3/HNRNPD/DAZAP1/NUDT21/TRA2A/PABPC1/SNRNP70/SF3B4/UPF1/CIRBP/FTO/HNRNPR/PAF1/ROCK2/NCL/NUP98	24
BP	GO:0042398	cellular modified amino acid biosynthetic process	17/2216	35/11561	7.91512e-05	0.00125241	0.00108406	GART/PARK7/PLSCR1/ACADM/GSS/CNDP2/GATM/MTHFD1/ALDH7A1/GGCT/ATIC/OPLAH/CKB/SHMT1/TMLHE/ALDH9A1/GGT5	17
BP	GO:0006096	glycolytic process	37/2216	106/11561	9.28734e-05	0.00146133	0.00126489	NUP62/EIF6/SEC13/PGAM1/ALDOA/NUP155/PFKP/GAPDH/ENO1/PFKL/HK1/SEH1L/MLXIPL/ALDOC/GPD1/OGDH/NUP93/PGK1/FBP1/PFKM/TPI1/PGM1/TPR/GALK1/NUP160/LDHA/STAT3/PKM/RANBP2/ENO2/SLC4A1/NUP133/NUP205/GPI/NUP43/NUP98/RAE1	37
BP	GO:0006757	ATP generation from ADP	37/2216	106/11561	9.28734e-05	0.00146133	0.00126489	NUP62/EIF6/SEC13/PGAM1/ALDOA/NUP155/PFKP/GAPDH/ENO1/PFKL/HK1/SEH1L/MLXIPL/ALDOC/GPD1/OGDH/NUP93/PGK1/FBP1/PFKM/TPI1/PGM1/TPR/GALK1/NUP160/LDHA/STAT3/PKM/RANBP2/ENO2/SLC4A1/NUP133/NUP205/GPI/NUP43/NUP98/RAE1	37
BP	GO:0050818	regulation of coagulation	30/2216	80/11561	9.56129e-05	0.00150024	0.00129857	PLAT/CAV1/PRDX2/FGB/PROS1/SERPINF2/ABAT/FGA/KNG1/CPB2/APOH/FAP/CD36/CD9/KLKB1/SERPING1/APOE/ANXA2/KRT1/F2/ANXA5/HRG/VTN/SERPINC1/CD34/PLG/F11R/F12/THBS1/FGG	30
BP	GO:0072655	establishment of protein localization to mitochondrion	39/2216	114/11561	0.000100208	0.00156798	0.0013572	FIS1/TIMM9/RAC2/ATP5IF1/PITRM1/SAMM50/TOMM22/YWHAH/NDUFA13/SH3GLB1/AIP/UBE2L3/HUWE1/BAX/YWHAE/DNAJA1/HK1/AGK/HSPD1/SFN/PMPCB/PMPCA/TOMM70/HSPA4/AP3B1/CSNK2A2/NMT1/YWHAB/HSP90AA1/YWHAQ/PDCD5/SAE1/TIMM44/TIMM13/YWHAZ/LMAN1/AIFM1/SLC25A6/NPEPPS	39
BP	GO:0031349	positive regulation of defense response	86/2216	308/11561	0.000100628	0.00157018	0.00135911	KRAS/PSMD3/PSMD4/PSMB1/PSMD6/PARK7/MDK/RELA/PSMD11/RBM14/PSMA7/APPL1/PSMB2/PSMB4/PSMC2/PLSCR1/KARS1/PSMA1/ITGA2/GRN/NFKB1/PSMA4/PSMB6/HMGB2/PSMC4/PSME2/PRKACA/PSMD5/PSMC1/PSMD13/FABP4/PSMA3/LAMP1/MAPK3/HSPD1/PSMA5/PSMB7/PSMD12/PSMA2/MUC1/KLKB1/HMGB1/PSMD7/AGT/PSMD8/PSME1/PSMB8/IFI16/PSPC1/SKP1/HPX/XRCC5/PSMC3/PYCARD/RPS19/STAT5B/LBP/PSMD9/PSMB5/PSMC6/NONO/CTSC/TGM2/PSMB10/C3/AP1G1/STAT3/PAK2/PSMC…	86
BP	GO:0006749	glutathione metabolic process	19/2216	42/11561	0.000103017	0.00160214	0.00138677	GSTM2/PARK7/GSR/GSS/GSTP1/GSTT1/CNDP2/G6PD/GSTM3/GPX4/GLO1/GSTK1/IDH1/GGCT/GPX1/OPLAH/SOD1/GSTZ1/GGT5	19
BP	GO:0070585	protein localization to mitochondrion	40/2216	118/11561	0.000103244	0.00160214	0.00138677	FIS1/TIMM9/RAC2/ATP5IF1/PITRM1/SAMM50/TOMM22/YWHAH/NDUFA13/SH3GLB1/AIP/UBE2L3/HUWE1/BAX/YWHAE/DNM1L/DNAJA1/HK1/AGK/HSPD1/SFN/PMPCB/PMPCA/TOMM70/HSPA4/AP3B1/CSNK2A2/NMT1/YWHAB/HSP90AA1/YWHAQ/PDCD5/SAE1/TIMM44/TIMM13/YWHAZ/LMAN1/AIFM1/SLC25A6/NPEPPS	40
BP	GO:1901606	alpha-amino acid catabolic process	31/2216	84/11561	0.000104318	0.00161299	0.00139616	MCCC2/HIBCH/HNMT/DDAH2/DLST/GLS/MCCC1/AHCY/QDPR/HMGCL/PCBD1/ALDH6A1/IVD/GOT2/ACAT1/GCSH/DDAH1/OGDH/GLUD1/OAT/GOT1/ATP2B4/ALDH7A1/BCAT2/SHMT1/FAH/DLD/ALDH4A1/GCDH/GSTZ1/SHMT2	31
BP	GO:0046112	nucleobase biosynthetic process	11/2216	18/11561	0.000104803	0.00161299	0.00139616	GART/APRT/GMPS/CAD/UMPS/PAICS/SHMT1/PRPS1/HPRT1/CMPK1/SHMT2	11
BP	GO:0051131	chaperone-mediated protein complex assembly	11/2216	18/11561	0.000104803	0.00161299	0.00139616	PTGES3/PFDN6/APCS/CLU/HSPD1/HSP90AB1/LONP1/HSPA4/HSP90AA1/STUB1/CCT2	11
BP	GO:0033108	mitochondrial respiratory chain complex assembly	24/2216	59/11561	0.000107695	0.00165298	0.00143078	NDUFB1/NDUFA9/SAMM50/NDUFS5/NDUFA13/NDUFAB1/TFAM/NDUFS1/NDUFA7/COX17/NDUFA8/NDUFA10/UQCRB/NDUFS7/NDUFA6/NDUFS6/NDUFA5/NDUFS3/AIFM1/NDUFS2/NDUFB8/NDUFV2/NDUFV1/NDUFA2	24
BP	GO:0050852	T cell receptor signaling pathway	55/2216	178/11561	0.000108422	0.00165962	0.00143653	PSMD3/PSMD4/RPS3/PSMB1/PSMD6/RELA/PSMD11/MAPK1/PSMA7/PSMB2/UBE2N/PSMB4/PSMC2/CRKL/PSMA1/NFKB1/PSMA4/PSMB6/PSMC4/PSME2/PSMD5/PSMC1/PSMD13/LGALS3/PSMA3/PSMA5/KHDRBS1/PSMB7/PSMD12/PSMA2/PSMD7/HLA-DRA/PSMD8/PSME1/PSMB8/EIF2B5/EZR/SKP1/PSMC3/PSMD9/PSMB5/PSMC6/PSMB10/PAK2/PSMC5/CD81/PSMB9/STOML2/PSMD2/PTPN6/THY1/PRNP/PSMD14/PSMD1/PSMB3	55
BP	GO:0030193	regulation of blood coagulation	29/2216	77/11561	0.000113648	0.00173021	0.00149763	PLAT/CAV1/PRDX2/FGB/PROS1/SERPINF2/ABAT/FGA/KNG1/CPB2/APOH/FAP/CD36/CD9/KLKB1/SERPING1/APOE/ANXA2/KRT1/F2/HRG/VTN/SERPINC1/CD34/PLG/F11R/F12/THBS1/FGG	29
BP	GO:1903035	negative regulation of response to wounding	29/2216	77/11561	0.000113648	0.00173021	0.00149763	PLAT/MDK/FGB/PROS1/SERPINF2/ABAT/FGA/KNG1/APCS/CASK/CPB2/APOH/FAP/CD9/KLKB1/SERPING1/APOE/ANXA2/KRT1/F2/HRG/VTN/CD34/PLG/EPPK1/F12/THBS1/CRK/FGG	29
BP	GO:0050878	regulation of body fluid levels	116/2216	441/11561	0.000114395	0.00173689	0.00150341	CSRP1/PLAT/CAV1/PRDX2/F13A1/MAPK1/RAB5A/FGB/NME1/PRKAR2B/VWF/FLNA/ARRB1/HSPB1/APRT/ENTPD1/PTPN11/MYL12A/PLSCR1/PROS1/COL1A2/SERPINF2/TLN1/ABAT/PABPC4/FGA/ITGA2/VPS45/GNAS/HBB/F9/HDAC1/CAD/PRKACA/KNG1/CPB2/PRCP/ACTG1/CAPZA1/MAPK3/APOH/FAP/CD36/GOT2/CD9/KLKB1/SERPING1/RCOR1/SFN/AGR2/APOE/VCL/AP3B1/STK39/METAP1/MYH9/UMPS/ANXA2/STXBP3/HBD/CBX5/EHD2/COL3A1/RAC1/KRT1/GNB1/F2/ANXA5/ANXA7/HRG/SERPINA1/ST…	116
BP	GO:0071356	cellular response to tumor necrosis factor	70/2216	241/11561	0.000120082	0.00181833	0.00157391	PSMD3/PSMD4/RPS3/PSMB1/PSMD6/RELA/PSMD11/MAPK1/PSMA7/PRPF8/LIMS1/PSMB2/APOA1/MAPK14/PSMB4/KRT18/PSMC2/KARS1/PSMA1/GSTP1/NFKB1/PSMA4/PSMB6/PSMC4/PSME2/PSMD5/PSMC1/KRT8/PSMD13/GBP2/FABP4/PSMA3/MAPK3/TMSB4X/POSTN/PSMA5/PSMB7/PSMD12/PSMA2/PSMD7/PSMD8/PSME1/GPD1/PSMB8/STAT1/ASAH1/ACTN4/PSMC3/AKAP12/YBX3/PYCARD/PSMD9/COL1A1/PSMB5/PSMC6/PSMB10/ASS1/CPNE1/PSMC5/PSMB9/ILK/CASP1/DHX9/THBS1/PSMD2/SFRP1/APOB…	70
BP	GO:0000380	alternative mRNA splicing, via spliceosome	27/2216	70/11561	0.000121169	0.00182988	0.0015839	SAP18/SRSF4/TRA2B/HNRNPM/RBM4B/DDX5/THRAP3/PUF60/PTBP1/SART3/HNRNPL/KHDRBS1/RBM8A/SRSF5/SRSF1/SF1/MAGOH/RNPS1/SMU1/DDX17/SRSF2/SRSF3/DHX9/SFPQ/SRSF7/HNRNPU/HNRNPA1	27
BP	GO:0006897	endocytosis	123/2216	473/11561	0.000122132	0.0018395	0.00159222	RAB21/RAC2/CAV1/EEA1/AMBP/CD5L/MAPK1/FOLR2/CLTB/CLTC/PPT1/AP2M1/RAB5A/APPL1/NME1/VPS28/AP2B1/SH3GL1/ARRB1/HSP90B1/APOA1/CTSL/HP/MYO6/SCARB2/HSPH1/DNM1/WASF2/ITGA2/ARF6/HBB/RAB5B/B2M/PICALM/RAB7A/IGLL5/LGALS3/PACSIN2/DNAJC13/JCHAIN/ACTG1/CAP1/MAPK3/DNM1L/IGKC/CLU/CANX/CD36/GRB2/MFGE8/CLINT1/SNX1/HSPG2/CD9/CD163/APPL2/CTTN/APOE/DPYSL2/SPARC/SDCBP/ACTN4/EZR/APOC3/SFRP4/MYH9/ANXA2/CLTA/HPX/AP2A2/SNX2…	123
BP	GO:0009127	purine nucleoside monophosphate biosynthetic process	12/2216	21/11561	0.000124597	0.00187162	0.00162003	GART/APRT/GMPS/ADK/LHPP/ADSL/PAICS/PFAS/ATIC/HPRT1/IMPDH2/ADSS2	12
BP	GO:0032535	regulation of cellular component size	86/2216	310/11561	0.000128417	0.00192387	0.00166525	RAB21/GMFB/SPTB/ADD1/IST1/IQGAP2/CAPG/DBN1/MACF1/WDR1/AP2M1/NRP1/RAB5A/CYFIP1/PFN1/SPTBN1/ARPC5L/TMOD2/ARFIP1/WASF2/CORO1B/ARF6/ARPC4/PAFAH1B1/PICALM/ARPC3/PFN2/MSN/NCKAP1/TMOD3/CAPZA1/LIMA1/LAMTOR5/TMSB4X/CRABP2/ARPC1A/GRB2/HSP90AB1/TWF2/CFL1/ACTR3/MAP1B/ACTR2/CTTN/APOE/DPYSL2/TMSB10/TRIOBP/EZR/LARS1/RAC1/GSN/ANXA7/ARPC1B/RDX/PYCARD/LMOD1/CTNNA2/SLC9A3R1/CAPZB/MYO1C/DLG1/PPP1CA/CORO1A/ADD3/HCLS1…	86
BP	GO:0009112	nucleobase metabolic process	16/2216	33/11561	0.000131746	0.0019685	0.00170388	GART/MAPK1/TYMP/APRT/GMPS/CAD/ALDH6A1/UMPS/PAICS/SHMT1/PRPS1/GMPR2/HPRT1/CMPK1/TTR/SHMT2	16
BP	GO:1901879	regulation of protein depolymerization	28/2216	74/11561	0.000134996	0.00201173	0.00174131	MAP1S/SPTB/ADD1/CAPG/WDR1/SPTBN1/TMOD2/HDGFL3/TMOD3/CAPZA1/LIMA1/TWF2/CFL1/MAP1B/TRIOBP/GSN/RDX/LMOD1/CAPZB/ADD3/CAPZA2/SPTAN1/ASPH/FLII/DSTN/SVIL/NES/TWF1	28
BP	GO:0050821	protein stabilization	49/2216	155/11561	0.000135899	0.00201984	0.00174832	PHB2/CCT4/PTGES3/RPL23/PRKRA/PARK7/LAMP2/NCLN/CCT6A/FLNA/APOA1/PFN1/H1-5/ZNF207/GRN/P3H1/GAPDH/PFN2/LAMP1/CLU/HSPD1/STX12/HSP90AB1/RPS7/CDC37/FLOT2/USP7/HSP90AA1/CCT7/CCT2/CCT3/ATP1B1/GNAQ/PIN1/CCT8/PHB/APOA2/PPIB/RPL11/BAG6/AFM/CRYAB/FLOT1/RTN4/ATP1B3/CCT5/STXBP1/HCFC1/CALR	49
BP	GO:0045292	mRNA cis splicing, via spliceosome	14/2216	27/11561	0.000139469	0.00206202	0.00178484	NCBP1/SRSF4/DCPS/RBM4B/SNRPC/SNRNP200/SRSF5/SRSF1/PRPF40A/SRSF2/WBP11/SRSF3/SRSF7/PSIP1	14
BP	GO:0051084	'de novo' posttranslational protein folding	14/2216	27/11561	0.000139469	0.00206202	0.00178484	HSPA9/PTGES3/HSPA6/HSPH1/HSPA2/DNAJB1/UGGT1/HSPA5/SELENOF/CD74/CCT2/ST13/ERO1A/HSPE1	14
BP	GO:1903312	negative regulation of mRNA metabolic process	26/2216	67/11561	0.000143177	0.0021113	0.00182749	U2AF2/SAP18/FUS/SRSF4/HNRNPA2B1/HNRNPC/MAPK14/TARDBP/YBX1/ELAVL1/THRAP3/PTBP1/TAF15/HNRNPD/HNRNPL/HNRNPA0/PABPC1/PKP3/CIRBP/SYNCRIP/RNPS1/YBX3/DHX9/C1QBP/SRSF7/HNRNPU	26
BP	GO:1903827	regulation of cellular protein localization	121/2216	466/11561	0.000147909	0.00217383	0.00188161	CCT4/NUP62/FIS1/RAC2/ATP5IF1/PARK7/MAPK1/CLTC/AP2M1/APPL1/CCT6A/VPS28/AP2B1/BCAP31/JUP/FLNA/ANK3/SAR1A/MAPK14/RAP1A/SPTBN1/VPS35/PTPN11/CRKL/TRIM28/SUMO4/PTN/TARDBP/YWHAH/CDH1/LARP7/SH3GLB1/NUCB1/ARF6/PICALM/UBE2L3/PRKACA/NPTN/LGALS3/ANP32B/HUWE1/YWHAE/MSN/IPO5/LYPLA1/NUMA1/SAR1B/LAMTOR5/RAN/DNAJA1/TXN/CD36/HSP90AB1/XPO1/SFN/AGR2/GNAI1/TM9SF4/DDRGK1/EZR/CSNK2A2/NMT1/ITGA3/YWHAB/LMNA/ATP2B4/HSP90A…	121
BP	GO:1900046	regulation of hemostasis	29/2216	78/11561	0.000148189	0.00217383	0.00188161	PLAT/CAV1/PRDX2/FGB/PROS1/SERPINF2/ABAT/FGA/KNG1/CPB2/APOH/FAP/CD36/CD9/KLKB1/SERPING1/APOE/ANXA2/KRT1/F2/HRG/VTN/SERPINC1/CD34/PLG/F11R/F12/THBS1/FGG	29
BP	GO:0072329	monocarboxylic acid catabolic process	38/2216	112/11561	0.000148954	0.00217936	0.00188641	ACADVL/LIPE/ECHDC1/ECHS1/PGD/DCXR/ACAA2/HADH/ACADM/ABAT/ACAT2/ECI1/LYPLA2/AKR1A1/PCCA/HADHA/ECI2/PCCB/CRYL1/IVD/ACADS/CPT2/ACAT1/ETFDH/DECR1/ECH1/ACAA1/CRAT/SORD/BDH2/HSD17B4/HADHB/FAH/GCDH/ETFB/PCK2/ALDH3A2/ETFA	38
BP	GO:0010257	NADH dehydrogenase complex assembly	19/2216	43/11561	0.000151666	0.00220759	0.00191084	NDUFB1/NDUFA9/NDUFS5/NDUFA13/NDUFAB1/NDUFS1/NDUFA7/NDUFA8/NDUFA10/NDUFS7/NDUFA6/NDUFS6/NDUFA5/NDUFS3/NDUFS2/NDUFB8/NDUFV2/NDUFV1/NDUFA2	19
BP	GO:0032981	mitochondrial respiratory chain complex I assembly	19/2216	43/11561	0.000151666	0.00220759	0.00191084	NDUFB1/NDUFA9/NDUFS5/NDUFA13/NDUFAB1/NDUFS1/NDUFA7/NDUFA8/NDUFA10/NDUFS7/NDUFA6/NDUFS6/NDUFA5/NDUFS3/NDUFS2/NDUFB8/NDUFV2/NDUFV1/NDUFA2	19
BP	GO:0002764	immune response-regulating signaling pathway	95/2216	351/11561	0.000157073	0.0022804	0.00197386	KRAS/PSMD3/PSMD4/RPS3/PSMB1/PSMD6/RELA/PSMD11/MAPK1/PSMA7/APPL1/CYFIP1/PSMB2/UBE2N/PSMB4/RAP1A/PSMC2/PLSCR1/CRKL/PSMA1/WASF2/NFKB1/PSMA4/ARPC4/PSMB6/PSMC4/PSME2/PRKACA/ARPC3/PSMD5/IGLL5/PSMC1/PSMD13/LGALS3/BAX/NCKAP1/PSMA3/ACTG1/MAPK3/IGKC/ARPC1A/GRB2/PSMA5/HSP90AB1/KHDRBS1/PSMB7/PSMD12/PSMA2/MUC1/APPL2/PSMD7/ACTR3/ACTR2/HLA-DRA/PSMD8/PSME1/PSMB8/EIF2B5/EZR/SKP1/PSMC3/HSP90AA1/RAC1/ARPC1B/CTSH/MY…	95
BP	GO:0034612	response to tumor necrosis factor	73/2216	256/11561	0.000163183	0.00236301	0.00204536	PSMD3/PSMD4/RPS3/PSMB1/PSMD6/RELA/PSMD11/MAPK1/PSMA7/PRPF8/LIMS1/PSMB2/APOA1/MAPK14/PSMB4/KRT18/PSMC2/KARS1/GSS/PSMA1/GSTP1/NFKB1/PSMA4/PSMB6/PSMC4/PSME2/PSMD5/PSMC1/KRT8/PSMD13/GBP2/FABP4/PSMA3/MAPK3/TMSB4X/POSTN/PSMA5/PSMB7/PSMD12/PSMA2/PSMD7/PSMD8/PSME1/GPD1/PSMB8/STAT1/ASAH1/ACTN4/PSMC3/AKAP12/YBX3/PYCARD/PSMD9/COL1A1/PSMB5/PSMC6/PSMB10/ASS1/CPNE1/PSMC5/PSMB9/ILK/CASP1/DHX9/CD14/THBS1/PSMD2/S…	73
BP	GO:0090670	RNA localization to Cajal body	10/2216	16/11561	0.000168887	0.00241457	0.00208999	CCT4/NHP2/CCT6A/RUVBL1/RUVBL2/CCT7/CCT2/CCT3/CCT8/CCT5	10
BP	GO:0090671	telomerase RNA localization to Cajal body	10/2216	16/11561	0.000168887	0.00241457	0.00208999	CCT4/NHP2/CCT6A/RUVBL1/RUVBL2/CCT7/CCT2/CCT3/CCT8/CCT5	10
BP	GO:0090672	telomerase RNA localization	10/2216	16/11561	0.000168887	0.00241457	0.00208999	CCT4/NHP2/CCT6A/RUVBL1/RUVBL2/CCT7/CCT2/CCT3/CCT8/CCT5	10
BP	GO:0090685	RNA localization to nucleus	10/2216	16/11561	0.000168887	0.00241457	0.00208999	CCT4/NHP2/CCT6A/RUVBL1/RUVBL2/CCT7/CCT2/CCT3/CCT8/CCT5	10
BP	GO:1905048	regulation of metallopeptidase activity	10/2216	16/11561	0.000168887	0.00241457	0.00208999	MAPK14/KARS1/PICALM/TIMP2/MAPK3/MBP/DDRGK1/STAT3/TIMP1/LRP1	10
BP	GO:0019042	viral latency	8/2216	11/11561	0.000170499	0.0024192	0.002094	HMGA1/PPIA/NUCKS1/XRCC5/BANF1/XRCC6/PSIP1/HCFC1	8
BP	GO:1904814	regulation of protein localization to chromosome, telomeric region	8/2216	11/11561	0.000170499	0.0024192	0.002094	CCT4/CCT6A/CCT7/CCT2/CCT3/MACROH2A1/CCT8/CCT5	8
BP	GO:1990173	protein localization to nucleoplasm	8/2216	11/11561	0.000170499	0.0024192	0.002094	CCT4/CCT6A/LARP7/CCT7/CCT2/CCT3/CCT8/CCT5	8
BP	GO:0022617	extracellular matrix disassembly	26/2216	68/11561	0.000190038	0.00268966	0.0023281	PRSS1/MMP2/CTSL/CAPN1/CAPN2/CMA1/CD44/HTRA1/TIMP2/CTSK/FAP/CTSG/KLKB1/TPSAB1/BSG/LAMC1/PLG/CST3/TIMP1/LRP1/A2M/LCP1/CAPNS1/FLOT1/FSCN1/DPP4	26
BP	GO:0051017	actin filament bundle assembly	43/2216	133/11561	0.000195934	0.00276616	0.00239432	S100A10/ADD1/NRP1/TJP1/CUL3/FLNA/ARRB1/HSP90B1/APOA1/PFN1/ZYX/SERPINF2/WASF2/CORO1B/PFN2/ACTG1/LIMA1/DPYSL3/MYO1B/SORBS3/PLS3/TPM1/ACTN4/EZR/RAC1/TACSTD2/RDX/MARCKS/PAK2/ADD3/PXN/F11R/PDLIM1/SORBS1/CD47/ROCK2/LCP1/RHOA/PPM1F/SFRP1/FSCN1/ACTN1/CDC42	43
BP	GO:0000381	regulation of alternative mRNA splicing, via spliceosome	24/2216	61/11561	0.000199084	0.00280361	0.00242673	SAP18/SRSF4/TRA2B/RBM4B/DDX5/THRAP3/PUF60/PTBP1/SART3/HNRNPL/KHDRBS1/RBM8A/SRSF5/SRSF1/SF1/MAGOH/RNPS1/SMU1/DDX17/SRSF2/SRSF3/SRSF7/HNRNPU/HNRNPA1	24
BP	GO:0002768	immune response-regulating cell surface receptor signaling pathway	94/2216	349/11561	0.000204686	0.00286261	0.00247781	KRAS/PSMD3/PSMD4/RPS3/PSMB1/PSMD6/RELA/PSMD11/MAPK1/PSMA7/APPL1/CYFIP1/PSMB2/UBE2N/PSMB4/RAP1A/PSMC2/PLSCR1/CRKL/PSMA1/WASF2/NFKB1/PSMA4/ARPC4/PSMB6/PSMC4/PSME2/PRKACA/ARPC3/PSMD5/IGLL5/PSMC1/PSMD13/LGALS3/BAX/NCKAP1/PSMA3/ACTG1/MAPK3/IGKC/ARPC1A/GRB2/PSMA5/HSP90AB1/KHDRBS1/PSMB7/PSMD12/PSMA2/MUC1/APPL2/PSMD7/ACTR3/ACTR2/HLA-DRA/PSMD8/PSME1/PSMB8/EIF2B5/EZR/SKP1/PSMC3/HSP90AA1/RAC1/ARPC1B/MYO1C/P…	94
BP	GO:0000387	spliceosomal snRNP assembly	16/2216	34/11561	0.000204852	0.00286261	0.00247781	SNRPE/LSM2/SNRPD1/PRPF8/PRPF19/PRPF31/SNRPC/SART3/PRPF6/LSM4/SNRPD2/SNRPD3/SNRPG/WDR77/PRMT5/STRAP	16
BP	GO:0051031	tRNA transport	16/2216	34/11561	0.000204852	0.00286261	0.00247781	NUP62/SEC13/NUP155/YBX1/RAN/SEH1L/NUP93/TPR/NUP160/RANBP2/NUP133/NUP205/NUP43/SSB/NUP98/RAE1	16
BP	GO:0036010	protein localization to endosome	11/2216	19/11561	0.000205815	0.00286261	0.00247781	TOLLIP/NRP1/VPS35/ARF6/MSN/PACSIN2/EZR/SCRIB/RDX/RAB35/ROCK2	11
BP	GO:0042026	protein refolding	11/2216	19/11561	0.000205815	0.00286261	0.00247781	HSPA9/HSPA6/B2M/HSPA2/HSPD1/HSPA5/SNRNP70/HSP90AA1/FKBP1A/ST13/DNAJA2	11
BP	GO:0006909	phagocytosis	69/2216	241/11561	0.000213967	0.00296866	0.0025696	RAC2/MAPK1/RAB5A/APPL1/C4BPA/CYFIP1/APOA1/RAP1A/LMAN2/ANXA1/WASF2/ITGA2/ARPC4/ARPC3/RAB7A/IGLL5/NCKAP1/ANXA3/ACTG1/MAPK3/IGKC/ARPC1A/CD36/GRB2/MFGE8/CORO1C/HSP90AB1/APPL2/HMGB1/ACTR3/ACTR2/RAB14/ANXA11/SRPX/TM9SF4/MYH9/HSP90AA1/RAC1/PECAM1/GSN/ARPC1B/PYCARD/LBP/MYO1C/C2/ITGB1/TGM2/ABI1/C3/CORO1A/CD93/ITGAV/ARPC5/LRP1/CD47/APOA2/SOD1/CD14/THBS1/IGHM/IGHG1/AHSG/CDC42/CRK/DNM2/RHOG/ARPC2/C4BPB/CALR	69
BP	GO:0007160	cell-matrix adhesion	59/2216	199/11561	0.000219049	0.00302888	0.00262172	S100A10/TNN/GFUS/MACF1/NRP1/FGB/FBLN5/JUP/NID2/LIMS1/ZYX/FGA/TRIP6/ITGA2/RRAS/CD44/ARHGEF7/CASK/ACTG1/BCAM/CD36/COL16A1/FERMT2/POSTN/CORO1C/UTRN/EMILIN1/CTTN/VCL/ITGA3/COL3A1/RAC1/CTNNB1/PECAM1/ITGB6/HRG/VTN/ITGB1/CD34/NID1/APOD/ITGA6/COL5A3/ITGAV/SORBS1/FN1/ILK/IQGAP1/LRP1/ROCK2/THBS1/RHOA/PPM1F/ITGB4/THY1/SFRP1/ACTN1/ITGA7/FGG	59
BP	GO:0030199	collagen fibril organization	19/2216	44/11561	0.000219382	0.00302888	0.00262172	COL5A1/COL1A2/SERPINF2/COL14A1/COL5A2/DPT/P4HA1/LUM/EMILIN1/ANXA2/COL3A1/COL1A1/FMOD/AEBP1/SERPINH1/COL5A3/LOX/TNXB/COL2A1	19
BP	GO:0006635	fatty acid beta-oxidation	25/2216	65/11561	0.000225162	0.00310107	0.00268421	ACADVL/ECHDC1/ECHS1/ACAA2/HADH/ACADM/ACAT2/ECI1/HADHA/ECI2/IVD/ACADS/CPT2/ACAT1/ETFDH/DECR1/ECH1/ACAA1/CRAT/BDH2/HSD17B4/HADHB/GCDH/ETFB/ETFA	25
BP	GO:0034504	protein localization to nucleus	67/2216	233/11561	0.000228892	0.00314475	0.00272202	PHB2/CCT4/NUP62/RPL23/PARK7/MAPK1/PML/APPL1/CCT6A/JUP/FLNA/TNPO2/MAPK14/RRS1/SUN1/TRIM28/SUMO4/TARDBP/NUP155/CDH1/LARP7/TOR1AIP1/YWHAE/GBP2/ELAVL1/IPO5/LAMTOR5/RAN/TXN/CD36/HSP90AB1/XPO1/APPL2/TNPO1/AGT/NUP93/SUN2/SKP1/LMNA/CCT7/CCT2/CCT3/F2/OSBPL8/CDK5RAP3/TPR/COL1A1/KPNB1/APOD/PARP1/STAT3/RANBP2/HCLS1/PIN1/PAF1/NUP133/CCT8/DCLK1/RAB23/RPL11/UFM1/CD2AP/PPP3CA/HNRNPU/CCT5/NUP98/CALR	67
BP	GO:0034383	low-density lipoprotein particle clearance	14/2216	28/11561	0.000229963	0.00315178	0.00272811	NPC2/CLTC/AP2M1/AP2B1/KHSRP/CD36/APOC3/ANXA2/CLTA/AP2A2/AP2S1/EHD1/CNPY2/APOB	14
BP	GO:0051494	negative regulation of cytoskeleton organization	42/2216	130/11561	0.00023527	0.00321669	0.00278429	TUBB4A/GMFB/FKBP4/SPTB/ADD1/CAPG/RBM14/TJP1/PFN1/SPTBN1/TMOD2/WASF2/CORO1B/HDGFL3/PFN2/TMOD3/CAPZA1/LIMA1/TMSB4X/TWF2/MAP1B/MAPRE1/TMSB10/TRIOBP/GSN/TACSTD2/RDX/NPM1/LMOD1/CTNNA2/CAPZB/CORO1A/PAK2/ADD3/EML2/F11R/GMFG/CAPZA2/SPTAN1/FLII/SVIL/TWF1	42
BP	GO:0061572	actin filament bundle organization	43/2216	134/11561	0.000235889	0.00321735	0.00278486	S100A10/ADD1/NRP1/TJP1/CUL3/FLNA/ARRB1/HSP90B1/APOA1/PFN1/ZYX/SERPINF2/WASF2/CORO1B/PFN2/ACTG1/LIMA1/DPYSL3/MYO1B/SORBS3/PLS3/TPM1/ACTN4/EZR/RAC1/TACSTD2/RDX/MARCKS/PAK2/ADD3/PXN/F11R/PDLIM1/SORBS1/CD47/ROCK2/LCP1/RHOA/PPM1F/SFRP1/FSCN1/ACTN1/CDC42	43
BP	GO:0009116	nucleoside metabolic process	29/2216	80/11561	0.000246512	0.00335411	0.00290324	NME3/DERA/MTAP/NME1/TYMP/AHCY/APRT/ERH/GMPS/ADK/CAD/CASK/DNPH1/RAN/UMPS/OPA1/ATIC/DLG1/PRPS1/GNAI3/NT5E/GMPR2/HPRT1/RAB23/IMPDH2/RHOA/TJP2/PNP/MACROD1	29
BP	GO:0010038	response to metal ion	86/2216	316/11561	0.000259281	0.00351935	0.00304626	AKR1C3/ADD1/CAV1/FUS/PARK7/CYB5A/SLC25A13/MAPK1/S100A13/FGB/CACYBP/PPP2CA/ANK3/SDC1/SERPINF1/GSS/ABAT/FGA/SLC25A24/CDH1/QDPR/ATP5F1D/B2M/NQO1/CAT/GGH/CPOX/FABP4/G6PD/MAPK3/HNRNPD/KRT14/CLIC4/HSPA5/LONP1/LGMN/ANXA11/IGFBP2/PPP5C/PCNA/SPARC/PPIF/EIF2B5/MT1X/GOT1/CA2/FBP1/MAOB/BSG/GSN/ANXA7/TFF1/ACO1/NCSTN/CUTA/SORD/STIM1/CRIP1/TF/CPNE3/PPP1CA/MT1M/ASS1/CPNE1/NDRG1/PARP1/AHCYL1/GDI1/AQP1/IQGAP1/C1QA…	86
BP	GO:2000641	regulation of early endosome to late endosome transport	9/2216	14/11561	0.000269835	0.0036538	0.00316264	RAB21/MAPK1/MSN/DNAJC13/MAPK3/EZR/RDX/DAB2/MAP2K1	9
BP	GO:0022411	cellular component disassembly	118/2216	459/11561	0.000273835	0.00369908	0.00320183	PHB2/SET/ACIN1/FIS1/MAP1S/MRPL12/SPTB/ADD1/VCP/IST1/CAV1/RPL23/ATP5IF1/PARK7/CAPG/MCTS1/WDR1/LAMP2/TRMT112/PRSS1/SH3GL1/MMP2/CTSL/MAPRE2/VPS4B/SPTBN1/HMGA1/CAPN1/NSF/TMOD2/DENR/ARF6/GSPT1/SMARCC2/CAPN2/PAFAH1B1/HMGB2/VPS13C/CMA1/GOLGA2/HSPA2/CD44/HTRA1/HDGFL3/HUWE1/BAX/TIMP2/CTSK/UBA5/TMOD3/CAPZA1/LIMA1/DNM1L/FAP/UFL1/PADI2/CTSG/SUPT16H/H1-0/TWF2/EIF5A/C1QB/KLKB1/HMGB1/CFL1/MAP1B/UPF1/UFC1/CTTN/C…	118
BP	GO:0031333	negative regulation of protein-containing complex assembly	38/2216	115/11561	0.00027523	0.00370903	0.00321044	TUBB4A/FKBP4/SPTB/ADD1/PARK7/CAPG/PFN1/SPTBN1/VPS35/TMOD2/PFN2/TMOD3/CAPZA1/TMSB4X/CLU/TWF2/HSPA5/HMGB1/MAPRE1/AIDA/TMSB10/TRIOBP/GSN/RDX/LMOD1/CAPZB/DDX3X/ADD3/EML2/CRYAB/VDAC2/CAPZA2/CDC42/STXBP1/SPTAN1/FLII/SVIL/TWF1	38
BP	GO:0034249	negative regulation of cellular amide metabolic process	39/2216	119/11561	0.000278636	0.00374596	0.00324241	RPS3/EIF6/SPON1/KHSRP/TARDBP/YBX1/EIF4A3/EIF4E/GAPDH/CLU/HNRNPD/PURA/EPRS1/UPF1/EIF3E/APOE/AGO1/CIRBP/CAPRIN1/EIF4G1/SYNCRIP/FTO/HNRNPR/TPR/SHMT1/DDX3X/STAT3/ANG/PIN1/ROCK2/SRP9/ILF3/EIF2AK2/PRNP/NCL/BIN1/EIF2S1/SHMT2/CALR	39
BP	GO:0006626	protein targeting to mitochondrion	28/2216	77/11561	0.000294943	0.003937	0.00340777	FIS1/TIMM9/RAC2/ATP5IF1/PITRM1/SAMM50/TOMM22/NDUFA13/SH3GLB1/AIP/UBE2L3/HUWE1/AGK/HSPD1/PMPCB/PMPCA/TOMM70/HSPA4/CSNK2A2/HSP90AA1/PDCD5/SAE1/TIMM44/TIMM13/LMAN1/AIFM1/SLC25A6/NPEPPS	28
BP	GO:0060147	regulation of posttranscriptional gene silencing	28/2216	77/11561	0.000294943	0.003937	0.00340777	NUP62/SEC13/NUP155/DDX5/ELAVL1/POLR2A/SEH1L/ADAR/AGO1/NUP93/EIF4G1/TPR/H3C10/POLR2I/NUP160/STAT3/RANBP2/NUP133/NUP205/DHX9/NUP43/PPP3CA/H3-3A/MAP2K1/POLR2B/POLR2E/NUP98/RAE1	28
BP	GO:0060966	regulation of gene silencing by RNA	28/2216	77/11561	0.000294943	0.003937	0.00340777	NUP62/SEC13/NUP155/DDX5/ELAVL1/POLR2A/SEH1L/ADAR/AGO1/NUP93/EIF4G1/TPR/H3C10/POLR2I/NUP160/STAT3/RANBP2/NUP133/NUP205/DHX9/NUP43/PPP3CA/H3-3A/MAP2K1/POLR2B/POLR2E/NUP98/RAE1	28
BP	GO:0043462	regulation of ATPase activity	25/2216	66/11561	0.000297281	0.00395883	0.00342667	ATP5IF1/PFN1/CNN3/PLSCR1/DYNLL1/TPM2/TOR1AIP1/LTF/HSPA2/PFN2/DNAJC9/DNAJB1/DNAJA1/SNRNP70/PPIF/CHTOP/TPM1/MSH2/ATP1B1/AHSA1/DHX9/DNAJA2/NAPA/HNRNPU/ATP1B3	25
BP	GO:0070646	protein modification by small protein removal	67/2216	235/11561	0.000298974	0.00397198	0.00343805	PSMD3/PSMD4/VCP/PSMB1/PSMD6/PARK7/ACTL6A/PSMD11/EIF3F/PSMA7/COPS2/PSMB2/NEDD8/PSMB4/UBXN1/ENY2/PSMC2/PSMA1/GPS1/PSMA4/RPS27A/PSMB6/PSMC4/PSME2/PSMD5/UCHL3/PSMC1/PSMD13/RUVBL1/COPS6/USP14/PSMA3/SART3/COPS3/PSMA5/PSMB7/PSMD12/PSMA2/RAD23B/PSMD7/COPS4/USP5/PSMD8/PSME1/PSMB8/USP7/PSMC3/COPS8/STAM2/ADRM1/PSMD9/PSMB5/PSMC6/PSMB10/PSMC5/PSMB9/USP39/RHOA/COPS5/PSMD2/OTUB1/PSMD14/STAM/HCFC1/PSMD1/SHMT2/PS…	67
BP	GO:0010952	positive regulation of peptidase activity	51/2216	168/11561	0.000305951	0.00405511	0.00351001	FIS1/VCP/RPS3/CAV1/PML/BCAP31/ARRB1/MAPK14/FAM162A/KARS1/CYCS/CTSD/NDUFA13/GRN/PICALM/PSME2/ANP32B/BAX/MAPK3/HSPD1/RCN3/HMGB1/MBP/LGMN/PSME1/IFI16/DDRGK1/PCOLCE/RPS27L/DIABLO/GSN/CTSH/PYCARD/PDCD5/ADRM1/DDX3X/ARL6IP5/STAT3/S100A9/FN1/CASP1/HSPE1/ROCK2/FBLN1/AIFM1/RHOA/PPM1F/S100A8/PSMD14/ASPH/PDCD6	51
BP	GO:2000027	regulation of animal organ morphogenesis	62/2216	214/11561	0.000308659	0.0040814	0.00353276	PHB2/PSMD3/PSMD4/PSMB1/PSMD6/MDK/PSMD11/CLTC/AP2M1/PSMA7/AP2B1/PSMB2/PSMB4/PFN1/PSMC2/PTN/PSMA1/PSMA4/PSMB6/PSMC4/PSME2/PSMD5/PSMC1/PSMD13/BAX/CPB2/PSMA3/BASP1/PSMA5/PSMB7/PSMD12/PSMA2/PTK7/PSMD7/AGT/PSMD8/PSME1/PSMB8/CHAD/STAT1/PSMC3/AP2A2/RAC1/CTNNB1/TACSTD2/AP2S1/PSMD9/DAB2/PSMB5/PSMC6/CD34/PSMB10/PSMC5/PSMB9/RHOA/ASPN/PSMD2/SFRP1/CDC42/PSMD14/PSMD1/PSMB3	62
BP	GO:0097064	ncRNA export from nucleus	16/2216	35/11561	0.000310705	0.00409883	0.00354785	NUP62/SEC13/NUP155/RAN/SEH1L/NUP93/NPM1/TPR/NUP160/RANBP2/NUP133/NUP205/NUP43/SSB/NUP98/RAE1	16
BP	GO:0032781	positive regulation of ATPase activity	19/2216	45/11561	0.000312118	0.00410785	0.00355566	PFN1/PLSCR1/DYNLL1/TOR1AIP1/HSPA2/PFN2/DNAJC9/DNAJB1/DNAJA1/CHTOP/TPM1/MSH2/ATP1B1/AHSA1/DHX9/DNAJA2/NAPA/HNRNPU/ATP1B3	19
BP	GO:0006278	RNA-dependent DNA biosynthetic process	23/2216	59/11561	0.000314967	0.00413568	0.00357974	CCT4/PTGES3/MAPK1/NHP2/CCT6A/HNRNPC/GAR1/PPIA/MRE11/RAD50/RPA1/MAPK3/HSP90AB1/XRCC5/HSP90AA1/CTNNB1/CCT7/CCT2/CCT3/CCT8/HNRNPU/CCT5/HNRNPA1	23
BP	GO:0032386	regulation of intracellular transport	81/2216	296/11561	0.000320568	0.00419944	0.00363493	RAB21/NUP62/FIS1/RAC2/ATP5IF1/PARK7/MAPK1/BCAP31/JUP/FLNA/ANK3/SAR1A/MAPK14/DYNC1H1/PTPN11/TRIM28/TARDBP/YWHAH/ARFIP1/CDH1/SH3GLB1/NUCB1/UBE2L3/PRKACA/ANP32B/HUWE1/YWHAE/MSN/DNAJC13/IPO5/NUMA1/LAMP1/MAPK3/SAR1B/RAN/TXN/CD36/HSP90AB1/KHDRBS1/XPO1/SFN/MAP1B/TM9SF4/EZR/CSNK2A2/NMT1/ANXA2/YWHAB/EHD2/ARHGAP1/STOM/YWHAQ/RDX/RAB11B/PDCD5/MYO1C/TPR/EHD1/DAB2/SAE1/PPP1R12A/APOD/EMD/CPSF6/HCLS1/GDI1/CD81/L…	81
BP	GO:1900182	positive regulation of protein localization to nucleus	26/2216	70/11561	0.000326164	0.00426283	0.0036898	CCT4/PARK7/MAPK1/CCT6A/JUP/FLNA/MAPK14/TRIM28/TARDBP/CDH1/LARP7/IPO5/LAMTOR5/RAN/HSP90AB1/CCT7/CCT2/CCT3/F2/CDK5RAP3/TPR/PARP1/HCLS1/CCT8/CD2AP/CCT5	26
BP	GO:2001242	regulation of intrinsic apoptotic signaling pathway	43/2216	136/11561	0.000338419	0.00441058	0.00381769	FIS1/RPS3/CAV1/PRKRA/PARK7/BCAP31/HSPB1/ERP29/P4HB/NDUFA13/HDAC1/CD44/BAX/ENO1/NOL3/DNM1L/CLU/BCLAF1/DNAJA1/MIF/MUC1/CCAR2/RPS7/CD74/PPIF/OPA1/YBX3/PYCARD/GPX1/SLC9A3R1/TPT1/HYOU1/NONO/DDX3X/PARP1/NDUFS3/S100A9/RPL11/SOD1/SFPQ/VDAC2/S100A8/TRAP1	43
BP	GO:0016137	glycoside metabolic process	10/2216	17/11561	0.000339716	0.00441058	0.00381769	AKR1C3/ABHD10/AKR1A1/NAGA/GUSB/GLA/AKR1C1/AKR7A2/FUCA1/AKR1B1	10
BP	GO:0006409	tRNA export from nucleus	15/2216	32/11561	0.000340601	0.00441058	0.00381769	NUP62/SEC13/NUP155/RAN/SEH1L/NUP93/TPR/NUP160/RANBP2/NUP133/NUP205/NUP43/SSB/NUP98/RAE1	15
BP	GO:0071431	tRNA-containing ribonucleoprotein complex export from nucleus	15/2216	32/11561	0.000340601	0.00441058	0.00381769	NUP62/SEC13/NUP155/RAN/SEH1L/NUP93/TPR/NUP160/RANBP2/NUP133/NUP205/NUP43/SSB/NUP98/RAE1	15
BP	GO:1902743	regulation of lamellipodium organization	18/2216	42/11561	0.000357973	0.00461533	0.00399492	RAC2/WASF2/CORO1B/CD44/ARHGEF7/NCKAP1/CORO1C/TWF2/ACTR3/ACTR2/RAC1/HRG/CAPZB/FSCN1/CDC42/DNM2/ARPC2/TWF1	18
BP	GO:0031032	actomyosin structure organization	51/2216	169/11561	0.000358051	0.00461533	0.00399492	S100A10/CSRP1/PDCD6IP/ACTC1/WDR1/NRP1/TJP1/CNN2/CUL3/PDGFRB/ARRB1/APOA1/PFN1/CNN3/ZYX/CNN1/SERPINF2/NEBL/TMOD2/WASF2/KRT8/PFN2/ACTG1/TMOD3/CSRP2/SORBS3/MYH10/TPM1/MYH9/EPB41L3/RAC1/TACSTD2/LMOD1/ITGB1/MYH11/EPB41L2/PAK2/PXN/PRKAR1A/F11R/PDLIM1/SORBS1/CD47/ROCK2/RHOA/PPM1F/MYH14/SFRP1/CDC42/FLII/EPB41L1	51
BP	GO:0098760	response to interleukin-7	14/2216	29/11561	0.000366633	0.00468309	0.00405357	P4HB/CRKL/YBX1/HSPD1/RAD23B/PDIA3/STAT5B/ATIC/H3C10/HDGF/STAT3/STAT5A/STIP1/ATP5F1B	14
BP	GO:0098761	cellular response to interleukin-7	14/2216	29/11561	0.000366633	0.00468309	0.00405357	P4HB/CRKL/YBX1/HSPD1/RAD23B/PDIA3/STAT5B/ATIC/H3C10/HDGF/STAT3/STAT5A/STIP1/ATP5F1B	14
BP	GO:1901068	guanosine-containing compound metabolic process	14/2216	29/11561	0.000366633	0.00468309	0.00405357	NME3/NME1/GMPS/CASK/RAN/OPA1/DLG1/GNAI3/GMPR2/HPRT1/RAB23/IMPDH2/RHOA/TJP2	14
BP	GO:1902745	positive regulation of lamellipodium organization	14/2216	29/11561	0.000366633	0.00468309	0.00405357	RAC2/WASF2/CORO1B/ARHGEF7/NCKAP1/CORO1C/TWF2/ACTR3/ACTR2/RAC1/FSCN1/CDC42/DNM2/ARPC2	14
BP	GO:0019320	hexose catabolic process	20/2216	49/11561	0.000375763	0.00478456	0.0041414	PGAM1/ALDOA/PFKP/GAPDH/ENO1/PFKL/TKFC/HK1/ALDOC/PGK1/PFKM/TPI1/PGM1/GALK1/PKM/ENO2/SLC25A12/GPI/ALDH1A1/GLB1	20
BP	GO:0002433	immune response-regulating cell surface receptor signaling pathway involved in phagocytosis	28/2216	78/11561	0.000377125	0.00478456	0.0041414	MAPK1/APPL1/CYFIP1/RAP1A/WASF2/ARPC4/ARPC3/NCKAP1/ACTG1/MAPK3/IGKC/ARPC1A/GRB2/HSP90AB1/APPL2/ACTR3/ACTR2/HSP90AA1/RAC1/ARPC1B/MYO1C/ABI1/ARPC5/CD47/IGHG1/CDC42/CRK/ARPC2	28
BP	GO:0038096	Fc-gamma receptor signaling pathway involved in phagocytosis	28/2216	78/11561	0.000377125	0.00478456	0.0041414	MAPK1/APPL1/CYFIP1/RAP1A/WASF2/ARPC4/ARPC3/NCKAP1/ACTG1/MAPK3/IGKC/ARPC1A/GRB2/HSP90AB1/APPL2/ACTR3/ACTR2/HSP90AA1/RAC1/ARPC1B/MYO1C/ABI1/ARPC5/CD47/IGHG1/CDC42/CRK/ARPC2	28
BP	GO:0035459	vesicle cargo loading	11/2216	20/11561	0.000378325	0.004789	0.00414524	TMED2/SEC13/SAR1A/PICALM/SEC24C/SEC23B/TMED10/SEC23A/SEC31A/RAB1A/SEC24D	11
BP	GO:1901990	regulation of mitotic cell cycle phase transition	92/2216	346/11561	0.000382804	0.00483483	0.00418492	PHB2/KANK2/MECP2/TUBB4A/PSMD3/PSMD4/XPC/PSMB1/PSMD6/PSMD11/PML/PSMA7/APPL1/CUL3/PRKAR2B/PSMB2/ACTR1A/PSMB4/DYNC1H1/VPS4B/GPNMB/PSMC2/ZNF207/ANXA1/PSMA1/DYNLL1/OFD1/PSMA4/PPP2R1A/PSMB6/PAFAH1B1/PSMC4/PSME2/PRKACA/MRE11/PSMD5/HSPA2/PSMC1/PSMD13/BAX/YWHAE/PSMA3/TMOD3/PSMA5/PSMB7/PSMD12/PSMA2/MUC1/APPL2/PSMD7/SFN/PSMD8/PSME1/PSMB8/MAPRE1/PCNA/DCTN2/RPS27L/FHL1/EIF4G1/SKP1/PSMC3/HSP90AA1/PRMT1/DYNC1I2…	92
BP	GO:0000715	nucleotide-excision repair, DNA damage recognition	12/2216	23/11561	0.000391135	0.004929	0.00426642	XPC/COPS2/GPS1/RPS27A/COPS6/COPS3/RAD23B/COPS4/COPS8/PARP1/DDB1/COPS5	12
BP	GO:0062012	regulation of small molecule metabolic process	100/2216	382/11561	0.000398112	0.00500573	0.00433284	COMT/ACADVL/NUP62/AKR1C3/PSMD3/PSMD4/VCP/PSMB1/CAV1/EIF6/PSMD6/PARK7/PSMD11/CLTC/H6PD/PSMA7/SEC13/PGAM1/PSMB2/APOA1/PSMB4/APOA4/PSMC2/ANXA1/NUP155/PSMA1/TFF3/FAM3C/NFKB1/PSMA4/PSMB6/EPM2AIP1/NQO1/PSMC4/PSME2/PSMD5/PSMC1/PSMD13/ENO1/PSMA3/TMSB4X/RAN/PSMA5/SEH1L/PSMB7/PSMD12/PSMA2/FABP5/APPL2/PSMD7/MLXIPL/PSMD8/PSME1/GPD1/PSMB8/CD74/APOE/NUP93/USP7/MST1/APOC3/PPP1CB/EPHX2/PSMC3/FDPS/ATP2B4/FBP1/PDP…	100
BP	GO:0019318	hexose metabolic process	62/2216	216/11561	0.000405661	0.00508928	0.00440516	DLAT/SLC25A13/H6PD/SLC25A1/DCXR/PGAM1/MAPK14/ALDOA/PC/POFUT1/MDH1/PFKP/TFF3/FAM3C/EPM2AIP1/AKR1A1/GAPDH/ENO1/G6PD/PFKL/TKFC/HK1/GOT2/FABP5/MPI/ALDOC/GPD1/USP7/GOT1/MAN2B1/MST1/PPP1CB/PGK1/FBP1/PFKM/MDH2/RBP4/GPD2/SLC25A10/SORD/TPI1/PDHA1/PGM1/GALK1/PDHB/PPP1CA/APOD/PKM/RANBP2/ENO2/SORBS1/GAA/SLC25A12/FUCA1/GPI/DDB1/AKR1B1/PCK2/ALDH1A1/SLC25A11/GLB1/ENPP1	62
BP	GO:0044766	multi-organism transport	23/2216	60/11561	0.000419245	0.00523638	0.00453249	NUP62/CAV1/SEC13/VPS28/CTSL/NUP155/RPS27A/RAB7A/RAN/SEH1L/XPO1/NUP93/TPR/EPS15/KPNB1/NUP160/RANBP2/DYNLT1/NUP133/NUP205/NUP43/NUP98/RAE1	23
BP	GO:1902579	multi-organism localization	23/2216	60/11561	0.000419245	0.00523638	0.00453249	NUP62/CAV1/SEC13/VPS28/CTSL/NUP155/RPS27A/RAB7A/RAN/SEH1L/XPO1/NUP93/TPR/EPS15/KPNB1/NUP160/RANBP2/DYNLT1/NUP133/NUP205/NUP43/NUP98/RAE1	23
BP	GO:0031581	hemidesmosome assembly	8/2216	12/11561	0.000425272	0.0052882	0.00457734	PLEC/KRT14/KRT5/LAMA3/DST/LAMC1/ITGA6/ITGB4	8
BP	GO:0032802	low-density lipoprotein particle receptor catabolic process	8/2216	12/11561	0.000425272	0.0052882	0.00457734	CLTC/AP2M1/AP2B1/APOE/ANXA2/CLTA/AP2A2/AP2S1	8
BP	GO:0060964	regulation of gene silencing by miRNA	27/2216	75/11561	0.000452026	0.00560851	0.00485459	NUP62/SEC13/NUP155/DDX5/ELAVL1/POLR2A/SEH1L/AGO1/NUP93/EIF4G1/TPR/H3C10/POLR2I/NUP160/STAT3/RANBP2/NUP133/NUP205/DHX9/NUP43/PPP3CA/H3-3A/MAP2K1/POLR2B/POLR2E/NUP98/RAE1	27
BP	GO:0010833	telomere maintenance via telomere lengthening	24/2216	64/11561	0.000463738	0.00574118	0.00496943	CCT4/PTGES3/MAPK1/NHP2/CCT6A/HNRNPA2B1/HNRNPC/GAR1/MRE11/RAD50/RPA1/MAPK3/HSP90AB1/XRCC5/HSP90AA1/CTNNB1/CCT7/CCT2/CCT3/PARP1/CCT8/HNRNPU/CCT5/HNRNPA1	24
BP	GO:0045727	positive regulation of translation	35/2216	106/11561	0.000478458	0.00591043	0.00511592	EIF6/MAPK1/EIF2S3/RPL30/ITGA2/EIF4A3/RBM3/EIF3D/ELAVL1/MAPK3/HNRNPD/HNRNPL/KHDRBS1/PLXNB2/EIF5A/PABPC1/EIF3E/CIRBP/EIF2B5/RPS27L/EIF4G1/YBX3/NPM1/VIM/RPS9/DDX3X/RPS4X/PKM/DHX9/C1QBP/THBS1/RHOA/EEF2/CNBP/PRKDC	35
BP	GO:0006631	fatty acid metabolic process	82/2216	304/11561	0.000482676	0.00594948	0.00514973	PTGES3/ACADVL/AKR1C3/CAV1/EIF6/GSTM2/LIPE/ECHDC1/ECHS1/CBR1/PRKAR2B/ACAA2/APOA1/MAPK14/APOA4/HADH/ACADM/ANXA1/ACAT2/GSTP1/ALOX15B/ECI1/PON1/NDUFAB1/LYPLA2/ACSL1/PCCA/HADHA/HSD17B12/ECI2/PCCB/LYPLA1/CRYL1/MAPK3/MGLL/MIF/CD36/IVD/ACADS/GPX4/CPT2/ACAT1/FABP5/APPL2/ETFDH/MLXIPL/CD74/AKR1C1/DECR1/ECH1/APOC3/ACAA1/CRAT/EPHX2/EPHX1/PDP1/GPX1/BDH2/ACLY/HACD3/NDUFS6/PTGIS/ACADSB/LTA4H/HSD17B4/ADH5/C3/HADH…	82
BP	GO:0051346	negative regulation of hydrolase activity	91/2216	344/11561	0.000493435	0.00606882	0.00525302	SET/ARL6IP1/TMED2/IQGAP2/ATP5IF1/PARK7/AMBP/UBE2Z/CSTB/MYO1D/ARRB1/APOA1/FARP1/UBXN1/CNN3/ITIH5/SERPINF1/PROS1/ECM1/SERPINF2/ANXA1/PTN/AIP/GPS1/PICALM/LXN/LTF/SERPINA4/COL7A1/CD44/KNG1/APCS/PTPA/LGALS3/GAPDH/YWHAE/TIMP2/USP14/IPO5/NOL3/SERPINB6/LAMTOR5/SERPINA3/SERPING1/SFN/AGT/PEBP1/IFI16/PPIF/SERPINB5/APOC3/SERPINA6/ANXA2/ITIH3/HRG/ABCE1/RDX/SERPINA1/GPX1/PDE6D/VTN/ITIH4/SERPINC1/FKBP1A/DDX3X/P…	91
BP	GO:0007004	telomere maintenance via telomerase	22/2216	57/11561	0.000497111	0.00610071	0.00528063	CCT4/PTGES3/MAPK1/NHP2/CCT6A/HNRNPC/GAR1/MRE11/RAD50/RPA1/MAPK3/HSP90AB1/XRCC5/HSP90AA1/CTNNB1/CCT7/CCT2/CCT3/CCT8/HNRNPU/CCT5/HNRNPA1	22
BP	GO:0090151	establishment of protein localization to mitochondrial membrane	18/2216	43/11561	0.000506513	0.00620258	0.00536881	TIMM9/SAMM50/TOMM22/YWHAH/NDUFA13/BAX/YWHAE/AGK/SFN/HSPA4/AP3B1/NMT1/YWHAB/HSP90AA1/YWHAQ/PDCD5/TIMM13/YWHAZ	18
BP	GO:0006007	glucose catabolic process	15/2216	33/11561	0.000514646	0.00628851	0.00544318	PGAM1/ALDOA/PFKP/GAPDH/ENO1/PFKL/HK1/ALDOC/PGK1/PFKM/TPI1/PKM/ENO2/SLC25A12/GPI	15
BP	GO:0044272	sulfur compound biosynthetic process	47/2216	155/11561	0.000531441	0.00647967	0.00560865	MPST/ENOPH1/MTAP/DLAT/GSTM2/KERA/PPT1/SLC25A1/OMD/OGN/GSS/GSTP1/MAT2A/GSTT1/ACSL1/AKR1A1/CNDP2/HSD17B12/GSTM3/ACAT1/DCN/MTHFD1/MAT2B/LUM/ESD/GSTK1/PDP1/GGCT/OPLAH/PDHA1/FMOD/ACLY/PDHB/VCAN/GSTO1/DLD/ACSL3/GCDH/PRELP/BGN/UGDH/TECR/PAPSS1/GSTZ1/FASN/B4GALT5/GGT5	47
BP	GO:1901987	regulation of cell cycle phase transition	97/2216	372/11561	0.00055821	0.00679136	0.00587844	PHB2/KANK2/MECP2/TUBB4A/PSMD3/PSMD4/XPC/PSMB1/PSMD6/PSMD11/PML/PSMA7/APPL1/CUL3/PRKAR2B/PSMB2/ACTR1A/PSMB4/DYNC1H1/VPS4B/GPNMB/PSMC2/ZNF207/ANXA1/PSMA1/DYNLL1/OFD1/PSMA4/PPP2R1A/PSMB6/PAFAH1B1/PSMC4/PSME2/PRKACA/MRE11/PSMD5/HSPA2/PSMC1/PSMD13/BAX/YWHAE/PSMA3/TMOD3/PSMA5/PSMB7/PSMD12/PSMA2/MUC1/APPL2/PSMD7/SFN/PSMD8/PSME1/PSMB8/MAPRE1/PCNA/DCTN2/DDRGK1/RPS27L/FHL1/EIF4G1/SKP1/PSMC3/ATP2B4/HSP90AA1…	97
BP	GO:0051014	actin filament severing	9/2216	15/11561	0.000559845	0.00679657	0.00588294	GMFB/CAPG/CFL1/MYH9/GSN/GMFG/FLII/DSTN/SVIL	9
BP	GO:0016458	gene silencing	55/2216	189/11561	0.000583312	0.00704163	0.00609506	MECP2/NUP62/H1-4/EIF6/PRKRA/NCBP1/SEC13/HNRNPA2B1/H2AC6/H1-5/HMGA1/NUP155/SRRT/H2AZ2/CTBP1/DDX5/ELAVL1/POLR2A/RAN/MACROH2A2/H1-2/SEH1L/ATAD2/H1-0/HMGB1/PABPC1/ADAR/TSNAX/AGO1/NUP93/TSN/EIF4G1/MACROH2A1/SND1/H1-10/TPR/H3C10/DDX17/POLR2I/NUP160/HDAC2/STAT3/RANBP2/NUP133/NUP205/DHX9/NUP43/PPP3CA/H3-3A/MAP2K1/SMCHD1/POLR2B/POLR2E/NUP98/RAE1	55
BP	GO:0035987	endodermal cell differentiation	17/2216	40/11561	0.000583781	0.00704163	0.00609506	ITGA5/COL5A1/MMP2/COL4A2/COL7A1/LAMB1/COL5A2/COL6A1/HSBP1/CTNNB1/LAMA3/MACROH2A1/VTN/ITGAV/PAF1/FN1/ITGA7	17
BP	GO:0051204	protein insertion into mitochondrial membrane	17/2216	40/11561	0.000583781	0.00704163	0.00609506	TIMM9/SAMM50/TOMM22/YWHAH/NDUFA13/BAX/YWHAE/AGK/SFN/HSPA4/NMT1/YWHAB/HSP90AA1/YWHAQ/PDCD5/TIMM13/YWHAZ	17
BP	GO:1902600	proton transmembrane transport	37/2216	115/11561	0.000588598	0.00708455	0.00613222	PHB2/COX4I1/ATP6V1A/ATP2A2/ATP1A1/PARK7/CYB5A/ATP5PD/ATP5MG/ATP5F1D/COX6B1/ATP5MF/COX7A2/ATP6V1E1/NNT/TMSB4X/ATP5PB/COX17/ATP6V1B2/SLC25A3/ATP5ME/ATP5F1C/PPIF/NDUFS7/ATP5F1A/ACTN4/ATP5PF/COX5A/SLC9A3R1/COX5B/COX6C/ATP6V1G1/STOML2/NDUFA4/ATP5PO/CYC1/ATP5F1B	37
BP	GO:0038094	Fc-gamma receptor signaling pathway	28/2216	80/11561	0.00060398	0.0072542	0.00627906	MAPK1/APPL1/CYFIP1/RAP1A/WASF2/ARPC4/ARPC3/NCKAP1/ACTG1/MAPK3/IGKC/ARPC1A/GRB2/HSP90AB1/APPL2/ACTR3/ACTR2/HSP90AA1/RAC1/ARPC1B/MYO1C/ABI1/ARPC5/CD47/IGHG1/CDC42/CRK/ARPC2	28
BP	GO:0006006	glucose metabolic process	53/2216	181/11561	0.000619245	0.00742172	0.00642406	DLAT/SLC25A13/H6PD/SLC25A1/DCXR/PGAM1/MAPK14/ALDOA/PC/MDH1/PFKP/TFF3/FAM3C/EPM2AIP1/AKR1A1/GAPDH/ENO1/G6PD/PFKL/HK1/GOT2/FABP5/ALDOC/GPD1/USP7/GOT1/MST1/PPP1CB/PGK1/FBP1/PFKM/MDH2/RBP4/GPD2/SLC25A10/SORD/TPI1/PDHA1/PGM1/PDHB/PPP1CA/APOD/PKM/RANBP2/ENO2/SORBS1/GAA/SLC25A12/GPI/DDB1/PCK2/SLC25A11/ENPP1	53
BP	GO:0002431	Fc receptor mediated stimulatory signaling pathway	29/2216	84/11561	0.000629066	0.00752342	0.00651209	MAPK1/APPL1/CYFIP1/RAP1A/PLSCR1/WASF2/ARPC4/ARPC3/NCKAP1/ACTG1/MAPK3/IGKC/ARPC1A/GRB2/HSP90AB1/APPL2/ACTR3/ACTR2/HSP90AA1/RAC1/ARPC1B/MYO1C/ABI1/ARPC5/CD47/IGHG1/CDC42/CRK/ARPC2	29
BP	GO:0006144	purine nucleobase metabolic process	10/2216	18/11561	0.000633357	0.00755868	0.00654261	GART/APRT/GMPS/PAICS/SHMT1/PRPS1/GMPR2/HPRT1/TTR/SHMT2	10
BP	GO:0044242	cellular lipid catabolic process	52/2216	177/11561	0.000637294	0.00758959	0.00656936	ACADVL/AKR1C3/PRDX6/LIPE/ECHDC1/PPT1/ECHS1/ACAA2/APOA1/APOA4/HADH/ACADM/ACAT2/ECI1/LYPLA2/PCCA/HADHA/NAGA/GM2A/FABP4/ECI2/PCCB/HEXB/MGLL/IVD/ACADS/CPT2/ACAT1/FABP5/ETFDH/GLA/ASAH1/HEXA/DECR1/ECH1/APOC3/ACAA1/CRAT/IDH1/BDH2/HSD17B4/HADHB/LRP1/GCDH/FUCA1/APOA2/ETFB/PCK2/APOB/ALDH3A2/ETFA/PSAP	52
BP	GO:0032388	positive regulation of intracellular transport	56/2216	194/11561	0.000649524	0.0077035	0.00666797	RAB21/FIS1/RAC2/MAPK1/BCAP31/JUP/FLNA/ANK3/SAR1A/MAPK14/DYNC1H1/TRIM28/TARDBP/YWHAH/CDH1/SH3GLB1/UBE2L3/PRKACA/ANP32B/HUWE1/YWHAE/MSN/IPO5/NUMA1/SAR1B/RAN/HSP90AB1/KHDRBS1/SFN/TM9SF4/EZR/CSNK2A2/NMT1/ANXA2/YWHAB/EHD2/STOM/YWHAQ/RDX/PDCD5/MYO1C/TPR/EHD1/DAB2/SAE1/EMD/CPSF6/HCLS1/CD81/YWHAZ/DHX9/VAMP2/KIF5B/NPEPPS/PRNP/CDC42	56
BP	GO:0000338	protein deneddylation	7/2216	10/11561	0.000654901	0.0077035	0.00666797	COPS2/GPS1/COPS6/COPS3/COPS4/COPS8/COPS5	7
BP	GO:0006122	mitochondrial electron transport, ubiquinol to cytochrome c	7/2216	10/11561	0.000654901	0.0077035	0.00666797	MECP2/CYCS/UQCRFS1/UQCRC1/UQCRC2/UQCRB/CYC1	7
BP	GO:0034378	chylomicron assembly	7/2216	10/11561	0.000654901	0.0077035	0.00666797	P4HB/APOA1/APOA4/APOE/APOC3/APOA2/APOB	7
BP	GO:0070202	regulation of establishment of protein localization to chromosome	7/2216	10/11561	0.000654901	0.0077035	0.00666797	CCT4/CCT6A/CCT7/CCT2/CCT3/CCT8/CCT5	7
BP	GO:0044089	positive regulation of cellular component biogenesis	113/2216	446/11561	0.000656111	0.0077035	0.00666797	S100A10/MECP2/NUP62/GMFB/PDCD6IP/RAC2/VCP/RPS3/IQGAP2/CAV1/PARK7/NRP1/TRMT112/CYFIP1/FLNA/LIMS1/APOA1/PFN1/DYNC1H1/SDC1/VPS4B/PSMC2/ARPC5L/THBS2/TRIM28/SERPINF2/PIP4K2A/ARFIP1/WASF2/CORO1B/SH3GLB1/G3BP1/ARF6/RALA/ARPC4/PSMC4/ARPC3/RAB7A/LGALS3/BAX/PFN2/MSN/RPA1/NCKAP1/NUMA1/CLU/RAP1B/ARPC1A/CD36/GRB2/COL16A1/DPYSL3/TWF2/SORBS3/ACTR3/MAP1B/ACTR2/AGRN/AGT/EMILIN1/CTTN/MAPRE1/TPM1/SEPTIN7/SDCBP/EIF4…	113
BP	GO:0010592	positive regulation of lamellipodium assembly	11/2216	21/11561	0.000657426	0.0077035	0.00666797	RAC2/WASF2/NCKAP1/TWF2/ACTR3/ACTR2/RAC1/FSCN1/CDC42/DNM2/ARPC2	11
BP	GO:0046794	transport of virus	22/2216	58/11561	0.0006578	0.0077035	0.00666797	NUP62/CAV1/SEC13/VPS28/CTSL/NUP155/RPS27A/RAN/SEH1L/XPO1/NUP93/TPR/EPS15/KPNB1/NUP160/RANBP2/DYNLT1/NUP133/NUP205/NUP43/NUP98/RAE1	22
BP	GO:0044275	cellular carbohydrate catabolic process	16/2216	37/11561	0.000668487	0.00779491	0.00674709	ABHD10/PGD/PGAM1/SCARB2/PYGL/PYGB/AGL/GUSB/TKFC/PPP1CB/GPD2/SORD/TPI1/PGM1/PPP1CA/GAA	16
BP	GO:0048255	mRNA stabilization	16/2216	37/11561	0.000668487	0.00779491	0.00674709	FUS/HNRNPC/MAPK14/TARDBP/YBX1/ELAVL1/THRAP3/TAF15/HNRNPD/HNRNPA0/PABPC1/CIRBP/SYNCRIP/YBX3/DHX9/HNRNPU	16
BP	GO:0010770	positive regulation of cell morphogenesis involved in differentiation	43/2216	140/11561	0.000669756	0.00779491	0.00674709	RAB21/S100A10/IST1/MDK/DBN1/MACF1/NRP1/FGB/CYFIP1/FLNA/LIMS1/P4HB/APOA1/TUBB2B/ARHGDIA/CRKL/FGA/PAFAH1B1/ARHGEF7/DNM1L/CRABP2/PLXNB2/TWF2/MAP1B/ACTR2/TRIOBP/CAPRIN1/OPA1/RAC1/GDI1/FN1/ILK/LRP1/C1QBP/RHOA/MAP2K1/CDC42/CRK/DNM2/FGG/ARPC2/CALR/PRKDC	43
BP	GO:0034381	plasma lipoprotein particle clearance	18/2216	44/11561	0.000705296	0.00819161	0.00709046	NPC2/CLTC/AP2M1/AP2B1/KHSRP/APOA1/CD36/HDLBP/APOE/APOC3/ANXA2/CLTA/AP2A2/AP2S1/EHD1/CNPY2/APOA2/APOB	18
BP	GO:0009266	response to temperature stimulus	57/2216	199/11561	0.000719655	0.00832406	0.00720511	PTGES3/ACADVL/NUP62/FKBP4/MYOF/ATP2A2/VCP/MAPK1/HSPA6/SEC13/NUP155/HSPH1/LXN/PRKACA/HSPA2/YWHAE/RPA1/DNAJB1/CPB2/MAPK3/RBBP7/DNAJA1/HSPD1/SEH1L/HSP90AB1/CCAR2/APPL2/NUP93/CIRBP/EIF2B5/HSBP1/HSP90AA1/STUB1/RPA2/DNAJA3/TPR/NUP160/CD34/HDAC2/RPA3/RANBP2/CAMK2G/NUP133/NUP205/ERO1A/CRYAB/SOD1/CD14/THBS1/NUP43/DNAJA2/TGFB1I1/NUP98/EIF2S1/PSIP1/RAE1/PDCD6	57
BP	GO:1901991	negative regulation of mitotic cell cycle phase transition	57/2216	199/11561	0.000719655	0.00832406	0.00720511	KANK2/PSMD3/PSMD4/PSMB1/PSMD6/PSMD11/PML/PSMA7/PSMB2/PSMB4/GPNMB/PSMC2/ZNF207/PSMA1/PSMA4/PSMB6/PSMC4/PSME2/MRE11/PSMD5/PSMC1/PSMD13/BAX/PSMA3/PSMA5/PSMB7/PSMD12/PSMA2/MUC1/PSMD7/SFN/PSMD8/PSME1/PSMB8/PCNA/RPS27L/FHL1/SKP1/PSMC3/PRMT1/CDK5RAP3/RPA2/TPR/PSMD9/PSMB5/PSMC6/PSMB10/BUB3/RAD21/PSMC5/PSMB9/PSMD2/BLM/PSMD14/PSMD1/PSMB3/PRKDC	57
BP	GO:0045807	positive regulation of endocytosis	29/2216	85/11561	0.00078272	0.00903496	0.00782045	RAB21/PPT1/APPL1/VPS28/AP2B1/SH3GL1/ARRB1/DNM1/ITGA2/B2M/DNM1L/CLU/CD36/APPL2/APOE/ACTN4/SFRP4/ANXA2/VTN/DAB2/TF/ANKFY1/C3/LRP1/CD14/FLOT1/PPP3CA/CDC42/DNM2	29
BP	GO:0072593	reactive oxygen species metabolic process	64/2216	230/11561	0.000815504	0.00939414	0.00813134	AKR1C3/RAC2/CAV1/PRDX6/EIF6/ATP5IF1/PARK7/DDAH2/PRDX2/FBLN5/PDGFRB/KHSRP/MAPK14/HP/APOA4/GSTP1/NDUFA13/HBB/NQO1/CAT/NDUFS1/G6PD/PRCP/NNT/CLU/ARF4/CD36/GRB2/MPO/HSPD1/HSP90AB1/GLA/AGT/CCS/DDAH1/GPX3/HBD/ATP2B4/HSP90AA1/RAC1/MAOB/F2/GPX1/PTGIS/CD34/PRDX3/ASS1/STAT3/NDUFS3/GNAI3/CD47/ROCK2/SPR/CRYAB/SOD1/THBS1/RHOA/PRDX4/GNAI2/TRAP1/DNM2/VDAC1/PRDX1/SOD3	64
BP	GO:0009062	fatty acid catabolic process	31/2216	93/11561	0.00082082	0.00940576	0.0081414	ACADVL/LIPE/ECHDC1/ECHS1/ACAA2/HADH/ACADM/ACAT2/ECI1/LYPLA2/PCCA/HADHA/ECI2/PCCB/IVD/ACADS/CPT2/ACAT1/ETFDH/DECR1/ECH1/ACAA1/CRAT/BDH2/HSD17B4/HADHB/GCDH/ETFB/PCK2/ALDH3A2/ETFA	31
BP	GO:0032206	positive regulation of telomere maintenance	17/2216	41/11561	0.000821126	0.00940576	0.0081414	CCT4/MAPK1/PML/CCT6A/HNRNPA2B1/MRE11/RAD50/MAPK3/HNRNPD/XRCC5/CTNNB1/CCT7/CCT2/CCT3/CCT8/CCT5/HNRNPA1	17
BP	GO:0044273	sulfur compound catabolic process	19/2216	48/11561	0.000821522	0.00940576	0.0081414	MPST/GNS/KERA/AHCY/OMD/OGN/HEXB/ACAT1/DCN/LUM/HEXA/FMOD/PCYOX1/VCAN/PRELP/BGN/TST/GLB1/GGT5	19
BP	GO:1900180	regulation of protein localization to nucleus	35/2216	109/11561	0.000850504	0.00971782	0.00841151	CCT4/NUP62/PARK7/MAPK1/CCT6A/JUP/FLNA/MAPK14/TRIM28/SUMO4/TARDBP/CDH1/LARP7/IPO5/LAMTOR5/RAN/CD36/HSP90AB1/LMNA/CCT7/CCT2/CCT3/F2/CDK5RAP3/TPR/APOD/PARP1/HCLS1/PIN1/CCT8/DCLK1/RAB23/UFM1/CD2AP/CCT5	35
BP	GO:0010591	regulation of lamellipodium assembly	14/2216	31/11561	0.000853179	0.00972865	0.00842089	RAC2/WASF2/NCKAP1/TWF2/ACTR3/ACTR2/RAC1/HRG/CAPZB/FSCN1/CDC42/DNM2/ARPC2/TWF1	14
BP	GO:1901880	negative regulation of protein depolymerization	22/2216	59/11561	0.000861646	0.00980536	0.00848729	SPTB/ADD1/CAPG/SPTBN1/TMOD2/HDGFL3/TMOD3/CAPZA1/LIMA1/TWF2/MAP1B/TRIOBP/GSN/RDX/LMOD1/CAPZB/ADD3/CAPZA2/SPTAN1/FLII/SVIL/TWF1	22
BP	GO:0097006	regulation of plasma lipoprotein particle levels	26/2216	74/11561	0.000873091	0.00989561	0.0085654	NPC2/CLTC/AP2M1/AP2B1/KHSRP/P4HB/APOA1/APOA4/PRKACA/CD36/MPO/AGT/HDLBP/APOE/APOC3/ANXA2/CLTA/AP2A2/AP2S1/EHD1/CNPY2/ACSL3/APOA2/ALB/PRKACB/APOB	26
BP	GO:0097581	lamellipodium organization	26/2216	74/11561	0.000873091	0.00989561	0.0085654	RAC2/CYFIP1/WASF2/CORO1B/CD44/ARHGEF7/NCKAP1/CORO1C/SNX1/TWF2/ACTR3/ACTR2/CTTN/VCL/SNX2/RAC1/HRG/CAPZB/ITGB1/ABI1/ARPC5/FSCN1/CDC42/DNM2/ARPC2/TWF1	26
BP	GO:0062197	cellular response to chemical stress	80/2216	301/11561	0.000904994	0.0102366	0.00886057	SLC2A1/AKR1C3/ATP2A2/RPS3/CAV1/PRDX6/PRKRA/PARK7/PRDX2/RELA/GSR/MAPK1/PML/FBLN5/PDGFRB/HSPB1/P4HB/MMP2/APOA4/SUMO4/ANXA1/CYCS/GSTP1/SLC25A24/EFHD1/NQO1/CAT/LETM1/G6PD/NOL3/OXSR1/MAPK3/SERPINB6/STK24/HNRNPD/DNAJA1/TXN/CD36/MPO/LANCL1/LONP1/CCS/PPP5C/PCNA/ATG7/TXNRD1/PPIF/GPX3/TPM1/STK39/DIABLO/XRCC5/CTNNB1/YBX3/CAB39/GPX1/NONO/DDX3X/PRDX3/HDAC2/PARP1/ARL6IP5/CST3/MYLK/PXN/AQP1/ERO1A/XRCC6/AIFM1/SO…	80
BP	GO:0006098	pentose-phosphate shunt	8/2216	13/11561	0.000919824	0.0103421	0.00895183	DERA/H6PD/PGD/PGAM1/G6PD/TALDO1/TKT/PGLS	8
BP	GO:0006450	regulation of translational fidelity	8/2216	13/11561	0.000919824	0.0103421	0.00895183	VARS1/EIF2S3/IARS1/RPS5/LARS1/RPS9/AARS1/IARS2	8
BP	GO:0071474	cellular hyperosmotic response	8/2216	13/11561	0.000919824	0.0103421	0.00895183	SLC2A1/EFHD1/LETM1/XRCC5/YBX3/AQP1/XRCC6/AKR1B1	8
BP	GO:0010256	endomembrane system organization	86/2216	328/11561	0.000934104	0.0104817	0.0090727	ARL6IP1/MYOF/PDCD6IP/TMED2/ATP2A2/IST1/CAV1/SEC23IP/USO1/MAPK1/GORASP2/COL5A1/VPS28/CAVIN2/PPP2CA/ANK3/NPLOC4/VPS4B/SPTBN1/SUN1/PLSCR1/SCARB2/LMAN2/TARDBP/NUP155/DNM1/VAPB/SH3GLB1/PPP2R1A/PAFAH1B1/RAB5B/TOR1AIP1/RAB2A/GOLGA2/RAB7A/HUWE1/ARHGEF7/PACSIN2/DNAJC13/ARL1/TMEM43/NUMA1/MAPK3/CLU/CORO1C/ANXA6/MYH10/SEC61A1/NUP93/SUN2/AP3B1/MYH9/EPB41L3/LMNA/EHD2/STAM2/NEK9/GSN/SLC9A3R1/ESYT1/NSFL1C/BANF1/…	86
BP	GO:0006979	response to oxidative stress	97/2216	378/11561	0.000988708	0.0110545	0.00956848	AKR1C3/ATP2A2/RPS3/PRDX6/PRKRA/PARK7/PRDX2/RELA/GSR/MAPK1/PML/FBLN5/PDGFRB/HSPB1/P4HB/MMP2/HP/APOA4/SDC1/SUMO4/ANXA1/GSS/CYCS/TRA2B/HNRNPM/GSTP1/SLC25A24/HBB/CAPN2/NQO1/CAT/G6PD/NOL3/OXSR1/MAPK3/STK24/HNRNPD/TXN/CD36/MPO/HSPD1/GPX4/LANCL1/ETFDH/LONP1/CCS/PPP5C/STAT1/APOE/PCNA/ATG7/TXNRD1/PPIF/GPX3/TPM1/DIABLO/CTNNB1/KRT1/IDH1/GPX1/MACROH2A1/NDUFA6/COL1A1/PSMB5/NONO/PRDX3/HDAC2/LDHA/APOD/PARP1/STC…	97
BP	GO:2001233	regulation of apoptotic signaling pathway	89/2216	342/11561	0.000989073	0.0110545	0.00956848	FIS1/RPS3/CAV1/PRKRA/ATP5IF1/PARK7/PRDX2/RELA/NRP1/PML/FGB/CTNNA1/BCAP31/HSPB1/ERP29/P4HB/ACAA2/FAM162A/YWHAH/FGA/GSTP1/NDUFA13/HDAC1/PPP2R1A/HMGB2/CD44/LGALS3/BAX/YWHAE/ENO1/YAP1/PEA15/NOL3/DNM1L/CLU/BCLAF1/DNAJA1/MIF/MUC1/CCAR2/SFN/AGT/RPS7/CTTN/SRPX/CD74/PPIF/CSNK2A2/NMT1/YWHAB/LMNA/OPA1/SLC25A5/CTNNB1/GSN/YBX3/PDIA3/YWHAQ/CTSH/PYCARD/QARS1/GPX1/SLC9A3R1/PDCD5/TPT1/HYOU1/NONO/CTSC/DDX3X/PPP1CA…	89
BP	GO:0072659	protein localization to plasma membrane	62/2216	223/11561	0.000998045	0.0111326	0.00963615	S100A10/TMED2/VAMP3/MACF1/GORASP2/CLTC/AP2M1/APPL1/JUP/FLNA/ANK3/RAP1A/SPTBN1/VPS35/KRT18/NSF/SLC9A3R2/CDH1/ARF6/PICALM/RAB8B/LGALS3/TSPAN14/LYPLA1/PKP3/AGR2/FLOT2/AFDN/EZR/ANXA2/ITGA3/EPB41L3/ATP2B4/EHD2/BSG/SCRIB/RDX/SLC9A3R1/EHD1/ATP1B1/DAB2/DLG1/ITGB1/LAMA5/EHD4/SEC23A/SLC4A1/CD81/F11R/SORBS1/STX7/ACSL3/LRP1/ROCK2/VAMP2/KIF5B/FLOT1/ATP1B3/PRNP/RHOG/STXBP1/RAB8A	62
BP	GO:0007229	integrin-mediated signaling pathway	32/2216	98/11561	0.00101416	0.0112901	0.00977241	ITGA5/NRP1/CTNNA1/CUL3/FLNA/LIMS1/APOA1/ZYX/PTPN11/TLN1/PTN/ITGA2/COL16A1/FERMT2/MYH9/ITGA3/COL3A1/LAMA3/ITGB6/DST/ITGB1/LAMA5/ITGA6/ITGAV/TIMP1/FN1/ILK/CD47/ITGB4/THY1/ITGA7/CDC42	32
BP	GO:0051650	establishment of vesicle localization	50/2216	172/11561	0.00103798	0.0114914	0.00994666	TMED2/SEC23IP/MYO1F/USO1/MYO1D/SEC13/CUL3/SAR1A/DYNC1H1/MYO6/NSF/DNM1/PAFAH1B1/PICALM/GOLGA2/COL7A1/RAB7A/SAR1B/RAB1B/MYO1B/TFG/DCTN2/SEC22B/ACTN4/AP3B1/CTNNB1/SCRIB/SERPINA1/MX1/RAB11B/MYO1C/SEC24C/CTSC/TMED9/RAB27B/TMED10/SEC23A/CD59/LMAN1/KIF5B/SEC31A/RAB1A/SCFD1/MCFD2/NAPA/SEC24D/DNM2/PEF1/CTSZ/PDCD6	50
BP	GO:0016579	protein deubiquitination	61/2216	219/11561	0.00103837	0.0114914	0.00994666	PSMD3/PSMD4/VCP/PSMB1/PSMD6/PARK7/ACTL6A/PSMD11/EIF3F/PSMA7/PSMB2/NEDD8/PSMB4/UBXN1/ENY2/PSMC2/PSMA1/PSMA4/RPS27A/PSMB6/PSMC4/PSME2/PSMD5/UCHL3/PSMC1/PSMD13/RUVBL1/USP14/PSMA3/SART3/PSMA5/PSMB7/PSMD12/PSMA2/RAD23B/PSMD7/USP5/PSMD8/PSME1/PSMB8/USP7/PSMC3/STAM2/ADRM1/PSMD9/PSMB5/PSMC6/PSMB10/PSMC5/PSMB9/USP39/RHOA/COPS5/PSMD2/OTUB1/PSMD14/STAM/HCFC1/PSMD1/SHMT2/PSMB3	61
BP	GO:0050851	antigen receptor-mediated signaling pathway	61/2216	219/11561	0.00103837	0.0114914	0.00994666	PSMD3/PSMD4/RPS3/PSMB1/PSMD6/RELA/PSMD11/MAPK1/PSMA7/PSMB2/UBE2N/PSMB4/PSMC2/CRKL/PSMA1/NFKB1/PSMA4/PSMB6/PSMC4/PSME2/PSMD5/IGLL5/PSMC1/PSMD13/LGALS3/BAX/PSMA3/IGKC/PSMA5/KHDRBS1/PSMB7/PSMD12/PSMA2/PSMD7/HLA-DRA/PSMD8/PSME1/PSMB8/EIF2B5/EZR/SKP1/PSMC3/PSMD9/PSMB5/PSMC6/PSMB10/PAK2/PSMC5/CD81/PSMB9/STOML2/IGHM/IGHG1/PSMD2/PTPN6/THY1/PRNP/PSMD14/MNDA/PSMD1/PSMB3	61
BP	GO:1902369	negative regulation of RNA catabolic process	19/2216	49/11561	0.00110384	0.012192	0.0105531	FUS/HNRNPC/MAPK14/LRPPRC/TARDBP/YBX1/ELAVL1/THRAP3/TAF15/HNRNPD/HNRNPA0/PABPC1/PKP3/CIRBP/SLIRP/SYNCRIP/YBX3/DHX9/HNRNPU	19
BP	GO:0042273	ribosomal large subunit biogenesis	22/2216	60/11561	0.00111777	0.0123218	0.0106654	RPLP0/EIF6/NHP2/RRS1/RPL23A/RPL35A/RPL38/RPL12/RPL35/RPL24/RPL6/NPM1/RPL10/RPL14/RPL3/RPL26L1/RPL11/SNU13/RPL7/RSL1D1/RPL10A/BRIX1	22
BP	GO:0031047	gene silencing by RNA	39/2216	127/11561	0.00116778	0.0128478	0.0111208	NUP62/EIF6/PRKRA/NCBP1/SEC13/HNRNPA2B1/NUP155/SRRT/DDX5/ELAVL1/POLR2A/RAN/SEH1L/PABPC1/ADAR/TSNAX/AGO1/NUP93/TSN/EIF4G1/SND1/TPR/H3C10/DDX17/POLR2I/NUP160/STAT3/RANBP2/NUP133/NUP205/DHX9/NUP43/PPP3CA/H3-3A/MAP2K1/POLR2B/POLR2E/NUP98/RAE1	39
BP	GO:0035194	post-transcriptional gene silencing by RNA	35/2216	111/11561	0.0012219	0.0134171	0.0116135	NUP62/EIF6/PRKRA/SEC13/HNRNPA2B1/NUP155/SRRT/DDX5/ELAVL1/POLR2A/RAN/SEH1L/ADAR/TSNAX/AGO1/NUP93/TSN/EIF4G1/TPR/H3C10/POLR2I/NUP160/STAT3/RANBP2/NUP133/NUP205/DHX9/NUP43/PPP3CA/H3-3A/MAP2K1/POLR2B/POLR2E/NUP98/RAE1	35
BP	GO:0048863	stem cell differentiation	62/2216	225/11561	0.00127109	0.01393	0.0120575	HSPA9/PSMD3/PSMD4/PSMB1/PSMD6/PSMD11/MAPK1/EPCAM/NRP1/PSMA7/PSMB2/PSMB4/PSMC2/TCOF1/PTN/PSMA1/PSMA4/PSMB6/PSMC4/PSME2/PSMD5/PSMC1/PSMD13/YAP1/PSMA3/MAPK3/UFL1/PSMA5/CORO1C/PSMB7/NUDT21/PSMD12/PSMA2/CFL1/ANXA6/PSMD7/PSMD8/PSME1/PSMB8/XRCC5/PSMC3/TACSTD2/PSMD9/PSMB5/PSMC6/LAMA5/PSMB10/STAT3/PSMC5/PSMB9/FN1/A2M/EIF2AK2/PSMD2/HNRNPU/SFRP1/PEF1/PSMD14/PDCD6/PSMD1/PSMB3/PRKDC	62
BP	GO:0051656	establishment of organelle localization	91/2216	354/11561	0.00131748	0.0144104	0.0124733	NUP62/MAP1S/TMED2/RAC2/EIF6/SEC23IP/MYO1F/MAP4/USO1/S100A13/MYO1D/SEC13/STXBP2/CUL3/SAR1A/DYNC1H1/RRS1/VPS4B/MYO6/SUN1/LRPPRC/NSF/DNM1/RMDN1/PAFAH1B1/PICALM/GOLGA2/COL7A1/RAB7A/SYNE2/NUMA1/LAMP1/SAR1B/RAB1B/RAN/SEH1L/MYO1B/XPO1/RPS15/MYH10/ACTR3/MAP1B/ACTR2/TFG/DCTN2/SEC22B/ACTN4/SUN2/EZR/AP3B1/MYH9/COPG1/OPA1/CTNNB1/SCRIB/ABCE1/NPM1/SERPINA1/MX1/RAB11B/SLC9A3R1/MYO1C/SEC24C/NSFL1C/DLG1/CTSC/KPNB…	91
BP	GO:0043489	RNA stabilization	16/2216	39/11561	0.00132954	0.0145142	0.0125631	FUS/HNRNPC/MAPK14/TARDBP/YBX1/ELAVL1/THRAP3/TAF15/HNRNPD/HNRNPA0/PABPC1/CIRBP/SYNCRIP/YBX3/DHX9/HNRNPU	16
BP	GO:0048041	focal adhesion assembly	26/2216	76/11561	0.00136775	0.0149024	0.0128991	S100A10/MACF1/NRP1/LIMS1/TRIP6/ITGA2/ARHGEF7/ACTG1/COL16A1/FERMT2/CORO1C/CTTN/VCL/RAC1/HRG/APOD/SORBS1/IQGAP1/LRP1/ROCK2/THBS1/RHOA/PPM1F/THY1/SFRP1/ACTN1	26
BP	GO:0006739	NADP metabolic process	13/2216	29/11561	0.00141573	0.0153954	0.0133259	DERA/H6PD/PGD/DCXR/PGAM1/G6PD/NNT/IDH2/IDH1/TALDO1/TKT/PGLS/ME2	13
BP	GO:0017148	negative regulation of translation	33/2216	104/11561	0.00147633	0.0159926	0.0138428	RPS3/EIF6/KHSRP/TARDBP/YBX1/EIF4A3/EIF4E/GAPDH/HNRNPD/PURA/EPRS1/UPF1/EIF3E/AGO1/CIRBP/CAPRIN1/EIF4G1/SYNCRIP/FTO/HNRNPR/TPR/SHMT1/DDX3X/STAT3/ANG/ROCK2/SRP9/ILF3/EIF2AK2/NCL/EIF2S1/SHMT2/CALR	33
BP	GO:0035195	gene silencing by miRNA	33/2216	104/11561	0.00147633	0.0159926	0.0138428	NUP62/EIF6/PRKRA/SEC13/HNRNPA2B1/NUP155/SRRT/DDX5/ELAVL1/POLR2A/RAN/SEH1L/ADAR/AGO1/NUP93/EIF4G1/TPR/H3C10/POLR2I/NUP160/STAT3/RANBP2/NUP133/NUP205/DHX9/NUP43/PPP3CA/H3-3A/MAP2K1/POLR2B/POLR2E/NUP98/RAE1	33
BP	GO:0006103	2-oxoglutarate metabolic process	7/2216	11/11561	0.0015026	0.016061	0.013902	DLST/IDH2/GOT2/OGDH/GOT1/IDH1/DLD	7
BP	GO:0043248	proteasome assembly	7/2216	11/11561	0.0015026	0.016061	0.013902	PSMD4/PSMD11/PSMD5/PSMD13/ADRM1/PSMD9/ECPAS	7
BP	GO:0044794	positive regulation by host of viral process	7/2216	11/11561	0.0015026	0.016061	0.013902	PC/CFL1/VAPA/NUCKS1/APOE/STOM/PPIB	7
BP	GO:0046033	AMP metabolic process	7/2216	11/11561	0.0015026	0.016061	0.013902	APRT/ADK/ADSL/NT5E/AK2/ADSS2/AK1	7
BP	GO:0046037	GMP metabolic process	7/2216	11/11561	0.0015026	0.016061	0.013902	GMPS/CASK/DLG1/GMPR2/HPRT1/IMPDH2/TJP2	7
BP	GO:0048548	regulation of pinocytosis	7/2216	11/11561	0.0015026	0.016061	0.013902	CAV1/PPT1/APPL1/APPL2/ACTN4/ANKFY1/CDC42	7
BP	GO:1905214	regulation of RNA binding	7/2216	11/11561	0.0015026	0.016061	0.013902	NCBP1/EIF4A3/EIF3D/HNRNPL/NUCKS1/EIF3E/EIF4G1	7
BP	GO:0006998	nuclear envelope organization	17/2216	43/11561	0.0015477	0.0165118	0.0142922	PPP2CA/SUN1/TARDBP/NUP155/PPP2R1A/PAFAH1B1/TOR1AIP1/TMEM43/NUP93/SUN2/LMNA/NEK9/NSFL1C/BANF1/PPP2R2A/EMD/DCTN1	17
BP	GO:0030901	midbrain development	24/2216	69/11561	0.00159082	0.0169397	0.0146626	S100A1/YWHAH/DYNLL1/COX6B1/CNP/CMA1/YWHAE/G6PD/BASP1/ATP5PB/PADI2/HSPA5/MBP/NDRG2/GLUD1/ATP5PF/CTNNB1/MAOB/YWHAQ/CKB/NDUFS3/RHOA/SFRP1/CDC42	24
BP	GO:0060627	regulation of vesicle-mediated transport	112/2216	452/11561	0.00160004	0.0170058	0.0147198	RAB21/PDCD6IP/RAC2/ATP2A2/CAV1/MAPK1/PPT1/NRP1/RAB5A/APPL1/FGB/C4BPA/STXBP2/CYFIP1/VPS28/AP2B1/SH3GL1/ARRB1/SAR1A/APOA1/RAP1A/SDC1/VPS4B/SEPTIN2/LMAN2/NSF/ANXA1/DNM1/FGA/ARFIP1/ITGA2/ARF6/RALA/RAB5B/B2M/PICALM/RAB8B/RAB7A/LGALS3/PFN2/CASK/MSN/PACSIN2/DNAJC13/LYPLA1/LAMP1/MAPK3/SAR1B/DNM1L/CLU/RAP1B/CD36/MFGE8/APPL2/HMGB1/APOE/SDCBP/ACTN4/EZR/APOC3/SFRP4/ANXA2/STXBP3/EHD2/RAC1/ARHGAP1/SCRIB/RAB5C/…	112
BP	GO:1990542	mitochondrial transmembrane transport	25/2216	73/11561	0.00164872	0.0174901	0.015139	SLC25A13/SLC25A1/ATP5PD/SFXN3/ATP5MG/ATP5F1D/LETM1/ATP5MF/ATP5PB/HSPD1/CPT2/ATP5ME/ATP5F1C/ATP5F1A/OPA1/ATP5PF/COX5B/TIMM44/STOML2/SLC25A12/AIFM1/ATP5PO/TST/CYC1/ATP5F1B	25
BP	GO:0060070	canonical Wnt signaling pathway	71/2216	267/11561	0.00168276	0.0178176	0.0154225	PSMD3/TNN/PSMD4/VCP/PSMB1/CAV1/PSMD6/MDK/PSMD11/PSMA7/RAB5A/CUL3/JUP/PSMB2/MAPK14/PSMB4/SDC1/VPS35/PSMC2/PSMA1/NFKB1/G3BP1/PSMA4/HDAC1/PSMB6/PSMC4/PSME2/PSMD5/PSMC1/PSMD13/RUVBL1/YAP1/PSMA3/PSMA5/PSMB7/PSMD12/PSMA2/PFDN5/CCAR2/PTK7/PSMD7/PSMD8/PSME1/IGFBP2/PSMB8/APOE/SFRP4/RUVBL2/PSMC3/CTNNB1/TBL1XR1/SLC9A3R1/PSMD9/DAB2/COL1A1/PSMB5/PSMC6/DDX3X/GNAQ/PSMB10/PPP1CA/EMD/PIN1/PSMC5/PSMB9/ILK/PSMD2/SF…	71
BP	GO:0006637	acyl-CoA metabolic process	26/2216	77/11561	0.00169487	0.0178786	0.0154753	DLAT/DLST/PPT1/SLC25A1/DBI/ACOT9/ACSL1/HSD17B12/HMGCL/ACAT1/ACOT13/OGDH/PDP1/PDHA1/HMGCS2/ACLY/PDHB/HSD17B4/DLD/ACSL3/GCDH/SUCLA2/TECR/GSTZ1/FASN/SUCLG2	26
BP	GO:0035383	thioester metabolic process	26/2216	77/11561	0.00169487	0.0178786	0.0154753	DLAT/DLST/PPT1/SLC25A1/DBI/ACOT9/ACSL1/HSD17B12/HMGCL/ACAT1/ACOT13/OGDH/PDP1/PDHA1/HMGCS2/ACLY/PDHB/HSD17B4/DLD/ACSL3/GCDH/SUCLA2/TECR/GSTZ1/FASN/SUCLG2	26
BP	GO:0016441	posttranscriptional gene silencing	35/2216	113/11561	0.00172754	0.0181226	0.0156865	NUP62/EIF6/PRKRA/SEC13/HNRNPA2B1/NUP155/SRRT/DDX5/ELAVL1/POLR2A/RAN/SEH1L/ADAR/TSNAX/AGO1/NUP93/TSN/EIF4G1/TPR/H3C10/POLR2I/NUP160/STAT3/RANBP2/NUP133/NUP205/DHX9/NUP43/PPP3CA/H3-3A/MAP2K1/POLR2B/POLR2E/NUP98/RAE1	35
BP	GO:0019430	removal of superoxide radicals	11/2216	23/11561	0.00172764	0.0181226	0.0156865	PARK7/PRDX2/FBLN5/APOA4/NQO1/CD36/MPO/CCS/SOD1/PRDX1/SOD3	11
BP	GO:0051085	chaperone cofactor-dependent protein refolding	11/2216	23/11561	0.00172764	0.0181226	0.0156865	HSPA9/PTGES3/HSPA6/HSPH1/HSPA2/DNAJB1/HSPA5/CD74/ST13/ERO1A/HSPE1	11
BP	GO:0051261	protein depolymerization	30/2216	93/11561	0.00178001	0.0186011	0.0161007	MAP1S/SPTB/ADD1/CAPG/WDR1/SH3GL1/VPS4B/SPTBN1/TMOD2/HDGFL3/TMOD3/CAPZA1/LIMA1/TWF2/CFL1/MAP1B/TRIOBP/GSN/RDX/LMOD1/CAPZB/ADD3/CAPZA2/SPTAN1/ASPH/FLII/DSTN/SVIL/NES/TWF1	30
BP	GO:0034440	lipid oxidation	31/2216	97/11561	0.00178095	0.0186011	0.0161007	ACADVL/ECHDC1/ECHS1/ACAA2/MAPK14/HADH/ACADM/ACAT2/ALOX15B/ECI1/HADHA/ECI2/IVD/ACADS/CPT2/ACAT1/APPL2/ETFDH/DECR1/ECH1/ACAA1/CRAT/BDH2/HSD17B4/ADH5/APOD/HADHB/GCDH/ETFB/ALDH3A2/ETFA	31
BP	GO:0061684	chaperone-mediated autophagy	8/2216	14/11561	0.00178648	0.0186011	0.0161007	LAMP2/CLU/EEF1A1/SNRNP70/ATG7/HSP90AA1/STUB1/CTSA	8
BP	GO:0090110	COPII-coated vesicle cargo loading	8/2216	14/11561	0.00178648	0.0186011	0.0161007	SEC13/SAR1A/SEC24C/SEC23B/SEC23A/SEC31A/RAB1A/SEC24D	8
BP	GO:0098927	vesicle-mediated transport between endosomal compartments	14/2216	33/11561	0.00179505	0.018656	0.0161482	RAB21/EEA1/MAPK1/MYO1D/RAB5A/RAB7A/MSN/DNAJC13/MAPK3/EZR/RDX/DAB2/CORO1A/MAP2K1	14
BP	GO:0032799	low-density lipoprotein receptor particle metabolic process	10/2216	20/11561	0.00183848	0.0190371	0.016478	CLTC/AP2M1/AP2B1/APOE/ANXA2/CLTA/AP2A2/AP2S1/CNPY2/ITGAV	10
BP	GO:0033119	negative regulation of RNA splicing	10/2216	20/11561	0.00183848	0.0190371	0.016478	U2AF2/SAP18/SRSF4/RPS26/HNRNPA2B1/PTBP1/HNRNPL/RNPS1/C1QBP/SRSF7	10
BP	GO:0007097	nuclear migration	9/2216	17/11561	0.00187564	0.0192801	0.0166884	DYNC1H1/SUN1/PAFAH1B1/SYNE2/MYH10/SUN2/SLC9A3R1/DCTN1/CDC42	9
BP	GO:0048025	negative regulation of mRNA splicing, via spliceosome	9/2216	17/11561	0.00187564	0.0192801	0.0166884	U2AF2/SAP18/SRSF4/HNRNPA2B1/PTBP1/HNRNPL/RNPS1/C1QBP/SRSF7	9
BP	GO:1901685	glutathione derivative metabolic process	9/2216	17/11561	0.00187564	0.0192801	0.0166884	GSTM2/GSTP1/GSTT1/AKR1A1/GSTM3/ESD/GSTK1/GSTO1/GSTZ1	9
BP	GO:1901687	glutathione derivative biosynthetic process	9/2216	17/11561	0.00187564	0.0192801	0.0166884	GSTM2/GSTP1/GSTT1/AKR1A1/GSTM3/ESD/GSTK1/GSTO1/GSTZ1	9
BP	GO:0006575	cellular modified amino acid metabolic process	43/2216	147/11561	0.00196882	0.020201	0.0174855	GART/GSTM2/PARK7/GSR/FOLR2/AHCY/PLSCR1/ACADM/GSS/GSTP1/GSTT1/GGH/CNDP2/GATM/G6PD/CTSK/GSTM3/GPX4/GOT2/GLO1/MTHFD1/CPQ/GSTK1/CRAT/IDH1/ALDH7A1/OSBPL8/GGCT/GPX1/ATIC/OPLAH/CKB/SHMT1/TMLHE/PCYOX1/ASS1/ALDH4A1/CTSB/SOD1/GSTZ1/ALDH9A1/SHMT2/GGT5	43
BP	GO:0017038	protein import	47/2216	164/11561	0.00199009	0.0203821	0.0176423	PHB2/NUP62/RPL23/MAPK1/PML/APPL1/LAMP2/SAMM50/JUP/FLNA/TNPO2/TOMM22/MAPK14/TRIM28/TARDBP/NUP155/CDH1/RAB8B/ELAVL1/IPO5/CLU/RAN/CD36/HSPD1/HSP90AB1/APPL2/TNPO1/AGT/APOE/NUP93/HSPA4/LMNA/HSP90AA1/PDCD5/TPR/KPNB1/APOD/TIMM44/STAT3/RANBP2/HCLS1/NUP133/RAB23/AIFM1/UFM1/PPP3CA/NUP98	47
BP	GO:0030168	platelet activation	42/2216	143/11561	0.00202738	0.0207264	0.0179403	CSRP1/MAPK1/FGB/VWF/FLNA/ARRB1/HSPB1/PTPN11/MYL12A/PLSCR1/COL1A2/TLN1/ABAT/FGA/GNAS/HBB/ACTG1/MAPK3/CD9/APOE/VCL/METAP1/MYH9/STXBP3/COL3A1/GNB1/F2/HRG/COL1A1/CLIC1/GNAQ/F11R/FN1/ILK/GNA13/YWHAZ/GNA11/MYL9/PTPN6/FGG/STXBP1/RAP2B	42
BP	GO:0006027	glycosaminoglycan catabolic process	20/2216	55/11561	0.002074	0.0211263	0.0182864	GNS/KERA/OMD/SDC1/OGN/CD44/GUSB/HEXB/HSPG2/DCN/AGRN/LUM/HEXA/FMOD/SGSH/VCAN/FUCA1/PRELP/BGN/GLB1	20
BP	GO:0009119	ribonucleoside metabolic process	20/2216	55/11561	0.002074	0.0211263	0.0182864	NME3/MTAP/NME1/AHCY/APRT/GMPS/ADK/CASK/RAN/OPA1/DLG1/GNAI3/NT5E/GMPR2/HPRT1/RAB23/IMPDH2/RHOA/TJP2/PNP	20
BP	GO:1902373	negative regulation of mRNA catabolic process	17/2216	44/11561	0.00207811	0.0211299	0.0182896	FUS/HNRNPC/MAPK14/TARDBP/YBX1/ELAVL1/THRAP3/TAF15/HNRNPD/HNRNPA0/PABPC1/PKP3/CIRBP/SYNCRIP/YBX3/DHX9/HNRNPU	17
BP	GO:0043244	regulation of protein-containing complex disassembly	32/2216	102/11561	0.00212062	0.0215233	0.0186301	MAP1S/SPTB/ADD1/CAPG/WDR1/SPTBN1/TMOD2/GSPT1/HDGFL3/TMOD3/CAPZA1/LIMA1/TWF2/EIF5A/CFL1/MAP1B/UPF1/TRIOBP/GSN/RDX/LMOD1/CAPZB/ADD3/CAPZA2/SPTAN1/ASPH/FLII/ETF1/DSTN/SVIL/NES/TWF1	32
BP	GO:1901988	negative regulation of cell cycle phase transition	58/2216	212/11561	0.00214097	0.0216908	0.018775	KANK2/PSMD3/PSMD4/PSMB1/PSMD6/PSMD11/PML/PSMA7/PSMB2/PSMB4/GPNMB/PSMC2/ZNF207/PSMA1/PSMA4/PSMB6/PSMC4/PSME2/MRE11/PSMD5/PSMC1/PSMD13/BAX/PSMA3/PSMA5/PSMB7/PSMD12/PSMA2/MUC1/PSMD7/SFN/PSMD8/PSME1/PSMB8/PCNA/RPS27L/FHL1/SKP1/PSMC3/PRMT1/CDK5RAP3/RPA2/MACROH2A1/TPR/PSMD9/PSMB5/PSMC6/PSMB10/BUB3/RAD21/PSMC5/PSMB9/PSMD2/BLM/PSMD14/PSMD1/PSMB3/PRKDC	58
BP	GO:0034250	positive regulation of cellular amide metabolic process	39/2216	131/11561	0.00219944	0.0222432	0.0192532	EIF6/RELA/MAPK1/EIF2S3/RPL30/ITGA2/EIF4A3/PICALM/RBM3/EIF3D/ELAVL1/MAPK3/CLU/HNRNPD/HNRNPL/KHDRBS1/PLXNB2/EIF5A/PABPC1/EIF3E/CIRBP/EIF2B5/RPS27L/EIF4G1/YBX3/NPM1/VIM/RPS9/DDX3X/RPS4X/PKM/ROCK2/DHX9/C1QBP/THBS1/RHOA/EEF2/CNBP/PRKDC	39
BP	GO:0032204	regulation of telomere maintenance	22/2216	63/11561	0.00231167	0.0233363	0.0201993	CCT4/MAPK1/PML/CCT6A/HNRNPA2B1/HNRNPC/MRE11/RAD50/MAPK3/HNRNPD/UPF1/USP7/XRCC5/CTNNB1/CCT7/CCT2/CCT3/PARP1/CCT8/HNRNPU/CCT5/HNRNPA1	22
BP	GO:1903427	negative regulation of reactive oxygen species biosynthetic process	12/2216	27/11561	0.00235167	0.0236976	0.0205121	CAV1/PARK7/KHSRP/HSPD1/GLA/ATP2B4/PTGIS/CD34/STAT3/ROCK2/RHOA/TRAP1	12
BP	GO:0045428	regulation of nitric oxide biosynthetic process	19/2216	52/11561	0.00249225	0.0250247	0.0216608	CAV1/DDAH2/KHSRP/HBB/CLU/CD36/HSP90AB1/GLA/AGT/DDAH1/ATP2B4/HSP90AA1/RAC1/PTGIS/CD34/ASS1/CD47/ROCK2/DNM2	19
BP	GO:0075733	intracellular transport of virus	19/2216	52/11561	0.00249225	0.0250247	0.0216608	NUP62/SEC13/VPS28/NUP155/RPS27A/RAN/SEH1L/XPO1/NUP93/TPR/KPNB1/NUP160/RANBP2/DYNLT1/NUP133/NUP205/NUP43/NUP98/RAE1	19
BP	GO:0006376	mRNA splice site selection	11/2216	24/11561	0.00264242	0.0262981	0.022763	SF3A3/LUC7L2/PUF60/NOL3/SNRPC/SF3A2/SF3A1/SRSF5/SRSF1/SF1/PSIP1	11
BP	GO:0044788	modulation by host of viral process	11/2216	24/11561	0.00264242	0.0262981	0.022763	PC/LTF/APCS/CFL1/VAPA/NUCKS1/APOE/PSMC3/STOM/PHB/PPIB	11
BP	GO:0070199	establishment of protein localization to chromosome	11/2216	24/11561	0.00264242	0.0262981	0.022763	CCT4/CCT6A/H1-5/MACROH2A2/RUVBL2/CCT7/CCT2/CCT3/MACROH2A1/CCT8/CCT5	11
BP	GO:0071450	cellular response to oxygen radical	11/2216	24/11561	0.00264242	0.0262981	0.022763	PARK7/PRDX2/FBLN5/APOA4/NQO1/CD36/MPO/CCS/SOD1/PRDX1/SOD3	11
BP	GO:0071451	cellular response to superoxide	11/2216	24/11561	0.00264242	0.0262981	0.022763	PARK7/PRDX2/FBLN5/APOA4/NQO1/CD36/MPO/CCS/SOD1/PRDX1/SOD3	11
BP	GO:1903034	regulation of response to wounding	44/2216	154/11561	0.00289484	0.0287595	0.0248935	PLAT/CAV1/MDK/PRDX2/FGB/PROS1/SERPINF2/ANXA1/PTN/ABAT/FGA/GRN/KNG1/APCS/CASK/CPB2/ACTG1/APOH/STK24/FAP/CD36/CD9/KLKB1/SERPING1/APOE/MYH9/ANXA2/KRT1/F2/HRG/VTN/SERPINC1/ITGB1/CD34/PLG/MYLK/EPPK1/F11R/LRP1/F12/THBS1/MAP2K1/CRK/FGG	44
BP	GO:0051647	nucleus localization	10/2216	21/11561	0.00291216	0.0288299	0.0249545	DYNC1H1/SUN1/PAFAH1B1/SYNE2/MYH10/SUN2/SLC9A3R1/DCTN1/CDC42/BIN1	10
BP	GO:1903649	regulation of cytoplasmic transport	10/2216	21/11561	0.00291216	0.0288299	0.0249545	RAB21/MAPK1/ARFIP1/MSN/DNAJC13/MAPK3/EZR/RDX/DAB2/MAP2K1	10
BP	GO:0006997	nucleus organization	33/2216	108/11561	0.00293695	0.0290009	0.0251025	PML/PPP2CA/VPS4B/SUN1/TARDBP/NUP155/SERBP1/PPP2R1A/PAFAH1B1/HMGB2/TOR1AIP1/TMEM43/NUMA1/SEH1L/NUP93/SUN2/LMNA/SF1/NEK9/RPS19/PITPNB/TPR/NSFL1C/BANF1/PPP2R2A/EMD/NUP133/NUP205/H3-3A/DCTN1/RTN4/NUP98/BIN1	33
BP	GO:1904358	positive regulation of telomere maintenance via telomere lengthening	13/2216	31/11561	0.00293974	0.0290009	0.0251025	CCT4/MAPK1/CCT6A/HNRNPA2B1/MAPK3/XRCC5/CTNNB1/CCT7/CCT2/CCT3/CCT8/CCT5/HNRNPA1	13
BP	GO:0000054	ribosomal subunit export from nucleus	7/2216	12/11561	0.00301087	0.0292923	0.0253547	EIF6/RRS1/RAN/XPO1/RPS15/ABCE1/NPM1	7
BP	GO:0006002	fructose 6-phosphate metabolic process	7/2216	12/11561	0.00301087	0.0292923	0.0253547	PFKP/PFKL/HK1/FBP1/PFKM/TALDO1/GFPT1	7
BP	GO:0006999	nuclear pore organization	7/2216	12/11561	0.00301087	0.0292923	0.0253547	SEH1L/NUP93/TPR/NUP133/NUP205/RTN4/NUP98	7
BP	GO:0031936	negative regulation of chromatin silencing	7/2216	12/11561	0.00301087	0.0292923	0.0253547	H1-4/H1-5/HMGA1/H1-2/ATAD2/H1-0/H1-10	7
BP	GO:0033750	ribosome localization	7/2216	12/11561	0.00301087	0.0292923	0.0253547	EIF6/RRS1/RAN/XPO1/RPS15/ABCE1/NPM1	7
BP	GO:0046040	IMP metabolic process	7/2216	12/11561	0.00301087	0.0292923	0.0253547	GART/ADSL/PAICS/PFAS/ATIC/HPRT1/ADSS2	7
BP	GO:0150105	protein localization to cell-cell junction	7/2216	12/11561	0.00301087	0.0292923	0.0253547	TJP1/FLNA/ACTG1/VCL/ACTN4/SCRIB/F11R	7
BP	GO:1900037	regulation of cellular response to hypoxia	7/2216	12/11561	0.00301087	0.0292923	0.0253547	ENO1/NOL3/DDAH1/CHCHD2/HYOU1/CD34/ROCK2	7
BP	GO:0051702	interaction with symbiont	25/2216	76/11561	0.00308247	0.0299372	0.0259129	PC/SNW1/TARDBP/HDAC1/LTF/APCS/GAPDH/HSPD1/CTSG/CFL1/VAPA/NUCKS1/APOE/ANXA2/PSMC3/F2/STOM/HRG/GPX1/PLG/AQP1/FN1/PHB/DDB1/PPIB	25
BP	GO:0019395	fatty acid oxidation	29/2216	92/11561	0.00309322	0.0299899	0.0259585	ACADVL/ECHDC1/ECHS1/ACAA2/MAPK14/HADH/ACADM/ACAT2/ECI1/HADHA/ECI2/IVD/ACADS/CPT2/ACAT1/APPL2/ETFDH/DECR1/ECH1/ACAA1/CRAT/BDH2/HSD17B4/ADH5/HADHB/GCDH/ETFB/ALDH3A2/ETFA	29
BP	GO:0042451	purine nucleoside biosynthetic process	9/2216	18/11561	0.00311793	0.0300741	0.0260315	NME3/MTAP/NME1/APRT/GMPS/ADK/NT5E/HPRT1/IMPDH2	9
BP	GO:0042455	ribonucleoside biosynthetic process	9/2216	18/11561	0.00311793	0.0300741	0.0260315	NME3/MTAP/NME1/APRT/GMPS/ADK/NT5E/HPRT1/IMPDH2	9
BP	GO:0046129	purine ribonucleoside biosynthetic process	9/2216	18/11561	0.00311793	0.0300741	0.0260315	NME3/MTAP/NME1/APRT/GMPS/ADK/NT5E/HPRT1/IMPDH2	9
BP	GO:1902992	negative regulation of amyloid precursor protein catabolic process	8/2216	15/11561	0.00318834	0.0307007	0.0265738	SPON1/PICALM/CLU/APOE/FLOT2/PIN1/PRNP/BIN1	8
BP	GO:0051259	protein complex oligomerization	48/2216	172/11561	0.00322974	0.0310463	0.0268729	PDCD6IP/C9/FUS/SAMHD1/GLS/HSD17B10/ALDOA/KCTD12/VPS35/STEAP4/COL1A2/PFKP/MAT2A/B2M/FARSA/GOLGA2/LETM1/ELAVL1/NOL3/PFKL/DNM1L/MIF/NUDT21/ACOT13/APPL2/TP53BP1/CD74/KRT10/OPA1/KRT1/PRMT1/CRYZ/PFKM/PYCARD/EHD1/SHMT1/EHD4/CPSF6/STOML2/HPRT1/VASP/G3BP2/ALAD/UGDH/PRNP/BLM/ALDH9A1/SHMT2	48
BP	GO:0042274	ribosomal small subunit biogenesis	20/2216	57/11561	0.00336551	0.0322963	0.0279549	RPS14/RRS1/RPS6/RPS28/RPS10/RPL38/RPS5/RPS15/RPS27/RPS7/RPS27L/XRCC5/NPM1/RPS19/RPS21/RPS8/RPS16/SNU13/RPS24/PRKDC	20
BP	GO:0150117	positive regulation of cell-substrate junction organization	12/2216	28/11561	0.00340634	0.0326325	0.0282459	S100A10/NRP1/LIMS1/MAPRE2/ARF6/COL16A1/RAC1/HRG/IQGAP1/PPM1F/THY1/SFRP1	12
BP	GO:0051604	protein maturation	60/2216	225/11561	0.00343548	0.0328558	0.0284392	PLAT/SPON1/CD5L/PITRM1/FGB/SEC11A/CTSL/HP/SERPINF2/FGA/AIP/F9/NDUFAB1/CMA1/PRKACA/ENO1/TSPAN14/CPB2/NOL3/APOH/HSPD1/CTSG/KLKB1/GCSH/CPA3/CCS/LGMN/PMPCB/IFI16/PMPCA/MYH9/PGK1/GLG1/STUB1/GSN/SPCS1/CTSH/PYCARD/NCSTN/SPCS3/C1R/AEBP1/FKBP1A/SERPINH1/PARP1/STOML2/ERO1A/CASP1/F12/THBS1/LMF2/CAST/PRKACB/PRDX4/PRNP/GLRX3/FGG/CTSZ/ASPH/CALR	60
BP	GO:0009064	glutamine family amino acid metabolic process	21/2216	61/11561	0.00349829	0.033287	0.0288124	MECP2/ALDH18A1/DDAH2/GLS/DGLUCY/GMPS/CAD/GOT2/DDAH1/GLUD1/OAT/GOT1/ATP2B4/NIT2/PFAS/ASS1/FAH/ALDH4A1/SLC25A12/PHGDH/GFPT1	21
BP	GO:0036498	IRE1-mediated unfolded protein response	21/2216	61/11561	0.00349829	0.033287	0.0288124	ACADVL/ADD1/PDIA6/PDIA5/TLN1/VAPB/BAX/UFL1/HSPA5/AGR2/DDRGK1/LMNA/SSR1/HYOU1/MYDGF/HDGF/TPP1/SEC31A/DCTN1/GFPT1/COPS5	21
BP	GO:0150116	regulation of cell-substrate junction organization	21/2216	61/11561	0.00349829	0.033287	0.0288124	S100A10/MACF1/NRP1/LIMS1/MAPRE2/ARF6/ACTG1/COL16A1/CORO1C/VCL/RAC1/HRG/APOD/IQGAP1/LRP1/ROCK2/THBS1/RHOA/PPM1F/THY1/SFRP1	21
BP	GO:0061041	regulation of wound healing	38/2216	130/11561	0.00352863	0.033519	0.0290132	PLAT/CAV1/PRDX2/FGB/PROS1/SERPINF2/ANXA1/ABAT/FGA/KNG1/APCS/CASK/CPB2/ACTG1/APOH/FAP/CD36/CD9/KLKB1/SERPING1/APOE/MYH9/ANXA2/KRT1/F2/HRG/VTN/SERPINC1/ITGB1/CD34/PLG/MYLK/EPPK1/F11R/F12/THBS1/CRK/FGG	38
BP	GO:0030111	regulation of Wnt signaling pathway	74/2216	288/11561	0.00358658	0.0340121	0.0294401	PSMD3/TNN/PSMD4/VCP/PSMB1/CAV1/PSMD6/MDK/MACF1/PSMD11/PSMA7/CUL3/JUP/PPP2CA/PSMB2/MAPK14/PSMB4/VPS35/PSMC2/PSMA1/NFKB1/G3BP1/PSMA4/HDAC1/PPP2R1A/PSMB6/PSMC4/PSME2/PSMD5/PSMC1/PSMD13/RUVBL1/YAP1/PSMA3/PSMA5/PSMB7/PSMD12/PSMA2/PFDN5/CCAR2/PTK7/PSMD7/PSMD8/PSME1/IGFBP2/PSMB8/APOE/SFRP4/ITGA3/RUVBL2/PSMC3/CTNNB1/TBL1XR1/SLC9A3R1/PSMD9/DAB2/COL1A1/PSMB5/PSMC6/DDX3X/GNAQ/PSMB10/PPP1CA/EMD/PIN1/PSMC5/PS…	74
BP	GO:0001706	endoderm formation	17/2216	46/11561	0.00359905	0.0340731	0.0294928	ITGA5/COL5A1/MMP2/COL4A2/COL7A1/LAMB1/COL5A2/COL6A1/HSBP1/CTNNB1/LAMA3/MACROH2A1/VTN/ITGAV/PAF1/FN1/ITGA7	17
BP	GO:0032200	telomere organization	37/2216	126/11561	0.00363543	0.0343597	0.0297409	CCT4/PTGES3/MAPK1/NHP2/PML/CCT6A/HNRNPA2B1/HNRNPC/GAR1/MRE11/RAD50/RPA1/MAPK3/HNRNPD/HSP90AB1/UPF1/PCNA/USP7/XRCC5/HSP90AA1/CTNNB1/CCT7/CCT2/CCT3/RPA2/H3C10/RPA3/PARP1/CCT8/XRCC6/H3-3A/APEX1/HNRNPU/CCT5/HNRNPA1/BLM/PRKDC	37
BP	GO:0031124	mRNA 3'-end processing	25/2216	77/11561	0.00374959	0.0353202	0.0305723	U2AF2/NCBP1/SRSF4/THOC6/EIF4A3/SRSF11/PABPN1/SNRPA/NUDT21/PABPC1/RBM8A/SRSF5/FIP1L1/CHTOP/SRSF1/MAGOH/RNPS1/U2AF1/SRSF2/CPSF6/SRSF3/AHCYL1/PAF1/SRRM1/SRSF7	25
BP	GO:0051668	localization within membrane	25/2216	77/11561	0.00374959	0.0353202	0.0305723	SEC13/FLNA/SAR1A/CRKL/PTN/RALA/AGRN/APOE/FNTA/RAC1/GSN/SCRIB/DNAJA3/SEC24C/ATP1B1/DLG1/COLQ/SEC23B/SEC23A/CD81/SEC31A/RAB1A/PIGR/THY1/SEC24D	25
BP	GO:0000027	ribosomal large subunit assembly	11/2216	25/11561	0.00391088	0.0367166	0.031781	RPLP0/RRS1/RPL23A/RPL38/RPL12/RPL24/RPL6/RPL10/RPL3/RPL11/BRIX1	11
BP	GO:0050690	regulation of defense response to virus by virus	11/2216	25/11561	0.00391088	0.0367166	0.031781	AP2M1/AP2B1/B2M/AP1B1/AP2A2/RAC1/SCRIB/AP2S1/AP1G1/PAK2/EIF2AK2	11
BP	GO:0006953	acute-phase response	15/2216	39/11561	0.00393219	0.0368553	0.031901	HP/PLSCR1/SERPINF2/APCS/ORM1/CD163/SERPINA3/F2/SERPINA1/LBP/ITIH4/ASS1/STAT3/FN1/AHSG	15
BP	GO:0019079	viral genome replication	34/2216	114/11561	0.00394669	0.0369297	0.0319655	VCP/EEA1/RAB5A/TOP2B/PLSCR1/PCBP1/TRIM28/VAPB/PPIA/LTF/CTBP1/DDX5/LAMTOR5/PABPC1/ADAR/VAPA/NUCKS1/PCBP2/IFI16/STOM/MX1/HACD3/BANF1/DDX3X/PPIH/DEK/PHB/ROCK2/ILF3/CTBP2/DDB1/EIF2AK2/PPIB/CDC42	34
BP	GO:0030865	cortical cytoskeleton organization	19/2216	54/11561	0.0040641	0.0379653	0.0328619	PDCD6IP/RAC2/WDR1/TLN1/ARF6/PAFAH1B1/NCKAP1/CAVIN3/EZR/EPB41L3/EHD2/RAC1/DLG1/EPB41L2/ROCK2/RHOA/RHOG/EPB41L1/CALR	19
BP	GO:0051170	import into nucleus	41/2216	144/11561	0.00421537	0.0393132	0.0340285	PHB2/SNRPE/NUP62/RPL23/MAPK1/SNRPD1/PML/APPL1/JUP/FLNA/TNPO2/MAPK14/TRIM28/TARDBP/NUP155/CDH1/ELAVL1/IPO5/RAN/CD36/HSP90AB1/APPL2/TNPO1/AGT/NUP93/LMNA/SNRPD2/SNRPD3/TPR/SNRPG/KPNB1/APOD/STAT3/RANBP2/HCLS1/NUP133/RAB23/UFM1/PPP3CA/HNRNPA1/NUP98	41
BP	GO:1900078	positive regulation of cellular response to insulin stimulus	10/2216	22/11561	0.00443193	0.0412646	0.0357176	PTPN11/NUCKS1/AGT/OPA1/OSBPL8/MYO1C/SNX5/SORBS1/GNAI2/ECHDC3	10
BP	GO:0030100	regulation of endocytosis	46/2216	166/11561	0.00448727	0.0417109	0.0361039	RAB21/CAV1/PPT1/RAB5A/APPL1/VPS28/AP2B1/SH3GL1/ARRB1/DNM1/ITGA2/ARF6/RAB5B/B2M/PICALM/LGALS3/PACSIN2/DNM1L/CLU/CD36/APPL2/APOE/SDCBP/ACTN4/APOC3/SFRP4/ANXA2/RAC1/SCRIB/RAB5C/UBQLN2/AP2S1/VTN/DAB2/TF/ANKFY1/EHD4/C3/LRP1/CD14/CD2AP/FLOT1/PPP3CA/CDC42/DNM2/BIN1	46
BP	GO:0007009	plasma membrane organization	26/2216	82/11561	0.00451882	0.041935	0.0362979	MYOF/ATP2A2/CAV1/COL5A1/CAVIN2/ANK3/SPTBN1/PLSCR1/SH3GLB1/PACSIN2/CLU/ANXA6/MYH10/MYH9/EPB41L3/EHD2/GSN/SLC9A3R1/NDRG1/S100A9/SLC4A1/SOD1/FLOT1/DNM2/BIN1/PSAP	26
BP	GO:1901570	fatty acid derivative biosynthetic process	25/2216	78/11561	0.00453389	0.0420056	0.036359	PTGES3/AKR1C3/PPT1/SLC25A1/CBR1/ANXA1/ALOX15B/ACSL1/HSD17B12/HMGCL/MIF/ACAT1/FABP5/CD74/BDH2/HMGCS2/ACLY/PTGIS/LTA4H/ACSL3/GCDH/PTGES2/TECR/FASN/GGT5	25
BP	GO:2000377	regulation of reactive oxygen species metabolic process	45/2216	162/11561	0.00467401	0.0432327	0.0374212	AKR1C3/RAC2/CAV1/EIF6/PARK7/DDAH2/PRDX2/FBLN5/PDGFRB/KHSRP/MAPK14/HP/GSTP1/HBB/G6PD/PRCP/NNT/CLU/ARF4/CD36/GRB2/HSPD1/HSP90AB1/GLA/AGT/DDAH1/ATP2B4/HSP90AA1/RAC1/F2/PTGIS/CD34/ASS1/STAT3/GNAI3/CD47/ROCK2/CRYAB/SOD1/THBS1/RHOA/GNAI2/TRAP1/DNM2/VDAC1	45
BP	GO:1903578	regulation of ATP metabolic process	33/2216	111/11561	0.00471975	0.0435842	0.0377254	NUP62/VCP/EIF6/ATP5IF1/PARK7/SEC13/PGAM1/NUP155/ENO1/COX7A2/DNM1L/TMSB4X/SEH1L/MLXIPL/GPD1/NUP93/PPIF/PGK1/FBP1/TPR/NUP160/PARP1/STAT3/RANBP2/SLC4A1/NUP133/NUP205/SLC25A12/RHOA/NUP43/NUP98/RAE1/SHMT2	33
BP	GO:0032212	positive regulation of telomere maintenance via telomerase	12/2216	29/11561	0.00481148	0.0443585	0.0383956	CCT4/MAPK1/CCT6A/MAPK3/XRCC5/CTNNB1/CCT7/CCT2/CCT3/CCT8/CCT5/HNRNPA1	12
BP	GO:0006959	humoral immune response	59/2216	224/11561	0.00493767	0.0454475	0.0393383	CFB/C9/CD5L/FGB/C4BPA/MFAP4/C6/LYZ/PROS1/RPL30/FGA/CFH/LTF/IGLL5/APCS/GAPDH/CPB2/JCHAIN/IGKC/CLU/RARRES2/CTSG/C1QB/SERPING1/C8B/CFD/H2BC21/C8G/HPX/KRT1/HMGN2/CFI/F2/HRG/RPS19/VTN/C1R/C2/TF/PSMB10/C3/ANG/S100A9/CD81/PHB/A2M/C1QA/C8A/CD59/C1S/C1QBP/GPI/IGHM/IGHG1/PTPN6/S100A8/C5/C4BPB/C7	59
BP	GO:1990778	protein localization to cell periphery	69/2216	269/11561	0.00501175	0.0460542	0.0398634	S100A10/TMED2/CAV1/VAMP3/MACF1/GORASP2/CLTC/AP2M1/APPL1/JUP/FLNA/ANK3/RAP1A/SPTBN1/VPS35/KRT18/NSF/SLC9A3R2/CDH1/ARF6/PICALM/RAB8B/LGALS3/TSPAN14/LYPLA1/NUMA1/ARL3/PKP3/AGR2/GNAI1/FLOT2/AFDN/EZR/ANXA2/ITGA3/EPB41L3/ATP2B4/EHD2/BSG/SCRIB/RDX/SLC9A3R1/EHD1/ATP1B1/DAB2/DLG1/ITGB1/LAMA5/EHD4/RABEP1/EPB41L2/SEC23A/SLC4A1/CD81/F11R/SORBS1/STX7/ACSL3/LRP1/ROCK2/VAMP2/KIF5B/FLOT1/ATP1B3/PRNP/LIN7C/RHOG/S…	69
BP	GO:0001765	membrane raft assembly	6/2216	10/11561	0.00508559	0.0461306	0.0399295	S100A10/CAV1/PACSIN2/FLOT2/ANXA2/FLOT1	6
BP	GO:0006188	IMP biosynthetic process	6/2216	10/11561	0.00508559	0.0461306	0.0399295	GART/ADSL/PAICS/PFAS/ATIC/HPRT1	6
BP	GO:0030388	fructose 1,6-bisphosphate metabolic process	6/2216	10/11561	0.00508559	0.0461306	0.0399295	ALDOA/PFKP/PFKL/ALDOC/FBP1/PFKM	6
BP	GO:0034370	triglyceride-rich lipoprotein particle remodeling	6/2216	10/11561	0.00508559	0.0461306	0.0399295	APOA1/APOA4/APOE/APOC3/APOA2/APOB	6
BP	GO:0034975	protein folding in endoplasmic reticulum	6/2216	10/11561	0.00508559	0.0461306	0.0399295	HSP90B1/CANX/HSPA5/PDIA3/ERO1A/CALR	6
BP	GO:0042159	lipoprotein catabolic process	6/2216	10/11561	0.00508559	0.0461306	0.0399295	PPT1/CTSD/LYPLA2/LYPLA1/APOE/APOB	6
BP	GO:0042559	pteridine-containing compound biosynthetic process	6/2216	10/11561	0.00508559	0.0461306	0.0399295	GART/QDPR/PCBD1/MTHFD1/ATIC/SPR	6
BP	GO:0045899	positive regulation of RNA polymerase II transcription preinitiation complex assembly	6/2216	10/11561	0.00508559	0.0461306	0.0399295	PSMC2/PSMC4/PSMC3/PSMC6/PSMC5/CAND1	6
BP	GO:1901607	alpha-amino acid biosynthetic process	19/2216	55/11561	0.00511443	0.0463177	0.0400915	ENOPH1/MTAP/ALDH18A1/PARK7/GLS/CAD/GOT2/MTHFD1/GLUD1/OAT/GOT1/ATP2B4/BCAT2/SHMT1/SEPHS1/ASS1/SLC25A12/PHGDH/SHMT2	19
BP	GO:0034620	cellular response to unfolded protein	35/2216	120/11561	0.00516722	0.0467206	0.0404403	HSPA9/ACADVL/ADD1/VCP/PDIA6/PDIA5/HSPA6/HSP90B1/TLN1/VAPB/HSPA2/BAX/CANX/UFL1/HSPD1/HSPA5/AGR2/DDRGK1/LMNA/STUB1/SSR1/CDK5RAP3/HYOU1/MYDGF/HDGF/STC2/ERO1A/TPP1/EIF2AK2/SEC31A/DCTN1/GFPT1/COPS5/EIF2S1/CALR	35
BP	GO:0001885	endothelial cell development	20/2216	59/11561	0.00526663	0.0475431	0.0411522	ADD1/TJP1/RAP1A/MSN/GSTM3/RAP1B/CLIC4/COL18A1/COL15A1/VCL/AFDN/EZR/CTNNB1/PECAM1/RDX/GPX1/F11R/ROCK2/TJP2/FASN	20
BP	GO:0048268	clathrin coat assembly	8/2216	16/11561	0.00531417	0.0478191	0.041391	CLTB/CLTC/AP2B1/PICALM/CLINT1/CLTA/AP2S1/EPS15	8
BP	GO:0072673	lamellipodium morphogenesis	8/2216	16/11561	0.00531417	0.0478191	0.041391	WASF2/CORO1B/CD44/ARHGEF7/CORO1C/SNX1/SNX2/ABI1	8
BP	GO:0006809	nitric oxide biosynthetic process	21/2216	63/11561	0.00537322	0.0482733	0.0417842	CAV1/DDAH2/KHSRP/HBB/NQO1/CLU/CD36/HSP90AB1/GLA/AGT/DDAH1/ATP2B4/HSP90AA1/RAC1/PTGIS/CD34/ASS1/CD47/ROCK2/SPR/DNM2	21
BP	GO:0016584	nucleosome positioning	7/2216	13/11561	0.00545042	0.04835	0.0418506	H1-4/H1-5/H1-2/H1-0/SMARCA5/H1-10/PAF1	7
BP	GO:0045019	negative regulation of nitric oxide biosynthetic process	7/2216	13/11561	0.00545042	0.04835	0.0418506	CAV1/KHSRP/GLA/ATP2B4/PTGIS/CD34/ROCK2	7
BP	GO:0045898	regulation of RNA polymerase II transcription preinitiation complex assembly	7/2216	13/11561	0.00545042	0.04835	0.0418506	PSMC2/PSMC4/HMGB1/PSMC3/PSMC6/PSMC5/CAND1	7
BP	GO:0046514	ceramide catabolic process	7/2216	13/11561	0.00545042	0.04835	0.0418506	NAGA/GM2A/HEXB/GLA/ASAH1/HEXA/PSAP	7
BP	GO:0071428	rRNA-containing ribonucleoprotein complex export from nucleus	7/2216	13/11561	0.00545042	0.04835	0.0418506	EIF6/RRS1/RAN/XPO1/RPS15/ABCE1/NPM1	7
BP	GO:0090148	membrane fission	7/2216	13/11561	0.00545042	0.04835	0.0418506	DNM1/SH3GLB1/DNM1L/CORO1C/OPA1/MX1/DNM2	7
BP	GO:0098911	regulation of ventricular cardiac muscle cell action potential	7/2216	13/11561	0.00545042	0.04835	0.0418506	CAV1/JUP/DSC2/DSP/DSG2/DLG1/BIN1	7
BP	GO:1904406	negative regulation of nitric oxide metabolic process	7/2216	13/11561	0.00545042	0.04835	0.0418506	CAV1/KHSRP/GLA/ATP2B4/PTGIS/CD34/ROCK2	7
[truncated: 6,559 more rows]

## Sheet: 3. KEGG-Proteins
ID	Description	GeneRatio	BgRatio	pvalue	p.adjust	qvalue	geneID	Count
[truncated: 109 more rows]

## Sheet: 4. KEGG-Phosphoproteins
IDC-KEGG										ILC-KEGG
[truncated: 56 more rows]

## Sheet: 5. Distribution of SYT sites 
IDC-Cancer							IDC-Normal							ILC-Cancer							ILC-Normal
[truncated: 5,725 more rows]

[truncated: 2 more sheets: 6. QC of proteomics results , 9. 560 protein-KEGG]
